# Supplementary material for: Comparative Proteomic Analysis of Sweet Orange Petiole Provides Insights Into the Development of Huanglongbing Symptoms
Source: Front Plant Sci. 2021 Apr 19;12:656997. doi: 10.3389/fpls.2021.656997 (PMC8092123; doi:10.3389/fpls.2021.656997)
Supplement: Supplementary Table 1 — The identification of peptides and proteins based on mass spectrometry proteomics data. [file Table_1.XLSX]

## Sheet: Peptides
Table S1. The identification of peptides and proteins based on mass spectrometry proteomics data.
Table S1a. The identification of peptides based on mass spectrometry proteomics data.
Peptide	Used	Unique	-10lgP	Quality Score	Mass	ppm	m/z	RT	Fraction	scan	Source File	#Feature	Intensity Sample 1 : TMT6-129	Intensity Sample 2 : TMT6-127	Intensity Sample 3 : TMT6-131	Intensity Sample 1 : TMT6-130	Intensity Sample 2 : TMT6-131	Intensity Sample 3 : TMT6-129	Intensity Sample 1 : TMT6-131	Intensity Sample 2 : TMT6-130	Intensity Sample 3 : TMT6-128	Intensity Sample 1 : TMT6-126	Intensity Sample 2 : TMT6-129	Intensity Sample 3 : TMT6-130	Intensity Group MI2 (Sample 1 : TMT6-129; Sample 2 : TMT6-127; Sample 3 : TMT6-131)	Intensity Group MI1 (Sample 1 : TMT6-130; Sample 2 : TMT6-131; Sample 3 : TMT6-129)	Intensity Group CI2 (Sample 1 : TMT6-131; Sample 2 : TMT6-130; Sample 3 : TMT6-128)	Intensity Group CI1 (Sample 1 : TMT6-126; Sample 2 : TMT6-129; Sample 3 : TMT6-130)	Start	End	PTM	AScore	Protein Group	Protein ID	Protein Accession	Description
K.S(+229.16)ENAFSIYQQHLANRPVNVLR.D	Y	Y	126.46	21.09	2684.43	0.2	672.116	78.55	34	F34:32730	Abmart_Citrus-Leafvein_3-7.raw	9	217690	449450	368400	183530	380660	289930	202230	381800	290840	198680	365460	317040	1035500	854120	874870	881170	922	942	TMT6plex	S1:TMT6plex:1000.00	26	293	XP_006494087.1	ferredoxin-dependent glutamate synthase chloroplastic isoform X2 [Citrus sinensis]
K.A(+229.16)SDSANLDSTAELLLR.S	Y	Y	124.9	23.09	1904.01	-0.1	953.01	82.53	15	F15:34344	Abmart_Citrus-Leafvein_2-11.raw	9	291340	732730	639180	235530	582740	481160	219600	605330	449030	263940	567420	611510	1663300	1299400	1274000	1442900	375	390	TMT6plex	A1:TMT6plex:1000.00	26	293	XP_006494087.1	ferredoxin-dependent glutamate synthase chloroplastic isoform X2 [Citrus sinensis]
R.L(+229.16)LGHNGEINTIQGNLNWMQSR.E	Y	Y	120.05	21.8	2623.35	-0.6	875.457	80.48	14	F14:32450	Abmart_Citrus-Leafvein_2-10.raw	3	32777	43606	58811	31205	46367	39554	36976	37675	39219	27453	34253	49620	135190	117130	113870	111330	331	351	TMT6plex	L1:TMT6plex:1000.00	26	293	XP_006494087.1	ferredoxin-dependent glutamate synthase chloroplastic isoform X2 [Citrus sinensis]
K.G(+229.16)NADIIQISGHDGGTGASPISSIK(+229.16).H	Y	Y	117.63	21.78	2752.48	0.6	918.5	80.39	20	F20:33927	Abmart_Citrus-Leafvein_2-5.raw	10	262720	355990	398360	214460	329270	340710	219980	325680	310920	246010	266750	371040	1017100	884440	856590	883800	1149	1172	TMT6plex	G1:TMT6plex:1000.00;K24:TMT6plex:1000.00	26	293	XP_006494087.1	ferredoxin-dependent glutamate synthase chloroplastic isoform X2 [Citrus sinensis]
R.F(+229.16)AQVTNPAIDPLR.E	Y	Y	113.66	23.83	1669.94	0	835.975	87.68	23	F23:36363	Abmart_Citrus-Leafvein_2-8.raw	8	0	1140000	468670	0	1018200	429870	0	1459400	429250	0	1114400	515980	1608700	1448100	1888700	1630400	606	618	TMT6plex	F1:TMT6plex:1000.00	26	293	XP_006494087.1	ferredoxin-dependent glutamate synthase chloroplastic isoform X2 [Citrus sinensis]
K.G(+229.16)QMEAWDGPALLLFSDGK(+229.16).T	Y	Y	108.43	21.26	2392.25	0.4	798.424	102.89	4	F4:41838	Abmart_Citrus-Leafvein_1-12.raw	7	28317	34011	32934	18744	37614	20596	15627	27601	31401	21185	31318	30936	95263	76954	74630	83440	429	446	TMT6plex	G1:TMT6plex:1000.00;K18:TMT6plex:1000.00	26	293	XP_006494087.1	ferredoxin-dependent glutamate synthase chloroplastic isoform X2 [Citrus sinensis]
R.T(+229.16)LK(+229.16)PVNFFSATAMDNEAILR.H	Y	Y	105.71	20.99	2695.48	1.2	899.501	99.61	5	F5:41581	Abmart_Citrus-Leafvein_1-2.raw	9	1500500	1324400	1028100	1160800	1031500	660760	1140700	1145400	909920	1286600	1046300	956260	3853100	2853100	3196100	3289200	533	552	TMT6plex	T1:TMT6plex:1000.00;K3:TMT6plex:1000.00	26	293	XP_006494087.1	ferredoxin-dependent glutamate synthase chloroplastic isoform X2 [Citrus sinensis]
R.I(+229.16)C(+57.02)HTNNC(+57.02)PVGVASQR.E	Y	Y	105.38	20.63	1940.95	0.5	647.991	31.03	6	F6:9784	Abmart_Citrus-Leafvein_1-3.raw	14	349890	582410	521060	304610	505050	452370	360130	573560	493940	335880	625850	525810	1453400	1262000	1427600	1487500	1240	1254	TMT6plex; Carbamidomethylation	I1:TMT6plex:1000.00;C2:Carbamidomethylation:1000.00;C7:Carbamidomethylation:1000.00	26	293	XP_006494087.1	ferredoxin-dependent glutamate synthase chloroplastic isoform X2 [Citrus sinensis]
K.L(+229.16)VGEAGIGTVASGVAK(+229.16).G	Y	Y	101.04	20.15	1886.12	1.5	629.716	70.63	4	F4:28122	Abmart_Citrus-Leafvein_1-12.raw	13	713350	743690	791910	603520	778910	742540	650370	809030	727160	638140	904260	756580	2248900	2125000	2186600	2299000	1133	1148	TMT6plex	L1:TMT6plex:1000.00;K16:TMT6plex:1000.00	26	293	XP_006494087.1	ferredoxin-dependent glutamate synthase chloroplastic isoform X2 [Citrus sinensis]
K.I(+229.16)AQGAK(+229.16)PGEGGQLPGK(+229.16).K	Y	Y	100.89	19.96	2194.3	1.7	732.443	45.62	14	F14:17187	Abmart_Citrus-Leafvein_2-10.raw	9	1006400	1913500	649080	804660	1516600	531620	899940	1747300	588710	864310	1632600	540950	3568900	2852900	3236000	3037800	1065	1080	TMT6plex	I1:TMT6plex:1000.00;K6:TMT6plex:1000.00;K16:TMT6plex:1000.00	26	293	XP_006494087.1	ferredoxin-dependent glutamate synthase chloroplastic isoform X2 [Citrus sinensis]
K.Y(+229.16)PEVIDFYDYYK(+229.16).G	Y	Y	98.46	19.83	2072.05	0.5	1037.04	104.51	21	F21:45684	Abmart_Citrus-Leafvein_2-6.raw	7	56657	149600	142910	44599	158490	120030	41504	151480	108620	48286	141990	115650	349170	323120	301600	305930	417	428	TMT6plex	Y1:TMT6plex:1000.00;K12:TMT6plex:1000.00	26	293	XP_006494087.1	ferredoxin-dependent glutamate synthase chloroplastic isoform X2 [Citrus sinensis]
R.T(+229.16)IDNVVYVASEVGVLPIDDAK(+229.16).V	Y	Y	95.93	19.16	2674.48	1.1	892.503	108.53	34	F34:46224	Abmart_Citrus-Leafvein_3-7.raw	5	18918	14840	18487	17197	16094	12254	14873	15556	11590	14170	19641	13653	52245	45544	42019	47465	465	485	TMT6plex	T1:TMT6plex:1000.00;K21:TMT6plex:1000.00	26	293	XP_006494087.1	ferredoxin-dependent glutamate synthase chloroplastic isoform X2 [Citrus sinensis]
K.D(+229.16)ALTALGC(+57.02)MEHR.G	Y	Y	94.54	22.76	1601.79	1	534.936	73.21	8	F8:31448	Abmart_Citrus-Leafvein_1-5.raw	6	326790	318790	274960	419770	395290	241410	821220	339570	266500	423650	491960	276320	920540	1056500	1427300	1191900	123	134	TMT6plex; Carbamidomethylation	D1:TMT6plex:1000.00;C8:Carbamidomethylation:1000.00	26	293	XP_006494087.1	ferredoxin-dependent glutamate synthase chloroplastic isoform X2 [Citrus sinensis]
R.F(+229.16)C(+57.02)TGGMSLGAISR.E	Y	Y	92.08	19.61	1584.8	0.7	793.406	69.63	14	F14:27652	Abmart_Citrus-Leafvein_2-10.raw	6	286250	219960	160810	253700	176960	102520	242040	170590	127450	265560	166120	150000	667020	533170	540080	581680	969	981	TMT6plex; Carbamidomethylation	F1:TMT6plex:1000.00;C2:Carbamidomethylation:1000.00	26	293	XP_006494087.1	ferredoxin-dependent glutamate synthase chloroplastic isoform X2 [Citrus sinensis]
K.M(+229.16)(+15.99)PSVTIEQAQM(+15.99)NFC(+57.02)K(+229.16).A	Y	Y	91.66	18.5	2273.13	-2.7	758.714	76.78	8	F8:33146	Abmart_Citrus-Leafvein_1-5.raw	3	89436	0	124930	61939	0	170390	79167	0	100460	74171	0	124070	214360	232330	179630	198240	799	813	TMT6plex; Oxidation (M); Carbamidomethylation	M1:TMT6plex:1000.00;M1:Oxidation (M):1000.00;M11:Oxidation (M):1000.00;C14:Carbamidomethylation:1000.00;K15:TMT6plex:1000.00	26	293	XP_006494087.1	ferredoxin-dependent glutamate synthase chloroplastic isoform X2 [Citrus sinensis]
R.F(+229.16)GVTPTFLANADQLEIK(+229.16).I	Y	Y	91.55	19.7	2321.3	0	774.775	97.78	15	F15:40727	Abmart_Citrus-Leafvein_2-11.raw	13	647840	512810	381620	492440	384850	311060	488770	369080	370280	579880	385830	375090	1542300	1188300	1228100	1340800	1048	1064	TMT6plex	F1:TMT6plex:1000.00;K17:TMT6plex:1000.00	26	293	XP_006494087.1	ferredoxin-dependent glutamate synthase chloroplastic isoform X2 [Citrus sinensis]
K.G(+229.16)QM(+15.99)EAWDGPALLLFSDGK(+229.16).T	Y	Y	90.23	19.05	2408.25	1.2	803.757	107.73	10	F10:44661	Abmart_Citrus-Leafvein_1-7.raw	6	12186	47582	35458	10314	37759	39010	8715.7	39788	26701	8750.4	35064	31597	95226	87083	75205	75411	429	446	TMT6plex; Oxidation (M)	G1:TMT6plex:1000.00;M3:Oxidation (M):1000.00;K18:TMT6plex:1000.00	26	293	XP_006494087.1	ferredoxin-dependent glutamate synthase chloroplastic isoform X2 [Citrus sinensis]
K.D(+229.16)PLLK(+229.16)PQVLPTFFDIR.K	Y	Y	89.3	19.53	2356.39	0.7	786.472	104.61	5	F5:43857	Abmart_Citrus-Leafvein_1-2.raw	3	343470	474400	522180	274150	396300	420320	275790	399820	470240	315310	378570	498780	1340100	1090800	1145800	1192700	664	679	TMT6plex	D1:TMT6plex:1000.00;K5:TMT6plex:1000.00	26	293	XP_006494087.1	ferredoxin-dependent glutamate synthase chloroplastic isoform X2 [Citrus sinensis]
R.T(+229.16)LK(+229.16)PVNFFSATAM(+15.99)DNEAILR.H	Y	Y	89.14	17.8	2711.47	0.6	678.876	96.64	29	F29:39249	Abmart_Citrus-Leafvein_3-2.raw	5	125080	265940	417270	119610	243810	446010	135740	241270	376450	125820	223990	346730	808280	809430	753460	696540	533	552	TMT6plex; Oxidation (M)	T1:TMT6plex:1000.00;K3:TMT6plex:1000.00;M13:Oxidation (M):1000.00	26	293	XP_006494087.1	ferredoxin-dependent glutamate synthase chloroplastic isoform X2 [Citrus sinensis]
R.N(+229.16)GSQLLVLSDR.A	Y	Y	89.14	19.32	1429.81	-0.4	477.61	70.2	8	F8:30069	Abmart_Citrus-Leafvein_1-5.raw	5	400930	455630	69545	334980	402450	73042	413560	502060	64082	469660	545270	82393	926110	810470	979700	1097300	703	713	TMT6plex	N1:TMT6plex:1000.00	26	293	XP_006494087.1	ferredoxin-dependent glutamate synthase chloroplastic isoform X2 [Citrus sinensis]
R.T(+229.16)PDEALM(+15.99)ILVPEAYK(+229.16).N	Y	Y	89.08	18.43	2163.19	1	722.071	103.54	34	F34:44256	Abmart_Citrus-Leafvein_3-7.raw	8	57318	159660	149120	47067	161770	152620	43600	178290	133410	39111	149890	126030	366100	361450	355300	315030	394	408	TMT6plex; Oxidation (M)	T1:TMT6plex:1000.00;M7:Oxidation (M):1000.00;K15:TMT6plex:1000.00	26	293	XP_006494087.1	ferredoxin-dependent glutamate synthase chloroplastic isoform X2 [Citrus sinensis]
R.E(+229.16)THEAIAIAMNR.L	Y	Y	88.74	19.03	1583.83	-0.3	792.922	40.51	27	F27:15043	Abmart_Citrus-Leafvein_3-11.raw	4	67090	99599	222910	54822	79983	149330	56513	91732	168390	53194	82403	198900	389600	284130	316630	334500	982	993	TMT6plex	E1:TMT6plex:1000.00	26	293	XP_006494087.1	ferredoxin-dependent glutamate synthase chloroplastic isoform X2 [Citrus sinensis]
K.M(+229.16)PSVTIEQAQMNFC(+57.02)K(+229.16).A	Y	Y	88.38	18.86	2241.14	1.2	1121.58	81.62	24	F24:33221	Abmart_Citrus-Leafvein_2-9.raw	8	147140	171390	63450	115300	141240	41507	111660	144250	54811	116450	152410	57947	381980	298050	310720	326820	799	813	TMT6plex; Carbamidomethylation	M1:TMT6plex:1000.00;C14:Carbamidomethylation:1000.00;K15:TMT6plex:1000.00	26	293	XP_006494087.1	ferredoxin-dependent glutamate synthase chloroplastic isoform X2 [Citrus sinensis]
R.T(+229.16)PDEALMILVPEAYK(+229.16).N	Y	Y	88.37	17.63	2147.2	0.8	1074.61	108.53	35	F35:42510	Abmart_Citrus-Leafvein_3-8.raw	5	11287	123650	49884	8930.8	113260	40531	7862.3	117180	44611	8501.9	108460	45178	184820	162720	169650	162150	394	408	TMT6plex	T1:TMT6plex:1000.00;K15:TMT6plex:1000.00	26	293	XP_006494087.1	ferredoxin-dependent glutamate synthase chloroplastic isoform X2 [Citrus sinensis]
K.L(+229.16)HTGVGMVFFPK(+229.16).D	Y	Y	88.22	16.87	1790.03	-0.2	448.515	89.5	6	F6:36484	Abmart_Citrus-Leafvein_1-3.raw	3	290970	43716	73506	249220	42822	53643	250110	37416	71118	279100	32660	63426	408200	345680	358650	375180	173	184	TMT6plex	L1:TMT6plex:1000.00;K12:TMT6plex:1000.00	26	293	XP_006494087.1	ferredoxin-dependent glutamate synthase chloroplastic isoform X2 [Citrus sinensis]
R.T(+229.16)TSAPQSDSK(+229.16)PK(+229.16).V	Y	Y	86.68	18.98	1933.11	0.8	484.285	30.29	33	F33:12020	Abmart_Citrus-Leafvein_3-6.raw	3	178500	296770	459970	248870	534370	532880	165360	359260	367850	180970	372750	524410	935240	1316100	892480	1078100	79	90	TMT6plex	T1:TMT6plex:1000.00;K10:TMT6plex:1000.00;K12:TMT6plex:1000.00	26	293	XP_006494087.1	ferredoxin-dependent glutamate synthase chloroplastic isoform X2 [Citrus sinensis]
R.W(+229.16)SPLTDVVDGYSPTLPHLK(+229.16).G	Y	Y	86.48	18.9	2582.41	1.1	861.813	95.54	15	F15:39814	Abmart_Citrus-Leafvein_2-11.raw	6	84447	48906	34485	68469	39620	23167	73964	36614	28281	81393	35422	29152	167840	131260	138860	145970	1010	1028	TMT6plex	W1:TMT6plex:1000.00;K19:TMT6plex:1000.00	26	293	XP_006494087.1	ferredoxin-dependent glutamate synthase chloroplastic isoform X2 [Citrus sinensis]
K.M(+229.16)PSVTIEQAQM(+15.99)NFC(+57.02)K(+229.16).A	Y	Y	85.57	18.92	2257.13	2.7	753.386	75.63	36	F36:26661	Abmart_Citrus-Leafvein_3-9.raw	5	109230	68053	133510	73210	61016	112020	79812	62376	102700	76263	66039	106540	310790	246240	244890	248850	799	813	TMT6plex; Oxidation (M); Carbamidomethylation	M1:TMT6plex:1000.00;M11:Oxidation (M):1000.00;C14:Carbamidomethylation:1000.00;K15:TMT6plex:1000.00	26	293	XP_006494087.1	ferredoxin-dependent glutamate synthase chloroplastic isoform X2 [Citrus sinensis]
K.E(+229.16)TMPNIQQVFVK(+229.16).V	Y	Y	85.17	20.4	1891.06	0	946.539	82.02	24	F24:33361	Abmart_Citrus-Leafvein_2-9.raw	14	265830	663540	322090	205580	678260	220540	227680	727220	277780	228800	826760	274340	1251500	1104400	1232700	1329900	226	237	TMT6plex	E1:TMT6plex:1000.00;K12:TMT6plex:1000.00	26	293	XP_006494087.1	ferredoxin-dependent glutamate synthase chloroplastic isoform X2 [Citrus sinensis]
R.G(+229.16)MLAQLGYAK(+229.16).L	Y	Y	84.29	18.8	1508.88	1.4	755.448	81.95	18	F18:32417	Abmart_Citrus-Leafvein_2-3.raw	7	3139700	1500300	1097500	2558200	1027400	591330	2637500	1132500	898060	2825400	1146200	891280	5737500	4177000	4668000	4862900	1281	1290	TMT6plex	G1:TMT6plex:1000.00;K10:TMT6plex:1000.00	26	293	XP_006494087.1	ferredoxin-dependent glutamate synthase chloroplastic isoform X2 [Citrus sinensis]
R.S(+229.16)EVLGLFYGDLQNELYK(+229.16).T	Y	Y	83.69	18.13	2445.32	-1.1	1223.67	103.67	26	F26:42293	Abmart_Citrus-Leafvein_3-10.raw	6	10756	36318	42285	7346.2	35205	25978	12316	27276	34928	9812.3	33779	37714	89359	68529	74521	81305	289	305	TMT6plex	S1:TMT6plex:1000.00;K17:TMT6plex:1000.00	26	293	XP_006494087.1	ferredoxin-dependent glutamate synthase chloroplastic isoform X2 [Citrus sinensis]
R.G(+229.16)RENEIRPFGNPK(+229.16).A	Y	Y	83.38	18.53	1971.11	3.4	493.785	44.37	20	F20:17235	Abmart_Citrus-Leafvein_2-5.raw	8	377000	2700700	604550	305710	1622200	521290	213620	1833700	542410	554280	2100900	585140	3682200	2449200	2589700	3240300	362	374	TMT6plex	G1:TMT6plex:1000.00;K13:TMT6plex:1000.00	26	293	XP_006494087.1	ferredoxin-dependent glutamate synthase chloroplastic isoform X2 [Citrus sinensis]
K.E(+229.16)TM(+15.99)PNIQQVFVK(+229.16).V	Y	Y	83.22	20.71	1907.06	2	636.695	81.37	33	F33:35399	Abmart_Citrus-Leafvein_3-6.raw	14	435560	534650	1096500	366200	515880	1432500	423460	490440	931670	385560	550000	1054900	2066700	2314600	1845600	1990500	226	237	TMT6plex; Oxidation (M)	E1:TMT6plex:1000.00;M3:Oxidation (M):1000.00;K12:TMT6plex:1000.00	26	293	XP_006494087.1	ferredoxin-dependent glutamate synthase chloroplastic isoform X2 [Citrus sinensis]
R.V(+229.16)EPAATIVQR.F	Y	Y	83.17	20.42	1311.77	0.1	656.893	45.37	17	F17:15191	Abmart_Citrus-Leafvein_2-2.raw	4	4473400	3950500	4352500	3532300	2976900	3396000	3455300	3124600	3398700	3751400	3467500	3945300	12776000	9905200	9978500	11164000	959	968	TMT6plex	V1:TMT6plex:1000.00	26	293	XP_006494087.1	ferredoxin-dependent glutamate synthase chloroplastic isoform X2 [Citrus sinensis]
K.D(+229.16)ALTALGC(+57.02)M(+15.99)EHR.G	Y	Y	82.72	20.46	1617.78	0.5	540.268	47.78	6	F6:17420	Abmart_Citrus-Leafvein_1-3.raw	6	506550	418020	512360	514220	389970	534460	545480	373850	483920	471410	397250	518410	1436900	1438600	1403200	1387100	123	134	TMT6plex; Carbamidomethylation; Oxidation (M)	D1:TMT6plex:1000.00;C8:Carbamidomethylation:1000.00;M9:Oxidation (M):1000.00	26	293	XP_006494087.1	ferredoxin-dependent glutamate synthase chloroplastic isoform X2 [Citrus sinensis]
K.G(+229.16)LQNGDTATSAIK(+229.16).Q	Y	Y	81.32	18.79	1732.97	0.3	867.494	51.6	8	F8:21344	Abmart_Citrus-Leafvein_1-5.raw	5	172260	1396300	676580	133020	1349300	692930	142330	1368800	784930	161970	1398600	631610	2245200	2175200	2296100	2192200	1029	1041	TMT6plex	G1:TMT6plex:1000.00;K13:TMT6plex:1000.00	26	293	XP_006494087.1	ferredoxin-dependent glutamate synthase chloroplastic isoform X2 [Citrus sinensis]
R.V(+229.16)IAPVGQMQLK(+229.16).S	Y	Y	81.04	18.68	1641.01	1	821.511	77.73	5	F5:31439	Abmart_Citrus-Leafvein_1-2.raw	8	1114100	2419600	1074900	890610	1602500	823280	892900	1811600	952000	959750	2044300	996420	4608600	3316300	3656500	4000500	1550	1560	TMT6plex	V1:TMT6plex:1000.00;K11:TMT6plex:1000.00	26	293	XP_006494087.1	ferredoxin-dependent glutamate synthase chloroplastic isoform X2 [Citrus sinensis]
K.S(+229.16)NSGEGGEDPIR.W	Y	Y	80.1	19.3	1445.69	0.5	723.855	24.29	13	F13:6907	Abmart_Citrus-Leafvein_2-1.raw	3	546940	2548400	1134400	423900	1901400	877720	432340	1843700	790040	422870	1924100	1060200	4229800	3203000	3066100	3407200	998	1009	TMT6plex	S1:TMT6plex:1000.00	26	293	XP_006494087.1	ferredoxin-dependent glutamate synthase chloroplastic isoform X2 [Citrus sinensis]
R.E(+229.16)NEIRPFGNPK(+229.16).A	Y	Y	79.82	21.34	1757.98	-0.1	587.001	52.7	7	F7:19725	Abmart_Citrus-Leafvein_1-4.raw	9	5575400	1008100	5161200	3921100	881080	3892000	4093400	881740	4218000	4558600	933090	4411700	11745000	8694200	9193200	9903400	364	374	TMT6plex	E1:TMT6plex:1000.00;K11:TMT6plex:1000.00	26	293	XP_006494087.1	ferredoxin-dependent glutamate synthase chloroplastic isoform X2 [Citrus sinensis]
K.T(+229.16)QHLDLSYILSNVGLPK(+229.16).W	Y	Y	79.47	18.55	2355.36	0.5	786.127	104.19	5	F5:43691	Abmart_Citrus-Leafvein_1-2.raw	6	212660	124580	220910	196920	116520	215250	199770	125320	246360	234740	114300	263680	558160	528690	571450	612720	1311	1327	TMT6plex	T1:TMT6plex:1000.00;K17:TMT6plex:1000.00	26	293	XP_006494087.1	ferredoxin-dependent glutamate synthase chloroplastic isoform X2 [Citrus sinensis]
K.K(+229.16)(+229.16)YPEVIDFYDYYK(+229.16).G	Y	Y	79.1	20.2	2429.31	0.5	810.779	87.72	12	F12:35561	Abmart_Citrus-Leafvein_1-9.raw	2	666800	396880	0	536460	342120	0	466050	318520	0	536610	350580	0	1063700	878580	784570	887190	416	428	TMT6plex	K1:TMT6plex:1000.00;K1:TMT6plex:1000.00;K13:TMT6plex:1000.00	26	293	XP_006494087.1	ferredoxin-dependent glutamate synthase chloroplastic isoform X2 [Citrus sinensis]
R.L(+229.16)ENYGFIQFRPGGEYHGNNPEMSK(+229.16).L	Y	Y	78.83	19.89	3241.6	-1.1	811.407	71.02	4	F4:28447	Abmart_Citrus-Leafvein_1-12.raw	1	36388	0	0	37599	0	0	33179	0	0	40214	0	0	36388	37599	33179	40214	889	912	TMT6plex	L1:TMT6plex:1000.00;K24:TMT6plex:1000.00	26	293	XP_006494087.1	ferredoxin-dependent glutamate synthase chloroplastic isoform X2 [Citrus sinensis]
K.T(+229.16)SFAIYHR.R	Y	Y	78.73	18.52	1222.67	1	612.341	34.92	4	F4:12726	Abmart_Citrus-Leafvein_1-12.raw	13	801230	1718400	1002600	784120	1613200	932120	889400	1681400	1008100	800470	1750700	1144600	3522300	3329500	3578800	3695800	306	313	TMT6plex	T1:TMT6plex:1000.00	26	293	XP_006494087.1	ferredoxin-dependent glutamate synthase chloroplastic isoform X2 [Citrus sinensis]
R.F(+229.16)C(+57.02)TGGM(+15.99)SLGAISR.E	Y	Y	77.73	20.19	1600.79	0.3	534.604	64.98	35	F35:23824	Abmart_Citrus-Leafvein_3-8.raw	6	95191	417050	606700	90911	403380	709960	92142	417070	515330	72540	403530	598920	1118900	1204300	1024500	1075000	969	981	TMT6plex; Carbamidomethylation; Oxidation (M)	F1:TMT6plex:1000.00;C2:Carbamidomethylation:1000.00;M6:Oxidation (M):1000.00	26	293	XP_006494087.1	ferredoxin-dependent glutamate synthase chloroplastic isoform X2 [Citrus sinensis]
R.L(+229.16)LGHNGEINTIQGNLNWM(+15.99)QSR.E	Y	Y	77.34	16.65	2639.34	-0.7	880.788	70.84	4	F4:28330	Abmart_Citrus-Leafvein_1-12.raw	2	24810	0	19745	22803	0	17944	30503	0	14523	25153	0	17126	44555	40747	45026	42280	331	351	TMT6plex; Oxidation (M)	L1:TMT6plex:1000.00;M18:Oxidation (M):1000.00	26	293	XP_006494087.1	ferredoxin-dependent glutamate synthase chloroplastic isoform X2 [Citrus sinensis]
R.V(+229.16)AASNPYGK(+229.16).W	Y	Y	76.93	22.89	1363.79	1.2	455.603	38.53	35	F35:12466	Abmart_Citrus-Leafvein_3-8.raw	11	654730	14301000	7663500	533660	11167000	6424500	546190	11310000	6167000	542730	13249000	6446500	22619000	18125000	18023000	20238000	517	525	TMT6plex	V1:TMT6plex:1000.00;K9:TMT6plex:1000.00	26	293	XP_006494087.1	ferredoxin-dependent glutamate synthase chloroplastic isoform X2 [Citrus sinensis]
R.E(+229.16)THEAIAIAM(+15.99)NR.L	Y	Y	76.45	17.64	1599.82	-0.5	534.282	28.71	4	F4:9887	Abmart_Citrus-Leafvein_1-12.raw	4	397470	376290	16249	443250	466670	17236	552200	497820	16268	461650	449260	20173	790010	927150	1066300	931080	982	993	TMT6plex; Oxidation (M)	E1:TMT6plex:1000.00;M10:Oxidation (M):1000.00	26	293	XP_006494087.1	ferredoxin-dependent glutamate synthase chloroplastic isoform X2 [Citrus sinensis]
K.S(+229.16)LIEAHVEK(+229.16).T	Y	Y	76.39	19.29	1482.88	1	495.301	49.67	34	F34:19201	Abmart_Citrus-Leafvein_3-7.raw	6	969270	4205600	4083000	538660	3330600	3047400	354850	3446900	3583800	1424000	3385800	3588700	9257800	6916700	7385600	8398600	1561	1569	TMT6plex	S1:TMT6plex:1000.00;K9:TMT6plex:1000.00	26	293	XP_006494087.1	ferredoxin-dependent glutamate synthase chloroplastic isoform X2 [Citrus sinensis]
K.V(+229.16)VK(+229.16)EESVDDIER.E	Y	Y	76	19.28	1875.04	0.7	626.019	51.11	30	F30:18603	Abmart_Citrus-Leafvein_3-3.raw	5	2467100	820890	3147000	1799700	684810	2500400	1509200	654300	2122600	2177200	625940	3014100	6435000	4984900	4286100	5817300	238	249	TMT6plex	V1:TMT6plex:1000.00;K3:TMT6plex:1000.00	26	293	XP_006494087.1	ferredoxin-dependent glutamate synthase chloroplastic isoform X2 [Citrus sinensis]
K.I(+229.16)AQGAK(+229.16)PGEGGQLPGK(+229.16)K(+229.16).V	Y	Y	75.56	20.42	2551.56	-0.1	638.898	50.31	1	F1:18320	Abmart_Citrus-Leafvein_1-1.raw	4	931480	191850	1357700	775380	184970	1236700	796270	172340	1264300	828320	191740	1176400	2481000	2197100	2232900	2196500	1065	1081	TMT6plex	I1:TMT6plex:1000.00;K6:TMT6plex:1000.00;K16:TMT6plex:1000.00;K17:TMT6plex:1000.00	26	293	XP_006494087.1	ferredoxin-dependent glutamate synthase chloroplastic isoform X2 [Citrus sinensis]
K.L(+229.16)C(+57.02)EAADDAVR.N	Y	Y	73.63	17.84	1347.67	-1.2	674.839	40.29	36	F36:13268	Abmart_Citrus-Leafvein_3-9.raw	4	1280500	1305300	21631	1063300	1188800	119020	989430	1022500	145990	1037400	993930	45972	2607400	2371100	2158000	2077300	693	702	TMT6plex; Carbamidomethylation	L1:TMT6plex:1000.00;C2:Carbamidomethylation:1000.00	26	293	XP_006494087.1	ferredoxin-dependent glutamate synthase chloroplastic isoform X2 [Citrus sinensis]
R.R(+229.16)YSTNTSPR.W	Y	Y	72.57	19.96	1309.69	0.1	437.572	12.94	2	F2:3337	Abmart_Citrus-Leafvein_1-10.raw	6	203560	241790	186350	174560	194120	162530	161120	205870	170660	192030	220600	195460	631700	531210	537660	608090	314	322	TMT6plex	R1:TMT6plex:1000.00	26	293	XP_006494087.1	ferredoxin-dependent glutamate synthase chloroplastic isoform X2 [Citrus sinensis]
K.M(+229.16)(+15.99)PSVTIEQAQMNFC(+57.02)K(+229.16).A	Y	Y	71.94	17.53	2257.13	4.5	753.388	82.76	33	F33:35893	Abmart_Citrus-Leafvein_3-6.raw	6	15739	110670	105440	10631	96613	96402	10378	104780	82786	17649	114030	85585	231850	203650	197950	217270	799	813	TMT6plex; Oxidation (M); Carbamidomethylation	M1:TMT6plex:1000.00;M1:Oxidation (M):73.59;C14:Carbamidomethylation:1000.00;K15:TMT6plex:1000.00	26	293	XP_006494087.1	ferredoxin-dependent glutamate synthase chloroplastic isoform X2 [Citrus sinensis]
K.L(+229.16)HTGVGM(+15.99)VFFPK(+229.16).D	Y	Y	71.81	19.25	1806.03	0.2	603.016	76.23	5	F5:30353	Abmart_Citrus-Leafvein_1-2.raw	8	698710	513380	858600	606720	534420	1021900	669100	591180	850690	874890	595150	849340	2070700	2163000	2111000	2319400	173	184	TMT6plex; Oxidation (M)	L1:TMT6plex:1000.00;M7:Oxidation (M):1000.00;K12:TMT6plex:1000.00	26	293	XP_006494087.1	ferredoxin-dependent glutamate synthase chloroplastic isoform X2 [Citrus sinensis]
R.Y(+229.16)STNTSPR.W	Y	Y	71.17	18.11	1153.59	-0.7	577.803	16.59	15	F15:5524	Abmart_Citrus-Leafvein_2-11.raw	5	1096400	1248100	894470	837220	965620	968810	859570	827470	725720	1066400	962200	774590	3239000	2771700	2412800	2803200	315	322	TMT6plex	Y1:TMT6plex:1000.00	26	293	XP_006494087.1	ferredoxin-dependent glutamate synthase chloroplastic isoform X2 [Citrus sinensis]
K.N(+229.16)HPTLSK(+229.16).K	Y	Y	71.12	20.32	1253.75	0.8	627.883	26.25	34	F34:9192	Abmart_Citrus-Leafvein_3-7.raw	9	517410	428110	1641300	546940	415490	1717700	492400	409060	1845400	565350	419880	1705900	2586800	2680200	2746800	2691100	409	415	TMT6plex	N1:TMT6plex:1000.00;K7:TMT6plex:1000.00	26	293	XP_006494087.1	ferredoxin-dependent glutamate synthase chloroplastic isoform X2 [Citrus sinensis]
K.A(+229.16)K(+229.16)EVIVNTFR.Q	Y	Y	71.05	17.96	1633.99	0.3	818.004	63.89	29	F29:23779	Abmart_Citrus-Leafvein_3-2.raw	4	3306700	70630	121730	3205100	61122	115700	3066500	61069	116400	3099200	71302	123640	3499100	3382000	3244000	3294100	192	201	TMT6plex	A1:TMT6plex:1000.00;K2:TMT6plex:1000.00	26	293	XP_006494087.1	ferredoxin-dependent glutamate synthase chloroplastic isoform X2 [Citrus sinensis]
R.W(+229.16)PLAQPMR.L	Y	Y	70.83	20.9	1226.68	2.3	614.348	75.88	17	F17:29121	Abmart_Citrus-Leafvein_2-2.raw	4	2741600	1581700	4396500	2670900	1328400	2764300	2656700	1542900	4681000	2943900	1519900	4499600	8719800	6763600	8880700	8963300	323	330	TMT6plex	W1:TMT6plex:1000.00	26	293	XP_006494087.1	ferredoxin-dependent glutamate synthase chloroplastic isoform X2 [Citrus sinensis]
K.E(+229.16)ESVDDIER.E	Y	Y	70.47	17.53	1319.64	0.3	660.828	33.54	28	F28:12580	Abmart_Citrus-Leafvein_3-12.raw	3	145780	136340	207390	109670	143540	161860	125180	144380	177510	123460	143180	208370	489510	415070	447070	475010	241	249	TMT6plex	E1:TMT6plex:1000.00	26	293	XP_006494087.1	ferredoxin-dependent glutamate synthase chloroplastic isoform X2 [Citrus sinensis]
R.V(+229.16)IAPVGQM(+15.99)QLK(+229.16).S	Y	Y	70.2	19.76	1657	-0.5	553.34	56.15	3	F3:21080	Abmart_Citrus-Leafvein_1-11.raw	12	1261900	915970	1139600	1022200	872710	1238200	1080600	890050	1006900	1072300	922750	993680	3317500	3133100	2977600	2988800	1550	1560	TMT6plex; Oxidation (M)	V1:TMT6plex:1000.00;M8:Oxidation (M):1000.00;K11:TMT6plex:1000.00	26	293	XP_006494087.1	ferredoxin-dependent glutamate synthase chloroplastic isoform X2 [Citrus sinensis]
R.E(+229.16)GLVM(+15.99)SLEVNIGR.R	Y	Y	69.71	19.2	1660.9	0.9	554.642	92.34	7	F7:38371	Abmart_Citrus-Leafvein_1-4.raw	2	178800	0	0	169330	0	0	172330	0	0	171930	0	0	178800	169330	172330	171930	619	631	TMT6plex; Oxidation (M)	E1:TMT6plex:1000.00;M5:Oxidation (M):1000.00	26	293	XP_006494087.1	ferredoxin-dependent glutamate synthase chloroplastic isoform X2 [Citrus sinensis]
K.S(+229.16)DRAPIPVGR.V	Y	Y	69.68	20.04	1295.75	-1.3	432.924	23.73	27	F27:8086	Abmart_Citrus-Leafvein_3-11.raw	4	52368	234080	743380	48236	280610	694970	50924	264650	768330	44995	287920	739300	1029800	1023800	1083900	1072200	949	958	TMT6plex	S1:TMT6plex:1000.00	26	293	XP_006494087.1	ferredoxin-dependent glutamate synthase chloroplastic isoform X2 [Citrus sinensis]
K.R(+229.16)VAASNPYGK(+229.16).W	Y	Y	68.78	19.34	1519.89	-0.3	507.636	33.5	23	F23:12535	Abmart_Citrus-Leafvein_2-8.raw	1	0	266620	0	0	255230	0	0	239100	0	0	266920	0	266620	255230	239100	266920	516	525	TMT6plex	R1:TMT6plex:1000.00;K10:TMT6plex:1000.00	26	293	XP_006494087.1	ferredoxin-dependent glutamate synthase chloroplastic isoform X2 [Citrus sinensis]
K.E(+229.16)VIVNTFR.Q	Y	Y	68.72	19.86	1205.7	0.6	603.856	64.74	35	F35:23750	Abmart_Citrus-Leafvein_3-8.raw	5	724530	5379300	7003800	583030	4397200	5188800	634550	4734800	5279800	630640	5130300	6344700	13108000	10169000	10649000	12106000	194	201	TMT6plex	E1:TMT6plex:1000.00	26	293	XP_006494087.1	ferredoxin-dependent glutamate synthase chloroplastic isoform X2 [Citrus sinensis]
R.N(+229.16)VAAGM(+15.99)TGGLAYILDEDDTLIPK(+229.16).V	Y	Y	67.84	17.06	2850.51	1.2	951.178	104.95	19	F19:42028	Abmart_Citrus-Leafvein_2-4.raw	5	5936.5	48872	54894	4473.8	47301	68314	8098.3	51866	42428	4460.7	45320	49700	109700	120090	102390	99481	1517	1539	TMT6plex; Oxidation (M)	N1:TMT6plex:1000.00;M6:Oxidation (M):1000.00;K23:TMT6plex:1000.00	26	293	XP_006494087.1	ferredoxin-dependent glutamate synthase chloroplastic isoform X2 [Citrus sinensis]
K.A(+229.16)FSGDTAK(+229.16).R	Y	Y	67.76	19.53	1253.7	0.9	418.908	39.87	34	F34:14797	Abmart_Citrus-Leafvein_3-7.raw	15	4304200	3141800	2651200	3540900	2633700	2382100	3594800	2735000	2256800	3658100	2886800	2454300	10097000	8556700	8586600	8999100	880	887	TMT6plex	A1:TMT6plex:1000.00;K8:TMT6plex:1000.00	26	293	XP_006494087.1	ferredoxin-dependent glutamate synthase chloroplastic isoform X2 [Citrus sinensis]
R.G(+229.16)M(+15.99)LAQLGYAK(+229.16).L	Y	Y	66.58	17.77	1524.87	0	763.444	55.49	14	F14:21464	Abmart_Citrus-Leafvein_2-10.raw	4	547740	829740	916690	474400	679320	1194000	543420	699470	832070	595120	751850	828770	2294200	2347700	2075000	2175700	1281	1290	TMT6plex; Oxidation (M)	G1:TMT6plex:1000.00;M2:Oxidation (M):1000.00;K10:TMT6plex:1000.00	26	293	XP_006494087.1	ferredoxin-dependent glutamate synthase chloroplastic isoform X2 [Citrus sinensis]
R.H(+229.16)QQAFGYSSEDVQM(+15.99)VIETMAAQGK(+229.16).E	Y	Y	65.63	18.84	3128.53	0.5	783.14	101.95	9	F9:44880	Abmart_Citrus-Leafvein_1-6.raw	1	15431	0	0	7066.9	0	0	9800.9	0	0	9373.2	0	0	15431	7066.9	9800.9	9373.2	553	576	TMT6plex; Oxidation (M)	H1:TMT6plex:1000.00;M14:Oxidation (M):17.25;K24:TMT6plex:1000.00	26	293	XP_006494087.1	ferredoxin-dependent glutamate synthase chloroplastic isoform X2 [Citrus sinensis]
R.T(+229.16)DLFRPR.D	Y	Y	65.39	19.6	1132.66	-0.8	378.559	43.36	21	F21:17212	Abmart_Citrus-Leafvein_2-6.raw	13	1868300	3496000	3059200	1686400	2995600	2415200	1692200	2896600	2395100	1877000	3324600	2761200	8423500	7097200	6983800	7962900	1298	1304	TMT6plex	T1:TMT6plex:1000.00	26	293	XP_006494087.1	ferredoxin-dependent glutamate synthase chloroplastic isoform X2 [Citrus sinensis]
R.E(+229.16)SLSFWVK(+229.16).A	Y	Y	63.15	21.27	1452.84	-0.1	727.426	94.66	13	F13:38411	Abmart_Citrus-Leafvein_2-1.raw	9	4604600	2286000	3747200	3593200	1710200	2814800	3736800	1898000	3309500	3878000	1885300	3467700	10638000	8118100	8944200	9230900	872	879	TMT6plex	E1:TMT6plex:1000.00;K8:TMT6plex:1000.00	26	293	XP_006494087.1	ferredoxin-dependent glutamate synthase chloroplastic isoform X2 [Citrus sinensis]
K.W(+229.16)VSENLR.T	Y	Y	61.07	18.49	1131.62	-0.1	566.819	63.67	33	F33:26964	Abmart_Citrus-Leafvein_3-6.raw	6	1053200	1651400	8965000	927580	1345300	4379800	805600	1477400	6270400	1032900	1441700	7993400	11670000	6652600	8553300	10468000	526	532	TMT6plex	W1:TMT6plex:1000.00	26	293	XP_006494087.1	ferredoxin-dependent glutamate synthase chloroplastic isoform X2 [Citrus sinensis]
R.A(+229.16)PIPVGR.V	Y	Y	59.17	16.71	937.591	1.9	469.804	35.81	9	F9:14593	Abmart_Citrus-Leafvein_1-6.raw	4	54413	577050	3081700	16663	336160	3799100	34485	262630	3790400	354180	375580	3562500	3713200	4151900	4087500	4292300	952	958	TMT6plex	A1:TMT6plex:1000.00	26	293	XP_006494087.1	ferredoxin-dependent glutamate synthase chloroplastic isoform X2 [Citrus sinensis]
R.T(+229.16)ATGEVTLQSA	Y	Y	57.91	17.77	1305.7	0.2	653.856	46.86	12	F12:17923	Abmart_Citrus-Leafvein_1-9.raw	2	269180	161900	0	350180	206510	0	302520	190080	0	290330	194340	0	431080	556690	492600	484680	1610	1620	TMT6plex	T1:TMT6plex:1000.00	26	293	XP_006494087.1	ferredoxin-dependent glutamate synthase chloroplastic isoform X2 [Citrus sinensis]
K.A(+229.16)SYEIVK(+229.16).D	Y	Y	56.57	17.99	1266.76	-0.6	634.386	56.94	21	F21:23653	Abmart_Citrus-Leafvein_2-6.raw	5	2010100	6274900	1048900	1438900	4941100	1603100	1084000	5212300	1899300	2074000	5756100	1429400	9333900	7983100	8195500	9259600	116	122	TMT6plex	A1:TMT6plex:1000.00;K7:TMT6plex:1000.00	26	293	XP_006494087.1	ferredoxin-dependent glutamate synthase chloroplastic isoform X2 [Citrus sinensis]
K.D(+229.16)DDLMK(+229.16)K(+229.16).A	Y	Y	55.76	19.22	1550.89	0.2	776.455	49.91	31	F31:17867	Abmart_Citrus-Leafvein_3-4.raw	4	10789000	517420	13226000	8236100	577640	10287000	7302800	422360	12058000	9040700	590110	11158000	24533000	19100000	19784000	20789000	185	191	TMT6plex	D1:TMT6plex:1000.00;K6:TMT6plex:1000.00;K7:TMT6plex:1000.00	26	293	XP_006494087.1	ferredoxin-dependent glutamate synthase chloroplastic isoform X2 [Citrus sinensis]
R.N(+229.16)VAAGMTGGLAYILDEDDTLIPK(+229.16).V	Y	Y	54.77	17.46	2834.51	1.1	945.846	111.06	10	F10:45887	Abmart_Citrus-Leafvein_1-7.raw	2	3207.8	5960.3	0	2383.8	6389.5	0	1910.9	7062.9	0	4712.5	5002.4	0	9168.1	8773.3	8973.9	9714.9	1517	1539	TMT6plex	N1:TMT6plex:1000.00;K23:TMT6plex:1000.00	26	293	XP_006494087.1	ferredoxin-dependent glutamate synthase chloroplastic isoform X2 [Citrus sinensis]
K.W(+229.16)SSTEIR.N	Y	Y	54.69	19.03	1106.59	-0.2	554.303	51.83	20	F20:20681	Abmart_Citrus-Leafvein_2-5.raw	6	3737800	7569800	8863700	3250600	5638700	4134200	3415300	6284400	7181500	3416300	6741000	7977300	20171000	13023000	16881000	18135000	1328	1334	TMT6plex	W1:TMT6plex:1000.00	26	293	XP_006494087.1	ferredoxin-dependent glutamate synthase chloroplastic isoform X2 [Citrus sinensis]
K.T(+229.16)VGAC(+57.02)LDR.N	Y	Y	53.3	16.62	1119.59	0.7	560.803	33.66	1	F1:11455	Abmart_Citrus-Leafvein_1-1.raw	3	2241900	1266100	779650	2074300	1139000	737350	2005600	1098000	692160	1972800	1143900	858420	4287600	3950700	3795700	3975100	447	454	TMT6plex; Carbamidomethylation	T1:TMT6plex:1000.00;C5:Carbamidomethylation:1000.00	26	293	XP_006494087.1	ferredoxin-dependent glutamate synthase chloroplastic isoform X2 [Citrus sinensis]
R.K(+229.16)(+229.16)GIEGSLEK(+229.16).T	Y	Y	52.55	16.2	1647.02	1.1	550.014	40.07	24	F24:14960	Abmart_Citrus-Leafvein_2-9.raw	6	1053700	1412900	570380	840710	1218800	529700	857970	1266600	528040	834660	1419800	507400	3037000	2589200	2652600	2761800	680	688	TMT6plex	K1:TMT6plex:1000.00;K1:TMT6plex:1000.00;K9:TMT6plex:1000.00	26	293	XP_006494087.1	ferredoxin-dependent glutamate synthase chloroplastic isoform X2 [Citrus sinensis]
K.V(+229.16)SAYIAR.L	Y	Y	52.4	17	1007.6	0.3	504.806	46.33	34	F34:17862	Abmart_Citrus-Leafvein_3-7.raw	5	4493000	1619300	3929200	3545600	1163600	2811200	3648300	1342200	2837000	3984600	1441100	3566800	10042000	7520300	7827500	8992500	1082	1088	TMT6plex	V1:TMT6plex:1000.00	26	293	XP_006494087.1	ferredoxin-dependent glutamate synthase chloroplastic isoform X2 [Citrus sinensis]
K.D(+229.16)DDLM(+15.99)K(+229.16)K(+229.16).A	Y	Y	51.31	18.56	1566.89	1.3	523.304	37.87	30	F30:12423	Abmart_Citrus-Leafvein_3-3.raw	9	698380	1441100	1087600	463510	805630	1445900	514570	1041300	1222100	851540	1179300	1037700	3227100	2715000	2777900	3068500	185	191	TMT6plex; Oxidation (M)	D1:TMT6plex:1000.00;M5:Oxidation (M):1000.00;K6:TMT6plex:1000.00;K7:TMT6plex:1000.00	26	293	XP_006494087.1	ferredoxin-dependent glutamate synthase chloroplastic isoform X2 [Citrus sinensis]
K.L(+229.16)DDVIGR.T	Y	Y	50.62	17.46	1015.59	1.5	508.801	60.8	30	F30:22967	Abmart_Citrus-Leafvein_3-3.raw	6	5679500	2504000	3335100	3976300	1503900	3729400	3972700	1717500	4123500	5030500	2014400	3860800	11519000	9209600	9813600	10906000	1291	1297	TMT6plex	L1:TMT6plex:1000.00	26	293	XP_006494087.1	ferredoxin-dependent glutamate synthase chloroplastic isoform X2 [Citrus sinensis]
K.K(+229.16)(+229.16)VSAYIAR.L	Y	Y	50.24	15.85	1364.85	-0.8	455.958	40.74	18	F18:13640	Abmart_Citrus-Leafvein_2-3.raw	5	321720	1528300	967430	332030	1304400	1161300	453460	1387200	1233300	396080	1488600	1142500	2817400	2797800	3074000	3027200	1081	1088	TMT6plex	K1:TMT6plex:1000.00;K1:TMT6plex:1000.00	26	293	XP_006494087.1	ferredoxin-dependent glutamate synthase chloroplastic isoform X2 [Citrus sinensis]
K.G(+229.16)IEGSLEK(+229.16).T	Y	Y	48.49	20.67	1289.76	0.5	645.888	54.66	31	F31:19998	Abmart_Citrus-Leafvein_3-4.raw	6	8641100	8683300	13160000	6391700	6300000	9251200	6487500	6405000	10264000	7778100	6683000	10924000	30485000	21943000	23156000	25386000	681	688	TMT6plex	G1:TMT6plex:1000.00;K8:TMT6plex:1000.00	26	293	XP_006494087.1	ferredoxin-dependent glutamate synthase chloroplastic isoform X2 [Citrus sinensis]
R.W(+229.16)PLAQPM(+15.99)R.L	Y	Y	44.97	20.02	1242.67	1	622.345	65.34	13	F13:24964	Abmart_Citrus-Leafvein_2-1.raw	3	0	2038500	3509700	0	2087200	3440800	0	2541200	4049800	0	2159400	3742100	5548200	5528000	6591000	5901600	323	330	TMT6plex; Oxidation (M)	W1:TMT6plex:1000.00;M7:Oxidation (M):1000.00	26	293	XP_006494087.1	ferredoxin-dependent glutamate synthase chloroplastic isoform X2 [Citrus sinensis]
R.I(+229.16)AGVIAK(+229.16).K	Y	Y	34.82	15.19	1128.76	-0.6	565.389	60.92	17	F17:21950	Abmart_Citrus-Leafvein_2-2.raw	3	1074200	3501500	1530000	864480	2160900	1290300	834940	2646200	1372000	1102800	2950600	1430000	6105800	4315700	4853100	5483500	1382	1388	TMT6plex	I1:TMT6plex:1000.00;K7:TMT6plex:1000.00	26	293	XP_006494087.1	ferredoxin-dependent glutamate synthase chloroplastic isoform X2 [Citrus sinensis]
K.S(+229.16)ENAFSIYQQHLANRPVNVLR.D	Y	Y	126.46	21.09	2684.43	0.2	672.116	78.55	34	F34:32730	Abmart_Citrus-Leafvein_3-7.raw	9	217690	449450	368400	183530	380660	289930	202230	381800	290840	198680	365460	317040	1035500	854120	874870	881170	923	943	TMT6plex	S1:TMT6plex:1000.00	26	294	XP_006494085.1	ferredoxin-dependent glutamate synthase chloroplastic isoform X1 [Citrus sinensis]
K.A(+229.16)SDSANLDSTAELLLR.S	Y	Y	124.9	23.09	1904.01	-0.1	953.01	82.53	15	F15:34344	Abmart_Citrus-Leafvein_2-11.raw	9	291340	732730	639180	235530	582740	481160	219600	605330	449030	263940	567420	611510	1663300	1299400	1274000	1442900	376	391	TMT6plex	A1:TMT6plex:1000.00	26	294	XP_006494085.1	ferredoxin-dependent glutamate synthase chloroplastic isoform X1 [Citrus sinensis]
R.L(+229.16)LGHNGEINTIQGNLNWMQSR.E	Y	Y	120.05	21.8	2623.35	-0.6	875.457	80.48	14	F14:32450	Abmart_Citrus-Leafvein_2-10.raw	3	32777	43606	58811	31205	46367	39554	36976	37675	39219	27453	34253	49620	135190	117130	113870	111330	332	352	TMT6plex	L1:TMT6plex:1000.00	26	294	XP_006494085.1	ferredoxin-dependent glutamate synthase chloroplastic isoform X1 [Citrus sinensis]
K.G(+229.16)NADIIQISGHDGGTGASPISSIK(+229.16).H	Y	Y	117.63	21.78	2752.48	0.6	918.5	80.39	20	F20:33927	Abmart_Citrus-Leafvein_2-5.raw	10	262720	355990	398360	214460	329270	340710	219980	325680	310920	246010	266750	371040	1017100	884440	856590	883800	1150	1173	TMT6plex	G1:TMT6plex:1000.00;K24:TMT6plex:1000.00	26	294	XP_006494085.1	ferredoxin-dependent glutamate synthase chloroplastic isoform X1 [Citrus sinensis]
R.F(+229.16)AQVTNPAIDPLR.E	Y	Y	113.66	23.83	1669.94	0	835.975	87.68	23	F23:36363	Abmart_Citrus-Leafvein_2-8.raw	8	0	1140000	468670	0	1018200	429870	0	1459400	429250	0	1114400	515980	1608700	1448100	1888700	1630400	607	619	TMT6plex	F1:TMT6plex:1000.00	26	294	XP_006494085.1	ferredoxin-dependent glutamate synthase chloroplastic isoform X1 [Citrus sinensis]
K.G(+229.16)QMEAWDGPALLLFSDGK(+229.16).T	Y	Y	108.43	21.26	2392.25	0.4	798.424	102.89	4	F4:41838	Abmart_Citrus-Leafvein_1-12.raw	7	28317	34011	32934	18744	37614	20596	15627	27601	31401	21185	31318	30936	95263	76954	74630	83440	430	447	TMT6plex	G1:TMT6plex:1000.00;K18:TMT6plex:1000.00	26	294	XP_006494085.1	ferredoxin-dependent glutamate synthase chloroplastic isoform X1 [Citrus sinensis]
R.T(+229.16)LK(+229.16)PVNFFSATAMDNEAILR.H	Y	Y	105.71	20.99	2695.48	1.2	899.501	99.61	5	F5:41581	Abmart_Citrus-Leafvein_1-2.raw	9	1500500	1324400	1028100	1160800	1031500	660760	1140700	1145400	909920	1286600	1046300	956260	3853100	2853100	3196100	3289200	534	553	TMT6plex	T1:TMT6plex:1000.00;K3:TMT6plex:1000.00	26	294	XP_006494085.1	ferredoxin-dependent glutamate synthase chloroplastic isoform X1 [Citrus sinensis]
R.I(+229.16)C(+57.02)HTNNC(+57.02)PVGVASQR.E	Y	Y	105.38	20.63	1940.95	0.5	647.991	31.03	6	F6:9784	Abmart_Citrus-Leafvein_1-3.raw	14	349890	582410	521060	304610	505050	452370	360130	573560	493940	335880	625850	525810	1453400	1262000	1427600	1487500	1241	1255	TMT6plex; Carbamidomethylation	I1:TMT6plex:1000.00;C2:Carbamidomethylation:1000.00;C7:Carbamidomethylation:1000.00	26	294	XP_006494085.1	ferredoxin-dependent glutamate synthase chloroplastic isoform X1 [Citrus sinensis]
K.L(+229.16)VGEAGIGTVASGVAK(+229.16).G	Y	Y	101.04	20.15	1886.12	1.5	629.716	70.63	4	F4:28122	Abmart_Citrus-Leafvein_1-12.raw	13	713350	743690	791910	603520	778910	742540	650370	809030	727160	638140	904260	756580	2248900	2125000	2186600	2299000	1134	1149	TMT6plex	L1:TMT6plex:1000.00;K16:TMT6plex:1000.00	26	294	XP_006494085.1	ferredoxin-dependent glutamate synthase chloroplastic isoform X1 [Citrus sinensis]
K.I(+229.16)AQGAK(+229.16)PGEGGQLPGK(+229.16).K	Y	Y	100.89	19.96	2194.3	1.7	732.443	45.62	14	F14:17187	Abmart_Citrus-Leafvein_2-10.raw	9	1006400	1913500	649080	804660	1516600	531620	899940	1747300	588710	864310	1632600	540950	3568900	2852900	3236000	3037800	1066	1081	TMT6plex	I1:TMT6plex:1000.00;K6:TMT6plex:1000.00;K16:TMT6plex:1000.00	26	294	XP_006494085.1	ferredoxin-dependent glutamate synthase chloroplastic isoform X1 [Citrus sinensis]
K.Y(+229.16)PEVIDFYDYYK(+229.16).G	Y	Y	98.46	19.83	2072.05	0.5	1037.04	104.51	21	F21:45684	Abmart_Citrus-Leafvein_2-6.raw	7	56657	149600	142910	44599	158490	120030	41504	151480	108620	48286	141990	115650	349170	323120	301600	305930	418	429	TMT6plex	Y1:TMT6plex:1000.00;K12:TMT6plex:1000.00	26	294	XP_006494085.1	ferredoxin-dependent glutamate synthase chloroplastic isoform X1 [Citrus sinensis]
R.T(+229.16)IDNVVYVASEVGVLPIDDAK(+229.16).V	Y	Y	95.93	19.16	2674.48	1.1	892.503	108.53	34	F34:46224	Abmart_Citrus-Leafvein_3-7.raw	5	18918	14840	18487	17197	16094	12254	14873	15556	11590	14170	19641	13653	52245	45544	42019	47465	466	486	TMT6plex	T1:TMT6plex:1000.00;K21:TMT6plex:1000.00	26	294	XP_006494085.1	ferredoxin-dependent glutamate synthase chloroplastic isoform X1 [Citrus sinensis]
K.D(+229.16)ALTALGC(+57.02)MEHR.G	Y	Y	94.54	22.76	1601.79	1	534.936	73.21	8	F8:31448	Abmart_Citrus-Leafvein_1-5.raw	6	326790	318790	274960	419770	395290	241410	821220	339570	266500	423650	491960	276320	920540	1056500	1427300	1191900	124	135	TMT6plex; Carbamidomethylation	D1:TMT6plex:1000.00;C8:Carbamidomethylation:1000.00	26	294	XP_006494085.1	ferredoxin-dependent glutamate synthase chloroplastic isoform X1 [Citrus sinensis]
R.F(+229.16)C(+57.02)TGGMSLGAISR.E	Y	Y	92.08	19.61	1584.8	0.7	793.406	69.63	14	F14:27652	Abmart_Citrus-Leafvein_2-10.raw	6	286250	219960	160810	253700	176960	102520	242040	170590	127450	265560	166120	150000	667020	533170	540080	581680	970	982	TMT6plex; Carbamidomethylation	F1:TMT6plex:1000.00;C2:Carbamidomethylation:1000.00	26	294	XP_006494085.1	ferredoxin-dependent glutamate synthase chloroplastic isoform X1 [Citrus sinensis]
K.M(+229.16)(+15.99)PSVTIEQAQM(+15.99)NFC(+57.02)K(+229.16).A	Y	Y	91.66	18.5	2273.13	-2.7	758.714	76.78	8	F8:33146	Abmart_Citrus-Leafvein_1-5.raw	3	89436	0	124930	61939	0	170390	79167	0	100460	74171	0	124070	214360	232330	179630	198240	800	814	TMT6plex; Oxidation (M); Carbamidomethylation	M1:TMT6plex:1000.00;M1:Oxidation (M):1000.00;M11:Oxidation (M):1000.00;C14:Carbamidomethylation:1000.00;K15:TMT6plex:1000.00	26	294	XP_006494085.1	ferredoxin-dependent glutamate synthase chloroplastic isoform X1 [Citrus sinensis]
R.F(+229.16)GVTPTFLANADQLEIK(+229.16).I	Y	Y	91.55	19.7	2321.3	0	774.775	97.78	15	F15:40727	Abmart_Citrus-Leafvein_2-11.raw	13	647840	512810	381620	492440	384850	311060	488770	369080	370280	579880	385830	375090	1542300	1188300	1228100	1340800	1049	1065	TMT6plex	F1:TMT6plex:1000.00;K17:TMT6plex:1000.00	26	294	XP_006494085.1	ferredoxin-dependent glutamate synthase chloroplastic isoform X1 [Citrus sinensis]
K.G(+229.16)QM(+15.99)EAWDGPALLLFSDGK(+229.16).T	Y	Y	90.23	19.05	2408.25	1.2	803.757	107.73	10	F10:44661	Abmart_Citrus-Leafvein_1-7.raw	6	12186	47582	35458	10314	37759	39010	8715.7	39788	26701	8750.4	35064	31597	95226	87083	75205	75411	430	447	TMT6plex; Oxidation (M)	G1:TMT6plex:1000.00;M3:Oxidation (M):1000.00;K18:TMT6plex:1000.00	26	294	XP_006494085.1	ferredoxin-dependent glutamate synthase chloroplastic isoform X1 [Citrus sinensis]
K.D(+229.16)PLLK(+229.16)PQVLPTFFDIR.K	Y	Y	89.3	19.53	2356.39	0.7	786.472	104.61	5	F5:43857	Abmart_Citrus-Leafvein_1-2.raw	3	343470	474400	522180	274150	396300	420320	275790	399820	470240	315310	378570	498780	1340100	1090800	1145800	1192700	665	680	TMT6plex	D1:TMT6plex:1000.00;K5:TMT6plex:1000.00	26	294	XP_006494085.1	ferredoxin-dependent glutamate synthase chloroplastic isoform X1 [Citrus sinensis]
R.T(+229.16)LK(+229.16)PVNFFSATAM(+15.99)DNEAILR.H	Y	Y	89.14	17.8	2711.47	0.6	678.876	96.64	29	F29:39249	Abmart_Citrus-Leafvein_3-2.raw	5	125080	265940	417270	119610	243810	446010	135740	241270	376450	125820	223990	346730	808280	809430	753460	696540	534	553	TMT6plex; Oxidation (M)	T1:TMT6plex:1000.00;K3:TMT6plex:1000.00;M13:Oxidation (M):1000.00	26	294	XP_006494085.1	ferredoxin-dependent glutamate synthase chloroplastic isoform X1 [Citrus sinensis]
R.N(+229.16)GSQLLVLSDR.A	Y	Y	89.14	19.32	1429.81	-0.4	477.61	70.2	8	F8:30069	Abmart_Citrus-Leafvein_1-5.raw	5	400930	455630	69545	334980	402450	73042	413560	502060	64082	469660	545270	82393	926110	810470	979700	1097300	704	714	TMT6plex	N1:TMT6plex:1000.00	26	294	XP_006494085.1	ferredoxin-dependent glutamate synthase chloroplastic isoform X1 [Citrus sinensis]
R.T(+229.16)PDEALM(+15.99)ILVPEAYK(+229.16).N	Y	Y	89.08	18.43	2163.19	1	722.071	103.54	34	F34:44256	Abmart_Citrus-Leafvein_3-7.raw	8	57318	159660	149120	47067	161770	152620	43600	178290	133410	39111	149890	126030	366100	361450	355300	315030	395	409	TMT6plex; Oxidation (M)	T1:TMT6plex:1000.00;M7:Oxidation (M):1000.00;K15:TMT6plex:1000.00	26	294	XP_006494085.1	ferredoxin-dependent glutamate synthase chloroplastic isoform X1 [Citrus sinensis]
R.E(+229.16)THEAIAIAMNR.L	Y	Y	88.74	19.03	1583.83	-0.3	792.922	40.51	27	F27:15043	Abmart_Citrus-Leafvein_3-11.raw	4	67090	99599	222910	54822	79983	149330	56513	91732	168390	53194	82403	198900	389600	284130	316630	334500	983	994	TMT6plex	E1:TMT6plex:1000.00	26	294	XP_006494085.1	ferredoxin-dependent glutamate synthase chloroplastic isoform X1 [Citrus sinensis]
K.M(+229.16)PSVTIEQAQMNFC(+57.02)K(+229.16).A	Y	Y	88.38	18.86	2241.14	1.2	1121.58	81.62	24	F24:33221	Abmart_Citrus-Leafvein_2-9.raw	8	147140	171390	63450	115300	141240	41507	111660	144250	54811	116450	152410	57947	381980	298050	310720	326820	800	814	TMT6plex; Carbamidomethylation	M1:TMT6plex:1000.00;C14:Carbamidomethylation:1000.00;K15:TMT6plex:1000.00	26	294	XP_006494085.1	ferredoxin-dependent glutamate synthase chloroplastic isoform X1 [Citrus sinensis]
R.T(+229.16)PDEALMILVPEAYK(+229.16).N	Y	Y	88.37	17.63	2147.2	0.8	1074.61	108.53	35	F35:42510	Abmart_Citrus-Leafvein_3-8.raw	5	11287	123650	49884	8930.8	113260	40531	7862.3	117180	44611	8501.9	108460	45178	184820	162720	169650	162150	395	409	TMT6plex	T1:TMT6plex:1000.00;K15:TMT6plex:1000.00	26	294	XP_006494085.1	ferredoxin-dependent glutamate synthase chloroplastic isoform X1 [Citrus sinensis]
K.L(+229.16)HTGVGMVFFPK(+229.16).D	Y	Y	88.22	16.87	1790.03	-0.2	448.515	89.5	6	F6:36484	Abmart_Citrus-Leafvein_1-3.raw	3	290970	43716	73506	249220	42822	53643	250110	37416	71118	279100	32660	63426	408200	345680	358650	375180	174	185	TMT6plex	L1:TMT6plex:1000.00;K12:TMT6plex:1000.00	26	294	XP_006494085.1	ferredoxin-dependent glutamate synthase chloroplastic isoform X1 [Citrus sinensis]
R.T(+229.16)TSAPQSDSK(+229.16)PK(+229.16).Q	Y	Y	86.68	18.98	1933.11	0.8	484.285	30.29	33	F33:12020	Abmart_Citrus-Leafvein_3-6.raw	3	178500	296770	459970	248870	534370	532880	165360	359260	367850	180970	372750	524410	935240	1316100	892480	1078100	79	90	TMT6plex	T1:TMT6plex:1000.00;K10:TMT6plex:1000.00;K12:TMT6plex:1000.00	26	294	XP_006494085.1	ferredoxin-dependent glutamate synthase chloroplastic isoform X1 [Citrus sinensis]
R.W(+229.16)SPLTDVVDGYSPTLPHLK(+229.16).G	Y	Y	86.48	18.9	2582.41	1.1	861.813	95.54	15	F15:39814	Abmart_Citrus-Leafvein_2-11.raw	6	84447	48906	34485	68469	39620	23167	73964	36614	28281	81393	35422	29152	167840	131260	138860	145970	1011	1029	TMT6plex	W1:TMT6plex:1000.00;K19:TMT6plex:1000.00	26	294	XP_006494085.1	ferredoxin-dependent glutamate synthase chloroplastic isoform X1 [Citrus sinensis]
K.M(+229.16)PSVTIEQAQM(+15.99)NFC(+57.02)K(+229.16).A	Y	Y	85.57	18.92	2257.13	2.7	753.386	75.63	36	F36:26661	Abmart_Citrus-Leafvein_3-9.raw	5	109230	68053	133510	73210	61016	112020	79812	62376	102700	76263	66039	106540	310790	246240	244890	248850	800	814	TMT6plex; Oxidation (M); Carbamidomethylation	M1:TMT6plex:1000.00;M11:Oxidation (M):1000.00;C14:Carbamidomethylation:1000.00;K15:TMT6plex:1000.00	26	294	XP_006494085.1	ferredoxin-dependent glutamate synthase chloroplastic isoform X1 [Citrus sinensis]
K.E(+229.16)TMPNIQQVFVK(+229.16).V	Y	Y	85.17	20.4	1891.06	0	946.539	82.02	24	F24:33361	Abmart_Citrus-Leafvein_2-9.raw	14	265830	663540	322090	205580	678260	220540	227680	727220	277780	228800	826760	274340	1251500	1104400	1232700	1329900	227	238	TMT6plex	E1:TMT6plex:1000.00;K12:TMT6plex:1000.00	26	294	XP_006494085.1	ferredoxin-dependent glutamate synthase chloroplastic isoform X1 [Citrus sinensis]
R.G(+229.16)MLAQLGYAK(+229.16).L	Y	Y	84.29	18.8	1508.88	1.4	755.448	81.95	18	F18:32417	Abmart_Citrus-Leafvein_2-3.raw	7	3139700	1500300	1097500	2558200	1027400	591330	2637500	1132500	898060	2825400	1146200	891280	5737500	4177000	4668000	4862900	1282	1291	TMT6plex	G1:TMT6plex:1000.00;K10:TMT6plex:1000.00	26	294	XP_006494085.1	ferredoxin-dependent glutamate synthase chloroplastic isoform X1 [Citrus sinensis]
R.S(+229.16)EVLGLFYGDLQNELYK(+229.16).T	Y	Y	83.69	18.13	2445.32	-1.1	1223.67	103.67	26	F26:42293	Abmart_Citrus-Leafvein_3-10.raw	6	10756	36318	42285	7346.2	35205	25978	12316	27276	34928	9812.3	33779	37714	89359	68529	74521	81305	290	306	TMT6plex	S1:TMT6plex:1000.00;K17:TMT6plex:1000.00	26	294	XP_006494085.1	ferredoxin-dependent glutamate synthase chloroplastic isoform X1 [Citrus sinensis]
R.G(+229.16)RENEIRPFGNPK(+229.16).A	Y	Y	83.38	18.53	1971.11	3.4	493.785	44.37	20	F20:17235	Abmart_Citrus-Leafvein_2-5.raw	8	377000	2700700	604550	305710	1622200	521290	213620	1833700	542410	554280	2100900	585140	3682200	2449200	2589700	3240300	363	375	TMT6plex	G1:TMT6plex:1000.00;K13:TMT6plex:1000.00	26	294	XP_006494085.1	ferredoxin-dependent glutamate synthase chloroplastic isoform X1 [Citrus sinensis]
K.E(+229.16)TM(+15.99)PNIQQVFVK(+229.16).V	Y	Y	83.22	20.71	1907.06	2	636.695	81.37	33	F33:35399	Abmart_Citrus-Leafvein_3-6.raw	14	435560	534650	1096500	366200	515880	1432500	423460	490440	931670	385560	550000	1054900	2066700	2314600	1845600	1990500	227	238	TMT6plex; Oxidation (M)	E1:TMT6plex:1000.00;M3:Oxidation (M):1000.00;K12:TMT6plex:1000.00	26	294	XP_006494085.1	ferredoxin-dependent glutamate synthase chloroplastic isoform X1 [Citrus sinensis]
R.V(+229.16)EPAATIVQR.F	Y	Y	83.17	20.42	1311.77	0.1	656.893	45.37	17	F17:15191	Abmart_Citrus-Leafvein_2-2.raw	4	4473400	3950500	4352500	3532300	2976900	3396000	3455300	3124600	3398700	3751400	3467500	3945300	12776000	9905200	9978500	11164000	960	969	TMT6plex	V1:TMT6plex:1000.00	26	294	XP_006494085.1	ferredoxin-dependent glutamate synthase chloroplastic isoform X1 [Citrus sinensis]
K.D(+229.16)ALTALGC(+57.02)M(+15.99)EHR.G	Y	Y	82.72	20.46	1617.78	0.5	540.268	47.78	6	F6:17420	Abmart_Citrus-Leafvein_1-3.raw	6	506550	418020	512360	514220	389970	534460	545480	373850	483920	471410	397250	518410	1436900	1438600	1403200	1387100	124	135	TMT6plex; Carbamidomethylation; Oxidation (M)	D1:TMT6plex:1000.00;C8:Carbamidomethylation:1000.00;M9:Oxidation (M):1000.00	26	294	XP_006494085.1	ferredoxin-dependent glutamate synthase chloroplastic isoform X1 [Citrus sinensis]
K.G(+229.16)LQNGDTATSAIK(+229.16).Q	Y	Y	81.32	18.79	1732.97	0.3	867.494	51.6	8	F8:21344	Abmart_Citrus-Leafvein_1-5.raw	5	172260	1396300	676580	133020	1349300	692930	142330	1368800	784930	161970	1398600	631610	2245200	2175200	2296100	2192200	1030	1042	TMT6plex	G1:TMT6plex:1000.00;K13:TMT6plex:1000.00	26	294	XP_006494085.1	ferredoxin-dependent glutamate synthase chloroplastic isoform X1 [Citrus sinensis]
R.V(+229.16)IAPVGQMQLK(+229.16).S	Y	Y	81.04	18.68	1641.01	1	821.511	77.73	5	F5:31439	Abmart_Citrus-Leafvein_1-2.raw	8	1114100	2419600	1074900	890610	1602500	823280	892900	1811600	952000	959750	2044300	996420	4608600	3316300	3656500	4000500	1551	1561	TMT6plex	V1:TMT6plex:1000.00;K11:TMT6plex:1000.00	26	294	XP_006494085.1	ferredoxin-dependent glutamate synthase chloroplastic isoform X1 [Citrus sinensis]
K.S(+229.16)NSGEGGEDPIR.W	Y	Y	80.1	19.3	1445.69	0.5	723.855	24.29	13	F13:6907	Abmart_Citrus-Leafvein_2-1.raw	3	546940	2548400	1134400	423900	1901400	877720	432340	1843700	790040	422870	1924100	1060200	4229800	3203000	3066100	3407200	999	1010	TMT6plex	S1:TMT6plex:1000.00	26	294	XP_006494085.1	ferredoxin-dependent glutamate synthase chloroplastic isoform X1 [Citrus sinensis]
R.E(+229.16)NEIRPFGNPK(+229.16).A	Y	Y	79.82	21.34	1757.98	-0.1	587.001	52.7	7	F7:19725	Abmart_Citrus-Leafvein_1-4.raw	9	5575400	1008100	5161200	3921100	881080	3892000	4093400	881740	4218000	4558600	933090	4411700	11745000	8694200	9193200	9903400	365	375	TMT6plex	E1:TMT6plex:1000.00;K11:TMT6plex:1000.00	26	294	XP_006494085.1	ferredoxin-dependent glutamate synthase chloroplastic isoform X1 [Citrus sinensis]
K.T(+229.16)QHLDLSYILSNVGLPK(+229.16).W	Y	Y	79.47	18.55	2355.36	0.5	786.127	104.19	5	F5:43691	Abmart_Citrus-Leafvein_1-2.raw	6	212660	124580	220910	196920	116520	215250	199770	125320	246360	234740	114300	263680	558160	528690	571450	612720	1312	1328	TMT6plex	T1:TMT6plex:1000.00;K17:TMT6plex:1000.00	26	294	XP_006494085.1	ferredoxin-dependent glutamate synthase chloroplastic isoform X1 [Citrus sinensis]
K.K(+229.16)(+229.16)YPEVIDFYDYYK(+229.16).G	Y	Y	79.1	20.2	2429.31	0.5	810.779	87.72	12	F12:35561	Abmart_Citrus-Leafvein_1-9.raw	2	666800	396880	0	536460	342120	0	466050	318520	0	536610	350580	0	1063700	878580	784570	887190	417	429	TMT6plex	K1:TMT6plex:1000.00;K1:TMT6plex:1000.00;K13:TMT6plex:1000.00	26	294	XP_006494085.1	ferredoxin-dependent glutamate synthase chloroplastic isoform X1 [Citrus sinensis]
R.L(+229.16)ENYGFIQFRPGGEYHGNNPEMSK(+229.16).L	Y	Y	78.83	19.89	3241.6	-1.1	811.407	71.02	4	F4:28447	Abmart_Citrus-Leafvein_1-12.raw	1	36388	0	0	37599	0	0	33179	0	0	40214	0	0	36388	37599	33179	40214	890	913	TMT6plex	L1:TMT6plex:1000.00;K24:TMT6plex:1000.00	26	294	XP_006494085.1	ferredoxin-dependent glutamate synthase chloroplastic isoform X1 [Citrus sinensis]
K.T(+229.16)SFAIYHR.R	Y	Y	78.73	18.52	1222.67	1	612.341	34.92	4	F4:12726	Abmart_Citrus-Leafvein_1-12.raw	13	801230	1718400	1002600	784120	1613200	932120	889400	1681400	1008100	800470	1750700	1144600	3522300	3329500	3578800	3695800	307	314	TMT6plex	T1:TMT6plex:1000.00	26	294	XP_006494085.1	ferredoxin-dependent glutamate synthase chloroplastic isoform X1 [Citrus sinensis]
R.F(+229.16)C(+57.02)TGGM(+15.99)SLGAISR.E	Y	Y	77.73	20.19	1600.79	0.3	534.604	64.98	35	F35:23824	Abmart_Citrus-Leafvein_3-8.raw	6	95191	417050	606700	90911	403380	709960	92142	417070	515330	72540	403530	598920	1118900	1204300	1024500	1075000	970	982	TMT6plex; Carbamidomethylation; Oxidation (M)	F1:TMT6plex:1000.00;C2:Carbamidomethylation:1000.00;M6:Oxidation (M):1000.00	26	294	XP_006494085.1	ferredoxin-dependent glutamate synthase chloroplastic isoform X1 [Citrus sinensis]
R.L(+229.16)LGHNGEINTIQGNLNWM(+15.99)QSR.E	Y	Y	77.34	16.65	2639.34	-0.7	880.788	70.84	4	F4:28330	Abmart_Citrus-Leafvein_1-12.raw	2	24810	0	19745	22803	0	17944	30503	0	14523	25153	0	17126	44555	40747	45026	42280	332	352	TMT6plex; Oxidation (M)	L1:TMT6plex:1000.00;M18:Oxidation (M):1000.00	26	294	XP_006494085.1	ferredoxin-dependent glutamate synthase chloroplastic isoform X1 [Citrus sinensis]
R.V(+229.16)AASNPYGK(+229.16).W	Y	Y	76.93	22.89	1363.79	1.2	455.603	38.53	35	F35:12466	Abmart_Citrus-Leafvein_3-8.raw	11	654730	14301000	7663500	533660	11167000	6424500	546190	11310000	6167000	542730	13249000	6446500	22619000	18125000	18023000	20238000	518	526	TMT6plex	V1:TMT6plex:1000.00;K9:TMT6plex:1000.00	26	294	XP_006494085.1	ferredoxin-dependent glutamate synthase chloroplastic isoform X1 [Citrus sinensis]
R.E(+229.16)THEAIAIAM(+15.99)NR.L	Y	Y	76.45	17.64	1599.82	-0.5	534.282	28.71	4	F4:9887	Abmart_Citrus-Leafvein_1-12.raw	4	397470	376290	16249	443250	466670	17236	552200	497820	16268	461650	449260	20173	790010	927150	1066300	931080	983	994	TMT6plex; Oxidation (M)	E1:TMT6plex:1000.00;M10:Oxidation (M):1000.00	26	294	XP_006494085.1	ferredoxin-dependent glutamate synthase chloroplastic isoform X1 [Citrus sinensis]
K.S(+229.16)LIEAHVEK(+229.16).T	Y	Y	76.39	19.29	1482.88	1	495.301	49.67	34	F34:19201	Abmart_Citrus-Leafvein_3-7.raw	6	969270	4205600	4083000	538660	3330600	3047400	354850	3446900	3583800	1424000	3385800	3588700	9257800	6916700	7385600	8398600	1562	1570	TMT6plex	S1:TMT6plex:1000.00;K9:TMT6plex:1000.00	26	294	XP_006494085.1	ferredoxin-dependent glutamate synthase chloroplastic isoform X1 [Citrus sinensis]
K.V(+229.16)VK(+229.16)EESVDDIER.E	Y	Y	76	19.28	1875.04	0.7	626.019	51.11	30	F30:18603	Abmart_Citrus-Leafvein_3-3.raw	5	2467100	820890	3147000	1799700	684810	2500400	1509200	654300	2122600	2177200	625940	3014100	6435000	4984900	4286100	5817300	239	250	TMT6plex	V1:TMT6plex:1000.00;K3:TMT6plex:1000.00	26	294	XP_006494085.1	ferredoxin-dependent glutamate synthase chloroplastic isoform X1 [Citrus sinensis]
K.I(+229.16)AQGAK(+229.16)PGEGGQLPGK(+229.16)K(+229.16).V	Y	Y	75.56	20.42	2551.56	-0.1	638.898	50.31	1	F1:18320	Abmart_Citrus-Leafvein_1-1.raw	4	931480	191850	1357700	775380	184970	1236700	796270	172340	1264300	828320	191740	1176400	2481000	2197100	2232900	2196500	1066	1082	TMT6plex	I1:TMT6plex:1000.00;K6:TMT6plex:1000.00;K16:TMT6plex:1000.00;K17:TMT6plex:1000.00	26	294	XP_006494085.1	ferredoxin-dependent glutamate synthase chloroplastic isoform X1 [Citrus sinensis]
K.L(+229.16)C(+57.02)EAADDAVR.N	Y	Y	73.63	17.84	1347.67	-1.2	674.839	40.29	36	F36:13268	Abmart_Citrus-Leafvein_3-9.raw	4	1280500	1305300	21631	1063300	1188800	119020	989430	1022500	145990	1037400	993930	45972	2607400	2371100	2158000	2077300	694	703	TMT6plex; Carbamidomethylation	L1:TMT6plex:1000.00;C2:Carbamidomethylation:1000.00	26	294	XP_006494085.1	ferredoxin-dependent glutamate synthase chloroplastic isoform X1 [Citrus sinensis]
R.R(+229.16)YSTNTSPR.W	Y	Y	72.57	19.96	1309.69	0.1	437.572	12.94	2	F2:3337	Abmart_Citrus-Leafvein_1-10.raw	6	203560	241790	186350	174560	194120	162530	161120	205870	170660	192030	220600	195460	631700	531210	537660	608090	315	323	TMT6plex	R1:TMT6plex:1000.00	26	294	XP_006494085.1	ferredoxin-dependent glutamate synthase chloroplastic isoform X1 [Citrus sinensis]
K.M(+229.16)(+15.99)PSVTIEQAQMNFC(+57.02)K(+229.16).A	Y	Y	71.94	17.53	2257.13	4.5	753.388	82.76	33	F33:35893	Abmart_Citrus-Leafvein_3-6.raw	6	15739	110670	105440	10631	96613	96402	10378	104780	82786	17649	114030	85585	231850	203650	197950	217270	800	814	TMT6plex; Oxidation (M); Carbamidomethylation	M1:TMT6plex:1000.00;M1:Oxidation (M):73.59;C14:Carbamidomethylation:1000.00;K15:TMT6plex:1000.00	26	294	XP_006494085.1	ferredoxin-dependent glutamate synthase chloroplastic isoform X1 [Citrus sinensis]
K.L(+229.16)HTGVGM(+15.99)VFFPK(+229.16).D	Y	Y	71.81	19.25	1806.03	0.2	603.016	76.23	5	F5:30353	Abmart_Citrus-Leafvein_1-2.raw	8	698710	513380	858600	606720	534420	1021900	669100	591180	850690	874890	595150	849340	2070700	2163000	2111000	2319400	174	185	TMT6plex; Oxidation (M)	L1:TMT6plex:1000.00;M7:Oxidation (M):1000.00;K12:TMT6plex:1000.00	26	294	XP_006494085.1	ferredoxin-dependent glutamate synthase chloroplastic isoform X1 [Citrus sinensis]
R.Y(+229.16)STNTSPR.W	Y	Y	71.17	18.11	1153.59	-0.7	577.803	16.59	15	F15:5524	Abmart_Citrus-Leafvein_2-11.raw	5	1096400	1248100	894470	837220	965620	968810	859570	827470	725720	1066400	962200	774590	3239000	2771700	2412800	2803200	316	323	TMT6plex	Y1:TMT6plex:1000.00	26	294	XP_006494085.1	ferredoxin-dependent glutamate synthase chloroplastic isoform X1 [Citrus sinensis]
K.N(+229.16)HPTLSK(+229.16).K	Y	Y	71.12	20.32	1253.75	0.8	627.883	26.25	34	F34:9192	Abmart_Citrus-Leafvein_3-7.raw	9	517410	428110	1641300	546940	415490	1717700	492400	409060	1845400	565350	419880	1705900	2586800	2680200	2746800	2691100	410	416	TMT6plex	N1:TMT6plex:1000.00;K7:TMT6plex:1000.00	26	294	XP_006494085.1	ferredoxin-dependent glutamate synthase chloroplastic isoform X1 [Citrus sinensis]
K.A(+229.16)K(+229.16)EVIVNTFR.Q	Y	Y	71.05	17.96	1633.99	0.3	818.004	63.89	29	F29:23779	Abmart_Citrus-Leafvein_3-2.raw	4	3306700	70630	121730	3205100	61122	115700	3066500	61069	116400	3099200	71302	123640	3499100	3382000	3244000	3294100	193	202	TMT6plex	A1:TMT6plex:1000.00;K2:TMT6plex:1000.00	26	294	XP_006494085.1	ferredoxin-dependent glutamate synthase chloroplastic isoform X1 [Citrus sinensis]
R.W(+229.16)PLAQPMR.L	Y	Y	70.83	20.9	1226.68	2.3	614.348	75.88	17	F17:29121	Abmart_Citrus-Leafvein_2-2.raw	4	2741600	1581700	4396500	2670900	1328400	2764300	2656700	1542900	4681000	2943900	1519900	4499600	8719800	6763600	8880700	8963300	324	331	TMT6plex	W1:TMT6plex:1000.00	26	294	XP_006494085.1	ferredoxin-dependent glutamate synthase chloroplastic isoform X1 [Citrus sinensis]
K.E(+229.16)ESVDDIER.E	Y	Y	70.47	17.53	1319.64	0.3	660.828	33.54	28	F28:12580	Abmart_Citrus-Leafvein_3-12.raw	3	145780	136340	207390	109670	143540	161860	125180	144380	177510	123460	143180	208370	489510	415070	447070	475010	242	250	TMT6plex	E1:TMT6plex:1000.00	26	294	XP_006494085.1	ferredoxin-dependent glutamate synthase chloroplastic isoform X1 [Citrus sinensis]
R.V(+229.16)IAPVGQM(+15.99)QLK(+229.16).S	Y	Y	70.2	19.76	1657	-0.5	553.34	56.15	3	F3:21080	Abmart_Citrus-Leafvein_1-11.raw	12	1261900	915970	1139600	1022200	872710	1238200	1080600	890050	1006900	1072300	922750	993680	3317500	3133100	2977600	2988800	1551	1561	TMT6plex; Oxidation (M)	V1:TMT6plex:1000.00;M8:Oxidation (M):1000.00;K11:TMT6plex:1000.00	26	294	XP_006494085.1	ferredoxin-dependent glutamate synthase chloroplastic isoform X1 [Citrus sinensis]
R.E(+229.16)GLVM(+15.99)SLEVNIGR.R	Y	Y	69.71	19.2	1660.9	0.9	554.642	92.34	7	F7:38371	Abmart_Citrus-Leafvein_1-4.raw	2	178800	0	0	169330	0	0	172330	0	0	171930	0	0	178800	169330	172330	171930	620	632	TMT6plex; Oxidation (M)	E1:TMT6plex:1000.00;M5:Oxidation (M):1000.00	26	294	XP_006494085.1	ferredoxin-dependent glutamate synthase chloroplastic isoform X1 [Citrus sinensis]
K.S(+229.16)DRAPIPVGR.V	Y	Y	69.68	20.04	1295.75	-1.3	432.924	23.73	27	F27:8086	Abmart_Citrus-Leafvein_3-11.raw	4	52368	234080	743380	48236	280610	694970	50924	264650	768330	44995	287920	739300	1029800	1023800	1083900	1072200	950	959	TMT6plex	S1:TMT6plex:1000.00	26	294	XP_006494085.1	ferredoxin-dependent glutamate synthase chloroplastic isoform X1 [Citrus sinensis]
K.R(+229.16)VAASNPYGK(+229.16).W	Y	Y	68.78	19.34	1519.89	-0.3	507.636	33.5	23	F23:12535	Abmart_Citrus-Leafvein_2-8.raw	1	0	266620	0	0	255230	0	0	239100	0	0	266920	0	266620	255230	239100	266920	517	526	TMT6plex	R1:TMT6plex:1000.00;K10:TMT6plex:1000.00	26	294	XP_006494085.1	ferredoxin-dependent glutamate synthase chloroplastic isoform X1 [Citrus sinensis]
K.E(+229.16)VIVNTFR.Q	Y	Y	68.72	19.86	1205.7	0.6	603.856	64.74	35	F35:23750	Abmart_Citrus-Leafvein_3-8.raw	5	724530	5379300	7003800	583030	4397200	5188800	634550	4734800	5279800	630640	5130300	6344700	13108000	10169000	10649000	12106000	195	202	TMT6plex	E1:TMT6plex:1000.00	26	294	XP_006494085.1	ferredoxin-dependent glutamate synthase chloroplastic isoform X1 [Citrus sinensis]
R.N(+229.16)VAAGM(+15.99)TGGLAYILDEDDTLIPK(+229.16).V	Y	Y	67.84	17.06	2850.51	1.2	951.178	104.95	19	F19:42028	Abmart_Citrus-Leafvein_2-4.raw	5	5936.5	48872	54894	4473.8	47301	68314	8098.3	51866	42428	4460.7	45320	49700	109700	120090	102390	99481	1518	1540	TMT6plex; Oxidation (M)	N1:TMT6plex:1000.00;M6:Oxidation (M):1000.00;K23:TMT6plex:1000.00	26	294	XP_006494085.1	ferredoxin-dependent glutamate synthase chloroplastic isoform X1 [Citrus sinensis]
K.A(+229.16)FSGDTAK(+229.16).R	Y	Y	67.76	19.53	1253.7	0.9	418.908	39.87	34	F34:14797	Abmart_Citrus-Leafvein_3-7.raw	15	4304200	3141800	2651200	3540900	2633700	2382100	3594800	2735000	2256800	3658100	2886800	2454300	10097000	8556700	8586600	8999100	881	888	TMT6plex	A1:TMT6plex:1000.00;K8:TMT6plex:1000.00	26	294	XP_006494085.1	ferredoxin-dependent glutamate synthase chloroplastic isoform X1 [Citrus sinensis]
R.G(+229.16)M(+15.99)LAQLGYAK(+229.16).L	Y	Y	66.58	17.77	1524.87	0	763.444	55.49	14	F14:21464	Abmart_Citrus-Leafvein_2-10.raw	4	547740	829740	916690	474400	679320	1194000	543420	699470	832070	595120	751850	828770	2294200	2347700	2075000	2175700	1282	1291	TMT6plex; Oxidation (M)	G1:TMT6plex:1000.00;M2:Oxidation (M):1000.00;K10:TMT6plex:1000.00	26	294	XP_006494085.1	ferredoxin-dependent glutamate synthase chloroplastic isoform X1 [Citrus sinensis]
R.H(+229.16)QQAFGYSSEDVQM(+15.99)VIETMAAQGK(+229.16).E	Y	Y	65.63	18.84	3128.53	0.5	783.14	101.95	9	F9:44880	Abmart_Citrus-Leafvein_1-6.raw	1	15431	0	0	7066.9	0	0	9800.9	0	0	9373.2	0	0	15431	7066.9	9800.9	9373.2	554	577	TMT6plex; Oxidation (M)	H1:TMT6plex:1000.00;M14:Oxidation (M):17.25;K24:TMT6plex:1000.00	26	294	XP_006494085.1	ferredoxin-dependent glutamate synthase chloroplastic isoform X1 [Citrus sinensis]
R.T(+229.16)DLFRPR.D	Y	Y	65.39	19.6	1132.66	-0.8	378.559	43.36	21	F21:17212	Abmart_Citrus-Leafvein_2-6.raw	13	1868300	3496000	3059200	1686400	2995600	2415200	1692200	2896600	2395100	1877000	3324600	2761200	8423500	7097200	6983800	7962900	1299	1305	TMT6plex	T1:TMT6plex:1000.00	26	294	XP_006494085.1	ferredoxin-dependent glutamate synthase chloroplastic isoform X1 [Citrus sinensis]
R.E(+229.16)SLSFWVK(+229.16).A	Y	Y	63.15	21.27	1452.84	-0.1	727.426	94.66	13	F13:38411	Abmart_Citrus-Leafvein_2-1.raw	9	4604600	2286000	3747200	3593200	1710200	2814800	3736800	1898000	3309500	3878000	1885300	3467700	10638000	8118100	8944200	9230900	873	880	TMT6plex	E1:TMT6plex:1000.00;K8:TMT6plex:1000.00	26	294	XP_006494085.1	ferredoxin-dependent glutamate synthase chloroplastic isoform X1 [Citrus sinensis]
K.W(+229.16)VSENLR.T	Y	Y	61.07	18.49	1131.62	-0.1	566.819	63.67	33	F33:26964	Abmart_Citrus-Leafvein_3-6.raw	6	1053200	1651400	8965000	927580	1345300	4379800	805600	1477400	6270400	1032900	1441700	7993400	11670000	6652600	8553300	10468000	527	533	TMT6plex	W1:TMT6plex:1000.00	26	294	XP_006494085.1	ferredoxin-dependent glutamate synthase chloroplastic isoform X1 [Citrus sinensis]
R.A(+229.16)PIPVGR.V	Y	Y	59.17	16.71	937.591	1.9	469.804	35.81	9	F9:14593	Abmart_Citrus-Leafvein_1-6.raw	4	54413	577050	3081700	16663	336160	3799100	34485	262630	3790400	354180	375580	3562500	3713200	4151900	4087500	4292300	953	959	TMT6plex	A1:TMT6plex:1000.00	26	294	XP_006494085.1	ferredoxin-dependent glutamate synthase chloroplastic isoform X1 [Citrus sinensis]
R.T(+229.16)ATGEVTLQSA	Y	Y	57.91	17.77	1305.7	0.2	653.856	46.86	12	F12:17923	Abmart_Citrus-Leafvein_1-9.raw	2	269180	161900	0	350180	206510	0	302520	190080	0	290330	194340	0	431080	556690	492600	484680	1611	1621	TMT6plex	T1:TMT6plex:1000.00	26	294	XP_006494085.1	ferredoxin-dependent glutamate synthase chloroplastic isoform X1 [Citrus sinensis]
K.A(+229.16)SYEIVK(+229.16).D	Y	Y	56.57	17.99	1266.76	-0.6	634.386	56.94	21	F21:23653	Abmart_Citrus-Leafvein_2-6.raw	5	2010100	6274900	1048900	1438900	4941100	1603100	1084000	5212300	1899300	2074000	5756100	1429400	9333900	7983100	8195500	9259600	117	123	TMT6plex	A1:TMT6plex:1000.00;K7:TMT6plex:1000.00	26	294	XP_006494085.1	ferredoxin-dependent glutamate synthase chloroplastic isoform X1 [Citrus sinensis]
K.D(+229.16)DDLMK(+229.16)K(+229.16).A	Y	Y	55.76	19.22	1550.89	0.2	776.455	49.91	31	F31:17867	Abmart_Citrus-Leafvein_3-4.raw	4	10789000	517420	13226000	8236100	577640	10287000	7302800	422360	12058000	9040700	590110	11158000	24533000	19100000	19784000	20789000	186	192	TMT6plex	D1:TMT6plex:1000.00;K6:TMT6plex:1000.00;K7:TMT6plex:1000.00	26	294	XP_006494085.1	ferredoxin-dependent glutamate synthase chloroplastic isoform X1 [Citrus sinensis]
R.N(+229.16)VAAGMTGGLAYILDEDDTLIPK(+229.16).V	Y	Y	54.77	17.46	2834.51	1.1	945.846	111.06	10	F10:45887	Abmart_Citrus-Leafvein_1-7.raw	2	3207.8	5960.3	0	2383.8	6389.5	0	1910.9	7062.9	0	4712.5	5002.4	0	9168.1	8773.3	8973.9	9714.9	1518	1540	TMT6plex	N1:TMT6plex:1000.00;K23:TMT6plex:1000.00	26	294	XP_006494085.1	ferredoxin-dependent glutamate synthase chloroplastic isoform X1 [Citrus sinensis]
K.W(+229.16)SSTEIR.N	Y	Y	54.69	19.03	1106.59	-0.2	554.303	51.83	20	F20:20681	Abmart_Citrus-Leafvein_2-5.raw	6	3737800	7569800	8863700	3250600	5638700	4134200	3415300	6284400	7181500	3416300	6741000	7977300	20171000	13023000	16881000	18135000	1329	1335	TMT6plex	W1:TMT6plex:1000.00	26	294	XP_006494085.1	ferredoxin-dependent glutamate synthase chloroplastic isoform X1 [Citrus sinensis]
K.T(+229.16)VGAC(+57.02)LDR.N	Y	Y	53.3	16.62	1119.59	0.7	560.803	33.66	1	F1:11455	Abmart_Citrus-Leafvein_1-1.raw	3	2241900	1266100	779650	2074300	1139000	737350	2005600	1098000	692160	1972800	1143900	858420	4287600	3950700	3795700	3975100	448	455	TMT6plex; Carbamidomethylation	T1:TMT6plex:1000.00;C5:Carbamidomethylation:1000.00	26	294	XP_006494085.1	ferredoxin-dependent glutamate synthase chloroplastic isoform X1 [Citrus sinensis]
R.K(+229.16)(+229.16)GIEGSLEK(+229.16).T	Y	Y	52.55	16.2	1647.02	1.1	550.014	40.07	24	F24:14960	Abmart_Citrus-Leafvein_2-9.raw	6	1053700	1412900	570380	840710	1218800	529700	857970	1266600	528040	834660	1419800	507400	3037000	2589200	2652600	2761800	681	689	TMT6plex	K1:TMT6plex:1000.00;K1:TMT6plex:1000.00;K9:TMT6plex:1000.00	26	294	XP_006494085.1	ferredoxin-dependent glutamate synthase chloroplastic isoform X1 [Citrus sinensis]
K.V(+229.16)SAYIAR.L	Y	Y	52.4	17	1007.6	0.3	504.806	46.33	34	F34:17862	Abmart_Citrus-Leafvein_3-7.raw	5	4493000	1619300	3929200	3545600	1163600	2811200	3648300	1342200	2837000	3984600	1441100	3566800	10042000	7520300	7827500	8992500	1083	1089	TMT6plex	V1:TMT6plex:1000.00	26	294	XP_006494085.1	ferredoxin-dependent glutamate synthase chloroplastic isoform X1 [Citrus sinensis]
K.D(+229.16)DDLM(+15.99)K(+229.16)K(+229.16).A	Y	Y	51.31	18.56	1566.89	1.3	523.304	37.87	30	F30:12423	Abmart_Citrus-Leafvein_3-3.raw	9	698380	1441100	1087600	463510	805630	1445900	514570	1041300	1222100	851540	1179300	1037700	3227100	2715000	2777900	3068500	186	192	TMT6plex; Oxidation (M)	D1:TMT6plex:1000.00;M5:Oxidation (M):1000.00;K6:TMT6plex:1000.00;K7:TMT6plex:1000.00	26	294	XP_006494085.1	ferredoxin-dependent glutamate synthase chloroplastic isoform X1 [Citrus sinensis]
K.L(+229.16)DDVIGR.T	Y	Y	50.62	17.46	1015.59	1.5	508.801	60.8	30	F30:22967	Abmart_Citrus-Leafvein_3-3.raw	6	5679500	2504000	3335100	3976300	1503900	3729400	3972700	1717500	4123500	5030500	2014400	3860800	11519000	9209600	9813600	10906000	1292	1298	TMT6plex	L1:TMT6plex:1000.00	26	294	XP_006494085.1	ferredoxin-dependent glutamate synthase chloroplastic isoform X1 [Citrus sinensis]
K.K(+229.16)(+229.16)VSAYIAR.L	Y	Y	50.24	15.85	1364.85	-0.8	455.958	40.74	18	F18:13640	Abmart_Citrus-Leafvein_2-3.raw	5	321720	1528300	967430	332030	1304400	1161300	453460	1387200	1233300	396080	1488600	1142500	2817400	2797800	3074000	3027200	1082	1089	TMT6plex	K1:TMT6plex:1000.00;K1:TMT6plex:1000.00	26	294	XP_006494085.1	ferredoxin-dependent glutamate synthase chloroplastic isoform X1 [Citrus sinensis]
K.G(+229.16)IEGSLEK(+229.16).T	Y	Y	48.49	20.67	1289.76	0.5	645.888	54.66	31	F31:19998	Abmart_Citrus-Leafvein_3-4.raw	6	8641100	8683300	13160000	6391700	6300000	9251200	6487500	6405000	10264000	7778100	6683000	10924000	30485000	21943000	23156000	25386000	682	689	TMT6plex	G1:TMT6plex:1000.00;K8:TMT6plex:1000.00	26	294	XP_006494085.1	ferredoxin-dependent glutamate synthase chloroplastic isoform X1 [Citrus sinensis]
R.W(+229.16)PLAQPM(+15.99)R.L	Y	Y	44.97	20.02	1242.67	1	622.345	65.34	13	F13:24964	Abmart_Citrus-Leafvein_2-1.raw	3	0	2038500	3509700	0	2087200	3440800	0	2541200	4049800	0	2159400	3742100	5548200	5528000	6591000	5901600	324	331	TMT6plex; Oxidation (M)	W1:TMT6plex:1000.00;M7:Oxidation (M):1000.00	26	294	XP_006494085.1	ferredoxin-dependent glutamate synthase chloroplastic isoform X1 [Citrus sinensis]
R.I(+229.16)AGVIAK(+229.16).K	Y	Y	34.82	15.19	1128.76	-0.6	565.389	60.92	17	F17:21950	Abmart_Citrus-Leafvein_2-2.raw	3	1074200	3501500	1530000	864480	2160900	1290300	834940	2646200	1372000	1102800	2950600	1430000	6105800	4315700	4853100	5483500	1383	1389	TMT6plex	I1:TMT6plex:1000.00;K7:TMT6plex:1000.00	26	294	XP_006494085.1	ferredoxin-dependent glutamate synthase chloroplastic isoform X1 [Citrus sinensis]
K.S(+229.16)HQM(+15.99)SEQVVFWK(+229.16).W	Y	Y	118.02	21.23	1979.03	0.1	660.685	68.01	34	F34:27723	Abmart_Citrus-Leafvein_3-7.raw	6	459380	285020	543480	480340	176120	691580	674640	259660	590820	470740	245580	833410	1287900	1348000	1525100	1549700	107	118	TMT6plex; Oxidation (M)	S1:TMT6plex:1000.00;M4:Oxidation (M):1000.00;K12:TMT6plex:1000.00	64	325	XP_006486297.1	clathrin heavy chain 1 [Citrus sinensis]
R.R(+229.16)PITADSALMNPNSR.I	Y	Y	117.6	24.29	1870.99	-0.2	624.67	47.94	30	F30:17515	Abmart_Citrus-Leafvein_3-3.raw	10	776510	448930	538880	766880	389640	403590	894650	444450	512160	769360	429570	559590	1764300	1560100	1851300	1758500	64	78	TMT6plex	R1:TMT6plex:1000.00	64	325	XP_006486297.1	clathrin heavy chain 1 [Citrus sinensis]
K.R(+229.16)GNLPGAENLVVQR.F	Y	Y	111.52	21.16	1751	0.8	584.675	48.18	6	F6:17686	Abmart_Citrus-Leafvein_1-3.raw	6	199190	311670	287400	202420	331740	342280	138690	316520	268860	268890	320930	376410	798250	876430	724070	966230	367	380	TMT6plex	R1:TMT6plex:1000.00	64	325	XP_006486297.1	clathrin heavy chain 1 [Citrus sinensis]
K.Y(+229.16)K(+229.16)EAAELAAESPQGLLR.T	Y	Y	109.95	20.91	2303.29	0	768.77	87.48	9	F9:38368	Abmart_Citrus-Leafvein_1-6.raw	4	77321	103410	40052	78736	160290	53098	78110	134360	31252	78749	130840	52674	220780	292120	243720	262260	390	406	TMT6plex	Y1:TMT6plex:1000.00;K2:TMT6plex:1000.00	64	325	XP_006486297.1	clathrin heavy chain 1 [Citrus sinensis]
R.G(+229.16)QC(+57.02)DDELINVTNK(+229.16).N	Y	Y	109.5	21.79	1963.01	0.1	982.512	57.38	15	F15:23156	Abmart_Citrus-Leafvein_2-11.raw	6	152770	219740	203010	188960	255920	211490	195020	194010	185590	180510	194780	214890	575520	656380	574620	590180	938	950	TMT6plex; Carbamidomethylation	G1:TMT6plex:1000.00;C3:Carbamidomethylation:1000.00;K13:TMT6plex:1000.00	64	325	XP_006486297.1	clathrin heavy chain 1 [Citrus sinensis]
K.I(+229.16)IIDSNNNPEHFLTTNPYYDSR.V	Y	Y	108.37	22.83	2851.4	-0.1	951.473	95.81	10	F10:39403	Abmart_Citrus-Leafvein_1-7.raw	2	23841	44591	0	28714	45083	0	26383	40864	0	32764	49117	0	68432	73797	67247	81881	896	917	TMT6plex	I1:TMT6plex:1000.00	64	325	XP_006486297.1	clathrin heavy chain 1 [Citrus sinensis]
K.S(+229.16)HQMSEQVVFWK(+229.16).W	Y	Y	107.94	20.26	1963.04	0.7	655.354	62.17	4	F4:24505	Abmart_Citrus-Leafvein_1-12.raw	5	441800	78011	207340	475670	96039	207730	527190	96365	276880	495990	91213	256490	727150	779440	900430	843700	107	118	TMT6plex	S1:TMT6plex:1000.00;K12:TMT6plex:1000.00	64	325	XP_006486297.1	clathrin heavy chain 1 [Citrus sinensis]
K.V(+229.16)DSELIYAYAK(+229.16).I	Y	Y	107.28	23.31	1728.97	1	865.493	93.5	34	F34:39648	Abmart_Citrus-Leafvein_3-7.raw	5	999270	1019100	1725200	1012900	1136200	1887000	1174000	1558000	2367400	1134400	1253500	2099700	3743600	4036200	5099400	4487600	1183	1193	TMT6plex	V1:TMT6plex:1000.00;K11:TMT6plex:1000.00	64	325	XP_006486297.1	clathrin heavy chain 1 [Citrus sinensis]
R.A(+229.16)AEDADVYHDLVR.Y	Y	Y	105.93	20.15	1701.85	0.2	568.292	64.74	34	F34:26052	Abmart_Citrus-Leafvein_3-7.raw	6	200200	161330	264760	245810	200750	326940	276790	221720	300770	231760	195460	344200	626290	773500	799280	771420	1157	1169	TMT6plex	A1:TMT6plex:1000.00	64	325	XP_006486297.1	clathrin heavy chain 1 [Citrus sinensis]
R.E(+229.16)TAPQNSVVIIDMNQPMQPLR.R	Y	Y	104.81	23.25	2609.35	0.4	870.791	89.26	5	F5:36587	Abmart_Citrus-Leafvein_1-2.raw	3	58757	21290	36250	47080	30404	41455	59869	29857	41005	56943	33504	45887	116300	118940	130730	136330	43	63	TMT6plex	E1:TMT6plex:1000.00	64	325	XP_006486297.1	clathrin heavy chain 1 [Citrus sinensis]
R.A(+229.16)HM(+15.99)GIFTELGVLYAR.Y	Y	Y	102.77	17.85	1922.03	0.3	641.684	79.54	4	F4:32102	Abmart_Citrus-Leafvein_1-12.raw	3	24958	19972	26329	17975	21629	31611	20266	19118	26218	18153	20416	27307	71259	71215	65603	65875	1326	1340	TMT6plex; Oxidation (M)	A1:TMT6plex:1000.00;M3:Oxidation (M):1000.00	64	325	XP_006486297.1	clathrin heavy chain 1 [Citrus sinensis]
R.S(+229.16)QALEAHAASFAQFK(+229.16).V	Y	Y	101.98	19.85	2063.12	0	688.714	64.86	36	F36:22879	Abmart_Citrus-Leafvein_3-9.raw	3	334080	186460	324910	357090	213210	386380	383020	224790	392980	363400	203740	385130	845450	956680	1000800	952270	201	215	TMT6plex	S1:TMT6plex:1000.00;K15:TMT6plex:1000.00	64	325	XP_006486297.1	clathrin heavy chain 1 [Citrus sinensis]
R.E(+229.16)GLVSDAIESFIR.A	Y	Y	99.56	19.46	1663.9	0.7	832.957	109.05	34	F34:46433	Abmart_Citrus-Leafvein_3-7.raw	7	64567	401940	153190	60642	429320	148590	81613	535500	188390	64326	436800	195820	619690	638550	805510	696950	1132	1144	TMT6plex	E1:TMT6plex:1000.00	64	325	XP_006486297.1	clathrin heavy chain 1 [Citrus sinensis]
R.E(+229.16)SIDMHDNFDQIGLAQK(+229.16).I	Y	Y	99.37	19.76	2418.23	0.7	807.083	80.83	13	F13:32007	Abmart_Citrus-Leafvein_2-1.raw	2	89384	126910	153860	81449	143230	167380	105110	143080	171940	100340	127790	158910	370150	392060	420130	387050	1496	1512	TMT6plex	E1:TMT6plex:1000.00;K17:TMT6plex:1000.00	64	325	XP_006486297.1	clathrin heavy chain 1 [Citrus sinensis]
R.T(+229.16)ANLTNNQIINYK(+229.16).C	Y	Y	98.17	20.09	1964.11	0.2	983.062	61.37	4	F4:24133	Abmart_Citrus-Leafvein_1-12.raw	7	494840	133950	146240	578860	174680	220040	596110	195160	270590	551840	175310	160900	775040	973580	1061900	888050	151	163	TMT6plex	T1:TMT6plex:1000.00;K13:TMT6plex:1000.00	64	325	XP_006486297.1	clathrin heavy chain 1 [Citrus sinensis]
K.E(+229.16)AAELAAESPQGLLR.T	Y	Y	97.67	21.15	1782.97	1.3	892.492	67.33	24	F24:27209	Abmart_Citrus-Leafvein_2-9.raw	2	48542	40232	0	63400	58305	0	72904	45361	0	61780	43127	0	88774	121710	118260	104910	392	406	TMT6plex	E1:TMT6plex:1000.00	64	325	XP_006486297.1	clathrin heavy chain 1 [Citrus sinensis]
K.G(+229.16)NMQLFSVDQQR.S	Y	Y	96.7	19.47	1650.84	0.5	826.425	72.82	34	F34:30156	Abmart_Citrus-Leafvein_3-7.raw	5	431890	621860	577080	474170	973330	530380	495040	866330	579360	435550	887920	698630	1630800	1977900	1940700	2022100	189	200	TMT6plex	G1:TMT6plex:1000.00	64	325	XP_006486297.1	clathrin heavy chain 1 [Citrus sinensis]
R.R(+229.16)GQC(+57.02)DDELINVTNK(+229.16).N	Y	Y	95.16	19.87	2119.11	1.1	707.378	55.69	13	F13:20254	Abmart_Citrus-Leafvein_2-1.raw	3	376910	334980	136230	357270	400300	158450	321740	292410	127790	309260	329380	168190	848120	916020	741940	806840	937	950	TMT6plex; Carbamidomethylation	R1:TMT6plex:1000.00;C4:Carbamidomethylation:1000.00;K14:TMT6plex:1000.00	64	325	XP_006486297.1	clathrin heavy chain 1 [Citrus sinensis]
R.L(+229.16)YDDTLYEAAK(+229.16).I	Y	Y	92.33	19.75	1758.94	0.4	880.48	82.75	31	F31:33050	Abmart_Citrus-Leafvein_3-4.raw	8	576240	408750	731200	587670	415200	727810	724900	537490	955670	675540	442280	884750	1716200	1730700	2218100	2002600	1219	1229	TMT6plex	L1:TMT6plex:1000.00;K11:TMT6plex:1000.00	64	325	XP_006486297.1	clathrin heavy chain 1 [Citrus sinensis]
K.L(+229.16)HVIELGAQPGK(+229.16)PSFTK(+229.16).K	Y	Y	92.32	21.83	2508.5	-0.3	628.133	75.67	29	F29:29172	Abmart_Citrus-Leafvein_3-2.raw	7	824020	730890	988480	824600	718540	1536900	818830	800080	1764600	1038400	743110	1390500	2543400	3080000	3383500	3172000	242	258	TMT6plex	L1:TMT6plex:1000.00;K12:TMT6plex:1000.00;K17:TMT6plex:1000.00	64	325	XP_006486297.1	clathrin heavy chain 1 [Citrus sinensis]
R.A(+229.16)DDATQFLDVIR.A	Y	Y	91.27	20.51	1591.84	1	796.928	92.97	5	F5:38410	Abmart_Citrus-Leafvein_1-2.raw	6	1995700	1374200	1452500	2046600	1405500	1572900	2505900	1838600	1887800	2322500	1453500	2032000	4822400	5025000	6232400	5808000	1145	1156	TMT6plex	A1:TMT6plex:1000.00	64	325	XP_006486297.1	clathrin heavy chain 1 [Citrus sinensis]
R.A(+229.16)LQHYTELPDIK(+229.16).R	Y	Y	91.14	18.87	1885.07	0.3	629.365	74.67	34	F34:30826	Abmart_Citrus-Leafvein_3-7.raw	7	155270	323690	424700	194900	381870	426840	205030	423870	568480	186140	377180	540410	903660	1003600	1197400	1103700	640	651	TMT6plex	A1:TMT6plex:1000.00;K12:TMT6plex:1000.00	64	325	XP_006486297.1	clathrin heavy chain 1 [Citrus sinensis]
K.L(+229.16)NAFESLELSR.L	Y	Y	90.47	21.35	1506.82	0.1	754.42	95.94	23	F23:40253	Abmart_Citrus-Leafvein_2-8.raw	5	80374	122410	149930	90374	169430	169230	107520	185940	167400	88126	166580	196660	352710	429040	460860	451360	440	450	TMT6plex	L1:TMT6plex:1000.00	64	325	XP_006486297.1	clathrin heavy chain 1 [Citrus sinensis]
K.R(+229.16)DPTLAVVAYR.R	Y	Y	90.33	19.41	1488.86	1	497.295	52	30	F30:18962	Abmart_Citrus-Leafvein_3-3.raw	4	109840	100680	628950	114950	122340	619270	106300	116310	505450	161760	121950	731430	839470	856560	728060	1015100	926	936	TMT6plex	R1:TMT6plex:1000.00	64	325	XP_006486297.1	clathrin heavy chain 1 [Citrus sinensis]
K.V(+229.16)PGNENPSVLISFATK(+229.16).S	Y	Y	90.24	19.19	2130.21	0	711.077	89.54	2	F2:36579	Abmart_Citrus-Leafvein_1-10.raw	6	64671	96113	120040	69252	117260	144140	74049	119620	135040	74142	102860	132060	280820	330650	328700	309060	216	231	TMT6plex	V1:TMT6plex:1000.00;K16:TMT6plex:1000.00	64	325	XP_006486297.1	clathrin heavy chain 1 [Citrus sinensis]
R.E(+229.16)SIDM(+15.99)HDNFDQIGLAQK(+229.16).I	Y	Y	87.92	20.19	2434.22	1	812.415	61.21	15	F15:25028	Abmart_Citrus-Leafvein_2-11.raw	2	52117	110170	0	46101	128900	0	49002	132770	0	46048	108730	0	162280	175000	181770	154770	1496	1512	TMT6plex; Oxidation (M)	E1:TMT6plex:1000.00;M5:Oxidation (M):1000.00;K17:TMT6plex:1000.00	64	325	XP_006486297.1	clathrin heavy chain 1 [Citrus sinensis]
R.S(+229.16)LLPVEPLVEEC(+57.02)EK(+229.16)R.N	Y	Y	85.76	17.68	2255.26	1	752.761	89.91	33	F33:39139	Abmart_Citrus-Leafvein_3-6.raw	2	0	88713	156010	0	115870	190620	0	96862	145970	0	101460	186350	244720	306490	242840	287800	852	866	TMT6plex; Carbamidomethylation	S1:TMT6plex:1000.00;C12:Carbamidomethylation:1000.00;K14:TMT6plex:1000.00	64	325	XP_006486297.1	clathrin heavy chain 1 [Citrus sinensis]
R.G(+229.16)NLPGAENLVVQR.F	Y	Y	85.48	20.34	1594.9	1.6	798.458	66.44	31	F31:25564	Abmart_Citrus-Leafvein_3-4.raw	5	533710	129730	246910	600500	135920	272820	582290	142820	244060	521760	142900	269850	910350	1009200	969170	934510	368	380	TMT6plex	G1:TMT6plex:1000.00	64	325	XP_006486297.1	clathrin heavy chain 1 [Citrus sinensis]
K.S(+229.16)FNAGQVTSK(+229.16).L	Y	Y	84.5	21.52	1495.84	-0.1	499.62	53.33	23	F23:20931	Abmart_Citrus-Leafvein_2-8.raw	9	277470	849380	871600	288290	881050	1050800	363300	1016300	1097500	322710	1027300	1049200	1998500	2220200	2477100	2399300	232	241	TMT6plex	S1:TMT6plex:1000.00;K10:TMT6plex:1000.00	64	325	XP_006486297.1	clathrin heavy chain 1 [Citrus sinensis]
R.S(+229.16)LLPVEPLVEEC(+57.02)EK(+229.16).R	Y	Y	82.89	21.65	2099.16	1.6	1050.59	96.23	21	F21:42108	Abmart_Citrus-Leafvein_2-6.raw	5	127230	145500	165520	137990	165500	134690	123880	130870	107660	129350	135420	167820	438250	438180	362410	432580	852	865	TMT6plex; Carbamidomethylation	S1:TMT6plex:1000.00;C12:Carbamidomethylation:1000.00;K14:TMT6plex:1000.00	64	325	XP_006486297.1	clathrin heavy chain 1 [Citrus sinensis]
K.G(+229.16)NM(+15.99)QLFSVDQQR.S	Y	Y	82.67	17.57	1666.83	0.3	834.423	53.66	30	F30:19861	Abmart_Citrus-Leafvein_3-3.raw	7	398170	136590	456560	436160	159850	608010	438120	142950	445350	414730	144900	494280	991320	1204000	1026400	1053900	189	200	TMT6plex; Oxidation (M)	G1:TMT6plex:1000.00;M3:Oxidation (M):1000.00	64	325	XP_006486297.1	clathrin heavy chain 1 [Citrus sinensis]
R.R(+229.16)PITADSALM(+15.99)NPNSR.I	Y	Y	82.19	18.14	1886.98	0.5	630.002	34	5	F5:11449	Abmart_Citrus-Leafvein_1-2.raw	6	357610	260330	264770	330520	293690	289830	406510	302620	239540	338070	306640	279270	882710	914040	948680	923990	64	78	TMT6plex; Oxidation (M)	R1:TMT6plex:1000.00;M10:Oxidation (M):1000.00	64	325	XP_006486297.1	clathrin heavy chain 1 [Citrus sinensis]
R.I(+229.16)SPDPIFLTSEASSLGGFYAINR.R	Y	Y	80.58	17.88	2683.41	3.1	895.479	103.36	36	F36:37362	Abmart_Citrus-Leafvein_3-9.raw	4	0	0	6647.1	0	1926.3	4357.6	0	2915.3	4340.1	1540	1315.1	9231.1	6647.1	6283.9	7255.4	12086	311	333	TMT6plex	I1:TMT6plex:1000.00	64	325	XP_006486297.1	clathrin heavy chain 1 [Citrus sinensis]
R.A(+229.16)C(+57.02)DEQQHWK(+229.16).E	Y	Y	80.56	21.01	1658.82	0.6	830.42	32.05	13	F13:10115	Abmart_Citrus-Leafvein_2-1.raw	6	118180	516960	2723300	138330	553580	2745200	142710	565440	2696300	135990	556240	2926900	3358500	3437100	3404500	3619100	1365	1373	TMT6plex; Carbamidomethylation	A1:TMT6plex:1000.00;C2:Carbamidomethylation:1000.00;K9:TMT6plex:1000.00	64	325	XP_006486297.1	clathrin heavy chain 1 [Citrus sinensis]
K.E(+229.16)VC(+57.02)FAC(+57.02)VDAEEFR.L	Y	Y	79.56	20.11	1859.84	0.8	930.927	74.38	2	F2:30123	Abmart_Citrus-Leafvein_1-10.raw	6	140860	149880	214740	147370	168470	239210	139330	146040	214760	143380	150180	238800	505480	555040	500130	532360	1269	1281	TMT6plex; Carbamidomethylation	E1:TMT6plex:1000.00;C3:Carbamidomethylation:1000.00;C6:Carbamidomethylation:1000.00	64	325	XP_006486297.1	clathrin heavy chain 1 [Citrus sinensis]
R.Q(+229.16)LIDQVVSTALPESK(+229.16).S	Y	Y	79.52	18.59	2085.21	-0.8	1043.61	93.3	26	F26:37845	Abmart_Citrus-Leafvein_3-10.raw	6	100880	123110	59555	101120	149910	68148	115640	152070	66062	103570	137200	68112	283540	319180	333770	308880	983	997	TMT6plex	Q1:TMT6plex:1000.00;K15:TMT6plex:1000.00	64	325	XP_006486297.1	clathrin heavy chain 1 [Citrus sinensis]
R.E(+229.16)WALEC(+57.02)MK(+229.16).D	Y	Y	79.36	18.84	1523.79	1	762.902	86.23	34	F34:36306	Abmart_Citrus-Leafvein_3-7.raw	5	1102500	1083900	1762600	1278600	1065400	1322100	1290700	1063900	1912200	1239000	1242900	2021000	3948900	3666100	4266900	4502900	675	682	TMT6plex; Carbamidomethylation	E1:TMT6plex:1000.00;C6:Carbamidomethylation:1000.00;K8:TMT6plex:1000.00	64	325	XP_006486297.1	clathrin heavy chain 1 [Citrus sinensis]
R.F(+229.16)QELFAQTK(+229.16).Y	Y	Y	78.91	18.18	1568.9	0.5	785.456	93.47	1	F1:38454	Abmart_Citrus-Leafvein_1-1.raw	5	712200	287370	794240	1016200	341610	1070100	940280	354760	990640	932890	337170	1003000	1793800	2428000	2285700	2273100	381	389	TMT6plex	F1:TMT6plex:1000.00;K9:TMT6plex:1000.00	64	325	XP_006486297.1	clathrin heavy chain 1 [Citrus sinensis]
R.E(+229.16)SNFYDPEK(+229.16).T	Y	Y	78	20.92	1585.8	1.1	793.91	48.28	15	F15:19354	Abmart_Citrus-Leafvein_2-11.raw	3	112620	443160	354500	113160	525820	402840	122400	516120	403590	127250	483560	399470	910280	1041800	1042100	1010300	764	772	TMT6plex	E1:TMT6plex:1000.00;K9:TMT6plex:1000.00	64	325	XP_006486297.1	clathrin heavy chain 1 [Citrus sinensis]
K.V(+229.16)LTPENEYR.R	Y	Y	75.77	18.28	1348.72	0	675.367	46.43	17	F17:15811	Abmart_Citrus-Leafvein_2-2.raw	3	537130	739780	803550	598890	816740	802940	609210	816640	821620	561780	827000	933260	2080500	2218600	2247500	2322000	973	981	TMT6plex	V1:TMT6plex:1000.00	64	325	XP_006486297.1	clathrin heavy chain 1 [Citrus sinensis]
K.N(+229.16)LLENWLAEDK(+229.16).L	Y	Y	75.07	19.09	1802	2.2	902.008	95.6	14	F14:38953	Abmart_Citrus-Leafvein_2-10.raw	2	9313.6	12592	0	11282	18253	0	13517	17882	0	11619	14676	0	21905	29534	31399	26295	459	469	TMT6plex	N1:TMT6plex:1000.00;K11:TMT6plex:1000.00	64	325	XP_006486297.1	clathrin heavy chain 1 [Citrus sinensis]
K.S(+229.16)PEQVSAAVK(+229.16).A	Y	Y	73.82	18.62	1472.86	0.5	737.438	50.57	20	F20:19881	Abmart_Citrus-Leafvein_2-5.raw	9	2534900	989010	3293300	2761200	1051700	3791900	3249900	1234600	4182500	2984500	1164900	3677000	6817200	7604800	8667000	7826400	998	1007	TMT6plex	S1:TMT6plex:1000.00;K10:TMT6plex:1000.00	64	325	XP_006486297.1	clathrin heavy chain 1 [Citrus sinensis]
R.A(+229.16)VEFAFR.V	Y	Y	73.78	17.59	1067.6	0.4	534.806	74.13	34	F34:30854	Abmart_Citrus-Leafvein_3-7.raw	3	395850	943090	766700	456390	1030300	772000	555300	1276500	930690	550110	1194600	917460	2105600	2258600	2762500	2662200	1109	1115	TMT6plex	A1:TMT6plex:1000.00	64	325	XP_006486297.1	clathrin heavy chain 1 [Citrus sinensis]
R.E(+229.16)YTGK(+229.16)VDELVK(+229.16).D	Y	Y	72.94	16.23	1967.15	0.8	656.726	72.92	20	F20:30471	Abmart_Citrus-Leafvein_2-5.raw	3	19074	342320	32700	21444	358530	29606	20044	343420	39083	20367	350090	38790	394090	409580	402540	409250	1619	1629	TMT6plex	E1:TMT6plex:1000.00;K5:TMT6plex:1000.00;K11:TMT6plex:1000.00	64	325	XP_006486297.1	clathrin heavy chain 1 [Citrus sinensis]
K.L(+229.16)EC(+57.02)SEELGDLVK(+229.16).T	Y	Y	72.54	16.72	1848.99	0.4	925.503	88.44	1	F1:36037	Abmart_Citrus-Leafvein_1-1.raw	3	254470	0	76682	279160	0	86836	340470	0	92266	320470	0	94119	331160	366000	432730	414580	470	481	TMT6plex; Carbamidomethylation	L1:TMT6plex:1000.00;C3:Carbamidomethylation:1000.00;K12:TMT6plex:1000.00	64	325	XP_006486297.1	clathrin heavy chain 1 [Citrus sinensis]
R.V(+229.16)EEDAVWSQVAK(+229.16).A	Y	Y	72.17	16.65	1817.99	-2.2	910.002	79.69	5	F5:32113	Abmart_Citrus-Leafvein_1-2.raw	1	1373000	0	61602	1276900	0	65214	1708100	0	83611	1802900	0	82123	1434600	1342200	1791700	1885100	1116	1127	TMT6plex	V1:TMT6plex:1000.00;K12:TMT6plex:1000.00	64	325	XP_006486297.1	clathrin heavy chain 1 [Citrus sinensis]
K.A(+229.16)QLPGTTQDHLQIFNIELK(+229.16).A	Y	Y	72.06	18.49	2623.47	0.7	875.499	89.62	24	F24:36662	Abmart_Citrus-Leafvein_2-9.raw	3	36763	25546	0	35771	29306	0	44238	22607	0	43465	22877	0	62310	65077	66845	66342	84	102	TMT6plex	A1:TMT6plex:1000.00;K19:TMT6plex:1000.00	64	325	XP_006486297.1	clathrin heavy chain 1 [Citrus sinensis]
R.D(+229.16)PTLAVVAYR.R	Y	Y	71.2	17.37	1332.76	0.4	667.388	70.03	31	F31:27323	Abmart_Citrus-Leafvein_3-4.raw	3	0	912040	525610	0	1014200	591730	0	950410	624230	0	930870	606240	1437700	1605900	1574600	1537100	927	936	TMT6plex	D1:TMT6plex:1000.00	64	325	XP_006486297.1	clathrin heavy chain 1 [Citrus sinensis]
K.I(+229.16)EK(+229.16)HELLEMR.R	Y	Y	71.06	17.4	1755.01	1.3	439.761	62.72	35	F35:22677	Abmart_Citrus-Leafvein_3-8.raw	4	27722	544220	154290	29507	593240	156180	28922	632620	143180	29960	574240	144760	726230	778930	804720	748960	1513	1522	TMT6plex	I1:TMT6plex:1000.00;K3:TMT6plex:1000.00	64	325	XP_006486297.1	clathrin heavy chain 1 [Citrus sinensis]
R.L(+229.16)RESIDM(+15.99)HDNFDQIGLAQK(+229.16).I	Y	Y	70.74	19.05	2703.41	0.3	676.859	74.5	7	F7:30160	Abmart_Citrus-Leafvein_1-4.raw	1	42676	0	0	42750	0	0	53711	0	0	44885	0	0	42676	42750	53711	44885	1494	1512	TMT6plex; Oxidation (M)	L1:TMT6plex:1000.00;M7:Oxidation (M):1000.00;K19:TMT6plex:1000.00	64	325	XP_006486297.1	clathrin heavy chain 1 [Citrus sinensis]
R.E(+229.16)TAPQNSVVIIDM(+15.99)NQPMQPLR.R	Y	Y	70.52	20.15	2625.35	1.3	876.124	70.01	14	F14:27989	Abmart_Citrus-Leafvein_2-10.raw	4	20948	19394	35509	24361	23024	42805	26326	24025	35378	22942	21412	44729	75851	90189	85730	89083	43	63	TMT6plex; Oxidation (M)	E1:TMT6plex:1000.00;M13:Oxidation (M):31.27	64	325	XP_006486297.1	clathrin heavy chain 1 [Citrus sinensis]
K.H(+229.16)ELLEMR.R	Y	Y	69.98	17.7	1155.63	-1.3	386.216	41.96	6	F6:14894	Abmart_Citrus-Leafvein_1-3.raw	6	1226600	777690	1086000	1312200	847640	1068300	1216300	886680	1148300	1432300	961400	1226900	3090200	3228100	3251400	3620600	1516	1522	TMT6plex	H1:TMT6plex:1000.00	64	325	XP_006486297.1	clathrin heavy chain 1 [Citrus sinensis]
K.Y(+229.16)GLIYVITK(+229.16).L	Y	Y	69.82	17.91	1526.95	0.9	764.482	100.66	30	F30:41058	Abmart_Citrus-Leafvein_3-3.raw	8	585460	681160	475660	653750	698940	643510	735020	805610	752990	707710	700610	673940	1742300	1996200	2293600	2082300	283	291	TMT6plex	Y1:TMT6plex:1000.00;K9:TMT6plex:1000.00	64	325	XP_006486297.1	clathrin heavy chain 1 [Citrus sinensis]
R.G(+229.16)NLQIIVQTAK(+229.16).E	Y	Y	69.76	17.28	1642.02	1.1	822.017	64.64	3	F3:24928	Abmart_Citrus-Leafvein_1-11.raw	1	106640	66742	170500	114750	74366	167790	142990	76040	182820	125510	78109	172270	343880	356900	401850	375890	691	701	TMT6plex	G1:TMT6plex:1000.00;K11:TMT6plex:1000.00	64	325	XP_006486297.1	clathrin heavy chain 1 [Citrus sinensis]
K.Q(+229.16)FQGAVDAAR.K	Y	Y	69.61	17.68	1290.69	0.5	646.352	40.58	1	F1:14207	Abmart_Citrus-Leafvein_1-1.raw	4	631020	594500	209880	516940	635610	196590	568830	712770	230800	473660	654660	211040	1435400	1349100	1512400	1339400	1250	1259	TMT6plex	Q1:TMT6plex:1000.00	64	325	XP_006486297.1	clathrin heavy chain 1 [Citrus sinensis]
K.V(+229.16)ANVELYYK(+229.16).A	Y	Y	69.33	20.87	1555.9	0.3	778.958	68.23	36	F36:23919	Abmart_Citrus-Leafvein_3-9.raw	3	656750	314790	250140	699490	353050	436390	935810	443500	641980	816100	382710	372950	1221700	1488900	2021300	1571800	1412	1420	TMT6plex	V1:TMT6plex:1000.00;K9:TMT6plex:1000.00	64	325	XP_006486297.1	clathrin heavy chain 1 [Citrus sinensis]
R.V(+229.16)MDYVNR.L	Y	Y	69.28	18.01	1124.59	0.7	563.3	57.28	20	F20:23303	Abmart_Citrus-Leafvein_2-5.raw	3	479010	888780	1722500	509520	995620	1151000	639950	1258900	2115300	518240	1116200	1869000	3090300	2656100	4014200	3503400	1054	1060	TMT6plex	V1:TMT6plex:1000.00	64	325	XP_006486297.1	clathrin heavy chain 1 [Citrus sinensis]
R.M(+229.16)DADLWEK(+229.16).V	Y	Y	67.73	18.1	1464.77	1.3	489.264	84.4	21	F21:36383	Abmart_Citrus-Leafvein_2-6.raw	6	680960	1526400	1822700	727320	1672200	1532500	775800	1825000	2170000	849810	1796800	2071600	4030100	3932000	4770800	4718200	965	972	TMT6plex	M1:TMT6plex:1000.00;K8:TMT6plex:1000.00	64	325	XP_006486297.1	clathrin heavy chain 1 [Citrus sinensis]
R.Y(+229.16)IEGYVQK(+229.16).V	Y	Y	67.57	17.64	1456.83	0	486.618	65.56	34	F34:26555	Abmart_Citrus-Leafvein_3-7.raw	6	304530	2062100	936510	360820	2267700	1112300	386580	2953600	1241600	395190	3382200	1201900	3303100	3740800	4581800	4979300	813	820	TMT6plex	Y1:TMT6plex:1000.00;K8:TMT6plex:1000.00	64	325	XP_006486297.1	clathrin heavy chain 1 [Citrus sinensis]
K.V(+229.16)LTPENEYRR.Q	Y	Y	67.55	20.29	1504.82	-0.1	502.614	37.35	6	F6:12643	Abmart_Citrus-Leafvein_1-3.raw	6	702480	294360	947720	750590	304110	841390	725240	357450	829880	756920	329120	1253800	1944600	1896100	1912600	2339800	973	982	TMT6plex	V1:TMT6plex:1000.00	64	325	XP_006486297.1	clathrin heavy chain 1 [Citrus sinensis]
K.L(+229.16)K(+229.16)QFQGAVDAAR.K	Y	Y	67.43	19.31	1761.03	1.6	588.018	60.78	13	F13:22638	Abmart_Citrus-Leafvein_2-1.raw	1	0	312760	0	0	333690	0	0	307950	0	0	343100	0	312760	333690	307950	343100	1248	1259	TMT6plex	L1:TMT6plex:1000.00;K2:TMT6plex:1000.00	64	325	XP_006486297.1	clathrin heavy chain 1 [Citrus sinensis]
K.D(+229.16)AM(+15.99)ETASQSGDR.E	Y	Y	67.12	19.35	1511.67	1.4	756.845	14.3	15	F15:4437	Abmart_Citrus-Leafvein_2-11.raw	5	66280	155360	226760	62005	171550	346570	90151	233790	284750	76508	182080	261410	448400	580130	608700	519990	1550	1561	TMT6plex; Oxidation (M)	D1:TMT6plex:1000.00;M3:Oxidation (M):1000.00	64	325	XP_006486297.1	clathrin heavy chain 1 [Citrus sinensis]
K.D(+229.16)AMETASQSGDR.E	Y	Y	65.82	17.39	1495.68	0.3	748.846	25.73	20	F20:9322	Abmart_Citrus-Leafvein_2-5.raw	4	265110	304370	161820	280690	292270	119120	309740	366050	170060	291580	307290	180180	731310	692080	845840	779050	1550	1561	TMT6plex	D1:TMT6plex:1000.00	64	325	XP_006486297.1	clathrin heavy chain 1 [Citrus sinensis]
R.E(+229.16)TAPQNSVVIIDMNQPM(+15.99)QPLR.R	Y	Y	63.74	18.29	2625.35	0.8	876.123	71.95	15	F15:29618	Abmart_Citrus-Leafvein_2-11.raw	2	21893	24593	0	20825	33480	0	27224	39641	0	28504	28769	0	46486	54305	66865	57273	43	63	TMT6plex; Oxidation (M)	E1:TMT6plex:1000.00;M17:Oxidation (M):12.42	64	325	XP_006486297.1	clathrin heavy chain 1 [Citrus sinensis]
K.D(+229.16)K(+229.16)IEAQIEVK(+229.16).S	Y	Y	62.25	15.29	1859.13	1	930.575	63.45	21	F21:26580	Abmart_Citrus-Leafvein_2-6.raw	3	0	62609	53022	0	63110	51509	0	69162	56146	0	57343	46617	115630	114620	125310	103960	1630	1639	TMT6plex	D1:TMT6plex:1000.00;K2:TMT6plex:1000.00;K10:TMT6plex:1000.00	64	325	XP_006486297.1	clathrin heavy chain 1 [Citrus sinensis]
K.V(+229.16)VAAFAER.R	Y	Y	62.03	18.83	1090.63	1.9	546.325	60.54	35	F35:21767	Abmart_Citrus-Leafvein_3-8.raw	4	283300	3538400	3883200	333200	4068200	3807800	424300	5669400	4555500	340990	5026800	4620200	7704800	8209100	10649000	9988000	501	508	TMT6plex	V1:TMT6plex:1000.00	64	325	XP_006486297.1	clathrin heavy chain 1 [Citrus sinensis]
K.D(+229.16)LLLVNLR.G	Y	Y	61.79	16.96	1183.75	0.4	592.882	78.95	3	F3:31072	Abmart_Citrus-Leafvein_1-11.raw	5	122440	449970	447560	157320	561170	527770	187190	632090	673360	161820	574550	642020	1020000	1246300	1492600	1378400	683	690	TMT6plex	D1:TMT6plex:1000.00	64	325	XP_006486297.1	clathrin heavy chain 1 [Citrus sinensis]
K.T(+229.16)VDNDLALK(+229.16).I	Y	Y	59.45	17.38	1445.85	0.4	723.932	65.13	19	F19:24283	Abmart_Citrus-Leafvein_2-4.raw	6	2307800	1262500	2194600	2065100	1344900	2426600	2622200	1731700	3238900	2969400	1546100	2884000	5764900	5836700	7592800	7399500	482	490	TMT6plex	T1:TMT6plex:1000.00;K9:TMT6plex:1000.00	64	325	XP_006486297.1	clathrin heavy chain 1 [Citrus sinensis]
K.N(+229.16)FLMEAK(+229.16).L	Y	Y	57.48	16.61	1309.75	0.6	655.881	61.38	15	F15:25471	Abmart_Citrus-Leafvein_2-11.raw	3	540630	754170	572040	715710	961970	516370	743190	971300	775370	765280	1046300	767510	1866800	2194000	2489900	2579100	775	781	TMT6plex	N1:TMT6plex:1000.00;K7:TMT6plex:1000.00	64	325	XP_006486297.1	clathrin heavy chain 1 [Citrus sinensis]
R.M(+229.16)(+15.99)DADLWEK(+229.16).V	Y	Y	54.13	15.79	1480.76	0.6	741.39	65.25	5	F5:25186	Abmart_Citrus-Leafvein_1-2.raw	6	339300	338290	328900	398710	398100	506840	431420	435950	415070	380840	387970	406890	1006500	1303600	1282400	1175700	965	972	TMT6plex; Oxidation (M)	M1:TMT6plex:1000.00;M1:Oxidation (M):1000.00;K8:TMT6plex:1000.00	64	325	XP_006486297.1	clathrin heavy chain 1 [Citrus sinensis]
R.L(+229.16)VVNQNK(+229.16).K	Y	Y	52.56	16.28	1271.8	1	636.906	42.13	13	F13:14224	Abmart_Citrus-Leafvein_2-1.raw	7	1135800	769850	285950	1303600	964740	377710	1555700	1093900	376910	1359600	1140300	370920	2191600	2646100	3026500	2870800	451	457	TMT6plex	L1:TMT6plex:1000.00;K7:TMT6plex:1000.00	64	325	XP_006486297.1	clathrin heavy chain 1 [Citrus sinensis]
R.I(+229.16)AQLC(+57.02)EK(+229.16).A	Y	Y	51.28	16.29	1318.77	0.5	660.392	49.01	36	F36:16559	Abmart_Citrus-Leafvein_3-9.raw	6	998510	1022500	700270	1178400	1204900	800920	1376400	1236800	817050	1288200	1309400	803880	2721200	3184300	3430200	3401500	627	633	TMT6plex; Carbamidomethylation	I1:TMT6plex:1000.00;C5:Carbamidomethylation:1000.00;K7:TMT6plex:1000.00	64	325	XP_006486297.1	clathrin heavy chain 1 [Citrus sinensis]
R.E(+229.16)SNFYDPEK(+229.16)TK(+229.16).N	Y	Y	50.86	17.01	2044.11	-1.9	682.375	55.52	7	F7:21059	Abmart_Citrus-Leafvein_1-4.raw	1	219030	0	0	268780	0	0	215440	0	0	247760	0	0	219030	268780	215440	247760	764	774	TMT6plex	E1:TMT6plex:1000.00;K9:TMT6plex:1000.00;K11:TMT6plex:1000.00	64	325	XP_006486297.1	clathrin heavy chain 1 [Citrus sinensis]
K.N(+229.16)FLM(+15.99)EAK(+229.16).L	Y	Y	49.86	15.9	1325.74	-0.5	663.878	51.69	24	F24:20289	Abmart_Citrus-Leafvein_2-9.raw	3	410960	318270	708950	446400	366990	986210	553130	404630	829870	462320	387780	816760	1438200	1799600	1787600	1666900	775	781	TMT6plex; Oxidation (M)	N1:TMT6plex:1000.00;M4:Oxidation (M):1000.00;K7:TMT6plex:1000.00	64	325	XP_006486297.1	clathrin heavy chain 1 [Citrus sinensis]
K.Y(+229.16)IEAAAK(+229.16).T	Y	Y	49.43	18.37	1222.73	-0.1	408.585	50.5	10	F10:19035	Abmart_Citrus-Leafvein_1-7.raw	5	4662900	5021300	3158900	6187800	6227100	3568400	5572700	6014100	3459000	5672600	5564700	3394200	12843000	15983000	15046000	14632000	745	751	TMT6plex	Y1:TMT6plex:1000.00;K7:TMT6plex:1000.00	64	325	XP_006486297.1	clathrin heavy chain 1 [Citrus sinensis]
R.T(+229.16)PDTVAK(+229.16).F	Y	Y	49.01	18.58	1188.71	1.2	595.364	34.46	31	F31:10815	Abmart_Citrus-Leafvein_3-4.raw	2	1946000	894910	1246700	2462200	1187800	1754400	2485800	1102500	1515700	2594900	1223500	1528400	4087700	5404400	5103900	5346800	407	413	TMT6plex	T1:TMT6plex:1000.00;K7:TMT6plex:1000.00	64	325	XP_006486297.1	clathrin heavy chain 1 [Citrus sinensis]
K.Q(+229.16)SIALSK(+229.16).K	Y	Y	47.69	16.22	1203.76	-0.9	602.886	41.18	4	F4:15373	Abmart_Citrus-Leafvein_1-12.raw	6	2127400	2957500	611010	2295500	2900600	713960	2228200	3208900	806210	2538300	3181800	735980	5695900	5910000	6243400	6456100	1537	1543	TMT6plex	Q1:TMT6plex:1000.00;K7:TMT6plex:1000.00	64	325	XP_006486297.1	clathrin heavy chain 1 [Citrus sinensis]
R.V(+229.16)AAYIYK(+229.16).K	Y	Y	47.11	16.29	1284.78	-0.1	643.399	68.24	5	F5:26643	Abmart_Citrus-Leafvein_1-2.raw	6	2551200	1422700	1070200	2476900	1267100	1177900	2225700	1470500	1280600	3492300	1511000	1256300	5044200	4921900	4976800	6259600	1524	1530	TMT6plex	V1:TMT6plex:1000.00;K7:TMT6plex:1000.00	64	325	XP_006486297.1	clathrin heavy chain 1 [Citrus sinensis]
R.V(+229.16)M(+15.99)DYVNR.L	Y	Y	46.12	13.08	1140.58	0.5	571.298	40.37	32	F32:15648	Abmart_Citrus-Leafvein_3-5.raw	1	0	0	177220	0	0	164740	0	0	209740	0	0	199190	177220	164740	209740	199190	1054	1060	TMT6plex; Oxidation (M)	V1:TMT6plex:1000.00;M2:Oxidation (M):1000.00	64	325	XP_006486297.1	clathrin heavy chain 1 [Citrus sinensis]
R.L(+229.16)VVNQNK(+229.16)K(+229.16).N	Y	Y	46.06	15.71	1629.05	1	815.535	37.96	29	F29:12428	Abmart_Citrus-Leafvein_3-2.raw	3	829490	689080	971430	1035900	782170	1377200	1090300	900690	1524600	1272200	956570	1346300	2490000	3195300	3515600	3575100	451	458	TMT6plex	L1:TMT6plex:1000.00;K7:TMT6plex:1000.00;K8:TMT6plex:1000.00	64	325	XP_006486297.1	clathrin heavy chain 1 [Citrus sinensis]
K.I(+229.16)EAQIEVK(+229.16).S	Y	Y	45.45	16.59	1386.85	1.2	463.291	66.33	7	F7:26117	Abmart_Citrus-Leafvein_1-4.raw	1	135070	0	0	125450	0	0	137860	0	0	120420	0	0	135070	125450	137860	120420	1632	1639	TMT6plex	I1:TMT6plex:1000.00;K8:TMT6plex:1000.00	64	325	XP_006486297.1	clathrin heavy chain 1 [Citrus sinensis]
K.H(+229.16)ELLEM(+15.99)R.R	Y	Y	43.93	17.29	1171.62	-1.1	586.818	26.97	13	F13:8019	Abmart_Citrus-Leafvein_2-1.raw	6	420230	437250	200880	399090	504850	173810	424050	489860	178780	398690	536560	199460	1058400	1077800	1092700	1134700	1516	1522	TMT6plex; Oxidation (M)	H1:TMT6plex:1000.00;M6:Oxidation (M):1000.00	64	325	XP_006486297.1	clathrin heavy chain 1 [Citrus sinensis]
K.V(+229.16)DELVK(+229.16)DK(+229.16).I	Y	Y	41.38	14.42	1632.01	1.4	545.01	65.41	35	F35:24022	Abmart_Citrus-Leafvein_3-8.raw	2	0	218470	345250	0	239700	391160	0	265180	398300	0	230690	422230	563720	630860	663480	652920	1624	1631	TMT6plex	V1:TMT6plex:1000.00;K6:TMT6plex:1000.00;K8:TMT6plex:1000.00	64	325	XP_006486297.1	clathrin heavy chain 1 [Citrus sinensis]
R.E(+229.16)TAPQNSVVIIDM(+15.99)NQPM(+15.99)QPLR.R	Y	Y	41.27	17.29	2641.34	0.7	881.455	60.3	28	F28:24389	Abmart_Citrus-Leafvein_3-12.raw	2	12555	0	18678	13017	0	15494	12991	0	15200	11825	0	16506	31234	28511	28191	28330	43	63	TMT6plex; Oxidation (M)	E1:TMT6plex:1000.00;M13:Oxidation (M):1000.00;M17:Oxidation (M):1000.00	64	325	XP_006486297.1	clathrin heavy chain 1 [Citrus sinensis]
R.R(+229.16)VAAYIYK(+229.16).K	Y	Y	41.07	17.92	1440.89	3	481.304	54.68	1	F1:20134	Abmart_Citrus-Leafvein_1-1.raw	3	220470	121500	255750	243850	139030	270360	232970	145430	259770	225430	148660	261810	597710	653240	638170	635910	1523	1530	TMT6plex	R1:TMT6plex:1000.00;K8:TMT6plex:1000.00	64	325	XP_006486297.1	clathrin heavy chain 1 [Citrus sinensis]
K.L(+229.16)AVTLVK(+229.16).L	Y	Y	34.75	16.3	1200.82	0.6	601.418	76.7	18	F18:30064	Abmart_Citrus-Leafvein_2-3.raw	4	957640	2809000	3700100	966550	2769300	3771600	1352500	3356800	5284800	1128600	3341300	4396400	7466700	7507400	9994100	8866300	1241	1247	TMT6plex	L1:TMT6plex:1000.00;K7:TMT6plex:1000.00	64	325	XP_006486297.1	clathrin heavy chain 1 [Citrus sinensis]
R.V(+229.16)ALDTQSLEDEPDHGK(+229.16).L	Y	Y	111.97	21.23	2211.14	0.3	738.055	52.53	15	F15:20994	Abmart_Citrus-Leafvein_2-11.raw	5	118750	291340	147140	98133	323420	134380	95349	285600	114300	99965	285680	158610	557230	555930	495250	544260	290	305	TMT6plex	V1:TMT6plex:1000.00;K16:TMT6plex:1000.00	33	94	XP_006490404.1	tripeptidyl-peptidase 2 isoform X2 [Citrus sinensis]
K.F(+229.16)K(+229.16)LEDGAEVK(+229.16)PQIPLLNNR.I	Y	Y	109.74	22.81	2867.68	0.7	717.929	91.31	18	F18:36679	Abmart_Citrus-Leafvein_2-3.raw	8	753820	1082000	961750	629990	981950	983410	617050	989270	976330	650140	882770	910950	2797600	2595400	2582600	2443900	929	947	TMT6plex	F1:TMT6plex:1000.00;K2:TMT6plex:1000.00;K10:TMT6plex:1000.00	33	94	XP_006490404.1	tripeptidyl-peptidase 2 isoform X2 [Citrus sinensis]
K.I(+229.16)LDVIDC(+57.02)TGSGDIDTSTVIK(+229.16).A	Y	Y	106.62	19.53	2579.38	1.1	860.801	101.47	33	F33:44411	Abmart_Citrus-Leafvein_3-6.raw	5	20107	40271	112160	21270	44343	107630	18396	36599	90770	17107	36891	110860	172540	173250	145770	164860	145	164	TMT6plex; Carbamidomethylation	I1:TMT6plex:1000.00;C7:Carbamidomethylation:1000.00;K20:TMT6plex:1000.00	33	94	XP_006490404.1	tripeptidyl-peptidase 2 isoform X2 [Citrus sinensis]
K.N(+229.16)PSGEWHVGYK(+229.16).L	Y	Y	106.32	20.34	1730.91	-0.3	577.979	57.38	34	F34:22764	Abmart_Citrus-Leafvein_3-7.raw	9	1300400	883450	1960300	1410900	940300	1694500	1541900	1040400	2056400	1229800	917080	2003400	4144200	4045700	4638700	4150300	187	197	TMT6plex	N1:TMT6plex:1000.00;K11:TMT6plex:1000.00	33	94	XP_006490404.1	tripeptidyl-peptidase 2 isoform X2 [Citrus sinensis]
K.Q(+229.16)AESYDDK(+229.16)GPVVDAVVWHDGEVWR.V	Y	Y	104.97	19.56	3214.61	0.8	804.66	91.07	1	F1:37336	Abmart_Citrus-Leafvein_1-1.raw	3	67298	69796	154610	60777	69010	125250	61696	70282	132510	63620	59776	161150	291700	255030	264490	284550	266	289	TMT6plex	Q1:TMT6plex:1000.00;K8:TMT6plex:1000.00	33	94	XP_006490404.1	tripeptidyl-peptidase 2 isoform X2 [Citrus sinensis]
R.K(+229.16)(+229.16)AVENTSVPIGALAEDK(+229.16).L	Y	Y	103.73	20.88	2428.41	1.5	810.48	74.6	35	F35:28115	Abmart_Citrus-Leafvein_3-8.raw	3	15492	141620	188880	16090	138840	180720	15477	140750	164220	14430	126140	169050	345990	335650	320450	309610	569	585	TMT6plex	K1:TMT6plex:1000.00;K1:TMT6plex:1000.00;K17:TMT6plex:1000.00	33	94	XP_006490404.1	tripeptidyl-peptidase 2 isoform X2 [Citrus sinensis]
R.A(+229.16)PEYLLLTHNGR.S	Y	Y	102.76	21.58	1611.89	0.8	538.306	69.88	10	F10:27745	Abmart_Citrus-Leafvein_1-7.raw	8	391770	505740	790840	314660	619650	676670	335770	972770	719730	314350	494010	1180500	1688300	1611000	2028300	1988900	681	692	TMT6plex	A1:TMT6plex:1000.00	33	94	XP_006490404.1	tripeptidyl-peptidase 2 isoform X2 [Citrus sinensis]
K.F(+229.16)ESQFYMISDTNK(+229.16)R.V	Y	Y	102.69	19.82	2223.14	0.1	742.054	69.8	4	F4:28097	Abmart_Citrus-Leafvein_1-12.raw	3	707230	70382	333440	630770	71360	248890	658220	70333	343900	606450	65170	299130	1111100	951020	1072400	970750	953	966	TMT6plex	F1:TMT6plex:1000.00;K13:TMT6plex:1000.00	33	94	XP_006490404.1	tripeptidyl-peptidase 2 isoform X2 [Citrus sinensis]
K.A(+229.16)YEYVQQYGNVPC(+57.02)VSYQIK(+229.16).I	Y	Y	102.42	15.85	2766.41	1.7	923.145	93.51	35	F35:36366	Abmart_Citrus-Leafvein_3-8.raw	1	0	0	74482	0	0	78835	0	0	55684	0	0	66281	74482	78835	55684	66281	598	616	TMT6plex; Carbamidomethylation	A1:TMT6plex:1000.00;C13:Carbamidomethylation:1000.00;K19:TMT6plex:1000.00	33	94	XP_006490404.1	tripeptidyl-peptidase 2 isoform X2 [Citrus sinensis]
K.A(+229.16)NAIPVSPYTVR.K	Y	Y	101.6	20.57	1515.86	1.3	506.295	63.53	9	F9:27264	Abmart_Citrus-Leafvein_1-6.raw	7	821610	1320200	756800	486910	1305600	869090	458730	1221800	681580	457730	1181100	785420	2898600	2661600	2362100	2424300	557	568	TMT6plex	A1:TMT6plex:1000.00	33	94	XP_006490404.1	tripeptidyl-peptidase 2 isoform X2 [Citrus sinensis]
R.D(+229.16)AGASQQSTEWTVQVEPK(+229.16).F	Y	Y	100.92	23.76	2418.24	1	807.089	61.56	27	F27:24523	Abmart_Citrus-Leafvein_3-11.raw	6	141150	161070	272780	166380	144300	230920	149740	229920	246140	141880	143820	386180	575000	541600	625790	671870	634	651	TMT6plex	D1:TMT6plex:1000.00;K18:TMT6plex:1000.00	33	94	XP_006490404.1	tripeptidyl-peptidase 2 isoform X2 [Citrus sinensis]
K.C(+57.02)(+229.16)DLINMSYGEPTLLPDYGR.F	Y	Y	100.35	20.02	2442.18	2.3	815.068	100.16	8	F8:43324	Abmart_Citrus-Leafvein_1-5.raw	5	12766	17246	31555	10865	17411	30760	14134	11847	22920	10625	12572	25829	61567	59036	48901	49026	410	428	Carbamidomethylation; TMT6plex	C1:Carbamidomethylation:1000.00;C1:TMT6plex:1000.00	33	94	XP_006490404.1	tripeptidyl-peptidase 2 isoform X2 [Citrus sinensis]
K.D(+229.16)EVLLDGSEAPVR.I	Y	Y	99.91	20.17	1627.86	0.3	814.938	67.08	21	F21:28281	Abmart_Citrus-Leafvein_2-6.raw	4	235820	342020	144270	226900	352280	125110	272040	367540	135720	235690	312490	145790	722100	704290	775300	693970	860	872	TMT6plex	D1:TMT6plex:1000.00	33	94	XP_006490404.1	tripeptidyl-peptidase 2 isoform X2 [Citrus sinensis]
K.S(+229.16)GAEAATEGTTDVDK(+229.16).T	Y	Y	99.4	19.59	1908.97	-1	637.329	40.29	34	F34:14956	Abmart_Citrus-Leafvein_3-7.raw	5	163260	132760	183040	161530	139900	136830	160690	123740	152770	162030	112770	153180	479050	438260	437210	427990	1261	1275	TMT6plex	S1:TMT6plex:1000.00;K15:TMT6plex:1000.00	33	94	XP_006490404.1	tripeptidyl-peptidase 2 isoform X2 [Citrus sinensis]
R.V(+229.16)YAQGDVYPDYSK(+229.16).L	Y	Y	97.04	22.59	1962.01	0	982.014	69.57	20	F20:29194	Abmart_Citrus-Leafvein_2-5.raw	7	495000	631110	909470	468930	825670	1290800	437610	872570	883820	374050	743600	937580	2035600	2585400	2194000	2055200	967	979	TMT6plex	V1:TMT6plex:1000.00;K13:TMT6plex:1000.00	33	94	XP_006490404.1	tripeptidyl-peptidase 2 isoform X2 [Citrus sinensis]
K.N(+229.16)SPQGSILLGAISYGK(+229.16).L	Y	Y	96.93	22.8	2062.18	0.2	1032.1	94.42	13	F13:38288	Abmart_Citrus-Leafvein_2-1.raw	13	1021000	805290	616380	895310	798660	618520	789440	761980	601070	901930	666130	566260	2442700	2312500	2152500	2134300	1063	1078	TMT6plex	N1:TMT6plex:1000.00;K16:TMT6plex:1000.00	33	94	XP_006490404.1	tripeptidyl-peptidase 2 isoform X2 [Citrus sinensis]
K.L(+229.16)STGHGLLQVDK(+229.16).A	Y	Y	96.79	19.86	1725.02	0.7	576.014	54.59	14	F14:21084	Abmart_Citrus-Leafvein_2-10.raw	7	416990	930440	422190	379520	954800	354380	423180	975390	377110	386290	913310	372350	1769600	1688700	1775700	1671900	586	597	TMT6plex	L1:TMT6plex:1000.00;K12:TMT6plex:1000.00	33	94	XP_006490404.1	tripeptidyl-peptidase 2 isoform X2 [Citrus sinensis]
K.L(+229.16)EDGAEVK(+229.16)PQIPLLNNR.I	Y	Y	96.68	17.83	2363.36	0.8	788.794	90.71	23	F23:37892	Abmart_Citrus-Leafvein_2-8.raw	4	19370	438540	92058	20166	418080	87780	19533	414400	77720	18952	339220	79594	549960	526020	511650	437760	931	947	TMT6plex	L1:TMT6plex:1000.00;K8:TMT6plex:1000.00	33	94	XP_006490404.1	tripeptidyl-peptidase 2 isoform X2 [Citrus sinensis]
K.G(+229.16)DYNLQLYLR.H	Y	Y	94.26	20.28	1482.8	1.6	742.41	88.31	9	F9:38892	Abmart_Citrus-Leafvein_1-6.raw	8	620170	767580	1058400	643670	616040	961820	681710	600290	1042100	564920	568750	1049600	2446200	2221500	2324100	2183300	983	992	TMT6plex	G1:TMT6plex:1000.00	33	94	XP_006490404.1	tripeptidyl-peptidase 2 isoform X2 [Citrus sinensis]
K.L(+229.16)ADFAPLTNYK(+229.16).T	Y	Y	93.92	20.69	1709.98	0	855.995	96.47	1	F1:39808	Abmart_Citrus-Leafvein_1-1.raw	8	4876300	3673800	2339300	4027300	3306900	2172500	4416100	3222300	2213200	4148700	3174700	1978100	10889000	9506700	9851600	9301500	306	316	TMT6plex	L1:TMT6plex:1000.00;K11:TMT6plex:1000.00	33	94	XP_006490404.1	tripeptidyl-peptidase 2 isoform X2 [Citrus sinensis]
R.L(+229.16)GSMETGTGLTR.A	Y	Y	93.42	19.45	1450.77	0.1	484.596	62.8	8	F8:26574	Abmart_Citrus-Leafvein_1-5.raw	7	730860	874000	329950	810810	900440	297680	754580	929850	335250	681090	780180	321110	1934800	2008900	2019700	1782400	389	400	TMT6plex	L1:TMT6plex:1000.00	33	94	XP_006490404.1	tripeptidyl-peptidase 2 isoform X2 [Citrus sinensis]
K.L(+229.16)VYELFTESLTSR.L	Y	Y	92.83	19.38	1785.97	0.7	596.332	110.99	5	F5:46593	Abmart_Citrus-Leafvein_1-2.raw	11	200720	94882	73128	192780	86511	75208	187050	106800	78549	183020	82781	88757	368730	354500	372400	354560	198	210	TMT6plex	L1:TMT6plex:1000.00	33	94	XP_006490404.1	tripeptidyl-peptidase 2 isoform X2 [Citrus sinensis]
K.I(+229.16)HHYEEVIDAANEVVDSIDQDELAK(+229.16).F	Y	Y	91.95	21.03	3309.68	1.1	828.427	104.39	1	F1:43603	Abmart_Citrus-Leafvein_1-1.raw	2	39240	16154	0	39804	22257	0	50126	19452	0	36125	17381	0	55394	62060	69578	53506	1188	1212	TMT6plex	I1:TMT6plex:1000.00;K25:TMT6plex:1000.00	33	94	XP_006490404.1	tripeptidyl-peptidase 2 isoform X2 [Citrus sinensis]
K.Q(+229.16)ETDEEC(+57.02)SDWK(+229.16)K(+229.16).L	Y	Y	90.31	19.06	2241.12	0.7	748.048	48.55	1	F1:17513	Abmart_Citrus-Leafvein_1-1.raw	3	493870	246730	332700	419290	222680	310770	348930	159720	231220	420460	181360	284700	1073300	952750	739880	886530	1144	1155	TMT6plex; Carbamidomethylation	Q1:TMT6plex:1000.00;C7:Carbamidomethylation:1000.00;K11:TMT6plex:1000.00;K12:TMT6plex:1000.00	33	94	XP_006490404.1	tripeptidyl-peptidase 2 isoform X2 [Citrus sinensis]
R.F(+229.16)FVDTVQVC(+57.02)PLQRPLK(+229.16).W	Y	Y	90.19	22.52	2404.37	0.1	802.464	92.57	5	F5:38178	Abmart_Citrus-Leafvein_1-2.raw	3	458330	295690	265910	456140	271530	290960	409570	226150	270010	466120	248780	335060	1019900	1018600	905730	1050000	786	801	TMT6plex; Carbamidomethylation	F1:TMT6plex:1000.00;C9:Carbamidomethylation:1000.00;K16:TMT6plex:1000.00	33	94	XP_006490404.1	tripeptidyl-peptidase 2 isoform X2 [Citrus sinensis]
R.D(+229.16)QLAEALYQK(+229.16).A	Y	Y	89.38	22.74	1635.92	0.6	818.97	81.38	34	F34:34073	Abmart_Citrus-Leafvein_3-7.raw	9	1287200	1805100	1411400	1215500	1597600	1317800	1109900	1559800	1233000	1092200	1427400	1164800	4503600	4131000	3902700	3684400	1237	1246	TMT6plex	D1:TMT6plex:1000.00;K10:TMT6plex:1000.00	33	94	XP_006490404.1	tripeptidyl-peptidase 2 isoform X2 [Citrus sinensis]
R.F(+229.16)VEANPQFDGR.G	Y	Y	89.19	19.73	1507.76	0.3	754.889	60.65	6	F6:23573	Abmart_Citrus-Leafvein_1-3.raw	8	2711700	995400	1271400	2323800	1034000	1303200	2542800	1064700	1138200	2210300	999000	1291000	4978500	4661000	4745700	4500200	107	117	TMT6plex	F1:TMT6plex:1000.00	33	94	XP_006490404.1	tripeptidyl-peptidase 2 isoform X2 [Citrus sinensis]
R.G(+229.16)ASGATLVVNSSWK(+229.16).N	Y	Y	88.75	19.12	1834.04	0.7	918.026	63.92	24	F24:25607	Abmart_Citrus-Leafvein_2-9.raw	8	528850	606360	360830	596850	639390	415940	626580	898810	449830	579700	568830	404500	1496000	1652200	1975200	1553000	173	186	TMT6plex	G1:TMT6plex:1000.00;K14:TMT6plex:1000.00	33	94	XP_006490404.1	tripeptidyl-peptidase 2 isoform X2 [Citrus sinensis]
R.I(+229.16)DAEALLTSER.L	Y	Y	87.66	21.04	1445.79	-0.1	723.904	84.13	30	F30:33668	Abmart_Citrus-Leafvein_3-3.raw	6	1017000	1349700	1310400	994450	1232100	1074900	918090	1280900	926910	970670	1111600	1633800	3677200	3301400	3126000	3716100	873	883	TMT6plex	I1:TMT6plex:1000.00	33	94	XP_006490404.1	tripeptidyl-peptidase 2 isoform X2 [Citrus sinensis]
K.Q(+229.16)ETDEEC(+57.02)SDWK(+229.16).K	Y	Y	86.82	20.05	1883.86	-0.7	942.937	51.24	10	F10:19381	Abmart_Citrus-Leafvein_1-7.raw	1	68986	23237	0	52451	27460	0	46412	20427	0	48712	21528	0	92223	79911	66839	70241	1144	1154	TMT6plex; Carbamidomethylation	Q1:TMT6plex:1000.00;C7:Carbamidomethylation:1000.00;K11:TMT6plex:1000.00	33	94	XP_006490404.1	tripeptidyl-peptidase 2 isoform X2 [Citrus sinensis]
K.F(+229.16)ESQFYMISDTNK(+229.16).R	Y	Y	86.74	17.02	2067.04	0.9	1034.53	95.75	23	F23:40190	Abmart_Citrus-Leafvein_2-8.raw	3	0	269000	5183.1	0	335030	3862	0	333340	5846.4	0	300200	2411.6	274190	338890	339180	302610	953	965	TMT6plex	F1:TMT6plex:1000.00;K13:TMT6plex:1000.00	33	94	XP_006490404.1	tripeptidyl-peptidase 2 isoform X2 [Citrus sinensis]
K.L(+229.16)SFQGQEGGK(+229.16)NPQK(+229.16).N	Y	Y	86.71	19.16	2204.25	0.9	552.071	43.9	27	F27:16618	Abmart_Citrus-Leafvein_3-11.raw	8	765430	962730	664970	732710	851200	681350	729420	892310	612810	694700	887230	670520	2393100	2265300	2234500	2252500	1079	1092	TMT6plex	L1:TMT6plex:1000.00;K10:TMT6plex:1000.00;K14:TMT6plex:1000.00	33	94	XP_006490404.1	tripeptidyl-peptidase 2 isoform X2 [Citrus sinensis]
K.V(+229.16)LGDIIQDDSEPPK(+229.16).K	Y	Y	86.52	20.24	1983.09	0.5	992.554	90.46	31	F31:36831	Abmart_Citrus-Leafvein_3-4.raw	8	339260	295390	478140	297760	318540	417360	296500	320800	402470	266020	271960	409370	1112800	1033700	1019800	947350	1322	1335	TMT6plex	V1:TMT6plex:1000.00;K14:TMT6plex:1000.00	33	94	XP_006490404.1	tripeptidyl-peptidase 2 isoform X2 [Citrus sinensis]
K.W(+229.16)ENVVTFSSPVSK(+229.16).N	Y	Y	86.06	21.45	1937.07	-0.2	969.54	94.89	1	F1:39068	Abmart_Citrus-Leafvein_1-1.raw	13	1089000	464540	616820	1021300	450620	383510	1110400	478230	652690	1045500	409660	618340	2170400	1855500	2241300	2073500	802	814	TMT6plex	W1:TMT6plex:1000.00;K13:TMT6plex:1000.00	33	94	XP_006490404.1	tripeptidyl-peptidase 2 isoform X2 [Citrus sinensis]
K.F(+229.16)ESQFYM(+15.99)ISDTNK(+229.16).R	Y	Y	85.51	21.54	2083.03	0.7	1042.52	87.14	34	F34:36683	Abmart_Citrus-Leafvein_3-7.raw	4	65194	121940	22537	65151	149560	37431	76956	143260	28655	68583	135440	23127	209670	252140	248870	227150	953	965	TMT6plex; Oxidation (M)	F1:TMT6plex:1000.00;M7:Oxidation (M):1000.00;K13:TMT6plex:1000.00	33	94	XP_006490404.1	tripeptidyl-peptidase 2 isoform X2 [Citrus sinensis]
K.F(+229.16)ESQFYM(+15.99)ISDTNK(+229.16)R.V	Y	Y	82.77	18.23	2239.13	1.5	560.792	79.73	23	F23:32942	Abmart_Citrus-Leafvein_2-8.raw	8	66016	819110	349910	61166	913640	501340	68820	896320	381760	54206	783500	353190	1235000	1476100	1346900	1190900	953	966	TMT6plex; Oxidation (M)	F1:TMT6plex:1000.00;M7:Oxidation (M):1000.00;K13:TMT6plex:1000.00	33	94	XP_006490404.1	tripeptidyl-peptidase 2 isoform X2 [Citrus sinensis]
R.M(+229.16)SFLPGQIER.R	Y	Y	82.65	18.93	1405.76	1.3	703.888	69.46	24	F24:28249	Abmart_Citrus-Leafvein_2-9.raw	7	1182600	1206300	954510	1067100	1087800	567270	930140	1004800	911430	947880	1002400	936460	3343500	2722200	2846300	2886800	750	759	TMT6plex	M1:TMT6plex:1000.00	33	94	XP_006490404.1	tripeptidyl-peptidase 2 isoform X2 [Citrus sinensis]
K.E(+229.16)AFYLSPPGK(+229.16).D	Y	Y	82.31	21.63	1565.89	0.3	783.95	67.33	4	F4:26994	Abmart_Citrus-Leafvein_1-12.raw	8	1464300	1475900	950930	1359300	1472200	963430	1390200	1563600	1063900	1291600	1520000	885730	3891200	3795000	4017600	3697400	1048	1057	TMT6plex	E1:TMT6plex:1000.00;K10:TMT6plex:1000.00	33	94	XP_006490404.1	tripeptidyl-peptidase 2 isoform X2 [Citrus sinensis]
K.A(+229.16)VENTSVPIGALAEDK(+229.16).L	Y	Y	81.37	19.31	2071.16	0.1	691.393	76.6	5	F5:30553	Abmart_Citrus-Leafvein_1-2.raw	6	912660	1590500	1091000	881370	1601100	989410	735630	1460500	1121300	821710	1291100	1096500	3594100	3471900	3317500	3209300	570	585	TMT6plex	A1:TMT6plex:1000.00;K16:TMT6plex:1000.00	33	94	XP_006490404.1	tripeptidyl-peptidase 2 isoform X2 [Citrus sinensis]
K.C(+57.02)(+229.16)DLINM(+15.99)SYGEPTLLPDYGR.F	Y	Y	80.5	18.65	2458.17	-0.2	820.398	93.46	30	F30:37796	Abmart_Citrus-Leafvein_3-3.raw	3	3881.5	37239	93882	4376.3	42103	92724	6740.2	40305	71004	5595.8	40348	84214	135000	139200	118050	130160	410	428	Carbamidomethylation; TMT6plex; Oxidation (M)	C1:Carbamidomethylation:1000.00;C1:TMT6plex:1000.00;M6:Oxidation (M):1000.00	33	94	XP_006490404.1	tripeptidyl-peptidase 2 isoform X2 [Citrus sinensis]
K.L(+229.16)NESTFLASLM(+15.99)PK(+229.16).K	Y	Y	78.92	20.81	1924.07	1	642.366	90.81	27	F27:37335	Abmart_Citrus-Leafvein_3-11.raw	6	153880	120730	237360	132430	126150	359760	154560	118210	218550	130270	100180	238590	511970	618350	491320	469040	87	99	TMT6plex; Oxidation (M)	L1:TMT6plex:1000.00;M11:Oxidation (M):1000.00;K13:TMT6plex:1000.00	33	94	XP_006490404.1	tripeptidyl-peptidase 2 isoform X2 [Citrus sinensis]
K.L(+229.16)NESTFLASLMPK(+229.16).K	Y	Y	78.18	17.87	1908.08	0.1	955.047	106.28	5	F5:44492	Abmart_Citrus-Leafvein_1-2.raw	6	135860	96570	533510	129850	102730	369440	123480	95917	528230	112080	81666	466720	765930	602020	747620	660460	87	99	TMT6plex	L1:TMT6plex:1000.00;K13:TMT6plex:1000.00	33	94	XP_006490404.1	tripeptidyl-peptidase 2 isoform X2 [Citrus sinensis]
K.S(+229.16)SILVPGK(+229.16)K(+229.16).E	Y	Y	77.75	18.93	1615.06	0.1	808.539	53.08	30	F30:19595	Abmart_Citrus-Leafvein_3-3.raw	7	734030	8228100	3750200	738340	7247000	3677100	732280	7801300	3826100	870130	7777700	3473700	12712000	11662000	12360000	12122000	1039	1047	TMT6plex	S1:TMT6plex:1000.00;K8:TMT6plex:1000.00;K9:TMT6plex:1000.00	33	94	XP_006490404.1	tripeptidyl-peptidase 2 isoform X2 [Citrus sinensis]
R.I(+229.16)PVTIIK(+229.16)PTAVVK(+229.16).R	Y	Y	75.69	19.63	2065.38	1.2	517.354	90.42	31	F31:36528	Abmart_Citrus-Leafvein_3-4.raw	9	3451000	1181800	292050	3064600	1059900	300760	3303200	1124600	315800	3115800	945900	281670	4924800	4425300	4743600	4343400	728	740	TMT6plex	I1:TMT6plex:1000.00;K7:TMT6plex:1000.00;K13:TMT6plex:1000.00	33	94	XP_006490404.1	tripeptidyl-peptidase 2 isoform X2 [Citrus sinensis]
K.T(+229.16)SDSQPDLFEENFK(+229.16).E	Y	Y	75.34	17.87	2114.06	-0.5	1058.04	74.22	27	F27:29984	Abmart_Citrus-Leafvein_3-11.raw	3	32692	58020	51531	29293	68344	38897	27003	55347	41325	30269	51052	34262	142240	136530	123670	115580	1276	1289	TMT6plex	T1:TMT6plex:1000.00;K14:TMT6plex:1000.00	33	94	XP_006490404.1	tripeptidyl-peptidase 2 isoform X2 [Citrus sinensis]
R.H(+229.16)DNVQYLEK(+229.16).M	Y	Y	75.11	18.87	1602.88	1.7	535.301	38.55	5	F5:13492	Abmart_Citrus-Leafvein_1-2.raw	6	2253100	4676300	2846200	2251900	4601000	2870700	2304000	4406400	3036500	2141800	4017500	2724500	9775600	9723600	9746900	8883900	993	1001	TMT6plex	H1:TMT6plex:1000.00;K9:TMT6plex:1000.00	33	94	XP_006490404.1	tripeptidyl-peptidase 2 isoform X2 [Citrus sinensis]
R.A(+229.16)FIAAVEHK(+229.16).C	Y	Y	74.95	18.01	1442.87	0.4	481.962	67.06	13	F13:25569	Abmart_Citrus-Leafvein_2-1.raw	6	813240	1726500	866390	769670	937540	901200	729170	1114500	870880	754560	1072500	727460	3406200	2608400	2714600	2554600	401	409	TMT6plex	A1:TMT6plex:1000.00;K9:TMT6plex:1000.00	33	94	XP_006490404.1	tripeptidyl-peptidase 2 isoform X2 [Citrus sinensis]
R.F(+229.16)IDLVNEAVNK(+229.16).H	Y	Y	74.78	20.85	1719	0.6	860.506	101.08	1	F1:42044	Abmart_Citrus-Leafvein_1-1.raw	6	2664300	2077300	2052300	2257400	1808900	1889900	2278000	1935000	2009900	2164900	1734400	1895600	6793800	5956200	6222800	5794900	429	439	TMT6plex	F1:TMT6plex:1000.00;K11:TMT6plex:1000.00	33	94	XP_006490404.1	tripeptidyl-peptidase 2 isoform X2 [Citrus sinensis]
K.N(+229.16)PVSYEIAYIVPPNK(+229.16).L	Y	Y	74.22	19.84	2161.22	0.5	1081.62	86.33	4	F4:34864	Abmart_Citrus-Leafvein_1-12.raw	6	29064	18856	32300	28132	19015	32770	28840	19965	32220	28847	17591	30552	80220	79917	81025	76991	1093	1107	TMT6plex	N1:TMT6plex:1000.00;K15:TMT6plex:1000.00	33	94	XP_006490404.1	tripeptidyl-peptidase 2 isoform X2 [Citrus sinensis]
R.F(+229.16)IEVPLGATWVEATM(+15.99)R.T	Y	Y	72.99	16.16	2064.09	1.1	689.039	99.42	26	F26:40484	Abmart_Citrus-Leafvein_3-10.raw	10	35441	40461	62411	32676	46589	76000	38507	43914	68444	32444	34962	85679	138310	155260	150860	153090	761	776	TMT6plex; Oxidation (M)	F1:TMT6plex:1000.00;M15:Oxidation (M):1000.00	33	94	XP_006490404.1	tripeptidyl-peptidase 2 isoform X2 [Citrus sinensis]
K.A(+229.16)LAMLEIESLK(+229.16).G	Y	Y	72.7	17.9	1675	-0.5	838.507	96.32	27	F27:39631	Abmart_Citrus-Leafvein_3-11.raw	6	217410	236140	211690	203490	232780	156630	177490	225930	184430	168280	160200	160880	665230	592900	587850	489360	1247	1257	TMT6plex	A1:TMT6plex:1000.00;K11:TMT6plex:1000.00	33	94	XP_006490404.1	tripeptidyl-peptidase 2 isoform X2 [Citrus sinensis]
K.Y(+229.16)GSLLVLR.E	Y	Y	72.27	19.21	1148.71	0.4	575.364	85.69	1	F1:34900	Abmart_Citrus-Leafvein_1-1.raw	3	2528100	2895500	2734200	2466600	2592200	2430400	2460400	2464100	2333900	2092600	2215000	2451000	8157800	7489200	7258300	6758700	1302	1309	TMT6plex	Y1:TMT6plex:1000.00	33	94	XP_006490404.1	tripeptidyl-peptidase 2 isoform X2 [Citrus sinensis]
R.R(+229.16)FIEVPLGATWVEATMR.T	Y	Y	71.79	17.76	2204.2	-0.1	735.74	92.42	3	F3:36685	Abmart_Citrus-Leafvein_1-11.raw	1	13877	0	0	16358	0	0	15538	0	0	18935	0	0	13877	16358	15538	18935	760	776	TMT6plex	R1:TMT6plex:1000.00	33	94	XP_006490404.1	tripeptidyl-peptidase 2 isoform X2 [Citrus sinensis]
K.R(+229.16)PPLVSFSR.M	Y	Y	71.02	16.59	1286.77	1.2	429.93	38.95	24	F24:14481	Abmart_Citrus-Leafvein_2-9.raw	5	627630	607720	131630	747180	677730	116810	792290	892840	124490	677320	770590	124460	1367000	1541700	1809600	1572400	741	749	TMT6plex	R1:TMT6plex:1000.00	33	94	XP_006490404.1	tripeptidyl-peptidase 2 isoform X2 [Citrus sinensis]
R.F(+229.16)PPSLPLF	Y	Y	69.64	20.14	1145.67	0.3	573.842	112.08	5	F5:46840	Abmart_Citrus-Leafvein_1-2.raw	6	456030	211260	199040	474510	205640	179470	462700	194840	168080	384870	148630	151560	866330	859620	825620	685060	1366	1373	TMT6plex	F1:TMT6plex:1000.00	33	94	XP_006490404.1	tripeptidyl-peptidase 2 isoform X2 [Citrus sinensis]
K.H(+229.16)LDEFNQK(+229.16).H	Y	Y	69.54	20.35	1487.81	0.6	744.915	46.1	31	F31:15946	Abmart_Citrus-Leafvein_3-4.raw	7	2634800	793520	2885100	2595200	650030	2945500	2540900	648500	2992700	2328400	663320	2949200	6313400	6190700	6182100	5940900	233	240	TMT6plex	H1:TMT6plex:1000.00;K8:TMT6plex:1000.00	33	94	XP_006490404.1	tripeptidyl-peptidase 2 isoform X2 [Citrus sinensis]
K.V(+229.16)LGDIIQDDSEPPK(+229.16)K(+229.16).K	Y	Y	69.26	19.24	2340.35	0.3	586.095	83.85	22	F22:35860	Abmart_Citrus-Leafvein_2-7.raw	1	0	53556	0	0	61497	0	0	61845	0	0	56687	0	53556	61497	61845	56687	1322	1336	TMT6plex	V1:TMT6plex:1000.00;K14:TMT6plex:1000.00;K15:TMT6plex:1000.00	33	94	XP_006490404.1	tripeptidyl-peptidase 2 isoform X2 [Citrus sinensis]
K.S(+229.16)SILVPGK(+229.16).K	Y	Y	68.24	20.43	1257.81	0.2	629.91	61.75	1	F1:23312	Abmart_Citrus-Leafvein_1-1.raw	5	1248000	1038400	2332500	1233700	918090	2128100	1327400	943090	2125500	1178400	905660	1994100	4618900	4279900	4395900	4078200	1039	1046	TMT6plex	S1:TMT6plex:1000.00;K8:TMT6plex:1000.00	33	94	XP_006490404.1	tripeptidyl-peptidase 2 isoform X2 [Citrus sinensis]
K.E(+229.16)AFYLSPPGK(+229.16)DK(+229.16).L	Y	Y	68.18	16.84	2038.17	0.5	510.55	59.54	14	F14:23443	Abmart_Citrus-Leafvein_2-10.raw	4	413150	157850	161010	389910	208750	164130	426630	171210	160180	364610	180940	153080	732010	762790	758020	698630	1048	1059	TMT6plex	E1:TMT6plex:1000.00;K10:TMT6plex:1000.00;K12:TMT6plex:1000.00	33	94	XP_006490404.1	tripeptidyl-peptidase 2 isoform X2 [Citrus sinensis]
K.L(+229.16)SFQGQEGGK(+229.16).N	Y	Y	67.06	20.66	1507.84	0.7	754.928	47.05	4	F4:17958	Abmart_Citrus-Leafvein_1-12.raw	3	694210	2048500	395040	729270	1990300	341750	743200	1962100	337490	527630	1851200	324470	3137800	3061300	3042800	2703300	1079	1088	TMT6plex	L1:TMT6plex:1000.00;K10:TMT6plex:1000.00	33	94	XP_006490404.1	tripeptidyl-peptidase 2 isoform X2 [Citrus sinensis]
R.M(+229.16)(+15.99)SFLPGQIER.R	Y	Y	67.06	19.68	1421.75	-0.4	711.884	68.19	8	F8:29225	Abmart_Citrus-Leafvein_1-5.raw	9	933800	483700	1850000	799490	472620	2500800	1052800	543910	1899500	811770	521420	1682400	3267500	3773000	3496200	3015600	750	759	TMT6plex; Oxidation (M)	M1:TMT6plex:1000.00;M1:Oxidation (M):1000.00	33	94	XP_006490404.1	tripeptidyl-peptidase 2 isoform X2 [Citrus sinensis]
R.K(+229.16)(+229.16)QAESYDDK(+229.16).G	Y	Y	66.56	16.57	1769.98	0.8	591	35.19	32	F32:13319	Abmart_Citrus-Leafvein_3-5.raw	4	308460	294450	380180	307190	340910	374620	364420	341750	399100	330610	338750	339220	983100	1022700	1105300	1008600	265	273	TMT6plex	K1:TMT6plex:1000.00;K1:TMT6plex:1000.00;K9:TMT6plex:1000.00	33	94	XP_006490404.1	tripeptidyl-peptidase 2 isoform X2 [Citrus sinensis]
K.Q(+229.16)AESYDDK(+229.16).G	Y	Y	65.53	16.98	1412.72	-1.9	707.365	26.19	36	F36:7842	Abmart_Citrus-Leafvein_3-9.raw	3	50381	103810	54774	36933	124030	50307	44490	137860	44445	39281	120110	37925	208970	211270	226790	197320	266	273	TMT6plex	Q1:TMT6plex:1000.00;K8:TMT6plex:1000.00	33	94	XP_006490404.1	tripeptidyl-peptidase 2 isoform X2 [Citrus sinensis]
R.V(+229.16)PC(+57.02)RPIETK(+229.16).L	Y	Y	62.95	21.08	1556.91	0.7	519.978	31.84	35	F35:9941	Abmart_Citrus-Leafvein_3-8.raw	5	104550	6569800	2162600	58966	7065200	2584000	35051	5988600	2368200	120790	6094800	2022600	8837000	9708100	8391900	8238100	895	903	TMT6plex; Carbamidomethylation	V1:TMT6plex:1000.00;C3:Carbamidomethylation:1000.00;K9:TMT6plex:1000.00	33	94	XP_006490404.1	tripeptidyl-peptidase 2 isoform X2 [Citrus sinensis]
K.I(+229.16)RVPC(+57.02)RPIETK(+229.16).L	Y	Y	62.48	19.99	1826.1	-0.9	457.531	38.92	14	F14:14256	Abmart_Citrus-Leafvein_2-10.raw	3	200320	203200	138790	231220	181940	157090	162030	162990	119060	177050	171780	132530	542320	570250	444080	481360	893	903	TMT6plex; Carbamidomethylation	I1:TMT6plex:1000.00;C5:Carbamidomethylation:1000.00;K11:TMT6plex:1000.00	33	94	XP_006490404.1	tripeptidyl-peptidase 2 isoform X2 [Citrus sinensis]
R.V(+229.16)REDLQNR.V	Y	Y	62.08	17.03	1257.7	0.6	420.241	17.34	24	F24:5254	Abmart_Citrus-Leafvein_2-9.raw	10	1006800	1594000	797590	1026000	1620700	768040	770680	1393800	766930	937110	1443300	752260	3398400	3414700	2931400	3132700	252	259	TMT6plex	V1:TMT6plex:1000.00	33	94	XP_006490404.1	tripeptidyl-peptidase 2 isoform X2 [Citrus sinensis]
K.S(+229.16)GAEAATEGTTDVDK(+229.16)TSDSQPDLFEENFK(+229.16).E	Y	Y	61.92	15.44	3775.85	-0.9	944.97	72.4	12	F12:28920	Abmart_Citrus-Leafvein_1-9.raw	1	13529	0	11738	13631	0	7136	11353	0	7746.2	11711	0	6373.9	25268	20767	19099	18085	1261	1289	TMT6plex	S1:TMT6plex:1000.00;K15:TMT6plex:1000.00;K29:TMT6plex:1000.00	33	94	XP_006490404.1	tripeptidyl-peptidase 2 isoform X2 [Citrus sinensis]
K.A(+229.16)DSDGC(+57.02)IR.G	Y	Y	60.37	17.21	1121.53	0.1	561.774	20.16	20	F20:6914	Abmart_Citrus-Leafvein_2-5.raw	9	3506600	898710	1212200	3759000	1015200	1073400	4271600	910470	1068500	3651900	1020200	1171200	5617500	5847600	6250500	5843300	165	172	TMT6plex; Carbamidomethylation	A1:TMT6plex:1000.00;C6:Carbamidomethylation:1000.00	33	94	XP_006490404.1	tripeptidyl-peptidase 2 isoform X2 [Citrus sinensis]
R.L(+229.16)GSM(+15.99)ETGTGLTR.A	Y	Y	59.7	16.75	1466.76	0.5	734.388	45.13	32	F32:17847	Abmart_Citrus-Leafvein_3-5.raw	8	534210	429610	417670	504030	421970	423730	578870	426890	361800	452910	390720	392470	1381500	1349700	1367600	1236100	389	400	TMT6plex; Oxidation (M)	L1:TMT6plex:1000.00;M4:Oxidation (M):1000.00	33	94	XP_006490404.1	tripeptidyl-peptidase 2 isoform X2 [Citrus sinensis]
R.L(+229.16)APAAVLNK(+229.16).I	Y	Y	59.52	17.74	1353.87	0.1	452.299	68.59	5	F5:26767	Abmart_Citrus-Leafvein_1-2.raw	6	2448600	8364800	1780700	2428400	8556100	1520000	2579700	8276100	1662100	2585100	7354900	1717000	12594000	12504000	12518000	11657000	884	892	TMT6plex	L1:TMT6plex:1000.00;K9:TMT6plex:1000.00	33	94	XP_006490404.1	tripeptidyl-peptidase 2 isoform X2 [Citrus sinensis]
R.F(+229.16)IEVPLGATWVEATMR.T	Y	Y	58.3	17.31	2048.1	0	1025.06	102.75	3	F3:40995	Abmart_Citrus-Leafvein_1-11.raw	2	8260.6	6235.8	0	5794	6006.4	0	6167.8	5353.2	0	5593.4	5253.9	0	14496	11800	11521	10847	761	776	TMT6plex	F1:TMT6plex:1000.00	33	94	XP_006490404.1	tripeptidyl-peptidase 2 isoform X2 [Citrus sinensis]
R.K(+229.16)(+229.16)HGVFSK(+229.16).L	Y	Y	58.29	16.52	1488.94	-0.2	373.242	33.42	18	F18:10386	Abmart_Citrus-Leafvein_2-3.raw	8	674540	2610400	1354400	625160	1999100	2040900	656450	2270900	2456500	703940	2167000	1410800	4639300	4665200	5383800	4281700	320	326	TMT6plex	K1:TMT6plex:1000.00;K1:TMT6plex:1000.00;K7:TMT6plex:1000.00	33	94	XP_006490404.1	tripeptidyl-peptidase 2 isoform X2 [Citrus sinensis]
K.Q(+229.16)LVLFIER.K	Y	Y	58.1	16.58	1245.76	0.2	623.89	79.16	3	F3:31221	Abmart_Citrus-Leafvein_1-11.raw	6	627080	386290	944810	645200	423620	806810	644490	448050	801440	535070	378720	945800	1958200	1875600	1894000	1859600	1004	1011	TMT6plex	Q1:TMT6plex:1000.00	33	94	XP_006490404.1	tripeptidyl-peptidase 2 isoform X2 [Citrus sinensis]
K.Q(+229.16)ILALTLTYK(+229.16).F	Y	Y	57.89	17.67	1621.02	1.9	811.52	99.04	7	F7:41399	Abmart_Citrus-Leafvein_1-4.raw	1	67522	0	0	66088	0	0	70492	0	0	47985	0	0	67522	66088	70492	47985	919	928	TMT6plex	Q1:TMT6plex:1000.00;K10:TMT6plex:1000.00	33	94	XP_006490404.1	tripeptidyl-peptidase 2 isoform X2 [Citrus sinensis]
K.S(+229.16)DPEDEETEK(+229.16).I	Y	Y	57.87	16.54	1635.79	1	818.902	31.83	25	F25:9724	Abmart_Citrus-Leafvein_3-1.raw	3	160540	66148	165090	138550	63056	150320	133760	56975	121550	133570	47824	129690	391780	351930	312290	311080	1218	1227	TMT6plex	S1:TMT6plex:1000.00;K10:TMT6plex:1000.00	33	94	XP_006490404.1	tripeptidyl-peptidase 2 isoform X2 [Citrus sinensis]
R.T(+229.16)SGFDTTR.R	Y	Y	57.87	16.43	1112.57	-0.5	557.29	22.49	3	F3:7309	Abmart_Citrus-Leafvein_1-11.raw	10	2567500	769300	743350	2494200	896270	809690	2407500	852250	618560	2223100	874750	662570	4080100	4200200	3878300	3760400	777	784	TMT6plex	T1:TMT6plex:1000.00	33	94	XP_006490404.1	tripeptidyl-peptidase 2 isoform X2 [Citrus sinensis]
R.R(+229.16)FIEVPLGATWVEATM(+15.99)R.T	Y	Y	57.54	17.14	2220.19	0	741.072	84.45	14	F14:34196	Abmart_Citrus-Leafvein_2-10.raw	2	13597	24709	0	19837	24397	0	21439	31508	0	14883	28873	0	38305	44234	52948	43756	760	776	TMT6plex; Oxidation (M)	R1:TMT6plex:1000.00;M16:Oxidation (M):1000.00	33	94	XP_006490404.1	tripeptidyl-peptidase 2 isoform X2 [Citrus sinensis]
K.W(+229.16)EEK(+229.16)NQEAIAK(+229.16).A	Y	Y	57.05	17.65	2032.16	0.4	678.393	59.73	10	F10:23052	Abmart_Citrus-Leafvein_1-7.raw	1	333630	0	0	322760	0	0	334470	0	0	345030	0	0	333630	322760	334470	345030	219	229	TMT6plex	W1:TMT6plex:1000.00;K4:TMT6plex:1000.00;K11:TMT6plex:1000.00	33	94	XP_006490404.1	tripeptidyl-peptidase 2 isoform X2 [Citrus sinensis]
K.S(+229.16)DPEDEETEK(+229.16)IK(+229.16).K	Y	Y	56.53	15.63	2106.13	0.5	703.051	39.92	2	F2:14821	Abmart_Citrus-Leafvein_1-10.raw	2	90905	0	124270	75860	0	120500	66383	0	108060	69936	0	105020	215180	196360	174440	174950	1218	1229	TMT6plex	S1:TMT6plex:1000.00;K10:TMT6plex:1000.00;K12:TMT6plex:1000.00	33	94	XP_006490404.1	tripeptidyl-peptidase 2 isoform X2 [Citrus sinensis]
R.L(+229.16)SFFSQPDGPIM(+15.99)GNGTYK(+229.16).S	Y	Y	56	17.58	2432.25	-6.5	811.75	89.72	3	F3:35647	Abmart_Citrus-Leafvein_1-11.raw	0	18809	0	0	19605	0	0	19217	0	0	14248	0	0	18809	19605	19217	14248	1021	1038	TMT6plex; Oxidation (M)	L1:TMT6plex:1000.00;M12:Oxidation (M):1000.00;K18:TMT6plex:1000.00	33	94	XP_006490404.1	tripeptidyl-peptidase 2 isoform X2 [Citrus sinensis]
R.K(+229.16)(+229.16)LEEK(+229.16)DVIR.L	Y	Y	53.21	17.31	1816.14	-0.8	455.042	34.62	4	F4:12599	Abmart_Citrus-Leafvein_1-12.raw	1	312820	0	0	346630	0	0	268780	0	0	276940	0	0	312820	346630	268780	276940	1012	1020	TMT6plex	K1:TMT6plex:1000.00;K1:TMT6plex:1000.00;K5:TMT6plex:1000.00	33	94	XP_006490404.1	tripeptidyl-peptidase 2 isoform X2 [Citrus sinensis]
R.D(+229.16)K(+229.16)LPSGK(+229.16).Q	Y	Y	52.86	16.49	1430.91	1.7	477.977	30.76	12	F12:10721	Abmart_Citrus-Leafvein_1-9.raw	5	1215700	1031300	1323800	1057100	902540	1413200	981470	915020	1396900	1132200	899310	1050700	3570800	3372900	3293400	3082200	912	918	TMT6plex	D1:TMT6plex:1000.00;K2:TMT6plex:1000.00;K7:TMT6plex:1000.00	33	94	XP_006490404.1	tripeptidyl-peptidase 2 isoform X2 [Citrus sinensis]
K.A(+229.16)LAM(+15.99)LEIESLK(+229.16).G	Y	Y	52.53	13.55	1690.99	0.6	564.672	85.83	36	F36:30465	Abmart_Citrus-Leafvein_3-9.raw	1	0	0	24097	0	0	32196	0	0	24442	0	0	21735	24097	32196	24442	21735	1247	1257	TMT6plex; Oxidation (M)	A1:TMT6plex:1000.00;M4:Oxidation (M):1000.00;K11:TMT6plex:1000.00	33	94	XP_006490404.1	tripeptidyl-peptidase 2 isoform X2 [Citrus sinensis]
K.N(+229.16)QEAIAK(+229.16).A	Y	Y	52.51	17.75	1230.73	1.1	616.375	32.8	30	F30:10217	Abmart_Citrus-Leafvein_3-3.raw	4	6498900	6482100	1935600	5844500	6027500	1775700	6314500	6269800	1882700	5735900	6053000	1816100	14917000	13648000	14467000	13605000	223	229	TMT6plex	N1:TMT6plex:1000.00;K7:TMT6plex:1000.00	33	94	XP_006490404.1	tripeptidyl-peptidase 2 isoform X2 [Citrus sinensis]
K.L(+229.16)TVLPTNR.D	Y	Y	52.37	15.93	1141.7	1.4	571.859	50.09	14	F14:19166	Abmart_Citrus-Leafvein_2-10.raw	5	372040	850460	407800	404120	844940	451960	418030	880860	420040	364460	853840	424270	1630300	1701000	1718900	1642600	904	911	TMT6plex	L1:TMT6plex:1000.00	33	94	XP_006490404.1	tripeptidyl-peptidase 2 isoform X2 [Citrus sinensis]
K.A(+229.16)LAM(+15.99)LEIESLK(+229.16)GEK(+229.16).S	Y	Y	52.26	17.07	2234.32	-0.5	745.779	78.77	2	F2:31965	Abmart_Citrus-Leafvein_1-10.raw	2	58232	96286	0	50695	94620	0	53748	118410	0	47165	91169	0	154520	145310	172150	138330	1247	1260	TMT6plex; Oxidation (M)	A1:TMT6plex:1000.00;M4:Oxidation (M):1000.00;K11:TMT6plex:1000.00;K14:TMT6plex:1000.00	33	94	XP_006490404.1	tripeptidyl-peptidase 2 isoform X2 [Citrus sinensis]
K.L(+229.16)DEDK(+229.16)GK(+229.16).G	Y	Y	51.62	16.62	1490.89	0.6	746.453	39.25	33	F33:15940	Abmart_Citrus-Leafvein_3-6.raw	5	2446400	4264700	90640	1603600	3292000	87692	1170400	3664000	76297	2616700	3964400	94071	6801700	4983300	4910700	6675200	1108	1114	TMT6plex	L1:TMT6plex:1000.00;K5:TMT6plex:1000.00;K7:TMT6plex:1000.00	33	94	XP_006490404.1	tripeptidyl-peptidase 2 isoform X2 [Citrus sinensis]
K.Y(+229.16)TPLLAK(+229.16).I	Y	Y	50.85	19.84	1262.8	0.4	632.408	69.66	17	F17:25860	Abmart_Citrus-Leafvein_2-2.raw	7	10436000	7316800	5775400	10140000	6405800	5388900	10257000	6372600	5142000	8491400	6096500	4456100	23528000	21935000	21771000	19044000	1167	1173	TMT6plex	Y1:TMT6plex:1000.00;K7:TMT6plex:1000.00	33	94	XP_006490404.1	tripeptidyl-peptidase 2 isoform X2 [Citrus sinensis]
K.L(+229.16)EEK(+229.16)DVIR.L	Y	Y	48.39	15.29	1458.88	-0.7	487.301	50.14	31	F31:17925	Abmart_Citrus-Leafvein_3-4.raw	2	210030	107150	603530	215430	116450	656430	237440	107470	584280	192960	122560	613900	920710	988310	929190	929430	1013	1020	TMT6plex	L1:TMT6plex:1000.00;K4:TMT6plex:1000.00	33	94	XP_006490404.1	tripeptidyl-peptidase 2 isoform X2 [Citrus sinensis]
K.G(+229.16)SPTGTK(+229.16).T	Y	Y	47.97	15.93	1104.65	0.6	553.335	19.86	20	F20:6759	Abmart_Citrus-Leafvein_2-5.raw	3	1132300	1549300	1473100	1043400	895920	1450200	1131600	922250	1548200	1056400	1122000	1363400	4154800	3389600	3602000	3541800	1115	1121	TMT6plex	G1:TMT6plex:1000.00;K7:TMT6plex:1000.00	33	94	XP_006490404.1	tripeptidyl-peptidase 2 isoform X2 [Citrus sinensis]
R.L(+229.16)SFFSQPDGPIMGNGTYK(+229.16).S	Y	Y	47.95	13.18	2416.25	-6.8	1209.12	101.73	25	F25:41395	Abmart_Citrus-Leafvein_3-1.raw	0	0	0	13456	0	0	6953.6	0	0	10694	0	0	9304	13456	6953.6	10694	9304	1021	1038	TMT6plex	L1:TMT6plex:1000.00;K18:TMT6plex:1000.00	33	94	XP_006490404.1	tripeptidyl-peptidase 2 isoform X2 [Citrus sinensis]
K.I(+229.16)LEGLLSR.S	Y	Y	47.45	17.18	1128.71	1.7	565.362	96.67	1	F1:40002	Abmart_Citrus-Leafvein_1-1.raw	3	2949500	5482400	922700	2723100	4935900	813600	2571400	4840400	827870	2452600	4413200	861410	9354600	8472500	8239700	7727300	1174	1181	TMT6plex	I1:TMT6plex:1000.00	33	94	XP_006490404.1	tripeptidyl-peptidase 2 isoform X2 [Citrus sinensis]
R.T(+229.16)SGFDTTRR.F	Y	Y	45.23	18.02	1268.67	-0.6	423.896	23.43	29	F29:5960	Abmart_Citrus-Leafvein_3-2.raw	5	244720	435110	356110	279140	458400	446830	260170	477770	425690	254450	467360	424110	1035900	1184400	1163600	1145900	777	785	TMT6plex	T1:TMT6plex:1000.00	33	94	XP_006490404.1	tripeptidyl-peptidase 2 isoform X2 [Citrus sinensis]
K.K(+229.16)(+229.16)EIGADR.F	Y	Y	39.88	19.01	1245.74	-0.3	416.255	23.54	32	F32:8874	Abmart_Citrus-Leafvein_3-5.raw	3	0	790340	13367000	0	833360	12495000	0	613680	13391000	0	695160	11817000	14157000	13328000	14004000	12513000	100	106	TMT6plex	K1:TMT6plex:1000.00;K1:TMT6plex:1000.00	33	94	XP_006490404.1	tripeptidyl-peptidase 2 isoform X2 [Citrus sinensis]
R.F(+229.16)LQMSDDNPFVIPEMDPTLR.K	Y	Y	109.53	20.01	2593.28	2	865.434	111.08	23	F23:46514	Abmart_Citrus-Leafvein_2-8.raw	2	0	22261	7712	0	19295	5658.5	0	21589	7379.7	0	15939	8688.5	29973	24954	28969	24628	784	803	TMT6plex	F1:TMT6plex:1000.00	65	181	XP_006478407.1	2-oxoglutarate dehydrogenase mitochondrial-like [Citrus sinensis]
R.Q(+229.16)IFSEFSGGTK(+229.16)PVDEDGLYTGTGDVK(+229.16).Y	Y	Y	108.44	20.33	3433.79	-0.2	859.454	95.54	23	F23:40104	Abmart_Citrus-Leafvein_2-8.raw	2	0	109370	49764	0	128190	45421	0	108780	40315	0	103180	39007	159130	173610	149100	142190	313	338	TMT6plex	Q1:TMT6plex:1000.00;K11:TMT6plex:1000.00;K26:TMT6plex:1000.00	65	181	XP_006478407.1	2-oxoglutarate dehydrogenase mitochondrial-like [Citrus sinensis]
R.M(+229.16)AGFLSENRPVQTLR.S	Y	Y	106.5	19.73	1947.06	0.3	650.026	58.31	24	F24:23086	Abmart_Citrus-Leafvein_2-9.raw	8	406890	841070	766200	513460	826810	557860	515550	945090	893140	467240	825580	731320	2014200	1898100	2353800	2024100	175	189	TMT6plex	M1:TMT6plex:1000.00	65	181	XP_006478407.1	2-oxoglutarate dehydrogenase mitochondrial-like [Citrus sinensis]
R.H(+229.16)SVLHDQETGEK(+229.16).Y	Y	Y	103.28	20.59	1836.97	-1.4	613.331	17.16	27	F27:5444	Abmart_Citrus-Leafvein_3-11.raw	11	513780	753810	747950	499640	486580	845930	511190	529520	812860	466800	578250	818670	2015500	1832100	1853600	1863700	672	683	TMT6plex	H1:TMT6plex:1000.00;K12:TMT6plex:1000.00	65	181	XP_006478407.1	2-oxoglutarate dehydrogenase mitochondrial-like [Citrus sinensis]
K.V(+229.16)NTILNEEFM(+15.99)ASK(+229.16).D	Y	Y	101.88	22.73	1969.06	0.9	657.361	93.74	23	F23:39240	Abmart_Citrus-Leafvein_2-8.raw	6	0	378930	112370	0	428340	169470	0	400150	112430	0	338890	111480	491300	597810	512580	450370	551	563	TMT6plex; Oxidation (M)	V1:TMT6plex:1000.00;M10:Oxidation (M):1000.00;K13:TMT6plex:1000.00	65	181	XP_006478407.1	2-oxoglutarate dehydrogenase mitochondrial-like [Citrus sinensis]
K.K(+229.16)(+229.16)LLESGQVTQEDINR.I	Y	Y	100.61	20.05	2187.23	0.3	730.083	47.61	36	F36:16119	Abmart_Citrus-Leafvein_3-9.raw	4	280380	379490	244180	301160	441070	286430	274390	413460	235280	271410	383480	258900	904050	1028600	923130	913790	532	546	TMT6plex	K1:TMT6plex:1000.00;K1:TMT6plex:1000.00	65	181	XP_006478407.1	2-oxoglutarate dehydrogenase mitochondrial-like [Citrus sinensis]
K.F(+229.16)HSDVVVDLVC(+57.02)YR.R	Y	Y	100.57	22.52	1836.94	0.1	613.321	90.72	34	F34:38353	Abmart_Citrus-Leafvein_3-7.raw	6	112880	110360	141200	97001	130240	177310	97819	105360	138270	95155	101420	147180	364440	404540	341450	343750	486	498	TMT6plex; Carbamidomethylation	F1:TMT6plex:1000.00;C11:Carbamidomethylation:1000.00	65	181	XP_006478407.1	2-oxoglutarate dehydrogenase mitochondrial-like [Citrus sinensis]
R.A(+229.16)PSAATATGFYQAHVK(+229.16).E	Y	Y	100.08	22.61	2077.14	-0.4	693.386	62.75	17	F17:22834	Abmart_Citrus-Leafvein_2-2.raw	11	377260	884150	862280	440840	1070800	1105200	434830	1052700	959380	393700	983590	942860	2123700	2616800	2446900	2320100	987	1002	TMT6plex	A1:TMT6plex:1000.00;K16:TMT6plex:1000.00	65	181	XP_006478407.1	2-oxoglutarate dehydrogenase mitochondrial-like [Citrus sinensis]
K.V(+229.16)NTILNEEFMASK(+229.16).D	Y	Y	97.41	19.34	1953.06	-0.5	977.539	85.4	4	F4:34426	Abmart_Citrus-Leafvein_1-12.raw	12	182520	210160	363480	199690	239780	255100	170640	199310	280010	169630	205470	403690	756170	694570	649960	778780	551	563	TMT6plex	V1:TMT6plex:1000.00;K13:TMT6plex:1000.00	65	181	XP_006478407.1	2-oxoglutarate dehydrogenase mitochondrial-like [Citrus sinensis]
R.Q(+229.16)TGLVVLLPHGYDGQGPEHSSAR.L	Y	Y	95.36	21.71	2646.37	-0.2	883.131	72.24	22	F22:30198	Abmart_Citrus-Leafvein_2-7.raw	0	0	38602	0	0	49063	0	0	42908	0	0	45852	0	38602	49063	42908	45852	758	780	TMT6plex	Q1:TMT6plex:1000.00	65	181	XP_006478407.1	2-oxoglutarate dehydrogenase mitochondrial-like [Citrus sinensis]
R.S(+229.16)HPSAFEIYQK(+229.16).K	Y	Y	94.84	22.26	1763.96	0.1	588.994	59.48	34	F34:23411	Abmart_Citrus-Leafvein_3-7.raw	9	829580	753920	607480	774980	841980	587480	746460	768840	572260	856340	786750	607400	2191000	2204400	2087600	2250500	521	531	TMT6plex	S1:TMT6plex:1000.00;K11:TMT6plex:1000.00	65	181	XP_006478407.1	2-oxoglutarate dehydrogenase mitochondrial-like [Citrus sinensis]
R.D(+229.16)WLSAYWAGFK(+229.16).S	Y	Y	94.73	19.29	1800.96	0.5	901.488	108.3	5	F5:45560	Abmart_Citrus-Leafvein_1-2.raw	8	198800	106310	219230	220060	118780	214270	192310	123020	213170	210470	98955	323660	524340	553110	528500	633090	571	581	TMT6plex	D1:TMT6plex:1000.00;K11:TMT6plex:1000.00	65	181	XP_006478407.1	2-oxoglutarate dehydrogenase mitochondrial-like [Citrus sinensis]
K.L(+229.16)LESGQVTQEDINR.I	Y	Y	91.31	19.26	1829.97	-0.5	610.996	62.36	13	F13:23438	Abmart_Citrus-Leafvein_2-1.raw	7	299540	284930	358500	274710	354010	484380	286840	398530	403330	283470	332770	391370	942980	1113100	1088700	1007600	533	546	TMT6plex	L1:TMT6plex:1000.00	65	181	XP_006478407.1	2-oxoglutarate dehydrogenase mitochondrial-like [Citrus sinensis]
R.F(+229.16)LQM(+15.99)SDDNPFVIPEMDPTLR.K	Y	Y	83.86	17.09	2609.27	-0.5	870.764	106.31	21	F21:46545	Abmart_Citrus-Leafvein_2-6.raw	4	3674.5	20888	9535.5	3879.2	22559	8600.5	4340.4	26070	9914.3	3920.8	25257	10610	34098	35039	40324	39788	784	803	TMT6plex; Oxidation (M)	F1:TMT6plex:1000.00;M4:Oxidation (M):122.88	65	181	XP_006478407.1	2-oxoglutarate dehydrogenase mitochondrial-like [Citrus sinensis]
K.Q(+229.16)YYSHDVDR.T	Y	Y	81.51	18.69	1410.67	-0.6	471.231	18.94	4	F4:5831	Abmart_Citrus-Leafvein_1-12.raw	8	211140	462430	220760	210210	494570	255160	199520	505500	266940	182250	517830	252400	894330	959940	971960	952480	381	389	TMT6plex	Q1:TMT6plex:1000.00	65	181	XP_006478407.1	2-oxoglutarate dehydrogenase mitochondrial-like [Citrus sinensis]
R.E(+229.16)FFIGVWR.M	Y	Y	81.05	18.49	1281.71	0.7	641.861	100.81	5	F5:42177	Abmart_Citrus-Leafvein_1-2.raw	2	396030	104390	0	439780	113850	0	485180	121690	0	436690	105760	0	500420	553630	606870	542450	167	174	TMT6plex	E1:TMT6plex:1000.00	65	181	XP_006478407.1	2-oxoglutarate dehydrogenase mitochondrial-like [Citrus sinensis]
K.V(+229.16)YYELDEGR.K	Y	Y	78.75	19.07	1371.69	1.1	686.852	52.34	15	F15:20969	Abmart_Citrus-Leafvein_2-11.raw	3	589990	852280	1714900	610620	794130	1566300	514420	711420	1306400	470090	664750	1484200	3157100	2971100	2532200	2619000	902	910	TMT6plex	V1:TMT6plex:1000.00	65	181	XP_006478407.1	2-oxoglutarate dehydrogenase mitochondrial-like [Citrus sinensis]
R.F(+229.16)LQMSDDNPFVIPEM(+15.99)DPTLR.K	Y	Y	78.59	17.33	2609.27	-0.4	870.764	105.45	10	F10:43517	Abmart_Citrus-Leafvein_1-7.raw	4	3068.8	11493	8839.7	3558.6	14431	9395.4	5226.3	17809	4695.2	3632.3	14075	7420.7	23402	27385	27731	25128	784	803	TMT6plex; Oxidation (M)	F1:TMT6plex:1000.00;M15:Oxidation (M):81.94	65	181	XP_006478407.1	2-oxoglutarate dehydrogenase mitochondrial-like [Citrus sinensis]
K.L(+229.16)TDSFLDGTSSVYLEELQR.A	Y	Y	78.13	14.26	2401.22	6.1	801.419	103.58	7	F7:43270	Abmart_Citrus-Leafvein_1-4.raw	1	89164	0	0	76944	0	0	76555	0	0	61574	0	0	89164	76944	76555	61574	62	80	TMT6plex	L1:TMT6plex:1000.00	65	181	XP_006478407.1	2-oxoglutarate dehydrogenase mitochondrial-like [Citrus sinensis]
R.A(+229.16)WEADPNSVDESWDNFFR.N	Y	Y	76.31	18.35	2413.08	0.3	805.368	105.55	5	F5:44376	Abmart_Citrus-Leafvein_1-2.raw	6	171740	233610	138050	182050	255150	122990	156500	214000	124900	152590	214100	165360	543390	560180	495400	532060	81	98	TMT6plex	A1:TMT6plex:1000.00	65	181	XP_006478407.1	2-oxoglutarate dehydrogenase mitochondrial-like [Citrus sinensis]
K.S(+229.16)IQPEPIK(+229.16)APAEIC(+57.02)	Y	Y	76.08	17.64	2010.12	0.9	1006.07	72.06	7	F7:28991	Abmart_Citrus-Leafvein_1-4.raw	5	322480	41541	219630	321830	39743	208620	244150	21431	150610	275040	27718	216750	583650	570190	416190	519510	1011	1024	TMT6plex; Carbamidomethylation	S1:TMT6plex:1000.00;K8:TMT6plex:1000.00;C14:Carbamidomethylation:1000.00	65	181	XP_006478407.1	2-oxoglutarate dehydrogenase mitochondrial-like [Citrus sinensis]
R.L(+229.16)IWSTQFENFLATK(+229.16).W	Y	Y	74.6	17.92	2155.21	2.2	719.412	111.69	30	F30:45528	Abmart_Citrus-Leafvein_3-3.raw	5	32045	26237	36859	38251	29984	53124	41015	30804	49471	35659	19947	54972	95141	121360	121290	110580	243	256	TMT6plex	L1:TMT6plex:1000.00;K14:TMT6plex:1000.00	65	181	XP_006478407.1	2-oxoglutarate dehydrogenase mitochondrial-like [Citrus sinensis]
K.V(+229.16)YYELDEGRK(+229.16).K	Y	Y	73.54	17.96	1728.95	-0.1	577.322	62.65	20	F20:25481	Abmart_Citrus-Leafvein_2-5.raw	7	397270	415560	474130	377200	435750	482070	374870	505480	549590	392530	429820	500010	1287000	1295000	1429900	1322400	902	911	TMT6plex	V1:TMT6plex:1000.00;K10:TMT6plex:1000.00	65	181	XP_006478407.1	2-oxoglutarate dehydrogenase mitochondrial-like [Citrus sinensis]
K.D(+229.16)QNGHSDLEEGIRR.L	Y	Y	70.96	16.46	1853.92	1.4	618.981	24.01	18	F18:6537	Abmart_Citrus-Leafvein_2-3.raw	1	0	66289	89482	0	70632	86536	0	65984	85899	0	76513	94546	155770	157170	151880	171060	881	894	TMT6plex	D1:TMT6plex:1000.00	65	181	XP_006478407.1	2-oxoglutarate dehydrogenase mitochondrial-like [Citrus sinensis]
R.M(+229.16)(+15.99)AGFLSENRPVQTLR.S	Y	Y	68.79	16.32	1963.05	1.2	655.359	60.17	32	F32:24757	Abmart_Citrus-Leafvein_3-5.raw	5	202120	175080	207510	184650	172640	310520	225410	135390	202020	180350	147960	217420	584720	667810	562820	545730	175	189	TMT6plex; Oxidation (M)	M1:TMT6plex:1000.00;M1:Oxidation (M):1000.00	65	181	XP_006478407.1	2-oxoglutarate dehydrogenase mitochondrial-like [Citrus sinensis]
R.S(+229.16)ASDVAIC(+57.02)R.V	Y	Y	68.08	18.01	1206.62	0.3	604.319	26.95	14	F14:9262	Abmart_Citrus-Leafvein_2-10.raw	7	1076900	1158800	2648000	1233000	1300800	2720200	1310200	1168900	2397000	1095500	1147800	2586500	4883700	5254000	4876000	4829800	914	922	TMT6plex; Carbamidomethylation	S1:TMT6plex:1000.00;C8:Carbamidomethylation:1000.00	65	181	XP_006478407.1	2-oxoglutarate dehydrogenase mitochondrial-like [Citrus sinensis]
K.S(+229.16)IQPEPIK(+229.16).A	Y	Y	60.38	16.98	1368.84	0.9	685.427	52.61	20	F20:20984	Abmart_Citrus-Leafvein_2-5.raw	10	1393200	1895500	1102100	1387000	1996500	1128700	1457400	2082400	1177600	1315500	2013000	1092300	4390800	4512300	4717400	4420800	1011	1018	TMT6plex	S1:TMT6plex:1000.00;K8:TMT6plex:1000.00	65	181	XP_006478407.1	2-oxoglutarate dehydrogenase mitochondrial-like [Citrus sinensis]
R.E(+229.16)IPEDLDPALYGFTEADLDR.E	Y	Y	60.15	15.67	2507.23	-1.1	1254.62	98.7	16	F16:40059	Abmart_Citrus-Leafvein_2-12.raw	5	0	7252.8	16224	0	9165.9	12655	0	7519.6	18042	0	7141.3	13823	23477	21820	25562	20964	147	166	TMT6plex	E1:TMT6plex:1000.00	65	181	XP_006478407.1	2-oxoglutarate dehydrogenase mitochondrial-like [Citrus sinensis]
R.L(+229.16)EQAYC(+57.02)GSIGYEYM(+15.99)HIADR.D	Y	Y	59.34	16.71	2520.16	0.3	841.061	82	29	F29:32281	Abmart_Citrus-Leafvein_3-2.raw	4	63659	30801	83544	66544	35410	90106	76430	34036	77166	76078	29747	91170	178000	192060	187630	196990	195	213	TMT6plex; Carbamidomethylation; Oxidation (M)	L1:TMT6plex:1000.00;C6:Carbamidomethylation:1000.00;M14:Oxidation (M):1000.00	65	181	XP_006478407.1	2-oxoglutarate dehydrogenase mitochondrial-like [Citrus sinensis]
K.E(+229.16)QTELVQK(+229.16).S	Y	Y	58.96	17.55	1431.83	0.8	716.925	38.04	15	F15:14626	Abmart_Citrus-Leafvein_2-11.raw	8	1591800	2680000	2017600	1699400	3170000	2209000	1623500	2563600	1956900	1472200	2578200	1900500	6289400	7078400	6144000	5950900	1003	1010	TMT6plex	E1:TMT6plex:1000.00;K8:TMT6plex:1000.00	65	181	XP_006478407.1	2-oxoglutarate dehydrogenase mitochondrial-like [Citrus sinensis]
K.D(+229.16)QNGHSDLEEGIR.R	Y	Y	58.63	18.43	1697.82	0.5	566.947	28.35	13	F13:8826	Abmart_Citrus-Leafvein_2-1.raw	1	0	303600	0	0	315350	0	0	259620	0	0	263790	0	303600	315350	259620	263790	881	893	TMT6plex	D1:TMT6plex:1000.00	65	181	XP_006478407.1	2-oxoglutarate dehydrogenase mitochondrial-like [Citrus sinensis]
R.K(+229.16)(+229.16)PLIVISPK(+229.16).N	Y	Y	54.91	18.95	1681.15	1.1	561.39	68.03	30	F30:26636	Abmart_Citrus-Leafvein_3-3.raw	8	2004800	1449300	1917700	2240300	1535400	2161900	2605600	1554700	2145400	2545400	1420900	1883300	5371900	5937500	6305700	5849500	836	844	TMT6plex	K1:TMT6plex:1000.00;K1:TMT6plex:1000.00;K9:TMT6plex:1000.00	65	181	XP_006478407.1	2-oxoglutarate dehydrogenase mitochondrial-like [Citrus sinensis]
R.D(+229.16)QC(+57.02)NWLR.D	Y	Y	54.74	16.51	1219.6	0	610.806	49.59	29	F29:17364	Abmart_Citrus-Leafvein_3-2.raw	6	1086600	772620	1137600	1233000	808080	1121200	1481400	917620	1037700	1221900	860300	1335500	2996800	3162300	3436700	3417700	214	220	TMT6plex; Carbamidomethylation	D1:TMT6plex:1000.00;C3:Carbamidomethylation:1000.00	65	181	XP_006478407.1	2-oxoglutarate dehydrogenase mitochondrial-like [Citrus sinensis]
R.L(+229.16)VLC(+57.02)SGK(+229.16).V	Y	Y	49.08	17.42	1233.75	0.6	617.884	55.51	5	F5:20960	Abmart_Citrus-Leafvein_1-2.raw	4	3560400	2750900	3659100	4168000	2209500	4204500	3689900	2235200	4067900	3908500	2441200	3566500	9970400	10582000	9993000	9916100	895	901	TMT6plex; Carbamidomethylation	L1:TMT6plex:1000.00;C4:Carbamidomethylation:1000.00;K7:TMT6plex:1000.00	65	181	XP_006478407.1	2-oxoglutarate dehydrogenase mitochondrial-like [Citrus sinensis]
R.G(+229.16)TIEDIK(+229.16).Y	Y	Y	46.35	19.72	1232.74	1	617.377	52.28	30	F30:19159	Abmart_Citrus-Leafvein_3-3.raw	9	16354000	5940800	4546300	17351000	6369500	5895000	15639000	5724900	6196900	15713000	5252800	4879900	26841000	29615000	27561000	25846000	976	982	TMT6plex	G1:TMT6plex:1000.00;K7:TMT6plex:1000.00	65	181	XP_006478407.1	2-oxoglutarate dehydrogenase mitochondrial-like [Citrus sinensis]
R.R(+229.16)LVLC(+57.02)SGK(+229.16).V	Y	Y	42.28	14.71	1389.85	-0.2	464.292	41.16	29	F29:13681	Abmart_Citrus-Leafvein_3-2.raw	3	1222200	763900	811740	1161100	649430	879900	1467500	811200	1039700	1372100	830090	851890	2797800	2690400	3318400	3054100	894	901	TMT6plex; Carbamidomethylation	R1:TMT6plex:1000.00;C5:Carbamidomethylation:1000.00;K8:TMT6plex:1000.00	65	181	XP_006478407.1	2-oxoglutarate dehydrogenase mitochondrial-like [Citrus sinensis]
R.A(+229.16)GSSVAK(+229.16).L	Y	Y	30.38	12.24	1076.66	0.9	539.337	29.46	33	F33:11653	Abmart_Citrus-Leafvein_3-6.raw	1	0	0	599870	0	0	650210	0	0	424870	0	0	881800	599870	650210	424870	881800	6	12	TMT6plex	A1:TMT6plex:1000.00;K7:TMT6plex:1000.00	65	181	XP_006478407.1	2-oxoglutarate dehydrogenase mitochondrial-like [Citrus sinensis]
K.Q(+229.16)FSAEEISSM(+15.99)VLNK(+229.16).M	Y	Y	125.65	23.87	2056.09	-0.1	1029.05	93.99	34	F34:40023	Abmart_Citrus-Leafvein_3-7.raw	24	813350	1651000	2073300	623920	1491100	2829000	649060	1359700	1678100	610420	1298300	1754100	4537700	4944000	3686800	3662900	117	130	TMT6plex; Oxidation (M)	Q1:TMT6plex:1000.00;M10:Oxidation (M):1000.00;K14:TMT6plex:1000.00	4	104	XP_006488297.1	heat shock cognate 70 kDa protein 2-like [Citrus sinensis]
R.R(+229.16)FSDPSVQSDMK(+229.16).L	Y	Y	111.54	23.86	1853.97	0.9	618.998	52.44	20	F20:20646	Abmart_Citrus-Leafvein_2-5.raw	9	1336700	2564300	1858600	1138600	2355100	1409800	1101300	2242300	1581700	1272400	2324100	1506900	5759700	4903600	4925300	5103400	80	91	TMT6plex	R1:TMT6plex:1000.00;K12:TMT6plex:1000.00	4	104	XP_006488297.1	heat shock cognate 70 kDa protein 2-like [Citrus sinensis]
K.M(+229.16)YQGGGADAGASM(+15.99)DEDGPSAGAGSGAGPK(+229.16).I	Y	Y	103.79	18.97	3042.37	-0.5	1015.13	43.65	15	F15:17134	Abmart_Citrus-Leafvein_2-11.raw	1	0	112050	47426	0	115090	43073	0	87098	36098	0	88609	36994	159470	158160	123200	125600	616	644	TMT6plex; Oxidation (M)	M1:TMT6plex:1000.00;M13:Oxidation (M):1000.00;K29:TMT6plex:1000.00	4	104	XP_006488297.1	heat shock cognate 70 kDa protein 2-like [Citrus sinensis]
R.F(+229.16)SDPSVQSDMK(+229.16).L	Y	Y	99.86	26.85	1697.87	1.4	849.943	65.47	8	F8:28018	Abmart_Citrus-Leafvein_1-5.raw	19	6324700	20614000	4229400	5733300	17794000	2711700	5220300	15832000	3107400	5020700	15622000	3114200	31168000	26239000	24160000	23757000	81	91	TMT6plex	F1:TMT6plex:1000.00;K11:TMT6plex:1000.00	4	104	XP_006488297.1	heat shock cognate 70 kDa protein 2-like [Citrus sinensis]
K.V(+229.16)IAGAGDK(+229.16)PMIVVNYK(+229.16).G	Y	Y	98.08	24.06	2361.41	0.3	788.143	82.74	6	F6:33395	Abmart_Citrus-Leafvein_1-3.raw	7	16309000	6353300	7440900	15085000	5596200	5472600	11527000	5297400	7482900	13912000	4698000	5741400	30103000	26154000	24307000	24351000	97	112	TMT6plex	V1:TMT6plex:1000.00;K8:TMT6plex:1000.00;K16:TMT6plex:1000.00	4	104	XP_006488297.1	heat shock cognate 70 kDa protein 2-like [Citrus sinensis]
K.M(+229.16)K(+229.16)EIAEAYLGTTIK(+229.16).N	Y	Y	97.13	23.58	2254.32	1.2	752.449	97.54	5	F5:40537	Abmart_Citrus-Leafvein_1-2.raw	10	1467900	2232100	2015000	1319000	1992900	1313200	893940	1647600	1812800	1435000	1623600	1427500	5715000	4625000	4354400	4486200	131	144	TMT6plex	M1:TMT6plex:1000.00;K2:TMT6plex:1000.00;K14:TMT6plex:1000.00	4	104	XP_006488297.1	heat shock cognate 70 kDa protein 2-like [Citrus sinensis]
K.D(+229.16)AGVISGLNVMR.I	Y	Y	96.69	24.34	1459.8	4.4	730.912	78.79	33	F33:34115	Abmart_Citrus-Leafvein_3-6.raw	13	5016200	9617500	1947400	4442500	8616100	2454000	3533800	7511700	3649400	4351900	7420400	2493000	16581000	15513000	14695000	14265000	164	175	TMT6plex	D1:TMT6plex:1000.00	4	104	XP_006488297.1	heat shock cognate 70 kDa protein 2-like [Citrus sinensis]
K.M(+229.16)K(+229.16)ELEGIC(+57.02)NPIIAK(+229.16).M	Y	Y	95.8	20.07	2302.34	0.4	768.453	75.53	15	F15:31406	Abmart_Citrus-Leafvein_2-11.raw	5	737550	348060	399240	735260	363770	279690	518930	315850	324710	580530	303990	325850	1484900	1378700	1159500	1210400	602	615	TMT6plex; Carbamidomethylation	M1:TMT6plex:1000.00;K2:TMT6plex:1000.00;C8:Carbamidomethylation:1000.00;K14:TMT6plex:1000.00	4	104	XP_006488297.1	heat shock cognate 70 kDa protein 2-like [Citrus sinensis]
K.M(+229.16)(+15.99)YQGGGADAGASMDEDGPSAGAGSGAGPK(+229.16).I	Y	Y	93.74	18.02	3042.37	0.9	1015.13	44.52	36	F36:14890	Abmart_Citrus-Leafvein_3-9.raw	3	0	13141	55067	0	11823	58184	0	6575.9	41534	0	8902	40100	68207	70006	48110	49002	616	644	TMT6plex; Oxidation (M)	M1:TMT6plex:1000.00;M1:Oxidation (M):18.44;K29:TMT6plex:1000.00	4	104	XP_006488297.1	heat shock cognate 70 kDa protein 2-like [Citrus sinensis]
K.E(+229.16)IAEAYLGTTIK(+229.16).N	Y	Y	93.13	21.79	1766.02	0.4	884.019	89.25	34	F34:37898	Abmart_Citrus-Leafvein_3-7.raw	28	1373000	3168200	3787900	1292700	3361700	3435200	1238000	2834000	3059300	1100700	2665800	3224600	8329200	8089600	7131300	6991100	133	144	TMT6plex	E1:TMT6plex:1000.00;K12:TMT6plex:1000.00	4	104	XP_006488297.1	heat shock cognate 70 kDa protein 2-like [Citrus sinensis]
K.V(+229.16)IAGAGDK(+229.16)PMIVVNYK(+229.16)GEEK(+229.16).Q	Y	Y	91.26	19.49	3033.77	1.3	759.451	79.14	1	F1:31730	Abmart_Citrus-Leafvein_1-1.raw	5	1018000	366090	770320	949820	304750	637570	717690	271990	674090	797190	265360	561350	2154500	1892200	1663800	1623900	97	116	TMT6plex	V1:TMT6plex:1000.00;K8:TMT6plex:1000.00;K16:TMT6plex:1000.00;K20:TMT6plex:1000.00	4	104	XP_006488297.1	heat shock cognate 70 kDa protein 2-like [Citrus sinensis]
K.V(+229.16)IAGAGDK(+229.16)PM(+15.99)IVVNYK(+229.16).G	Y	Y	90.17	20.57	2377.4	0.8	793.475	75.92	1	F1:30389	Abmart_Citrus-Leafvein_1-1.raw	11	5296200	4338000	4228600	4549200	3930700	6899500	4368900	3891000	3784100	4341900	3412700	3493400	13863000	15379000	12044000	11248000	97	112	TMT6plex; Oxidation (M)	V1:TMT6plex:1000.00;K8:TMT6plex:1000.00;M10:Oxidation (M):1000.00;K16:TMT6plex:1000.00	4	104	XP_006488297.1	heat shock cognate 70 kDa protein 2-like [Citrus sinensis]
K.Q(+229.16)FSAEEISSMVLNK(+229.16).M	Y	Y	89.1	22	2040.1	0.6	1021.06	102.01	21	F21:44701	Abmart_Citrus-Leafvein_2-6.raw	29	594060	836520	701890	504460	940960	584400	445140	877880	590690	463970	855550	627820	2132500	2029800	1913700	1947300	117	130	TMT6plex	Q1:TMT6plex:1000.00;K14:TMT6plex:1000.00	4	104	XP_006488297.1	heat shock cognate 70 kDa protein 2-like [Citrus sinensis]
K.M(+229.16)YQGGGADAGASMDEDGPSAGAGSGAGPK(+229.16).I	Y	Y	88.24	18.44	3026.38	0	757.601	58.74	1	F1:22041	Abmart_Citrus-Leafvein_1-1.raw	5	182920	96363	125330	160800	85481	69026	130780	64149	67234	146400	82148	124060	404610	315310	262160	352600	616	644	TMT6plex	M1:TMT6plex:1000.00;K29:TMT6plex:1000.00	4	104	XP_006488297.1	heat shock cognate 70 kDa protein 2-like [Citrus sinensis]
K.D(+229.16)AGVISGLNVM(+15.99)R.I	Y	Y	86.54	21.73	1475.8	1.4	492.94	64.3	31	F31:24589	Abmart_Citrus-Leafvein_3-4.raw	23	2764700	2787500	3859500	2521500	2702600	5946900	2557100	2617500	3135900	2308700	2593600	3637500	9411800	11171000	8310500	8539800	164	175	TMT6plex; Oxidation (M)	D1:TMT6plex:1000.00;M11:Oxidation (M):1000.00	4	104	XP_006488297.1	heat shock cognate 70 kDa protein 2-like [Citrus sinensis]
R.F(+229.16)SDPSVQSDM(+15.99)K(+229.16).L	Y	Y	85.98	21.65	1713.86	0.8	857.94	54.22	8	F8:22786	Abmart_Citrus-Leafvein_1-5.raw	13	1302400	4999600	2811400	1108600	4471900	2568000	1039500	4009900	2324200	1092800	3958200	2262300	9113400	8148500	7373500	7313300	81	91	TMT6plex; Oxidation (M)	F1:TMT6plex:1000.00;M10:Oxidation (M):1000.00;K11:TMT6plex:1000.00	4	104	XP_006488297.1	heat shock cognate 70 kDa protein 2-like [Citrus sinensis]
K.Y(+229.16)K(+229.16)AEDDEHK(+229.16)K(+229.16).K	Y	Y	84.45	19.26	2178.25	0.7	436.657	27.94	34	F34:9720	Abmart_Citrus-Leafvein_3-7.raw	13	683540	1832000	1839500	611740	1458100	5857200	402150	1230600	4973100	706300	1356400	2327400	4355100	7927000	6605800	4390100	531	540	TMT6plex	Y1:TMT6plex:1000.00;K2:TMT6plex:1000.00;K9:TMT6plex:1000.00;K10:TMT6plex:1000.00	4	104	XP_006488297.1	heat shock cognate 70 kDa protein 2-like [Citrus sinensis]
K.A(+229.16)EDDEHK(+229.16)K(+229.16).K	Y	Y	75.5	18.01	1657.92	1	415.489	15.52	15	F15:5039	Abmart_Citrus-Leafvein_2-11.raw	7	810280	1184000	1349500	410540	1109400	1322300	186990	867880	1072700	1008500	871630	1010900	3343800	2842200	2127600	2891000	533	540	TMT6plex	A1:TMT6plex:1000.00;K7:TMT6plex:1000.00;K8:TMT6plex:1000.00	4	104	XP_006488297.1	heat shock cognate 70 kDa protein 2-like [Citrus sinensis]
K.M(+229.16)(+15.99)YQGGGADAGASM(+15.99)DEDGPSAGAGSGAGPK(+229.16).I	Y	Y	74.9	17.86	3058.36	0.4	1020.46	36.23	4	F4:13330	Abmart_Citrus-Leafvein_1-12.raw	0	18340	8834.1	9476.4	16041	9144.7	17432	15160	9248.6	7953.8	16661	7819.6	8574.9	36650	42618	32362	33055	616	644	TMT6plex; Oxidation (M)	M1:TMT6plex:1000.00;M1:Oxidation (M):1000.00;M13:Oxidation (M):1000.00;K29:TMT6plex:1000.00	4	104	XP_006488297.1	heat shock cognate 70 kDa protein 2-like [Citrus sinensis]
K.M(+229.16)(+15.99)K(+229.16)EIAEAYLGTTIK(+229.16).N	Y	Y	70.12	19.86	2270.32	0.5	757.78	66.79	24	F24:27184	Abmart_Citrus-Leafvein_2-9.raw	6	783280	1482700	1039600	641710	1321900	992210	672830	1440900	998330	742840	1330600	946680	3305500	2955800	3112100	3020100	131	144	TMT6plex; Oxidation (M)	M1:TMT6plex:1000.00;M1:Oxidation (M):1000.00;K2:TMT6plex:1000.00;K14:TMT6plex:1000.00	4	104	XP_006488297.1	heat shock cognate 70 kDa protein 2-like [Citrus sinensis]
K.Y(+229.16)K(+229.16)AEDDEHK(+229.16).K	Y	Y	69.94	17.71	1820.99	-1	456.254	27.41	20	F20:9968	Abmart_Citrus-Leafvein_2-5.raw	16	3185500	1060700	2665100	2368000	949000	2593000	1703500	728700	2045300	2595000	752140	2176500	6911200	5910100	4477400	5523600	531	539	TMT6plex	Y1:TMT6plex:1000.00;K2:TMT6plex:1000.00;K9:TMT6plex:1000.00	4	104	XP_006488297.1	heat shock cognate 70 kDa protein 2-like [Citrus sinensis]
R.R(+229.16)FSDPSVQSDM(+15.99)K(+229.16).L	Y	Y	66.28	19.41	1869.97	0.5	624.33	41.91	32	F32:16241	Abmart_Citrus-Leafvein_3-5.raw	9	2395900	1894800	2278800	1916900	1779000	2327800	2194200	1732400	2114400	1877700	1683300	1990000	6569500	6023800	6041100	5550900	80	91	TMT6plex; Oxidation (M)	R1:TMT6plex:1000.00;M11:Oxidation (M):1000.00;K12:TMT6plex:1000.00	4	104	XP_006488297.1	heat shock cognate 70 kDa protein 2-like [Citrus sinensis]
K.M(+229.16)(+15.99)K(+229.16)ELEGIC(+57.02)NPIIAK(+229.16).M	Y	Y	66.23	17.01	2318.33	-0.5	773.784	64.89	24	F24:25888	Abmart_Citrus-Leafvein_2-9.raw	3	137660	225580	131910	127790	242630	222060	146090	222640	126700	129120	205150	125790	495150	592480	495430	460050	602	615	TMT6plex; Oxidation (M); Carbamidomethylation	M1:TMT6plex:1000.00;M1:Oxidation (M):1000.00;K2:TMT6plex:1000.00;C8:Carbamidomethylation:1000.00;K14:TMT6plex:1000.00	4	104	XP_006488297.1	heat shock cognate 70 kDa protein 2-like [Citrus sinensis]
K.A(+229.16)EDDEHK(+229.16).K	Y	Y	64.68	17.21	1300.67	0.3	434.563	19.38	32	F32:6557	Abmart_Citrus-Leafvein_3-5.raw	6	336240	322440	662430	272710	345450	607500	219510	324950	491580	671320	300650	549450	1321100	1225700	1036100	1521400	533	539	TMT6plex	A1:TMT6plex:1000.00;K7:TMT6plex:1000.00	4	104	XP_006488297.1	heat shock cognate 70 kDa protein 2-like [Citrus sinensis]
K.V(+229.16)IAGAGDK(+229.16)PM(+15.99)IVVNYK(+229.16)GEEK(+229.16).Q	Y	Y	64.67	15.33	3049.77	-3.5	763.446	60.87	3	F3:23257	Abmart_Citrus-Leafvein_1-11.raw	1	238970	0	153450	187930	0	145220	228450	0	137400	165280	0	142500	392420	333150	365850	307780	97	116	TMT6plex; Oxidation (M)	V1:TMT6plex:1000.00;K8:TMT6plex:1000.00;M10:Oxidation (M):1000.00;K16:TMT6plex:1000.00;K20:TMT6plex:1000.00	4	104	XP_006488297.1	heat shock cognate 70 kDa protein 2-like [Citrus sinensis]
R.N(+229.16)TIK(+229.16)DEK(+229.16).I	Y	Y	57.65	21.72	1533.93	1	384.491	34.69	10	F10:12205	Abmart_Citrus-Leafvein_1-7.raw	28	5988700	41881000	6710900	4986000	36610000	6503000	4079700	27706000	4934300	4307300	30783000	4703900	54580000	48099000	36720000	39794000	557	563	TMT6plex	N1:TMT6plex:1000.00;K4:TMT6plex:1000.00;K7:TMT6plex:1000.00	4	104	XP_006488297.1	heat shock cognate 70 kDa protein 2-like [Citrus sinensis]
K.A(+229.16)EDDEHK(+229.16)K(+229.16)K(+229.16).V	Y	Y	55.9	19.54	2015.18	1.4	504.803	19.64	7	F7:5450	Abmart_Citrus-Leafvein_1-4.raw	7	1435200	443920	1217400	976810	417760	1312700	568860	303310	1251900	1611900	325200	1188500	3096500	2707300	2124000	3125700	533	541	TMT6plex	A1:TMT6plex:1000.00;K7:TMT6plex:1000.00;K8:TMT6plex:1000.00;K9:TMT6plex:1000.00	4	104	XP_006488297.1	heat shock cognate 70 kDa protein 2-like [Citrus sinensis]
K.K(+229.16)(+229.16)AGSTGEK(+229.16).N	Y	Y	46.29	18.75	1463.89	0.4	732.953	16.43	4	F4:4828	Abmart_Citrus-Leafvein_1-12.raw	8	1307800	2053400	786670	1203700	1614000	798900	951470	1594700	810970	1386300	1816600	720840	4147900	3616700	3357100	3923800	192	199	TMT6plex	K1:TMT6plex:1000.00;K1:TMT6plex:1000.00;K8:TMT6plex:1000.00	4	104	XP_006488297.1	heat shock cognate 70 kDa protein 2-like [Citrus sinensis]
K.A(+229.16)GSTGEK(+229.16).N	Y	Y	44.55	28.85	1106.63	-0.7	369.885	18.65	29	F29:4051	Abmart_Citrus-Leafvein_3-2.raw	9	13241000	16043000	46948000	12325000	13178000	43520000	11492000	11867000	39043000	11048000	12938000	39381000	76232000	69022000	62402000	63367000	193	199	TMT6plex	A1:TMT6plex:1000.00;K7:TMT6plex:1000.00	4	104	XP_006488297.1	heat shock cognate 70 kDa protein 2-like [Citrus sinensis]
K.L(+229.16)PTADK(+229.16)K(+229.16).K	Y	Y	43.35	19.53	1458.94	0.8	730.477	41.51	1	F1:14429	Abmart_Citrus-Leafvein_1-1.raw	11	3500900	10245000	19884000	2993900	9828900	20834000	2258200	7369200	15013000	5947900	8358600	13558000	33630000	33656000	24640000	27864000	568	574	TMT6plex	L1:TMT6plex:1000.00;K6:TMT6plex:1000.00;K7:TMT6plex:1000.00	4	104	XP_006488297.1	heat shock cognate 70 kDa protein 2-like [Citrus sinensis]
K.S(+229.16)QVHDIVLVGGSTR.I	Y	Y	126.27	24.91	1695.95	0.9	566.323	52.51	8	F8:21862	Abmart_Citrus-Leafvein_1-5.raw	10	918100	1494100	1087200	1454200	1761900	1521400	863340	938800	955780	873830	1127600	1081400	3499400	4737500	2757900	3082900	335	348	TMT6plex	S1:TMT6plex:1000.00	8	84	XP_006493389.1	heat shock 70 kDa protein 5-like [Citrus sinensis]
K.V(+229.16)ASGPGDK(+229.16)PMIAVTYK(+229.16).G	Y	Y	111.55	20.89	2320.34	0.5	774.455	73.07	1	F1:29012	Abmart_Citrus-Leafvein_1-1.raw	8	1667100	1163100	1484400	2283300	1708500	1510800	881490	681540	718310	720910	540150	570290	4314500	5502600	2281300	1831400	97	112	TMT6plex	V1:TMT6plex:1000.00;K8:TMT6plex:1000.00;K16:TMT6plex:1000.00	8	84	XP_006493389.1	heat shock 70 kDa protein 5-like [Citrus sinensis]
K.E(+229.16)IAEAYLGHAVK(+229.16).N	Y	Y	98.42	20.15	1758.01	1	880.012	73.36	34	F34:30211	Abmart_Citrus-Leafvein_3-7.raw	10	1514100	753650	2376100	1873600	1039300	3127100	1006300	440130	1629300	840000	313020	1550400	4643800	6039900	3075800	2703500	133	144	TMT6plex	E1:TMT6plex:1000.00;K12:TMT6plex:1000.00	8	84	XP_006493389.1	heat shock 70 kDa protein 5-like [Citrus sinensis]
K.A(+229.16)VDETVEWLDGNQLAEVDEFEDK(+229.16)LK(+229.16).E	Y	Y	89.45	16.49	3578.86	0.3	895.722	109.32	25	F25:44633	Abmart_Citrus-Leafvein_3-1.raw	1	0	0	54096	0	0	61475	0	0	20121	0	0	24289	54096	61475	20121	24289	579	603	TMT6plex	A1:TMT6plex:1000.00;K23:TMT6plex:1000.00;K25:TMT6plex:1000.00	8	84	XP_006493389.1	heat shock 70 kDa protein 5-like [Citrus sinensis]
R.F(+229.16)SPEEISSMVLTK(+229.16).M	Y	Y	88.72	19.15	1925.06	0.1	963.537	96.64	15	F15:40402	Abmart_Citrus-Leafvein_2-11.raw	9	645090	375440	833260	913970	621550	834070	379510	216560	482230	280010	139120	468890	1853800	2369600	1078300	888020	118	130	TMT6plex	F1:TMT6plex:1000.00;K13:TMT6plex:1000.00	8	84	XP_006493389.1	heat shock 70 kDa protein 5-like [Citrus sinensis]
K.L(+229.16)ENYAYSMR.N	Y	Y	88.31	20.6	1374.68	1.6	688.349	70.1	8	F8:30023	Abmart_Citrus-Leafvein_1-5.raw	5	4722400	346160	5761700	7470200	470670	5488200	1903400	311630	2417800	1100500	275270	2015300	10830000	13429000	4632900	3391200	548	556	TMT6plex	L1:TMT6plex:1000.00	8	84	XP_006493389.1	heat shock 70 kDa protein 5-like [Citrus sinensis]
K.R(+229.16)FSPEEISSMVLTK(+229.16).M	Y	Y	86.77	19.27	2081.16	-0.2	694.727	82.07	14	F14:33352	Abmart_Citrus-Leafvein_2-10.raw	6	692910	841070	721100	909770	1197600	764100	432980	512570	490960	369380	433670	465370	2255100	2871500	1436500	1268400	117	130	TMT6plex	R1:TMT6plex:1000.00;K14:TMT6plex:1000.00	8	84	XP_006493389.1	heat shock 70 kDa protein 5-like [Citrus sinensis]
R.T(+229.16)K(+229.16)DNNLLGTFELK(+229.16).G	Y	Y	83.88	19.14	2179.28	-0.4	545.828	74.9	3	F3:29319	Abmart_Citrus-Leafvein_1-11.raw	6	8985600	188500	111590	12545000	270120	150300	5102300	117120	89914	3442100	95795	80905	9285600	12966000	5309400	3618800	456	468	TMT6plex	T1:TMT6plex:1000.00;K2:TMT6plex:1000.00;K13:TMT6plex:1000.00	8	84	XP_006493389.1	heat shock 70 kDa protein 5-like [Citrus sinensis]
K.D(+229.16)NNLLGTFELK(+229.16).G	Y	Y	83.37	18.66	1720.98	0.1	574.666	98.25	34	F34:41865	Abmart_Citrus-Leafvein_3-7.raw	14	730030	902810	1616700	949340	1287600	2286700	360400	478850	806680	269830	327210	712790	3249600	4523600	1645900	1309800	458	468	TMT6plex	D1:TMT6plex:1000.00;K11:TMT6plex:1000.00	8	84	XP_006493389.1	heat shock 70 kDa protein 5-like [Citrus sinensis]
K.N(+229.16)K(+229.16)LENYAYSMR.N	Y	Y	81.28	18.74	1845.98	0.1	616.335	50.34	24	F24:19434	Abmart_Citrus-Leafvein_2-9.raw	6	740390	409870	521020	1090500	489760	525760	504450	292020	322900	401170	259360	355440	1671300	2106100	1119400	1016000	546	556	TMT6plex	N1:TMT6plex:1000.00;K2:TMT6plex:1000.00	8	84	XP_006493389.1	heat shock 70 kDa protein 5-like [Citrus sinensis]
K.I(+229.16)DK(+229.16)SQVHDIVLVGGSTR.I	Y	Y	79.8	19.92	2281.32	-1.6	571.335	57.62	14	F14:22578	Abmart_Citrus-Leafvein_2-10.raw	2	80114	83662	0	91823	108460	0	72364	83495	0	74837	82521	0	163780	200290	155860	157360	332	348	TMT6plex	I1:TMT6plex:1000.00;K3:TMT6plex:1000.00	8	84	XP_006493389.1	heat shock 70 kDa protein 5-like [Citrus sinensis]
R.F(+229.16)SPEEISSM(+15.99)VLTK(+229.16).M	Y	Y	78.64	18	1941.05	1.5	648.026	85.84	36	F36:30793	Abmart_Citrus-Leafvein_3-9.raw	10	365000	294840	384520	486310	460950	850600	235190	251560	225640	205220	198670	216050	1044400	1797900	712390	619940	118	130	TMT6plex; Oxidation (M)	F1:TMT6plex:1000.00;M9:Oxidation (M):1000.00;K13:TMT6plex:1000.00	8	84	XP_006493389.1	heat shock 70 kDa protein 5-like [Citrus sinensis]
K.R(+229.16)FSPEEISSM(+15.99)VLTK(+229.16).M	Y	Y	78.13	18.04	2097.15	0.6	700.059	70.7	36	F36:24972	Abmart_Citrus-Leafvein_3-9.raw	3	208450	190610	135830	293070	269080	326740	166020	172990	106450	123280	147640	108070	534900	888890	445460	378990	117	130	TMT6plex; Oxidation (M)	R1:TMT6plex:1000.00;M10:Oxidation (M):1000.00;K14:TMT6plex:1000.00	8	84	XP_006493389.1	heat shock 70 kDa protein 5-like [Citrus sinensis]
K.V(+229.16)ASGPGDK(+229.16)PM(+15.99)IAVTYK(+229.16).G	Y	Y	76.36	17.67	2336.34	0.3	779.787	55.94	14	F14:21729	Abmart_Citrus-Leafvein_2-10.raw	3	359790	288900	73777	550910	454670	133950	197100	171430	61143	116800	120010	60405	722460	1139500	429670	297220	97	112	TMT6plex; Oxidation (M)	V1:TMT6plex:1000.00;K8:TMT6plex:1000.00;M10:Oxidation (M):1000.00;K16:TMT6plex:1000.00	8	84	XP_006493389.1	heat shock 70 kDa protein 5-like [Citrus sinensis]
K.N(+229.16)K(+229.16)LENYAYSM(+15.99)R.N	Y	Y	75.55	19.77	1861.98	0.2	621.666	39.84	4	F4:14763	Abmart_Citrus-Leafvein_1-12.raw	3	255300	126050	95134	361500	153630	219300	141030	74280	80144	103950	62813	80706	476480	734430	295460	247470	546	556	TMT6plex; Oxidation (M)	N1:TMT6plex:1000.00;K2:TMT6plex:1000.00;M10:Oxidation (M):1000.00	8	84	XP_006493389.1	heat shock 70 kDa protein 5-like [Citrus sinensis]
K.N(+229.16)QITITNDK(+229.16)GR.L	Y	Y	75	17.96	1716.99	-0.9	573.336	39.21	33	F33:16045	Abmart_Citrus-Leafvein_3-6.raw	3	31530	574560	505970	43746	478630	800340	24718	309510	416940	17022	345010	381490	1112100	1322700	751170	743530	505	515	TMT6plex	N1:TMT6plex:1000.00;K9:TMT6plex:1000.00	8	84	XP_006493389.1	heat shock 70 kDa protein 5-like [Citrus sinensis]
K.S(+229.16)INPDEAVAYGAAVQAAILSGEGDQK(+229.16).V	Y	Y	73.52	20.07	3031.59	0.5	758.904	108.41	21	F21:47381	Abmart_Citrus-Leafvein_2-6.raw	5	22864	23310	51124	25640	45398	56662	14984	16221	33380	12956	11631	31501	97299	127700	64585	56089	368	393	TMT6plex	S1:TMT6plex:1000.00;K26:TMT6plex:1000.00	8	84	XP_006493389.1	heat shock 70 kDa protein 5-like [Citrus sinensis]
K.A(+229.16)VDETVEWLDGNQLAEVDEFEDK(+229.16).L	Y	Y	73.39	19.72	3108.52	0.4	1037.18	100.59	16	F16:40910	Abmart_Citrus-Leafvein_2-12.raw	1	0	8452.6	0	0	12683	0	0	6109.2	0	0	3932.9	0	8452.6	12683	6109.2	3932.9	579	601	TMT6plex	A1:TMT6plex:1000.00;K23:TMT6plex:1000.00	8	84	XP_006493389.1	heat shock 70 kDa protein 5-like [Citrus sinensis]
K.N(+229.16)QITITNDK(+229.16).G	Y	Y	73.07	21.47	1503.87	1.5	502.297	50.33	8	F8:20759	Abmart_Citrus-Leafvein_1-5.raw	11	4986700	7938400	14932000	6694400	12348000	19014000	2730700	4891800	7945000	1828900	3576600	6505800	27857000	38056000	15567000	11911000	505	513	TMT6plex	N1:TMT6plex:1000.00;K9:TMT6plex:1000.00	8	84	XP_006493389.1	heat shock 70 kDa protein 5-like [Citrus sinensis]
K.M(+229.16)(+15.99)K(+229.16)EIAEAYLGHAVK(+229.16).N	Y	Y	70.24	16.94	2262.3	0.4	566.583	57.82	36	F36:20075	Abmart_Citrus-Leafvein_3-9.raw	3	421840	0	112900	512080	0	263790	385190	0	80209	326770	0	90209	534730	775880	465400	416980	131	144	TMT6plex; Oxidation (M)	M1:TMT6plex:1000.00;M1:Oxidation (M):1000.00;K2:TMT6plex:1000.00;K14:TMT6plex:1000.00	8	84	XP_006493389.1	heat shock 70 kDa protein 5-like [Citrus sinensis]
K.M(+229.16)K(+229.16)EIAEAYLGHAVK(+229.16).N	Y	Y	69.08	17.72	2246.31	-0.1	749.776	88.63	5	F5:36312	Abmart_Citrus-Leafvein_1-2.raw	5	1052200	516600	760620	1498200	747410	767790	649260	326910	485650	524800	247970	422840	2329500	3013400	1461800	1195600	131	144	TMT6plex	M1:TMT6plex:1000.00;K2:TMT6plex:1000.00;K14:TMT6plex:1000.00	8	84	XP_006493389.1	heat shock 70 kDa protein 5-like [Citrus sinensis]
K.Y(+229.16)K(+229.16)AEDEQVK(+229.16).K	Y	Y	67.02	19.22	1796.03	0.9	899.023	40.2	33	F33:16382	Abmart_Citrus-Leafvein_3-6.raw	7	1286500	1636600	833690	1677500	1465100	1182700	567850	642740	402950	564230	595440	514670	3756800	4325400	1613500	1674300	531	539	TMT6plex	Y1:TMT6plex:1000.00;K2:TMT6plex:1000.00;K9:TMT6plex:1000.00	8	84	XP_006493389.1	heat shock 70 kDa protein 5-like [Citrus sinensis]
K.Y(+229.16)K(+229.16)AEDEQVK(+229.16)K(+229.16).K	Y	Y	65.01	18.77	2153.29	-2.3	539.328	41.83	23	F23:16148	Abmart_Citrus-Leafvein_2-8.raw	4	1246900	694040	0	1682300	790200	0	663600	346510	0	425720	299200	0	1941000	2472500	1010100	724920	531	540	TMT6plex	Y1:TMT6plex:1000.00;K2:TMT6plex:1000.00;K9:TMT6plex:1000.00;K10:TMT6plex:1000.00	8	84	XP_006493389.1	heat shock 70 kDa protein 5-like [Citrus sinensis]
R.N(+229.16)TTVPAK(+229.16)K(+229.16).E	Y	Y	63.92	16.57	1544.99	-1.2	516.002	23.91	14	F14:8040	Abmart_Citrus-Leafvein_2-10.raw	7	666710	992390	356990	1020200	1384800	617440	321160	487760	249340	245690	339620	239660	2016100	3022500	1058300	824970	423	430	TMT6plex	N1:TMT6plex:1000.00;K7:TMT6plex:1000.00;K8:TMT6plex:1000.00	8	84	XP_006493389.1	heat shock 70 kDa protein 5-like [Citrus sinensis]
K.M(+229.16)(+15.99)YQGADGDVPM(+15.99)GGGADM(+15.99)PGGGYGSSGSGGSGAGAGAGAGPK(+229.16).I	Y	Y	62.32	22.65	3978.75	-1.5	995.692	46.41	28	F28:18384	Abmart_Citrus-Leafvein_3-12.raw	0	0	0	4718.7	0	0	12232	0	0	4587.3	0	0	3438	4718.7	12232	4587.3	3438	616	656	TMT6plex; Oxidation (M)	M1:TMT6plex:1000.00;M1:Oxidation (M):1000.00;M11:Oxidation (M):1000.00;M17:Oxidation (M):1000.00;K41:TMT6plex:1000.00	8	84	XP_006493389.1	heat shock 70 kDa protein 5-like [Citrus sinensis]
K.L(+229.16)ENYAYSM(+15.99)R.N	Y	Y	60.02	18.92	1390.68	1.6	696.346	53.24	31	F31:19312	Abmart_Citrus-Leafvein_3-4.raw	8	379780	837550	1490600	471770	1048000	2104900	295850	612460	1286500	253870	576520	1395400	2707900	3624700	2194800	2225800	548	556	TMT6plex; Oxidation (M)	L1:TMT6plex:1000.00;M8:Oxidation (M):1000.00	8	84	XP_006493389.1	heat shock 70 kDa protein 5-like [Citrus sinensis]
R.N(+229.16)TVK(+229.16)DDK(+229.16).V	Y	Y	54.98	18.92	1505.9	0.6	753.959	26	34	F34:8717	Abmart_Citrus-Leafvein_3-7.raw	6	3666500	257880	13809000	4693200	337570	22677000	1199600	108930	5855300	1384500	76741	4880800	17734000	27707000	7163800	6342000	557	563	TMT6plex	N1:TMT6plex:1000.00;K4:TMT6plex:1000.00;K7:TMT6plex:1000.00	8	84	XP_006493389.1	heat shock 70 kDa protein 5-like [Citrus sinensis]
K.A(+229.16)EDEQVK(+229.16)K(+229.16).K	Y	Y	53.43	16.96	1632.97	1.2	817.491	28.2	13	F13:8631	Abmart_Citrus-Leafvein_2-1.raw	5	3113000	2687700	2307600	2845000	4315700	3529500	1104700	1369300	1223200	719490	996750	933990	8108400	10690000	3697200	2650200	533	540	TMT6plex	A1:TMT6plex:1000.00;K7:TMT6plex:1000.00;K8:TMT6plex:1000.00	8	84	XP_006493389.1	heat shock 70 kDa protein 5-like [Citrus sinensis]
R.N(+229.16)TTVPAK(+229.16).K	Y	Y	53.09	19.55	1187.73	0.2	594.871	32.58	32	F32:12658	Abmart_Citrus-Leafvein_3-5.raw	8	11292000	7938300	14458000	15852000	12191000	20850000	5498700	4711800	7755200	3578100	3658100	6286300	33688000	48893000	17966000	13522000	423	429	TMT6plex	N1:TMT6plex:1000.00;K7:TMT6plex:1000.00	8	84	XP_006493389.1	heat shock 70 kDa protein 5-like [Citrus sinensis]
K.D(+229.16)DK(+229.16)VAGK(+229.16).L	Y	Y	50.87	15.37	1418.87	0.3	710.443	31.18	8	F8:12508	Abmart_Citrus-Leafvein_1-5.raw	1	46417	53863	46432	59886	79114	70144	32183	39678	41703	27203	28184	35664	146710	209140	113560	91051	561	567	TMT6plex	D1:TMT6plex:1000.00;K3:TMT6plex:1000.00;K7:TMT6plex:1000.00	8	84	XP_006493389.1	heat shock 70 kDa protein 5-like [Citrus sinensis]
K.A(+229.16)EDEQVK(+229.16).K	Y	Y	50.73	16.22	1275.71	1.9	638.862	28.07	34	F34:9811	Abmart_Citrus-Leafvein_3-7.raw	3	958520	803290	741020	1301400	1284200	911680	520200	522130	345050	333790	329750	297210	2502800	3497400	1387400	960750	533	539	TMT6plex	A1:TMT6plex:1000.00;K7:TMT6plex:1000.00	8	84	XP_006493389.1	heat shock 70 kDa protein 5-like [Citrus sinensis]
R.L(+229.16)SK(+229.16)EDIER.M	Y	Y	49.75	18.74	1446.84	1.9	724.431	46.46	34	F34:17767	Abmart_Citrus-Leafvein_3-7.raw	10	723950	795150	637030	692740	628300	924400	324800	318200	403190	313530	329590	442000	2156100	2245400	1046200	1085100	516	523	TMT6plex	L1:TMT6plex:1000.00;K3:TMT6plex:1000.00	8	84	XP_006493389.1	heat shock 70 kDa protein 5-like [Citrus sinensis]
K.M(+229.16)YQGADGDVPMGGGADMPGGGYGSSGSGGSGAGAGAGAGPK(+229.16).I	Y	Y	36.02	15.6	3930.76	-4.6	983.693	74.54	1	F1:29601	Abmart_Citrus-Leafvein_1-1.raw	0	13260	0	0	18596	0	0	9271.6	0	0	6718.9	0	0	13260	18596	9271.6	6718.9	616	656	TMT6plex	M1:TMT6plex:1000.00;K41:TMT6plex:1000.00	8	84	XP_006493389.1	heat shock 70 kDa protein 5-like [Citrus sinensis]
R.S(+229.16)DYAFDIYTLPISDRPTTANEIK(+229.16).I	Y	Y	134.09	24.11	3087.62	-0.3	1030.21	98.06	20	F20:42091	Abmart_Citrus-Leafvein_2-5.raw	11	176030	765270	370970	145200	691690	301400	145170	571950	253750	123750	601390	333400	1312300	1138300	970880	1058500	40	62	TMT6plex	S1:TMT6plex:1000.00;K23:TMT6plex:1000.00	18	75	XP_006472827.1	uncharacterized protein LOC102617553 [Citrus sinensis]
R.I(+229.16)AFVEFPGVYVVNSDGSNR.R	Y	Y	123.75	21.41	2298.18	2	767.07	97.92	27	F27:40528	Abmart_Citrus-Leafvein_3-11.raw	13	67341	80696	155690	49629	80471	136870	49305	74393	133510	55575	54605	154330	303730	266970	257210	264510	433	451	TMT6plex	I1:TMT6plex:1000.00	18	75	XP_006472827.1	uncharacterized protein LOC102617553 [Citrus sinensis]
K.N(+229.16)NAFPSVSPDGK(+229.16).W	Y	Y	120.05	26.37	1689.91	3.1	564.312	62.35	20	F20:25472	Abmart_Citrus-Leafvein_2-5.raw	20	11358000	15001000	11527000	9014200	11406000	7671900	9266600	11972000	8249600	9858600	13086000	8747100	37886000	28092000	29489000	31691000	512	523	TMT6plex	N1:TMT6plex:1000.00;K12:TMT6plex:1000.00	18	75	XP_006472827.1	uncharacterized protein LOC102617553 [Citrus sinensis]
R.L(+229.16)TQNSFEDGTPAWGPR.F	Y	Y	114.5	24.39	2003.99	0.2	1003	81.4	20	F20:35230	Abmart_Citrus-Leafvein_2-5.raw	20	3891300	2767100	3257300	3127500	2230300	2205300	3088500	2117300	2311300	3145100	2259800	2877500	9915700	7563200	7517100	8282400	661	676	TMT6plex	L1:TMT6plex:1000.00	18	75	XP_006472827.1	uncharacterized protein LOC102617553 [Citrus sinensis]
R.A(+229.16)NHPYFSPDGK(+229.16).S	Y	Y	113.62	28.87	1689.89	0.4	564.303	48.93	33	F33:20613	Abmart_Citrus-Leafvein_3-6.raw	15	12387000	20089000	15400000	9608600	15101000	11245000	10349000	15964000	11921000	10728000	18582000	12085000	47877000	35954000	38234000	41394000	610	620	TMT6plex	A1:TMT6plex:1000.00;K11:TMT6plex:1000.00	18	75	XP_006472827.1	uncharacterized protein LOC102617553 [Citrus sinensis]
K.R(+229.16)LTQNSFEDGTPAWGPR.F	Y	Y	109.3	22.35	2160.09	0.4	721.038	68.41	31	F31:26355	Abmart_Citrus-Leafvein_3-4.raw	7	1427900	654130	1764000	1242500	591850	1151600	1284800	600180	1396500	1198400	508030	1850200	3846000	2986000	3281500	3556600	660	676	TMT6plex	R1:TMT6plex:1000.00	18	75	XP_006472827.1	uncharacterized protein LOC102617553 [Citrus sinensis]
K.Y(+229.16)TAVASYGNK(+229.16).G	Y	Y	106.98	22.38	1530.84	1	766.43	45.73	36	F36:15515	Abmart_Citrus-Leafvein_3-9.raw	17	12696000	8348200	671840	10294000	7488000	568140	10746000	7403300	541940	10490000	7742600	572590	21716000	18350000	18691000	18806000	229	238	TMT6plex	Y1:TMT6plex:1000.00;K10:TMT6plex:1000.00	18	75	XP_006472827.1	uncharacterized protein LOC102617553 [Citrus sinensis]
K.T(+229.16)HHLNPFISPDSSR.V	Y	Y	106.55	22.25	1835.95	0.7	918.982	44.04	35	F35:14690	Abmart_Citrus-Leafvein_3-8.raw	16	365300	1958100	2251900	446530	1831400	2319300	496550	2088800	2557900	392070	2108600	2296900	4575300	4597200	5143300	4797600	370	383	TMT6plex	T1:TMT6plex:1000.00	18	75	XP_006472827.1	uncharacterized protein LOC102617553 [Citrus sinensis]
R.V(+229.16)TPPGLHAFTPATSPGNNK(+229.16).F	Y	Y	105.83	23.15	2363.3	1.6	788.775	56.81	15	F15:22869	Abmart_Citrus-Leafvein_2-11.raw	29	3070300	2661900	3217700	2639400	2221100	2666800	2696200	2146900	2596500	2770600	2080400	2898600	8949800	7527300	7439600	7749600	315	333	TMT6plex	V1:TMT6plex:1000.00;K19:TMT6plex:1000.00	18	75	XP_006472827.1	uncharacterized protein LOC102617553 [Citrus sinensis]
R.F(+229.16)DGSFPSFSPK(+229.16).G	Y	Y	103.04	25.06	1672.89	0	837.451	81.73	15	F15:34076	Abmart_Citrus-Leafvein_2-11.raw	23	12629000	7804200	12506000	9876100	6041600	9568000	10518000	6135400	10596000	11236000	6725100	10782000	32939000	25486000	27249000	28743000	419	429	TMT6plex	F1:TMT6plex:1000.00;K11:TMT6plex:1000.00	18	75	XP_006472827.1	uncharacterized protein LOC102617553 [Citrus sinensis]
K.N(+229.16)AFSTVWDPVR.E	Y	Y	102.77	23.88	1519.8	3.9	760.909	75.41	4	F4:30565	Abmart_Citrus-Leafvein_1-12.raw	18	7499600	6349900	1222000	6477800	5357400	1157500	6155400	5606400	1328100	6655200	5642300	1406600	15072000	12993000	13090000	13704000	458	468	TMT6plex	N1:TMT6plex:1000.00	18	75	XP_006472827.1	uncharacterized protein LOC102617553 [Citrus sinensis]
R.T(+229.16)SWAAVYSTELK(+229.16).T	Y	Y	102.52	23.26	1813	0.9	907.509	77.25	15	F15:32234	Abmart_Citrus-Leafvein_2-11.raw	28	5874500	6955300	4848400	5253400	6044700	4061300	4830600	5889900	4265500	5164900	5959700	4662400	17678000	15359000	14986000	15787000	193	204	TMT6plex	T1:TMT6plex:1000.00;K12:TMT6plex:1000.00	18	75	XP_006472827.1	uncharacterized protein LOC102617553 [Citrus sinensis]
K.N(+229.16)LYIMDAEGGEGYGLHR.L	Y	Y	99.9	22.5	2123.03	2.1	708.686	79.76	31	F31:31948	Abmart_Citrus-Leafvein_3-4.raw	9	885480	487310	588020	830110	518740	443670	696910	523600	477920	692490	464300	657080	1960800	1792500	1698400	1813900	536	552	TMT6plex	N1:TMT6plex:1000.00	18	75	XP_006472827.1	uncharacterized protein LOC102617553 [Citrus sinensis]
R.L(+229.16)TPYGVADFSPAVSPSGK(+229.16).Y	Y	Y	99.76	20.33	2250.23	-0.7	1126.12	82.22	14	F14:33455	Abmart_Citrus-Leafvein_2-10.raw	14	1084900	853910	1383800	847380	732640	1232300	856520	665160	1137200	893080	770210	1199500	3322600	2812300	2658900	2862800	211	228	TMT6plex	L1:TMT6plex:1000.00;K18:TMT6plex:1000.00	18	75	XP_006472827.1	uncharacterized protein LOC102617553 [Citrus sinensis]
R.I(+229.16)AFVEFPGVYVVNSDGSNRR.Q	Y	Y	98.91	19.37	2454.29	0	819.102	98.77	13	F13:40299	Abmart_Citrus-Leafvein_2-1.raw	6	540350	215160	328710	443910	183340	292120	442350	205800	306140	423500	193910	372850	1084200	919370	954290	990260	433	452	TMT6plex	I1:TMT6plex:1000.00	18	75	XP_006472827.1	uncharacterized protein LOC102617553 [Citrus sinensis]
R.E(+229.16)DGNNQLLLENIK(+229.16).S	Y	Y	97.77	23.25	1957.09	1.1	979.553	79.57	5	F5:32009	Abmart_Citrus-Leafvein_1-2.raw	6	1842700	918670	1380000	1367100	656920	1295900	1432500	716960	1373000	1779300	778950	1621000	4141300	3319900	3522500	4179300	396	408	TMT6plex	E1:TMT6plex:1000.00;K13:TMT6plex:1000.00	18	75	XP_006472827.1	uncharacterized protein LOC102617553 [Citrus sinensis]
K.S(+229.16)EEDDWISVYK(+229.16).V	Y	Y	95.26	19.39	1827.93	0.9	914.973	87.65	13	F13:35391	Abmart_Citrus-Leafvein_2-1.raw	8	635680	915800	791370	568520	791130	642330	524150	954310	598180	552920	728610	805350	2342900	2002000	2076600	2086900	286	296	TMT6plex	S1:TMT6plex:1000.00;K11:TMT6plex:1000.00	18	75	XP_006472827.1	uncharacterized protein LOC102617553 [Citrus sinensis]
R.V(+229.16)QVPLLDLNEVNGGVISMK(+229.16).D	Y	Y	93.76	19.57	2482.42	-0.6	828.481	99.73	15	F15:41502	Abmart_Citrus-Leafvein_2-11.raw	7	27881	45979	80117	22324	45823	52401	18519	49684	71248	22814	39250	64076	153980	120550	139450	126140	151	169	TMT6plex	V1:TMT6plex:1000.00;K19:TMT6plex:1000.00	18	75	XP_006472827.1	uncharacterized protein LOC102617553 [Citrus sinensis]
K.V(+229.16)ILPQTGLVSTESVSIQR.V	Y	Y	91.36	19.58	2155.24	-0.6	719.421	80.62	14	F14:32500	Abmart_Citrus-Leafvein_2-10.raw	6	42654	51719	62125	41335	55176	60870	46660	58493	68509	42644	56255	71015	156500	157380	173660	169910	297	314	TMT6plex	V1:TMT6plex:1000.00	18	75	XP_006472827.1	uncharacterized protein LOC102617553 [Citrus sinensis]
K.N(+229.16)LYIM(+15.99)DAEGGEGYGLHR.L	Y	Y	89.92	22.2	2139.03	0.4	714.016	65.5	6	F6:25735	Abmart_Citrus-Leafvein_1-3.raw	10	404150	305600	544660	361610	291870	529060	336260	321710	440240	350740	278090	545280	1254400	1182500	1098200	1174100	536	552	TMT6plex; Oxidation (M)	N1:TMT6plex:1000.00;M5:Oxidation (M):1000.00	18	75	XP_006472827.1	uncharacterized protein LOC102617553 [Citrus sinensis]
R.K(+229.16)(+229.16)SEEDDWISVYK(+229.16).V	Y	Y	89.87	21.92	2185.19	1.5	729.404	81.22	34	F34:34280	Abmart_Citrus-Leafvein_3-7.raw	11	3548100	1846900	1464600	3174400	1505900	1404900	2368800	1839500	1422200	2703900	1548200	1566100	6859600	6085200	5630500	5818200	285	296	TMT6plex	K1:TMT6plex:1000.00;K1:TMT6plex:1000.00;K12:TMT6plex:1000.00	18	75	XP_006472827.1	uncharacterized protein LOC102617553 [Citrus sinensis]
R.D(+229.16)PPPLQLIYVTER.N	Y	Y	89.4	22.55	1768.99	0.1	590.672	96.92	20	F20:41438	Abmart_Citrus-Leafvein_2-5.raw	12	1222800	2651000	2788200	1072900	2247900	1983400	1005100	2454100	2100400	942350	2093100	2260900	6662000	5304100	5559600	5296400	103	115	TMT6plex	D1:TMT6plex:1000.00	18	75	XP_006472827.1	uncharacterized protein LOC102617553 [Citrus sinensis]
R.T(+229.16)ALEQHGAEVSTR.V	Y	Y	85.63	20.72	1626.85	0.2	543.292	22.54	24	F24:7344	Abmart_Citrus-Leafvein_2-9.raw	5	80095	112410	132460	78325	106730	114630	77252	107850	121210	70906	109290	118590	324960	299690	306310	298780	138	150	TMT6plex	T1:TMT6plex:1000.00	18	75	XP_006472827.1	uncharacterized protein LOC102617553 [Citrus sinensis]
K.S(+229.16)PLPDISLFR.F	Y	Y	83.02	22.24	1372.79	4.4	687.406	88.38	2	F2:35979	Abmart_Citrus-Leafvein_1-10.raw	15	5850500	7418300	6897900	4311500	5487500	4650000	4754300	5842500	5356900	5209700	6341400	6189200	20167000	14449000	15954000	17740000	409	418	TMT6plex	S1:TMT6plex:1000.00	18	75	XP_006472827.1	uncharacterized protein LOC102617553 [Citrus sinensis]
R.H(+229.16)IELFDLVK(+229.16).N	Y	Y	82	22.02	1570.95	2.4	524.658	80.94	14	F14:32949	Abmart_Citrus-Leafvein_2-10.raw	27	2020900	3324200	3779900	1517700	2558300	2720700	1567200	2658300	3080700	1679300	2757300	3167100	9125000	6796700	7306200	7603700	348	356	TMT6plex	H1:TMT6plex:1000.00;K9:TMT6plex:1000.00	18	75	XP_006472827.1	uncharacterized protein LOC102617553 [Citrus sinensis]
K.D(+229.16)K(+229.16)PILSGEYLIYVSTHENPGTPR.T	Y	Y	79.71	20.19	3043.64	1.5	761.918	83.01	4	F4:33432	Abmart_Citrus-Leafvein_1-12.raw	1	23439	0	0	19680	0	0	19948	0	0	22956	0	0	23439	19680	19948	22956	170	192	TMT6plex	D1:TMT6plex:1000.00;K2:TMT6plex:1000.00	18	75	XP_006472827.1	uncharacterized protein LOC102617553 [Citrus sinensis]
R.R(+229.16)LTPYGVADFSPAVSPSGK(+229.16).Y	Y	Y	77.57	18.51	2406.33	0.3	803.118	69	2	F2:27756	Abmart_Citrus-Leafvein_1-10.raw	10	743110	617170	722700	686210	588340	672030	664880	579150	656630	633710	539140	646750	2083000	1946600	1900700	1819600	210	228	TMT6plex	R1:TMT6plex:1000.00;K19:TMT6plex:1000.00	18	75	XP_006472827.1	uncharacterized protein LOC102617553 [Citrus sinensis]
K.N(+229.16)EQC(+57.02)AFEDC(+57.02)HWLNETPNQR.D	Y	Y	73.9	21.61	2676.16	1.4	893.063	74.32	23	F23:30498	Abmart_Citrus-Leafvein_2-8.raw	2	0	22738	22413	0	28057	16275	0	23909	17454	0	21713	19319	45150	44332	41363	41032	688	706	TMT6plex; Carbamidomethylation	N1:TMT6plex:1000.00;C4:Carbamidomethylation:1000.00;C9:Carbamidomethylation:1000.00	18	75	XP_006472827.1	uncharacterized protein LOC102617553 [Citrus sinensis]
R.S(+229.16)SIIFTTLGR.S	Y	Y	73.58	18.42	1322.78	0.3	662.395	86.06	30	F30:34452	Abmart_Citrus-Leafvein_3-3.raw	9	3818700	766890	1720600	3513100	446340	1683500	3012900	435240	1620400	3188500	532840	1696900	6306200	5643000	5068500	5418200	30	39	TMT6plex	S1:TMT6plex:1000.00	18	75	XP_006472827.1	uncharacterized protein LOC102617553 [Citrus sinensis]
R.K(+229.16)(+229.16)LIQSGSAGR.A	Y	Y	71.48	20.35	1473.9	-0.2	492.308	29.81	6	F6:9291	Abmart_Citrus-Leafvein_1-3.raw	12	10311000	2589000	16507000	7628300	1956400	12384000	7585400	2087500	13196000	9563700	2324900	13813000	29407000	21969000	22869000	25702000	600	609	TMT6plex	K1:TMT6plex:1000.00;K1:TMT6plex:1000.00	18	75	XP_006472827.1	uncharacterized protein LOC102617553 [Citrus sinensis]
R.V(+229.16)QVPLLDLNEVNGGVISM(+15.99)K(+229.16).D	Y	Y	67.75	16.99	2498.42	0.4	833.814	95.86	24	F24:39315	Abmart_Citrus-Leafvein_2-9.raw	11	86809	91195	82165	77060	82431	69940	82494	94405	78778	81500	77152	85722	260170	229430	255680	244370	151	169	TMT6plex; Oxidation (M)	V1:TMT6plex:1000.00;M18:Oxidation (M):1000.00;K19:TMT6plex:1000.00	18	75	XP_006472827.1	uncharacterized protein LOC102617553 [Citrus sinensis]
R.F(+229.16)IRPVDVEEVK(+229.16).N	Y	Y	64.35	20.31	1788.06	0	597.026	63.33	4	F4:24959	Abmart_Citrus-Leafvein_1-12.raw	7	2763100	2578200	121260	2126000	2234100	120840	2237900	2363800	96665	2334800	2449600	121050	5462500	4481000	4698400	4905400	677	687	TMT6plex	F1:TMT6plex:1000.00;K11:TMT6plex:1000.00	18	75	XP_006472827.1	uncharacterized protein LOC102617553 [Citrus sinensis]
R.D(+229.16)WGAALEPEK(+229.16).V	Y	Y	60.91	14.19	1572.86	0.9	525.293	79.25	31	F31:31541	Abmart_Citrus-Leafvein_3-4.raw	0	0	0	112160	0	0	120370	0	0	92956	0	0	119840	112160	120370	92956	119840	707	716	TMT6plex	D1:TMT6plex:1000.00;K10:TMT6plex:1000.00	18	75	XP_006472827.1	uncharacterized protein LOC102617553 [Citrus sinensis]
K.I(+229.16)K(+229.16)LDGSDLK(+229.16)R.L	Y	Y	60.62	18.7	1831.15	0.5	458.795	52.95	17	F17:18344	Abmart_Citrus-Leafvein_2-2.raw	9	6518900	8804700	3212900	4567300	3609200	4252800	5094500	4982900	4665500	5845900	6477000	3543200	18537000	12429000	14743000	15866000	651	660	TMT6plex	I1:TMT6plex:1000.00;K2:TMT6plex:1000.00;K9:TMT6plex:1000.00	18	75	XP_006472827.1	uncharacterized protein LOC102617553 [Citrus sinensis]
K.L(+229.16)IQSGSAGR.A	Y	Y	57.57	16.58	1116.65	0.6	559.33	30.18	34	F34:10692	Abmart_Citrus-Leafvein_3-7.raw	10	1110700	2620100	1425300	925810	2397700	1256100	1040000	2412000	1342700	949800	2659500	1776600	5156100	4579600	4794600	5386000	601	609	TMT6plex	L1:TMT6plex:1000.00	18	75	XP_006472827.1	uncharacterized protein LOC102617553 [Citrus sinensis]
R.R(+229.16)PTSSYR.H	Y	Y	54.48	19.24	1094.6	0.1	365.875	16.97	32	F32:5557	Abmart_Citrus-Leafvein_3-5.raw	24	1708900	2743800	1935600	1662100	2008400	1657400	1446300	2189500	1637300	1560600	2605000	2368300	6388200	5327800	5273200	6534000	341	347	TMT6plex	R1:TMT6plex:1000.00	18	75	XP_006472827.1	uncharacterized protein LOC102617553 [Citrus sinensis]
K.F(+229.16)IAVATR.R	Y	Y	53.72	24.53	1005.62	-0.3	503.816	58.49	13	F13:21563	Abmart_Citrus-Leafvein_2-1.raw	5	22770000	17321000	17443000	16272000	12375000	11553000	17166000	12972000	12958000	18255000	15606000	15318000	57534000	40201000	43096000	49179000	334	340	TMT6plex	F1:TMT6plex:1000.00	18	75	XP_006472827.1	uncharacterized protein LOC102617553 [Citrus sinensis]
K.N(+229.16)K(+229.16)FIELTR.F	Y	Y	51.77	17.14	1477.9	-0.2	493.641	62.29	1	F1:23767	Abmart_Citrus-Leafvein_1-1.raw	1	319120	0	0	290450	0	0	270120	0	0	259230	0	0	319120	290450	270120	259230	357	364	TMT6plex	N1:TMT6plex:1000.00;K2:TMT6plex:1000.00	18	75	XP_006472827.1	uncharacterized protein LOC102617553 [Citrus sinensis]
K.I(+229.16)K(+229.16)LDGSDLK(+229.16).R	Y	Y	51.69	29.66	1675.05	0.5	838.532	64.62	13	F13:24674	Abmart_Citrus-Leafvein_2-1.raw	6	15099000	25039000	39320000	10683000	18400000	31309000	11078000	18503000	32814000	13355000	19844000	31622000	79457000	60393000	62395000	64820000	651	659	TMT6plex	I1:TMT6plex:1000.00;K2:TMT6plex:1000.00;K9:TMT6plex:1000.00	18	75	XP_006472827.1	uncharacterized protein LOC102617553 [Citrus sinensis]
K.L(+229.16)DGSDLK(+229.16)R.L	Y	Y	47.57	17.07	1360.81	1.9	454.611	45.73	10	F10:16792	Abmart_Citrus-Leafvein_1-7.raw	8	878040	9307000	246490	837570	8015000	416530	681590	8018300	436090	1124200	9042700	309680	10432000	9269100	9135900	10477000	653	660	TMT6plex	L1:TMT6plex:1000.00;K7:TMT6plex:1000.00	18	75	XP_006472827.1	uncharacterized protein LOC102617553 [Citrus sinensis]
K.L(+229.16)DGSDLK(+229.16).R	Y	Y	42	23.57	1204.71	3.5	603.363	55.72	8	F8:24031	Abmart_Citrus-Leafvein_1-5.raw	5	13132000	16216000	19950000	9424100	11898000	13578000	10823000	13708000	15723000	11185000	13884000	15718000	49299000	34900000	40254000	40786000	653	659	TMT6plex	L1:TMT6plex:1000.00;K7:TMT6plex:1000.00	18	75	XP_006472827.1	uncharacterized protein LOC102617553 [Citrus sinensis]
R.R(+229.16)LTTNGK(+229.16).N	Y	Y	36.57	17.39	1246.78	-1	416.599	17.42	16	F16:5742	Abmart_Citrus-Leafvein_2-12.raw	4	351860	728440	358850	301870	633610	433130	227440	745400	398730	400490	842410	471990	1439200	1368600	1371600	1714900	505	511	TMT6plex	R1:TMT6plex:1000.00;K7:TMT6plex:1000.00	18	75	XP_006472827.1	uncharacterized protein LOC102617553 [Citrus sinensis]
R.D(+229.16)GTQRVK(+229.16).I	Y	Y	32.19	15.15	1260.76	-0.4	631.385	108.93	4	F4:44270	Abmart_Citrus-Leafvein_1-12.raw	1	131060	0	0	104970	0	0	118110	0	0	107370	0	0	131060	104970	118110	107370	258	264	TMT6plex	D1:TMT6plex:1000.00;K7:TMT6plex:1000.00	18	75	XP_006472827.1	uncharacterized protein LOC102617553 [Citrus sinensis]
R.F(+229.16)GVPMGYGGPHAAFLATSQEYK(+229.16).R	Y	Y	126.76	22.65	2785.43	1.3	929.485	93.75	1	F1:38528	Abmart_Citrus-Leafvein_1-1.raw	10	1197600	716080	412890	1289300	741570	342600	1047600	660180	387620	1140400	539260	407340	2326600	2373500	2095400	2087000	359	380	TMT6plex	F1:TMT6plex:1000.00;K22:TMT6plex:1000.00	59	146	XP_006475931.1	glycine dehydrogenase (decarboxylating) mitochondrial [Citrus sinensis]
R.N(+229.16)IMENPAWYTQYTPYQAEIAQGR.L	Y	Y	126.11	21.51	2972.43	0.3	991.818	99.21	34	F34:42262	Abmart_Citrus-Leafvein_3-7.raw	9	40809	61928	58729	57283	71672	53854	37182	95215	51732	31484	57336	73145	161470	182810	184130	161970	187	209	TMT6plex	N1:TMT6plex:1000.00	59	146	XP_006475931.1	glycine dehydrogenase (decarboxylating) mitochondrial [Citrus sinensis]
K.C(+57.02)(+229.16)ADAHAIASAAYK(+229.16).I	Y	Y	121.41	24.53	1805.95	1	903.983	53.82	8	F8:22424	Abmart_Citrus-Leafvein_1-5.raw	12	413390	3182800	290430	446060	3775200	281670	351830	2362300	251340	402880	2620100	290030	3886600	4503000	2965500	3313000	482	494	Carbamidomethylation; TMT6plex	C1:Carbamidomethylation:1000.00;C1:TMT6plex:1000.00;K13:TMT6plex:1000.00	59	146	XP_006475931.1	glycine dehydrogenase (decarboxylating) mitochondrial [Citrus sinensis]
R.F(+229.16)GVPM(+15.99)GYGGPHAAFLATSQEYK(+229.16).R	Y	Y	116.53	23.57	2801.43	1.1	934.817	76.63	27	F27:31133	Abmart_Citrus-Leafvein_3-11.raw	5	153950	111700	74084	172430	126780	139900	171610	122750	90859	162930	100610	85782	339740	439120	385230	349320	359	380	TMT6plex; Oxidation (M)	F1:TMT6plex:1000.00;M5:Oxidation (M):1000.00;K22:TMT6plex:1000.00	59	146	XP_006475931.1	glycine dehydrogenase (decarboxylating) mitochondrial [Citrus sinensis]
K.H(+229.16)LAPFLPSHPVVSTGGIPAPEK(+229.16).S	Y	Y	112.69	20.69	2708.54	0.8	678.143	80.37	1	F1:32422	Abmart_Citrus-Leafvein_1-1.raw	8	860880	390490	518070	844980	440490	512960	716770	370460	462760	709130	303330	516250	1769400	1798400	1550000	1528700	814	835	TMT6plex	H1:TMT6plex:1000.00;K22:TMT6plex:1000.00	59	146	XP_006475931.1	glycine dehydrogenase (decarboxylating) mitochondrial [Citrus sinensis]
K.S(+229.16)FIGMGYYNTHVPPVILR.N	Y	Y	103.46	22.35	2292.23	-3.1	765.081	95.31	29	F29:38600	Abmart_Citrus-Leafvein_3-2.raw	3	341440	160400	300070	317010	162490	260310	339810	151190	288960	332250	160100	375440	801910	739810	779960	867790	169	186	TMT6plex	S1:TMT6plex:1000.00	59	146	XP_006475931.1	glycine dehydrogenase (decarboxylating) mitochondrial [Citrus sinensis]
R.N(+229.16)IM(+15.99)ENPAWYTQYTPYQAEIAQGR.L	Y	Y	102.66	19.79	2988.43	1.2	997.151	93.41	31	F31:37915	Abmart_Citrus-Leafvein_3-4.raw	8	48345	70938	64994	54339	78545	93675	42718	88635	51179	35807	72271	99885	184280	226560	182530	207960	187	209	TMT6plex; Oxidation (M)	N1:TMT6plex:1000.00;M3:Oxidation (M):1000.00	59	146	XP_006475931.1	glycine dehydrogenase (decarboxylating) mitochondrial [Citrus sinensis]
K.N(+229.16)TAGIEPEDVAK(+229.16)R.L	Y	Y	102.34	21.31	1857.04	-0.2	620.019	38.38	27	F27:14215	Abmart_Citrus-Leafvein_3-11.raw	5	537650	385210	816320	584760	456320	1059200	529200	336490	778440	537320	319660	840010	1739200	2100300	1644100	1697000	914	926	TMT6plex	N1:TMT6plex:1000.00;K12:TMT6plex:1000.00	59	146	XP_006475931.1	glycine dehydrogenase (decarboxylating) mitochondrial [Citrus sinensis]
K.T(+229.16)FC(+57.02)IPHGGGGPGM(+15.99)GPIGVK(+229.16).K	Y	Y	102.1	19.76	2312.22	0	771.746	60.06	2	F2:23731	Abmart_Citrus-Leafvein_1-10.raw	4	104560	164780	197530	109120	166300	310490	123900	159050	184380	101750	142990	185970	466870	585910	467330	430710	794	812	TMT6plex; Carbamidomethylation; Oxidation (M)	T1:TMT6plex:1000.00;C3:Carbamidomethylation:1000.00;M13:Oxidation (M):1000.00;K19:TMT6plex:1000.00	59	146	XP_006475931.1	glycine dehydrogenase (decarboxylating) mitochondrial [Citrus sinensis]
K.T(+229.16)FC(+57.02)IPHGGGGPGMGPIGVK(+229.16).K	Y	Y	101.09	23.12	2296.22	1.1	766.416	80.81	13	F13:31948	Abmart_Citrus-Leafvein_2-1.raw	6	1022400	655060	740060	1143100	612830	580730	925070	480720	664870	917300	428730	601910	2417500	2336600	2070700	1947900	794	812	TMT6plex; Carbamidomethylation	T1:TMT6plex:1000.00;C3:Carbamidomethylation:1000.00;K19:TMT6plex:1000.00	59	146	XP_006475931.1	glycine dehydrogenase (decarboxylating) mitochondrial [Citrus sinensis]
R.H(+229.16)NSATPEDQAK(+229.16).M	Y	Y	100.32	20.32	1654.87	-1.4	552.629	14.5	24	F24:4133	Abmart_Citrus-Leafvein_2-9.raw	6	370810	474730	235090	370490	394870	224930	214390	213470	153720	262370	256100	138350	1080600	990290	581580	656830	102	112	TMT6plex	H1:TMT6plex:1000.00;K11:TMT6plex:1000.00	59	146	XP_006475931.1	glycine dehydrogenase (decarboxylating) mitochondrial [Citrus sinensis]
K.S(+229.16)FIGM(+15.99)GYYNTHVPPVILR.N	Y	Y	99.31	20.31	2308.22	0.9	770.416	77.37	27	F27:31561	Abmart_Citrus-Leafvein_3-11.raw	6	322850	270420	134780	329670	303440	172340	335040	294270	136290	336940	267140	150520	728040	805450	765600	754600	169	186	TMT6plex; Oxidation (M)	S1:TMT6plex:1000.00;M5:Oxidation (M):1000.00	59	146	XP_006475931.1	glycine dehydrogenase (decarboxylating) mitochondrial [Citrus sinensis]
R.E(+229.16)YAAYPASWLR.F	Y	Y	97.89	20.54	1554.8	0.2	778.409	89.8	9	F9:39734	Abmart_Citrus-Leafvein_1-6.raw	12	1308200	2136100	1108000	1463500	2308300	1075600	1016800	1847400	894360	1046200	1696000	1059100	4552300	4847300	3758500	3801400	1009	1019	TMT6plex	E1:TMT6plex:1000.00	59	146	XP_006475931.1	glycine dehydrogenase (decarboxylating) mitochondrial [Citrus sinensis]
R.I(+229.16)VGVSIDSSGK(+229.16)PALR.V	Y	Y	97.16	19.82	1956.18	0.8	653.067	74.42	13	F13:28986	Abmart_Citrus-Leafvein_2-1.raw	16	1422300	2126200	1679000	1414200	2083400	1799300	1179900	1911900	1683900	1460900	1853000	1816100	5227500	5296900	4775700	5130000	387	401	TMT6plex	I1:TMT6plex:1000.00;K11:TMT6plex:1000.00	59	146	XP_006475931.1	glycine dehydrogenase (decarboxylating) mitochondrial [Citrus sinensis]
K.G(+229.16)APHPPSLLMGDTWTK(+229.16)PYSR.E	Y	Y	96.75	21.15	2668.42	0.2	668.112	66.54	3	F3:25746	Abmart_Citrus-Leafvein_1-11.raw	2	616310	75718	209360	645590	91874	179470	489230	72510	196540	496530	75982	194540	901390	916940	758280	767050	989	1008	TMT6plex	G1:TMT6plex:1000.00;K16:TMT6plex:1000.00	59	146	XP_006475931.1	glycine dehydrogenase (decarboxylating) mitochondrial [Citrus sinensis]
K.E(+229.16)LSLC(+57.02)HSMIPLGSC(+57.02)TMK(+229.16).L	Y	Y	93.12	21.62	2421.23	1.5	808.085	75.54	24	F24:30672	Abmart_Citrus-Leafvein_2-9.raw	1	0	155880	0	0	168790	0	0	116520	0	0	97082	0	155880	168790	116520	97082	584	600	TMT6plex; Carbamidomethylation	E1:TMT6plex:1000.00;C5:Carbamidomethylation:1000.00;C14:Carbamidomethylation:1000.00;K17:TMT6plex:1000.00	59	146	XP_006475931.1	glycine dehydrogenase (decarboxylating) mitochondrial [Citrus sinensis]
K.S(+229.16)GDVC(+57.02)GVLVQYPGTEGEVLDYGDFIK(+229.16).N	Y	Y	92.62	18.23	3274.65	0.7	1092.56	103.88	17	F17:42174	Abmart_Citrus-Leafvein_2-2.raw	4	0	81688	181990	0	92138	193270	0	106020	182780	0	97200	189310	263680	285410	288800	286510	295	320	TMT6plex; Carbamidomethylation	S1:TMT6plex:1000.00;C5:Carbamidomethylation:1000.00;K26:TMT6plex:1000.00	59	146	XP_006475931.1	glycine dehydrogenase (decarboxylating) mitochondrial [Citrus sinensis]
R.N(+229.16)VC(+57.02)IIPVSAHGTNPATAAMC(+57.02)GMK(+229.16).I	Y	Y	90.6	20.57	2857.45	-1.8	953.488	73.03	2	F2:29382	Abmart_Citrus-Leafvein_1-10.raw	3	28651	19753	44903	28204	21772	23329	29265	14907	32931	23776	17000	29597	93306	73306	77103	70372	681	703	TMT6plex; Carbamidomethylation	N1:TMT6plex:1000.00;C3:Carbamidomethylation:1000.00;C20:Carbamidomethylation:1000.00;K23:TMT6plex:1000.00	59	146	XP_006475931.1	glycine dehydrogenase (decarboxylating) mitochondrial [Citrus sinensis]
K.F(+229.16)DEGLTESQM(+15.99)IEHMQK(+229.16).L	Y	Y	89.92	19.11	2396.18	0.2	799.733	74.74	13	F13:29239	Abmart_Citrus-Leafvein_2-1.raw	3	319220	144170	165910	298830	172350	200990	313000	171680	142900	274880	153320	145420	629300	672170	627580	573620	144	159	TMT6plex; Oxidation (M)	F1:TMT6plex:1000.00;M10:Oxidation (M):42.89;K16:TMT6plex:1000.00	59	146	XP_006475931.1	glycine dehydrogenase (decarboxylating) mitochondrial [Citrus sinensis]
R.R(+229.16)HNSATPEDQAK(+229.16).M	Y	Y	89.92	19.35	1810.97	-0.9	604.663	12.7	14	F14:3189	Abmart_Citrus-Leafvein_2-10.raw	10	835050	501070	250330	875120	523960	283090	618010	320440	183970	575300	339110	177910	1586400	1682200	1122400	1092300	101	112	TMT6plex	R1:TMT6plex:1000.00;K12:TMT6plex:1000.00	59	146	XP_006475931.1	glycine dehydrogenase (decarboxylating) mitochondrial [Citrus sinensis]
K.K(+229.16)(+229.16)LGTVEVQGLPFFDTVK(+229.16).V	Y	Y	89.57	22.7	2564.52	1.1	642.138	100.78	29	F29:41217	Abmart_Citrus-Leafvein_3-2.raw	5	83296	259410	416610	90326	257200	506780	71058	256020	472940	92035	214520	436610	759320	854300	800020	743160	463	479	TMT6plex	K1:TMT6plex:1000.00;K1:TMT6plex:1000.00;K17:TMT6plex:1000.00	59	146	XP_006475931.1	glycine dehydrogenase (decarboxylating) mitochondrial [Citrus sinensis]
K.L(+229.16)GTVEVQGLPFFDTVK(+229.16).V	Y	Y	89.5	19.55	2207.26	1	736.762	107.3	13	F13:44118	Abmart_Citrus-Leafvein_2-1.raw	20	351730	488560	226000	349000	544710	223220	305670	476540	213380	329480	424460	223610	1066300	1116900	995590	977560	464	479	TMT6plex	L1:TMT6plex:1000.00;K16:TMT6plex:1000.00	59	146	XP_006475931.1	glycine dehydrogenase (decarboxylating) mitochondrial [Citrus sinensis]
R.G(+229.16)VNGTVAHEFIVDLR.G	Y	Y	88.78	21.29	1855.02	3	619.348	86.15	7	F7:35536	Abmart_Citrus-Leafvein_1-4.raw	1	555710	0	0	534750	0	0	576920	0	0	796870	0	0	555710	534750	576920	796870	896	910	TMT6plex	G1:TMT6plex:1000.00	59	146	XP_006475931.1	glycine dehydrogenase (decarboxylating) mitochondrial [Citrus sinensis]
R.E(+229.16)SPYLTHPVFNK(+229.16).Y	Y	Y	88.54	20.55	1889.05	1.5	630.69	70.14	35	F35:25993	Abmart_Citrus-Leafvein_3-8.raw	16	984150	4920500	3902200	1009800	5438300	3692600	1020000	4918800	3796300	946010	4658100	3359800	9806800	10141000	9735100	8963900	555	566	TMT6plex	E1:TMT6plex:1000.00;K12:TMT6plex:1000.00	59	146	XP_006475931.1	glycine dehydrogenase (decarboxylating) mitochondrial [Citrus sinensis]
K.N(+229.16)TAGIEPEDVAK(+229.16).R	Y	Y	88.47	22.19	1700.94	0.8	851.476	47.14	14	F14:17752	Abmart_Citrus-Leafvein_2-10.raw	8	411500	410360	408830	398110	431190	409280	348150	345880	356360	337820	302800	381000	1230700	1238600	1050400	1021600	914	925	TMT6plex	N1:TMT6plex:1000.00;K12:TMT6plex:1000.00	59	146	XP_006475931.1	glycine dehydrogenase (decarboxylating) mitochondrial [Citrus sinensis]
K.T(+229.16)FIIASNC(+57.02)HPQTIDIC(+57.02)ITR.A	Y	Y	88.09	18.3	2488.28	-0.1	830.433	75.04	14	F14:30188	Abmart_Citrus-Leafvein_2-10.raw	2	0	32028	94709	0	39173	96230	0	28870	79965	0	28631	96654	126740	135400	108840	125290	257	275	TMT6plex; Carbamidomethylation	T1:TMT6plex:1000.00;C8:Carbamidomethylation:1000.00;C16:Carbamidomethylation:1000.00	59	146	XP_006475931.1	glycine dehydrogenase (decarboxylating) mitochondrial [Citrus sinensis]
K.A(+229.16)DIHNNVLK(+229.16).G	Y	Y	87.42	21.61	1480.88	3.6	494.635	40.6	9	F9:16662	Abmart_Citrus-Leafvein_1-6.raw	6	1661300	1182600	3488300	1700200	1190200	3792800	1329900	1096700	3009400	1522200	1118500	3165400	6332200	6683200	5436000	5806100	980	988	TMT6plex	A1:TMT6plex:1000.00;K9:TMT6plex:1000.00	59	146	XP_006475931.1	glycine dehydrogenase (decarboxylating) mitochondrial [Citrus sinensis]
K.V(+229.16)VVSDLK(+229.16)DIDYK(+229.16).S	Y	Y	86.65	19.11	2080.24	0	1041.13	72.26	14	F14:28930	Abmart_Citrus-Leafvein_2-10.raw	8	823130	980620	695120	833270	989180	780270	728570	865540	752410	799800	838890	676060	2498900	2602700	2346500	2314800	283	294	TMT6plex	V1:TMT6plex:1000.00;K7:TMT6plex:1000.00;K12:TMT6plex:1000.00	59	146	XP_006475931.1	glycine dehydrogenase (decarboxylating) mitochondrial [Citrus sinensis]
K.E(+229.16)LSLC(+57.02)HSM(+15.99)IPLGSC(+57.02)TMK(+229.16).L	Y	Y	85.91	19.32	2437.22	0.5	813.416	81.15	23	F23:33503	Abmart_Citrus-Leafvein_2-8.raw	2	8760.6	68533	0	8677.8	77700	0	9658.5	68987	0	7548.7	66681	0	77294	86377	78646	74229	584	600	TMT6plex; Carbamidomethylation; Oxidation (M)	E1:TMT6plex:1000.00;C5:Carbamidomethylation:1000.00;M8:Oxidation (M):86.34;C14:Carbamidomethylation:1000.00;K17:TMT6plex:1000.00	59	146	XP_006475931.1	glycine dehydrogenase (decarboxylating) mitochondrial [Citrus sinensis]
R.V(+229.16)VDSNTVTASFDETTTLEDVDK(+229.16).L	Y	Y	85.79	18.65	2843.43	-0.1	948.818	87.99	26	F26:35587	Abmart_Citrus-Leafvein_3-10.raw	4	15779	14860	60313	13112	18234	48488	12773	16840	43903	15681	16646	46446	90952	79834	73516	78773	501	522	TMT6plex	V1:TMT6plex:1000.00;K22:TMT6plex:1000.00	59	146	XP_006475931.1	glycine dehydrogenase (decarboxylating) mitochondrial [Citrus sinensis]
K.F(+229.16)DEGLTESQMIEHMQK(+229.16).L	Y	Y	85.22	21.88	2380.18	0.4	596.053	84.85	5	F5:34473	Abmart_Citrus-Leafvein_1-2.raw	6	301850	487270	511150	288090	421020	383360	258090	419530	494830	266170	359550	422710	1300300	1092500	1172400	1048400	144	159	TMT6plex	F1:TMT6plex:1000.00;K16:TMT6plex:1000.00	59	146	XP_006475931.1	glycine dehydrogenase (decarboxylating) mitochondrial [Citrus sinensis]
K.G(+229.16)APHPPSLLM(+15.99)GDTWTK(+229.16)PYSR.E	Y	Y	83.29	19.22	2684.41	0.4	672.111	61.18	12	F12:24142	Abmart_Citrus-Leafvein_1-9.raw	2	215890	357660	0	240510	399590	0	231720	341460	0	207140	318530	0	573550	640100	573180	525670	989	1008	TMT6plex; Oxidation (M)	G1:TMT6plex:1000.00;M10:Oxidation (M):1000.00;K16:TMT6plex:1000.00	59	146	XP_006475931.1	glycine dehydrogenase (decarboxylating) mitochondrial [Citrus sinensis]
K.Y(+229.16)HTEHELLR.Y	Y	Y	80.34	18.8	1425.76	0.7	357.447	29.32	8	F8:11702	Abmart_Citrus-Leafvein_1-5.raw	12	1108900	745150	873910	1159800	700190	849890	946900	686540	829460	1044100	672690	973460	2727900	2709900	2462900	2690300	567	575	TMT6plex	Y1:TMT6plex:1000.00	59	146	XP_006475931.1	glycine dehydrogenase (decarboxylating) mitochondrial [Citrus sinensis]
R.E(+229.16)EIAQIENGK(+229.16).A	Y	Y	80.08	17.94	1587.89	0	794.951	50.73	2	F2:19614	Abmart_Citrus-Leafvein_1-10.raw	6	715610	606770	575870	706290	692750	702180	604350	684860	644180	571860	595940	567330	1898300	2101200	1933400	1735100	970	979	TMT6plex	E1:TMT6plex:1000.00;K10:TMT6plex:1000.00	59	146	XP_006475931.1	glycine dehydrogenase (decarboxylating) mitochondrial [Citrus sinensis]
K.I(+229.16)AILNANYMAK(+229.16).R	Y	Y	79.54	19.76	1678.98	0.6	840.5	93.09	30	F30:37511	Abmart_Citrus-Leafvein_3-3.raw	9	2455900	3544200	1437200	2700500	3713100	1171700	1994200	2968700	1289700	2136400	2903900	1203900	7437300	7585300	6252600	6244300	874	884	TMT6plex	I1:TMT6plex:1000.00;K11:TMT6plex:1000.00	59	146	XP_006475931.1	glycine dehydrogenase (decarboxylating) mitochondrial [Citrus sinensis]
K.E(+229.16)LSLC(+57.02)HSM(+15.99)IPLGSC(+57.02)TM(+15.99)K(+229.16).L	Y	Y	78.06	16.14	2453.22	1.2	818.748	71.46	34	F34:29234	Abmart_Citrus-Leafvein_3-7.raw	2	97644	0	82539	116710	0	125270	124690	0	81352	113620	0	91011	180180	241980	206040	204630	584	600	TMT6plex; Carbamidomethylation; Oxidation (M)	E1:TMT6plex:1000.00;C5:Carbamidomethylation:1000.00;M8:Oxidation (M):1000.00;C14:Carbamidomethylation:1000.00;M16:Oxidation (M):1000.00;K17:TMT6plex:1000.00	59	146	XP_006475931.1	glycine dehydrogenase (decarboxylating) mitochondrial [Citrus sinensis]
K.K(+229.16)(+229.16)HLAPFLPSHPVVSTGGIPAPEK(+229.16).S	Y	Y	76.76	20.14	3065.8	0.6	614.168	71.64	17	F17:26851	Abmart_Citrus-Leafvein_2-2.raw	1	0	276600	0	0	277850	0	0	258570	0	0	224420	0	276600	277850	258570	224420	813	835	TMT6plex	K1:TMT6plex:1000.00;K1:TMT6plex:1000.00;K23:TMT6plex:1000.00	59	146	XP_006475931.1	glycine dehydrogenase (decarboxylating) mitochondrial [Citrus sinensis]
K.I(+229.16)AILNANYM(+15.99)AK(+229.16).R	Y	Y	76.62	18.27	1694.98	-0.2	848.497	79.22	6	F6:31808	Abmart_Citrus-Leafvein_1-3.raw	7	386400	581730	226840	375650	601750	360220	380540	662860	227260	369090	613420	220940	1195000	1337600	1270700	1203400	874	884	TMT6plex; Oxidation (M)	I1:TMT6plex:1000.00;M9:Oxidation (M):1000.00;K11:TMT6plex:1000.00	59	146	XP_006475931.1	glycine dehydrogenase (decarboxylating) mitochondrial [Citrus sinensis]
R.Y(+229.16)C(+57.02)DALISIR.E	Y	Y	75.03	18.39	1338.72	0.6	670.366	78.22	33	F33:33837	Abmart_Citrus-Leafvein_3-6.raw	5	1565100	231860	1034900	1943200	259840	1321800	2149500	168590	1000900	1660900	165810	863750	2831800	3524800	3319000	2690500	961	969	TMT6plex; Carbamidomethylation	Y1:TMT6plex:1000.00;C2:Carbamidomethylation:1000.00	59	146	XP_006475931.1	glycine dehydrogenase (decarboxylating) mitochondrial [Citrus sinensis]
R.V(+229.16)HGLAGTFALGLK(+229.16).K	Y	Y	74.06	19.7	1741.07	1.3	581.363	86.58	18	F18:34601	Abmart_Citrus-Leafvein_2-3.raw	2	196690	300080	0	218880	316840	0	200710	318320	0	206500	265450	0	496760	535720	519030	471950	450	462	TMT6plex	V1:TMT6plex:1000.00;K13:TMT6plex:1000.00	59	146	XP_006475931.1	glycine dehydrogenase (decarboxylating) mitochondrial [Citrus sinensis]
K.F(+229.16)WPATGR.V	Y	Y	73.65	20.26	1062.58	2.2	532.299	69.01	1	F1:26919	Abmart_Citrus-Leafvein_1-1.raw	7	7998900	9788500	1061900	9073600	10157000	979660	6742800	7976100	971470	6605000	7923700	1130500	18849000	20210000	15690000	15659000	1023	1029	TMT6plex	F1:TMT6plex:1000.00	59	146	XP_006475931.1	glycine dehydrogenase (decarboxylating) mitochondrial [Citrus sinensis]
K.M(+229.16)(+15.99)SELVGLDNLDSLIDATVPK(+229.16).S	Y	Y	71.93	16.31	2603.41	0.3	868.812	111.15	32	F32:48036	Abmart_Citrus-Leafvein_3-5.raw	2	0	6790.5	12865	0	5060.7	18972	0	4255.7	13374	0	3716.8	12472	19656	24033	17630	16188	113	132	TMT6plex; Oxidation (M)	M1:TMT6plex:1000.00;M1:Oxidation (M):1000.00;K20:TMT6plex:1000.00	59	146	XP_006475931.1	glycine dehydrogenase (decarboxylating) mitochondrial [Citrus sinensis]
K.H(+229.16)YPILFR.G	Y	Y	71.82	17.99	1173.69	1	392.236	49.07	2	F2:19049	Abmart_Citrus-Leafvein_1-10.raw	10	1541700	1414600	1415600	1833100	1549200	1435800	1389300	1372100	1209700	1379800	1317900	1407700	4371900	4818100	3971100	4105400	889	895	TMT6plex	H1:TMT6plex:1000.00	59	146	XP_006475931.1	glycine dehydrogenase (decarboxylating) mitochondrial [Citrus sinensis]
R.Y(+229.16)IHLLQSK(+229.16).E	Y	Y	71.55	22.37	1458.9	1.6	487.307	70.56	31	F31:27444	Abmart_Citrus-Leafvein_3-4.raw	10	3626800	7924600	7594800	3948300	7889000	7744900	3738300	7509200	7633800	3957100	6695500	6703600	19146000	19582000	18881000	17356000	576	583	TMT6plex	Y1:TMT6plex:1000.00;K8:TMT6plex:1000.00	59	146	XP_006475931.1	glycine dehydrogenase (decarboxylating) mitochondrial [Citrus sinensis]
K.F(+229.16)DEGLTESQM(+15.99)IEHM(+15.99)QK(+229.16).L	Y	Y	71.48	20.41	2412.17	0.8	805.065	56.2	26	F26:21549	Abmart_Citrus-Leafvein_3-10.raw	3	121960	79488	148330	106040	79254	199780	95069	70605	103550	92909	76876	173010	349780	385070	269230	342790	144	159	TMT6plex; Oxidation (M)	F1:TMT6plex:1000.00;M10:Oxidation (M):1000.00;M14:Oxidation (M):1000.00;K16:TMT6plex:1000.00	59	146	XP_006475931.1	glycine dehydrogenase (decarboxylating) mitochondrial [Citrus sinensis]
K.G(+229.16)NINIEELRK(+229.16).A	Y	Y	71.07	17.69	1642.98	0.4	822.496	66.98	33	F33:28438	Abmart_Citrus-Leafvein_3-6.raw	9	911320	1511600	1158700	1043500	1615700	1837800	770540	1276700	1561300	824580	1328200	1418700	3581700	4497000	3608500	3571500	713	722	TMT6plex	G1:TMT6plex:1000.00;K10:TMT6plex:1000.00	59	146	XP_006475931.1	glycine dehydrogenase (decarboxylating) mitochondrial [Citrus sinensis]
K.F(+229.16)DEGLTESQMIEHM(+15.99)QK(+229.16).L	Y	Y	70.06	16.75	2396.18	0.9	799.733	71.21	29	F29:27120	Abmart_Citrus-Leafvein_3-2.raw	2	0	68546	178420	0	66337	149890	0	57644	154840	0	58930	155750	246970	216230	212490	214680	144	159	TMT6plex; Oxidation (M)	F1:TMT6plex:1000.00;M14:Oxidation (M):18.33;K16:TMT6plex:1000.00	59	146	XP_006475931.1	glycine dehydrogenase (decarboxylating) mitochondrial [Citrus sinensis]
K.G(+229.16)NINIEELR.K	Y	Y	69.95	17.84	1285.72	-0.2	643.867	67.62	8	F8:28833	Abmart_Citrus-Leafvein_1-5.raw	9	778800	807270	773480	760320	830510	706270	737740	820400	614920	672390	769500	713560	2359600	2297100	2173100	2155400	713	721	TMT6plex	G1:TMT6plex:1000.00	59	146	XP_006475931.1	glycine dehydrogenase (decarboxylating) mitochondrial [Citrus sinensis]
K.N(+229.16)AHANGVK(+229.16).V	Y	Y	67.65	17.44	1267.74	0.7	634.878	16.66	20	F20:5500	Abmart_Citrus-Leafvein_2-5.raw	7	399470	496290	559340	324920	573740	735970	235280	608550	740360	624710	614610	523870	1455100	1634600	1584200	1763200	321	328	TMT6plex	N1:TMT6plex:1000.00;K8:TMT6plex:1000.00	59	146	XP_006475931.1	glycine dehydrogenase (decarboxylating) mitochondrial [Citrus sinensis]
R.N(+229.16)LIC(+57.02)TLLPAAQVAEEQAAATA	Y	Y	64.59	12.96	2383.26	1.1	1192.64	110.21	1	F1:45949	Abmart_Citrus-Leafvein_1-1.raw	3	17000	0	13528	16234	0	17385	13645	0	15368	13790	0	17003	30528	33619	29013	30793	1038	1058	TMT6plex; Carbamidomethylation	N1:TMT6plex:1000.00;C4:Carbamidomethylation:1000.00	59	146	XP_006475931.1	glycine dehydrogenase (decarboxylating) mitochondrial [Citrus sinensis]
R.D(+229.16)NLSTLM(+15.99)VTYPSTHGVYEEGIDEIC(+57.02)K(+229.16).I	Y	Y	64.2	16.33	3444.68	2.4	862.18	92.25	29	F29:37101	Abmart_Citrus-Leafvein_3-2.raw	2	64033	0	35579	60546	0	43285	63865	0	25762	54046	0	29974	99611	103830	89627	84020	729	754	TMT6plex; Oxidation (M); Carbamidomethylation	D1:TMT6plex:1000.00;M7:Oxidation (M):1000.00;C25:Carbamidomethylation:1000.00;K26:TMT6plex:1000.00	59	146	XP_006475931.1	glycine dehydrogenase (decarboxylating) mitochondrial [Citrus sinensis]
R.F(+229.16)GVPMGYGGPHAAFLATSQEYK(+229.16)R.M	Y	Y	61.44	18.08	2941.53	-1	736.389	83.24	5	F5:33825	Abmart_Citrus-Leafvein_1-2.raw	1	98140	0	0	106610	0	0	102830	0	0	99515	0	0	98140	106610	102830	99515	359	381	TMT6plex	F1:TMT6plex:1000.00;K22:TMT6plex:1000.00	59	146	XP_006475931.1	glycine dehydrogenase (decarboxylating) mitochondrial [Citrus sinensis]
R.V(+229.16)DNVYGDR.N	Y	Y	59.55	21.24	1165.59	0.2	583.804	29.84	14	F14:10379	Abmart_Citrus-Leafvein_2-10.raw	6	6081700	1651800	8149600	5978000	1719200	7933500	5311300	1358400	6656000	4781000	1324900	7016400	15883000	15631000	13326000	13122000	1030	1037	TMT6plex	V1:TMT6plex:1000.00	59	146	XP_006475931.1	glycine dehydrogenase (decarboxylating) mitochondrial [Citrus sinensis]
R.K(+229.16)(+229.16)AAEANR.D	Y	Y	57.39	17.11	1216.73	-1	406.583	16.43	33	F33:6261	Abmart_Citrus-Leafvein_3-6.raw	5	0	3623600	2625000	0	3857400	6627900	0	3037800	4750000	0	3371500	3467800	6248500	10485000	7787800	6839300	722	728	TMT6plex	K1:TMT6plex:1000.00;K1:TMT6plex:1000.00	59	146	XP_006475931.1	glycine dehydrogenase (decarboxylating) mitochondrial [Citrus sinensis]
K.I(+229.16)VSVGTDAK(+229.16).G	Y	Y	55.9	19.53	1346.82	4.9	674.419	47.89	36	F36:16151	Abmart_Citrus-Leafvein_3-9.raw	12	850730	1433900	1172300	948150	1742900	1280500	826870	1614700	1110100	837590	1704600	1138900	3457000	3971500	3551700	3681000	704	712	TMT6plex	I1:TMT6plex:1000.00;K9:TMT6plex:1000.00	59	146	XP_006475931.1	glycine dehydrogenase (decarboxylating) mitochondrial [Citrus sinensis]
K.G(+229.16)LTEASK(+229.16).I	Y	Y	53.25	24.74	1162.7	0.9	582.356	37.73	8	F8:14790	Abmart_Citrus-Leafvein_1-5.raw	9	23612000	14677000	8149000	26309000	14500000	9239500	21610000	14066000	7586200	21034000	14430000	6909300	46438000	50048000	43263000	42373000	867	873	TMT6plex	G1:TMT6plex:1000.00;K7:TMT6plex:1000.00	59	146	XP_006475931.1	glycine dehydrogenase (decarboxylating) mitochondrial [Citrus sinensis]
R.A(+229.16)DGFDIK(+229.16).V	Y	Y	50.26	20.93	1222.7	1.3	612.356	66.72	8	F8:28300	Abmart_Citrus-Leafvein_1-5.raw	12	8470300	5680300	12461000	8592200	6021100	13444000	8066500	5716700	11907000	7449500	5753100	11073000	26612000	28058000	25690000	24276000	276	282	TMT6plex	A1:TMT6plex:1000.00;K7:TMT6plex:1000.00	59	146	XP_006475931.1	glycine dehydrogenase (decarboxylating) mitochondrial [Citrus sinensis]
K.L(+229.16)FIVFAGGK(+229.16).S	Y	Y	49.84	17.12	1408.88	0.8	705.45	104.6	8	F8:45071	Abmart_Citrus-Leafvein_1-5.raw	1	11126	0	0	13259	0	0	17045	0	0	9096.1	0	0	11126	13259	17045	9096.1	523	531	TMT6plex	L1:TMT6plex:1000.00;K9:TMT6plex:1000.00	59	146	XP_006475931.1	glycine dehydrogenase (decarboxylating) mitochondrial [Citrus sinensis]
K.V(+229.16)VVSDLK(+229.16).D	Y	Y	46.32	18.54	1216.78	0.2	609.397	53.16	24	F24:21035	Abmart_Citrus-Leafvein_2-9.raw	7	5415000	6424900	7157000	5410500	7231000	7450400	5328000	6766900	6958300	4863100	6534100	6341500	18997000	20092000	19053000	17739000	283	289	TMT6plex	V1:TMT6plex:1000.00;K7:TMT6plex:1000.00	59	146	XP_006475931.1	glycine dehydrogenase (decarboxylating) mitochondrial [Citrus sinensis]
R.N(+229.16)VC(+57.02)IIPVSAHGTNPATAAM(+15.99)C(+57.02)GM(+15.99)K(+229.16).I	Y	Y	40.84	14.25	2889.44	0.2	964.153	56.03	4	F4:21907	Abmart_Citrus-Leafvein_1-12.raw	2	10149	0	14565	13282	0	23971	14305	0	14176	12235	0	16228	24714	37253	28481	28463	681	703	TMT6plex; Carbamidomethylation; Oxidation (M)	N1:TMT6plex:1000.00;C3:Carbamidomethylation:1000.00;M19:Oxidation (M):1000.00;C20:Carbamidomethylation:1000.00;M22:Oxidation (M):1000.00;K23:TMT6plex:1000.00	59	146	XP_006475931.1	glycine dehydrogenase (decarboxylating) mitochondrial [Citrus sinensis]
R.N(+229.16)VC(+57.02)IIPVSAHGTNPATAAM(+15.99)C(+57.02)GMK(+229.16).I	Y	Y	36.59	12.32	2873.44	-0.1	958.821	62.55	28	F28:25491	Abmart_Citrus-Leafvein_3-12.raw	1	0	0	41118	0	0	34999	0	0	30464	0	0	30942	41118	34999	30464	30942	681	703	TMT6plex; Carbamidomethylation; Oxidation (M)	N1:TMT6plex:1000.00;C3:Carbamidomethylation:1000.00;M19:Oxidation (M):14.84;C20:Carbamidomethylation:1000.00;K23:TMT6plex:1000.00	59	146	XP_006475931.1	glycine dehydrogenase (decarboxylating) mitochondrial [Citrus sinensis]
R.L(+229.16)IGAPPGYVGHEEGGQLTEAVR.R	Y	Y	123.15	22.4	2478.31	0.4	827.11	74.69	9	F9:32482	Abmart_Citrus-Leafvein_1-6.raw	6	269760	236630	570890	312120	294550	528550	204250	205460	456500	204920	170280	429520	1077300	1135200	866210	804720	647	668	TMT6plex	L1:TMT6plex:1000.00	85	76	XP_006477653.1	chaperone protein ClpB1 [Citrus sinensis]
R.F(+229.16)QQVYVAEPSVPDTVSILR.G	Y	Y	111.87	20.45	2376.29	0.8	793.104	98.37	34	F34:41881	Abmart_Citrus-Leafvein_3-7.raw	6	38377	41727	55504	49492	82190	64356	33301	44585	43530	34964	51157	47876	135610	196040	121420	134000	334	352	TMT6plex	F1:TMT6plex:1000.00	85	76	XP_006477653.1	chaperone protein ClpB1 [Citrus sinensis]
R.L(+229.16)DEIVVFDPLSHEQLR.K	Y	Y	105.73	23.6	2138.16	1.6	713.728	102.95	20	F20:44194	Abmart_Citrus-Leafvein_2-5.raw	9	59771	65816	105000	45438	110260	140020	44701	75000	69879	33299	72319	97979	230590	295720	189580	203600	759	774	TMT6plex	L1:TMT6plex:1000.00	85	76	XP_006477653.1	chaperone protein ClpB1 [Citrus sinensis]
K.A(+229.16)LAEQLFDDENLLVR.I	Y	Y	104.94	19.61	1974.06	1.3	659.029	106.54	20	F20:45880	Abmart_Citrus-Leafvein_2-5.raw	13	80103	147800	148640	85260	242160	236810	67129	167140	78241	53287	153660	160440	376540	564230	312510	367380	618	632	TMT6plex	A1:TMT6plex:1000.00	85	76	XP_006477653.1	chaperone protein ClpB1 [Citrus sinensis]
R.E(+229.16)ELLFALQEAER.R	Y	Y	100.49	19.98	1675.9	-0.8	838.956	100.75	6	F6:41777	Abmart_Citrus-Leafvein_1-3.raw	5	305470	526330	219220	413980	518870	294100	250330	504110	138740	251260	555600	208090	1051000	1226900	893180	1015000	481	492	TMT6plex	E1:TMT6plex:1000.00	85	76	XP_006477653.1	chaperone protein ClpB1 [Citrus sinensis]
R.L(+229.16)IALDMGALVAGAK(+229.16).Y	Y	Y	99.38	20.23	1800.09	0.8	901.055	107.22	6	F6:44465	Abmart_Citrus-Leafvein_1-3.raw	7	170930	516100	81963	217900	773880	114300	87859	336580	74122	100290	290660	90858	769000	1106100	498560	481810	238	251	TMT6plex	L1:TMT6plex:1000.00;K14:TMT6plex:1000.00	85	76	XP_006477653.1	chaperone protein ClpB1 [Citrus sinensis]
R.R(+229.16)FQQVYVAEPSVPDTVSILR.G	Y	Y	97.75	20.97	2532.39	0.5	845.138	89.66	9	F9:39480	Abmart_Citrus-Leafvein_1-6.raw	2	45704	72328	0	54722	82952	0	38480	84989	0	36355	69935	0	118030	137670	123470	106290	333	352	TMT6plex	R1:TMT6plex:1000.00	85	76	XP_006477653.1	chaperone protein ClpB1 [Citrus sinensis]
R.T(+229.16)EGSMDAANLFK(+229.16)PMLAR.G	Y	Y	94.46	20.03	2309.23	-0.3	770.75	81.02	14	F14:32868	Abmart_Citrus-Leafvein_2-10.raw	3	60493	163010	148240	78707	229210	87137	63129	86806	101660	50178	79220	109970	371750	395050	251600	239360	290	306	TMT6plex	T1:TMT6plex:1000.00;K12:TMT6plex:1000.00	85	76	XP_006477653.1	chaperone protein ClpB1 [Citrus sinensis]
R.V(+229.16)QLDSQPEEIDNLER.K	Y	Y	94.19	19.58	2013.02	0	1007.52	64.27	4	F4:25330	Abmart_Citrus-Leafvein_1-12.raw	3	38186	48988	21993	41478	66419	29739	24033	41214	15559	26029	36214	24347	109170	137640	80806	86590	404	418	TMT6plex	V1:TMT6plex:1000.00	85	76	XP_006477653.1	chaperone protein ClpB1 [Citrus sinensis]
R.V(+229.16)VGQDEAVNAVAESVLR.S	Y	Y	94.17	20.11	1984.08	2.3	993.049	95.15	6	F6:39100	Abmart_Citrus-Leafvein_1-3.raw	6	693930	217470	429940	904560	323590	570940	698140	181100	350680	637450	150900	361890	1341300	1799100	1229900	1150200	571	587	TMT6plex	V1:TMT6plex:1000.00	85	76	XP_006477653.1	chaperone protein ClpB1 [Citrus sinensis]
R.K(+229.16)(+229.16)VESASGDTTFQALK(+229.16).T	Y	Y	93.97	19.4	2268.29	-0.5	757.105	54.24	36	F36:18774	Abmart_Citrus-Leafvein_3-9.raw	5	551120	538720	448340	763360	771960	641070	239750	468560	197970	238440	424040	235070	1538200	2176400	906280	897550	151	165	TMT6plex	K1:TMT6plex:1000.00;K1:TMT6plex:1000.00;K15:TMT6plex:1000.00	85	76	XP_006477653.1	chaperone protein ClpB1 [Citrus sinensis]
K.A(+229.16)HISVFNTLLQVLDDGR.L	Y	Y	91.75	19.61	2126.17	0.1	709.73	111.4	5	F5:46810	Abmart_Citrus-Leafvein_1-2.raw	4	23478	35358	34402	35792	46286	33040	20561	32759	21501	20440	30085	27414	93238	115120	74821	77939	683	699	TMT6plex	A1:TMT6plex:1000.00	85	76	XP_006477653.1	chaperone protein ClpB1 [Citrus sinensis]
K.A(+229.16)IDLVDEAC(+57.02)ANVR.V	Y	Y	91.38	21.88	1673.86	0.6	837.938	69.28	15	F15:28350	Abmart_Citrus-Leafvein_2-11.raw	5	74171	285720	266270	97362	352040	349070	56963	204750	199140	63936	221430	279250	626160	798470	460850	564620	391	403	TMT6plex; Carbamidomethylation	A1:TMT6plex:1000.00;C9:Carbamidomethylation:1000.00	85	76	XP_006477653.1	chaperone protein ClpB1 [Citrus sinensis]
R.I(+229.16)DMSEYMEQHSVSR.L	Y	Y	89.96	18.98	1939.9	1.1	647.64	68.94	30	F30:26689	Abmart_Citrus-Leafvein_3-3.raw	6	41667	323530	98863	57618	422620	96150	24651	310210	76850	26285	256600	88266	464060	576390	411710	371150	633	646	TMT6plex	I1:TMT6plex:1000.00	85	76	XP_006477653.1	chaperone protein ClpB1 [Citrus sinensis]
K.L(+229.16)PSQTPAPDEIPASTTLIK(+229.16).V	Y	Y	88.98	18.86	2436.39	0.4	813.137	89.47	34	F34:37732	Abmart_Citrus-Leafvein_3-7.raw	3	36200	82305	59375	38922	120000	59486	26506	75972	41613	23617	65939	46450	177880	218410	144090	136010	73	91	TMT6plex	L1:TMT6plex:1000.00;K19:TMT6plex:1000.00	85	76	XP_006477653.1	chaperone protein ClpB1 [Citrus sinensis]
K.T(+229.16)AVVEGLAQR.I	Y	Y	88.46	22.71	1271.74	1.2	636.878	56.32	8	F8:23797	Abmart_Citrus-Leafvein_1-5.raw	6	1165200	1734600	4254000	1565300	2691400	5241800	1001500	1086800	2118000	791270	1130800	2685200	7153700	9498600	4206200	4607300	214	223	TMT6plex	T1:TMT6plex:1000.00	85	76	XP_006477653.1	chaperone protein ClpB1 [Citrus sinensis]
R.R(+229.16)PYSVVLFDEVEK(+229.16).A	Y	Y	86.11	21.37	2038.15	0.8	680.391	91.68	35	F35:35301	Abmart_Citrus-Leafvein_3-8.raw	5	43796	315190	377450	55099	439340	444060	32466	213060	237870	30468	188530	297380	736440	938500	483400	516370	670	682	TMT6plex	R1:TMT6plex:1000.00;K13:TMT6plex:1000.00	85	76	XP_006477653.1	chaperone protein ClpB1 [Citrus sinensis]
R.I(+229.16)DMSEYM(+15.99)EQHSVSR.L	Y	Y	85.31	18.35	1955.89	0.1	652.971	43.98	27	F27:16693	Abmart_Citrus-Leafvein_3-11.raw	5	114110	158570	278580	127570	205570	331170	119730	262540	306890	107540	173220	241130	551260	664300	689160	521890	633	646	TMT6plex; Oxidation (M)	I1:TMT6plex:1000.00;M7:Oxidation (M):69.71	85	76	XP_006477653.1	chaperone protein ClpB1 [Citrus sinensis]
K.V(+229.16)ESASGDTTFQALK(+229.16).T	Y	Y	81.57	18.42	1911.04	0.7	638.019	72.97	31	F31:28545	Abmart_Citrus-Leafvein_3-4.raw	6	333600	199060	301300	438250	305170	377360	241510	165590	226640	202190	141280	246590	833960	1120800	633740	590060	152	165	TMT6plex	V1:TMT6plex:1000.00;K14:TMT6plex:1000.00	85	76	XP_006477653.1	chaperone protein ClpB1 [Citrus sinensis]
R.T(+229.16)EGSM(+15.99)DAANLFK(+229.16)PMLAR.G	Y	Y	81.33	16.63	2325.22	1	776.082	73.76	36	F36:26089	Abmart_Citrus-Leafvein_3-9.raw	0	254270	0	223980	323130	0	232220	202770	0	152490	216010	0	185290	478250	555340	355260	401300	290	306	TMT6plex; Oxidation (M)	T1:TMT6plex:1000.00;M5:Oxidation (M):82.65;K12:TMT6plex:1000.00	85	76	XP_006477653.1	chaperone protein ClpB1 [Citrus sinensis]
R.A(+229.16)GLGRPQQPTGSFLFLGPTGVGK(+229.16).T	Y	Y	79.34	18.24	2742.56	0.4	915.194	90.82	5	F5:37236	Abmart_Citrus-Leafvein_1-2.raw	5	324560	289840	413190	442880	376160	775950	188520	123830	288620	206630	107650	342440	1027600	1595000	600970	656720	590	612	TMT6plex	A1:TMT6plex:1000.00;K23:TMT6plex:1000.00	85	76	XP_006477653.1	chaperone protein ClpB1 [Citrus sinensis]
R.G(+229.16)DVPSNLADVR.L	Y	Y	78.69	18.25	1370.74	0.1	686.375	45.67	24	F24:17405	Abmart_Citrus-Leafvein_2-9.raw	3	82251	747700	515960	95058	941490	580750	73185	536960	353740	69348	516210	399800	1345900	1617300	963890	985360	227	237	TMT6plex	G1:TMT6plex:1000.00	85	76	XP_006477653.1	chaperone protein ClpB1 [Citrus sinensis]
K.E(+229.16)K(+229.16)YEGHHGVR.I	Y	Y	78.27	18.16	1668.91	0.4	418.235	15.61	5	F5:3666	Abmart_Citrus-Leafvein_1-2.raw	8	410670	298970	476970	567490	430440	806620	273310	270080	448090	310000	308140	441860	1186600	1804500	991480	1060000	356	365	TMT6plex	E1:TMT6plex:1000.00;K2:TMT6plex:1000.00	85	76	XP_006477653.1	chaperone protein ClpB1 [Citrus sinensis]
K.K(+229.16)(+229.16)LPSQTPAPDEIPASTTLIK(+229.16).V	Y	Y	77.6	17.54	2793.65	-0.6	699.418	69.79	14	F14:27801	Abmart_Citrus-Leafvein_2-10.raw	3	0	197770	41051	0	250480	49763	0	156810	34817	0	148160	32160	238820	300250	191620	180320	72	91	TMT6plex	K1:TMT6plex:1000.00;K1:TMT6plex:1000.00;K20:TMT6plex:1000.00	85	76	XP_006477653.1	chaperone protein ClpB1 [Citrus sinensis]
R.I(+229.16)DM(+15.99)SEYM(+15.99)EQHSVSR.L	Y	Y	75.44	18.86	1971.89	0	658.303	39.59	23	F23:14635	Abmart_Citrus-Leafvein_2-8.raw	2	5437.9	103030	0	5905.7	133040	0	3886.6	108450	0	3480.2	106920	0	108470	138950	112330	110400	633	646	TMT6plex; Oxidation (M)	I1:TMT6plex:1000.00;M3:Oxidation (M):1000.00;M7:Oxidation (M):1000.00	85	76	XP_006477653.1	chaperone protein ClpB1 [Citrus sinensis]
R.C(+57.02)(+229.16)IGATTLEEYRK(+229.16).Y	Y	Y	73.27	20.72	1898.03	0.4	633.685	65.82	10	F10:25937	Abmart_Citrus-Leafvein_1-7.raw	8	669960	1972600	323350	935370	3048600	369770	350990	962310	218230	335270	1069000	261620	2965900	4353800	1531500	1665900	311	322	Carbamidomethylation; TMT6plex	C1:Carbamidomethylation:1000.00;C1:TMT6plex:1000.00;K12:TMT6plex:1000.00	85	76	XP_006477653.1	chaperone protein ClpB1 [Citrus sinensis]
K.R(+229.16)EELLFALQEAER.R	Y	Y	72.85	17.63	1832	0.3	611.674	88.29	29	F29:35238	Abmart_Citrus-Leafvein_3-2.raw	4	288000	264030	636210	280890	293890	610410	316270	294920	745650	326540	301490	751350	1188200	1185200	1356800	1379400	480	492	TMT6plex	R1:TMT6plex:1000.00	85	76	XP_006477653.1	chaperone protein ClpB1 [Citrus sinensis]
R.C(+57.02)(+229.16)IGATTLEEYR.K	Y	Y	72.66	20.04	1540.78	0.7	771.396	63.6	5	F5:24462	Abmart_Citrus-Leafvein_1-2.raw	4	100380	93417	308040	113320	115220	333950	79625	91421	227580	71214	100040	262530	501840	562490	398630	433780	311	321	Carbamidomethylation; TMT6plex	C1:Carbamidomethylation:1000.00;C1:TMT6plex:1000.00	85	76	XP_006477653.1	chaperone protein ClpB1 [Citrus sinensis]
K.N(+229.16)GGFVDAATGR.K	Y	Y	72.49	19.61	1292.67	2	647.342	44.15	13	F13:15054	Abmart_Citrus-Leafvein_2-1.raw	0	643340	303920	0	917960	435950	0	539190	211850	0	518640	239510	0	947260	1353900	751040	758140	864	874	TMT6plex	N1:TMT6plex:1000.00	85	76	XP_006477653.1	chaperone protein ClpB1 [Citrus sinensis]
K.Y(+229.16)EGHHGVR.I	Y	Y	72.49	17.55	1182.61	1	395.211	11.45	36	F36:2421	Abmart_Citrus-Leafvein_3-9.raw	7	175720	426980	367890	240190	687610	597330	129970	363990	261380	120920	469800	326440	970580	1525100	755340	917160	358	365	TMT6plex	Y1:TMT6plex:1000.00	85	76	XP_006477653.1	chaperone protein ClpB1 [Citrus sinensis]
R.K(+229.16)(+229.16)ELDDLRDK(+229.16).L	Y	Y	71.51	17.6	1818.08	-0.7	455.527	51.76	33	F33:21433	Abmart_Citrus-Leafvein_3-6.raw	7	816720	724030	229990	1023600	794650	461340	531640	526540	215090	625990	529010	174110	1770700	2279600	1273300	1329100	447	455	TMT6plex	K1:TMT6plex:1000.00;K1:TMT6plex:1000.00;K9:TMT6plex:1000.00	85	76	XP_006477653.1	chaperone protein ClpB1 [Citrus sinensis]
K.G(+229.16)DNLVYR.V	Y	Y	70.76	18.3	1064.58	-1.2	533.298	29.62	15	F15:11275	Abmart_Citrus-Leafvein_2-11.raw	4	2082900	1375000	1202900	2910700	1930600	1609500	1420000	856520	647800	1327800	887950	843730	4660800	6450900	2924400	3059500	854	860	TMT6plex	G1:TMT6plex:1000.00	85	76	XP_006477653.1	chaperone protein ClpB1 [Citrus sinensis]
K.H(+229.16)FRPELLNR.L	Y	Y	69.11	20.88	1409.81	-0.1	470.944	41.69	34	F34:15617	Abmart_Citrus-Leafvein_3-7.raw	8	664530	285140	448480	901130	311700	535580	508800	269760	409640	559840	229170	400640	1398100	1748400	1188200	1189600	750	758	TMT6plex	H1:TMT6plex:1000.00	85	76	XP_006477653.1	chaperone protein ClpB1 [Citrus sinensis]
K.E(+229.16)VEEAEGK(+229.16).V	Y	Y	68.21	17.33	1347.73	0.3	674.872	35.97	33	F33:14417	Abmart_Citrus-Leafvein_3-6.raw	4	412340	593060	993050	516540	930710	927520	252720	489770	556450	250460	442750	707190	1998500	2374800	1298900	1400400	266	273	TMT6plex	E1:TMT6plex:1000.00;K8:TMT6plex:1000.00	85	76	XP_006477653.1	chaperone protein ClpB1 [Citrus sinensis]
R.D(+229.16)QVLQEVR.K	Y	Y	68.1	18.03	1214.68	0.2	608.348	39.42	4	F4:14433	Abmart_Citrus-Leafvein_1-12.raw	6	2226200	2129600	555170	2806400	2691600	806090	1375200	1464900	516190	1466000	1443100	487070	4910900	6304100	3356300	3396100	741	748	TMT6plex	D1:TMT6plex:1000.00	85	76	XP_006477653.1	chaperone protein ClpB1 [Citrus sinensis]
R.L(+229.16)IALDM(+15.99)GALVAGAK(+229.16).Y	Y	Y	67.54	17.16	1816.09	0.3	606.371	94.05	13	F13:38093	Abmart_Citrus-Leafvein_2-1.raw	5	267880	191520	164800	334000	268500	255620	184190	136080	137510	169960	120430	133790	624200	858120	457780	424170	238	251	TMT6plex; Oxidation (M)	L1:TMT6plex:1000.00;M6:Oxidation (M):1000.00;K14:TMT6plex:1000.00	85	76	XP_006477653.1	chaperone protein ClpB1 [Citrus sinensis]
R.D(+229.16)LVEQAGK(+229.16).L	Y	Y	67.11	19.87	1316.77	0.2	659.393	46.04	18	F18:16106	Abmart_Citrus-Leafvein_2-3.raw	7	4064500	2936600	1193800	5409900	4370700	1736600	1884200	1548000	645070	1897100	1592100	782950	8194900	11517000	4077300	4272200	170	177	TMT6plex	D1:TMT6plex:1000.00;K8:TMT6plex:1000.00	85	76	XP_006477653.1	chaperone protein ClpB1 [Citrus sinensis]
R.M(+229.16)(+15.99)QLEIELHALEK(+229.16).E	Y	Y	64.37	18.47	1927.09	0.5	643.369	89.26	7	F7:36865	Abmart_Citrus-Leafvein_1-4.raw	1	212100	0	0	240140	0	0	180440	0	0	164900	0	0	212100	240140	180440	164900	421	432	TMT6plex; Oxidation (M)	M1:TMT6plex:1000.00;M1:Oxidation (M):1000.00;K12:TMT6plex:1000.00	85	76	XP_006477653.1	chaperone protein ClpB1 [Citrus sinensis]
K.L(+229.16)DPVIGRDEEIR.R	Y	Y	63.1	17.35	1639.91	1	547.644	60.78	1	F1:22957	Abmart_Citrus-Leafvein_1-1.raw	4	658700	792990	556980	744760	992800	668260	511940	628860	357560	562220	589390	438870	2008700	2405800	1498400	1590500	178	189	TMT6plex	L1:TMT6plex:1000.00	85	76	XP_006477653.1	chaperone protein ClpB1 [Citrus sinensis]
R.T(+229.16)EGSMDAANLFK(+229.16)PM(+15.99)LAR.G	Y	Y	60.78	15.26	2325.22	0.7	776.082	71.13	36	F36:24965	Abmart_Citrus-Leafvein_3-9.raw	2	139310	0	138130	174780	0	162120	104790	0	97568	109110	0	99576	277440	336910	202360	208680	290	306	TMT6plex; Oxidation (M)	T1:TMT6plex:1000.00;K12:TMT6plex:1000.00;M14:Oxidation (M):71.36	85	76	XP_006477653.1	chaperone protein ClpB1 [Citrus sinensis]
R.W(+229.16)TGIPVTR.L	Y	Y	60.01	16.97	1157.68	0.8	579.846	56.83	14	F14:22066	Abmart_Citrus-Leafvein_2-10.raw	7	1237300	1392000	1436900	1545700	1901300	1353500	855480	1182300	968170	939820	1176100	1208800	4066200	4800500	3005900	3324700	544	551	TMT6plex	W1:TMT6plex:1000.00	85	76	XP_006477653.1	chaperone protein ClpB1 [Citrus sinensis]
R.T(+229.16)DPSQAVK(+229.16).K	Y	Y	58.22	16.64	1302.75	1	652.385	32.52	18	F18:10051	Abmart_Citrus-Leafvein_2-3.raw	3	167040	829940	123120	228950	1359300	150770	128560	446140	71988	135060	519500	88339	1120100	1739100	646690	742890	888	895	TMT6plex	T1:TMT6plex:1000.00;K8:TMT6plex:1000.00	85	76	XP_006477653.1	chaperone protein ClpB1 [Citrus sinensis]
R.K(+229.16)(+229.16)HFRPELLNR.L	Y	Y	57.94	16.23	1767.07	0.4	590.03	38.56	1	F1:13308	Abmart_Citrus-Leafvein_1-1.raw	7	1677200	909750	944450	2197500	949220	1318800	1019200	527350	695820	1227800	564450	800850	3531400	4465500	2242400	2593100	749	758	TMT6plex	K1:TMT6plex:1000.00;K1:TMT6plex:1000.00	85	76	XP_006477653.1	chaperone protein ClpB1 [Citrus sinensis]
K.V(+229.16)TMQVAR.D	Y	Y	57.57	16.42	1032.6	-0.1	517.305	35.55	9	F9:14594	Abmart_Citrus-Leafvein_1-6.raw	3	6501100	180850	7323.7	10111000	24567	16900	5463800	25676	27199	5013200	53042	15138	6689200	10152000	5516700	5081400	734	740	TMT6plex	V1:TMT6plex:1000.00	85	76	XP_006477653.1	chaperone protein ClpB1 [Citrus sinensis]
K.L(+229.16)QPLMMR.Y	Y	Y	57.3	17.95	1116.63	1.3	559.326	70.24	1	F1:27550	Abmart_Citrus-Leafvein_1-1.raw	1	656420	0	0	904390	0	0	503630	0	0	597250	0	0	656420	904390	503630	597250	456	462	TMT6plex	L1:TMT6plex:1000.00	85	76	XP_006477653.1	chaperone protein ClpB1 [Citrus sinensis]
R.V(+229.16)FNQAMK(+229.16).K	Y	Y	56.19	17.48	1294.75	0.5	648.381	59.81	13	F13:22122	Abmart_Citrus-Leafvein_2-1.raw	7	2220500	2848000	3268900	2892800	3930700	2897700	1218800	1584800	1903400	1388800	1544900	1729000	8337500	9721200	4707000	4662700	65	71	TMT6plex	V1:TMT6plex:1000.00;K7:TMT6plex:1000.00	85	76	XP_006477653.1	chaperone protein ClpB1 [Citrus sinensis]
R.L(+229.16)GQNEK(+229.16)ER.L	Y	Y	55.51	16.17	1430.82	-0.7	477.949	22.19	20	F20:8017	Abmart_Citrus-Leafvein_2-5.raw	3	430990	443420	271400	600780	653070	377490	334900	363350	221890	334130	382900	278620	1145800	1631300	920140	995650	552	559	TMT6plex	L1:TMT6plex:1000.00;K6:TMT6plex:1000.00	85	76	XP_006477653.1	chaperone protein ClpB1 [Citrus sinensis]
R.R(+229.16)RPYSVVLFDEVEK(+229.16).A	Y	Y	53.59	17.33	2194.25	0.8	549.571	79.75	23	F23:33020	Abmart_Citrus-Leafvein_2-8.raw	2	80501	77819	0	103970	96127	0	57598	79883	0	58181	73584	0	158320	200090	137480	131760	669	682	TMT6plex	R1:TMT6plex:1000.00;K14:TMT6plex:1000.00	85	76	XP_006477653.1	chaperone protein ClpB1 [Citrus sinensis]
R.L(+229.16)TDGQGR.T	Y	Y	52.41	19.85	974.535	1.7	488.276	19.72	13	F13:5333	Abmart_Citrus-Leafvein_2-1.raw	5	5750300	3214100	3159000	7702200	4244100	3980700	4210400	2281100	2010000	3748200	2347100	2407700	12123000	15927000	8501400	8503000	700	706	TMT6plex	L1:TMT6plex:1000.00	85	76	XP_006477653.1	chaperone protein ClpB1 [Citrus sinensis]
K.K(+229.16)(+229.16)VVTELSR.M	Y	Y	51.37	16.01	1388.88	-0.1	463.966	33.1	14	F14:11762	Abmart_Citrus-Leafvein_2-10.raw	8	720810	1244400	245770	947970	1542900	407880	515620	1067800	207140	496340	1095400	248640	2211000	2898800	1790500	1840400	826	833	TMT6plex	K1:TMT6plex:1000.00;K1:TMT6plex:1000.00	85	76	XP_006477653.1	chaperone protein ClpB1 [Citrus sinensis]
K.Y(+229.16)VEK(+229.16)DAAFER.R	Y	Y	48.83	11.54	1684.92	1	562.648	53.92	32	F32:21978	Abmart_Citrus-Leafvein_3-5.raw	1	0	0	174960	0	0	237590	0	0	126730	0	0	139990	174960	237590	126730	139990	323	332	TMT6plex	Y1:TMT6plex:1000.00;K4:TMT6plex:1000.00	85	76	XP_006477653.1	chaperone protein ClpB1 [Citrus sinensis]
R.T(+229.16)EGSM(+15.99)DAANLFK(+229.16)PM(+15.99)LAR.G	Y	Y	48.77	15.44	2341.22	0.4	781.413	72.71	22	F22:30376	Abmart_Citrus-Leafvein_2-7.raw	3	137710	276120	225980	163800	359330	473260	106070	225840	199370	91631	190660	213490	639810	996390	531290	495780	290	306	TMT6plex; Oxidation (M)	T1:TMT6plex:1000.00;M5:Oxidation (M):1000.00;K12:TMT6plex:1000.00;M14:Oxidation (M):1000.00	85	76	XP_006477653.1	chaperone protein ClpB1 [Citrus sinensis]
R.V(+229.16)FNQAM(+15.99)K(+229.16).K	Y	Y	48.58	15.38	1310.74	0.5	656.379	39.69	26	F26:14515	Abmart_Citrus-Leafvein_3-10.raw	3	465140	90655	318840	561190	125030	821930	413290	71926	229070	340150	76056	216110	874630	1508100	714290	632320	65	71	TMT6plex; Oxidation (M)	V1:TMT6plex:1000.00;M6:Oxidation (M):1000.00;K7:TMT6plex:1000.00	85	76	XP_006477653.1	chaperone protein ClpB1 [Citrus sinensis]
K.E(+229.16)LDDLRDK(+229.16).L	Y	Y	48.12	15.74	1460.82	1.2	487.949	41.37	15	F15:16091	Abmart_Citrus-Leafvein_2-11.raw	4	221980	328410	325150	273910	405060	484550	165290	217180	269380	159500	220580	321990	875540	1163500	651850	702070	448	455	TMT6plex	E1:TMT6plex:1000.00;K8:TMT6plex:1000.00	85	76	XP_006477653.1	chaperone protein ClpB1 [Citrus sinensis]
K.L(+229.16)QPLMM(+15.99)R.Y	Y	Y	47.57	18.6	1132.63	0.5	567.323	47.91	14	F14:18321	Abmart_Citrus-Leafvein_2-10.raw	2	0	384500	205660	0	448640	240040	0	330280	158140	0	313020	163000	590160	688680	488420	476010	456	462	TMT6plex; Oxidation (M)	L1:TMT6plex:1000.00;M6:Oxidation (M):17.01	85	76	XP_006477653.1	chaperone protein ClpB1 [Citrus sinensis]
K.E(+229.16)AGVAVAR.V	Y	Y	46.78	15.59	1000.59	-0.9	501.3	20.6	4	F4:6538	Abmart_Citrus-Leafvein_1-12.raw	3	457400	328290	375700	624960	346570	425220	304950	207750	200830	313100	234860	298510	1161400	1396700	713530	846470	129	136	TMT6plex	E1:TMT6plex:1000.00	85	76	XP_006477653.1	chaperone protein ClpB1 [Citrus sinensis]
R.R(+229.16)AQAAQK(+229.16).A	Y	Y	46.22	15.45	1229.76	-1.8	410.927	15.59	31	F31:3154	Abmart_Citrus-Leafvein_3-4.raw	6	881450	667130	1354800	1132000	828730	1854600	522030	278460	530470	580420	331380	802710	2903400	3815400	1331000	1714500	95	101	TMT6plex	R1:TMT6plex:1000.00;K7:TMT6plex:1000.00	85	76	XP_006477653.1	chaperone protein ClpB1 [Citrus sinensis]
K.V(+229.16)VTELSR.M	Y	Y	45.95	15.38	1031.62	1.2	516.817	46.19	31	F31:15979	Abmart_Citrus-Leafvein_3-4.raw	3	2244900	2272800	633270	3220700	2508400	1012300	1355800	1311600	467700	1413800	1377300	576200	5150900	6741400	3135200	3367300	827	833	TMT6plex	V1:TMT6plex:1000.00	85	76	XP_006477653.1	chaperone protein ClpB1 [Citrus sinensis]
R.K(+229.16)(+229.16)ELDDLR.D	Y	Y	44.09	18.55	1345.8	0.6	449.607	45.77	7	F7:16841	Abmart_Citrus-Leafvein_1-4.raw	4	122200	508540	1388000	81670	786730	1733200	18123	395590	1047400	206180	385060	1092700	2018700	2601600	1461200	1683900	447	453	TMT6plex	K1:TMT6plex:1000.00;K1:TMT6plex:1000.00	85	76	XP_006477653.1	chaperone protein ClpB1 [Citrus sinensis]
K.V(+229.16)TM(+15.99)QVAR.D	Y	Y	41.56	15.34	1048.59	0.7	525.303	19.64	5	F5:5368	Abmart_Citrus-Leafvein_1-2.raw	4	455190	585970	1335800	538460	732650	2746300	441180	596730	1419500	400690	558000	1405200	2377000	4017400	2457400	2363900	734	740	TMT6plex; Oxidation (M)	V1:TMT6plex:1000.00;M3:Oxidation (M):1000.00	85	76	XP_006477653.1	chaperone protein ClpB1 [Citrus sinensis]
K.L(+229.16)QPLM(+15.99)MR.Y	Y	Y	41.52	15.28	1132.63	0.6	567.323	49.05	12	F12:18813	Abmart_Citrus-Leafvein_1-9.raw	3	371090	424120	444100	478490	618190	490160	397780	418850	376480	335170	402940	424120	1239300	1586800	1193100	1162200	456	462	TMT6plex; Oxidation (M)	L1:TMT6plex:1000.00;M5:Oxidation (M):21.94	85	76	XP_006477653.1	chaperone protein ClpB1 [Citrus sinensis]
K.L(+229.16)QPLM(+15.99)M(+15.99)R.Y	Y	Y	41.47	18.13	1148.62	1.1	575.32	42.24	35	F35:13966	Abmart_Citrus-Leafvein_3-8.raw	2	0	128330	351760	0	151300	543120	0	109900	333710	0	110210	352690	480090	694420	443610	462900	456	462	TMT6plex; Oxidation (M)	L1:TMT6plex:1000.00;M5:Oxidation (M):1000.00;M6:Oxidation (M):1000.00	85	76	XP_006477653.1	chaperone protein ClpB1 [Citrus sinensis]
R.K(+229.16)(+229.16)SDVLIQLPNGPR.T	Y	Y	39.15	16.38	1894.14	-6.9	632.383	63.72	16	F16:25392	Abmart_Citrus-Leafvein_2-12.raw	1	0	75457	0	0	99193	0	0	70866	0	0	66364	0	75457	99193	70866	66364	875	887	TMT6plex	K1:TMT6plex:1000.00;K1:TMT6plex:1000.00	85	76	XP_006477653.1	chaperone protein ClpB1 [Citrus sinensis]
R.V(+229.16)K(+229.16)SEVEK(+229.16).L	Y	Y	34.58	15.34	1504.94	0.7	753.48	30.28	16	F16:10826	Abmart_Citrus-Leafvein_2-12.raw	2	107150	138800	0	106060	186490	0	88948	107160	0	77649	105900	0	245950	292560	196110	183550	137	143	TMT6plex	V1:TMT6plex:1000.00;K2:TMT6plex:1000.00;K7:TMT6plex:1000.00	85	76	XP_006477653.1	chaperone protein ClpB1 [Citrus sinensis]
K.E(+229.16)RIDEIR.R	Y	Y	32.69	15.71	1158.66	-0.8	387.226	28.68	21	F21:10848	Abmart_Citrus-Leafvein_2-6.raw	1	0	95033	0	0	9503.6	0	0	15498	0	0	31183	0	95033	9503.6	15498	31183	468	474	TMT6plex	E1:TMT6plex:1000.00	85	76	XP_006477653.1	chaperone protein ClpB1 [Citrus sinensis]
R.L(+229.16)IGAPPGYVGHEEGGQLTEAVR.R	Y	Y	123.15	22.4	2478.31	0.4	827.11	74.69	9	F9:32482	Abmart_Citrus-Leafvein_1-6.raw	6	269760	236630	570890	312120	294550	528550	204250	205460	456500	204920	170280	429520	1077300	1135200	866210	804720	647	668	TMT6plex	L1:TMT6plex:1000.00	85	77	XP_024955113.1	chaperone protein ClpB1 [Citrus sinensis]
R.F(+229.16)QQVYVAEPSVPDTVSILR.G	Y	Y	111.87	20.45	2376.29	0.8	793.104	98.37	34	F34:41881	Abmart_Citrus-Leafvein_3-7.raw	6	38377	41727	55504	49492	82190	64356	33301	44585	43530	34964	51157	47876	135610	196040	121420	134000	334	352	TMT6plex	F1:TMT6plex:1000.00	85	77	XP_024955113.1	chaperone protein ClpB1 [Citrus sinensis]
R.L(+229.16)DEIVVFDPLSHEQLR.K	Y	Y	105.73	23.6	2138.16	1.6	713.728	102.95	20	F20:44194	Abmart_Citrus-Leafvein_2-5.raw	9	59771	65816	105000	45438	110260	140020	44701	75000	69879	33299	72319	97979	230590	295720	189580	203600	759	774	TMT6plex	L1:TMT6plex:1000.00	85	77	XP_024955113.1	chaperone protein ClpB1 [Citrus sinensis]
K.A(+229.16)LAEQLFDDENLLVR.I	Y	Y	104.94	19.61	1974.06	1.3	659.029	106.54	20	F20:45880	Abmart_Citrus-Leafvein_2-5.raw	13	80103	147800	148640	85260	242160	236810	67129	167140	78241	53287	153660	160440	376540	564230	312510	367380	618	632	TMT6plex	A1:TMT6plex:1000.00	85	77	XP_024955113.1	chaperone protein ClpB1 [Citrus sinensis]
R.E(+229.16)ELLFALQEAER.R	Y	Y	100.49	19.98	1675.9	-0.8	838.956	100.75	6	F6:41777	Abmart_Citrus-Leafvein_1-3.raw	5	305470	526330	219220	413980	518870	294100	250330	504110	138740	251260	555600	208090	1051000	1226900	893180	1015000	481	492	TMT6plex	E1:TMT6plex:1000.00	85	77	XP_024955113.1	chaperone protein ClpB1 [Citrus sinensis]
R.L(+229.16)IALDMGALVAGAK(+229.16).Y	Y	Y	99.38	20.23	1800.09	0.8	901.055	107.22	6	F6:44465	Abmart_Citrus-Leafvein_1-3.raw	7	170930	516100	81963	217900	773880	114300	87859	336580	74122	100290	290660	90858	769000	1106100	498560	481810	238	251	TMT6plex	L1:TMT6plex:1000.00;K14:TMT6plex:1000.00	85	77	XP_024955113.1	chaperone protein ClpB1 [Citrus sinensis]
R.R(+229.16)FQQVYVAEPSVPDTVSILR.G	Y	Y	97.75	20.97	2532.39	0.5	845.138	89.66	9	F9:39480	Abmart_Citrus-Leafvein_1-6.raw	2	45704	72328	0	54722	82952	0	38480	84989	0	36355	69935	0	118030	137670	123470	106290	333	352	TMT6plex	R1:TMT6plex:1000.00	85	77	XP_024955113.1	chaperone protein ClpB1 [Citrus sinensis]
R.T(+229.16)EGSMDAANLFK(+229.16)PMLAR.G	Y	Y	94.46	20.03	2309.23	-0.3	770.75	81.02	14	F14:32868	Abmart_Citrus-Leafvein_2-10.raw	3	60493	163010	148240	78707	229210	87137	63129	86806	101660	50178	79220	109970	371750	395050	251600	239360	290	306	TMT6plex	T1:TMT6plex:1000.00;K12:TMT6plex:1000.00	85	77	XP_024955113.1	chaperone protein ClpB1 [Citrus sinensis]
R.V(+229.16)QLDSQPEEIDNLER.K	Y	Y	94.19	19.58	2013.02	0	1007.52	64.27	4	F4:25330	Abmart_Citrus-Leafvein_1-12.raw	3	38186	48988	21993	41478	66419	29739	24033	41214	15559	26029	36214	24347	109170	137640	80806	86590	404	418	TMT6plex	V1:TMT6plex:1000.00	85	77	XP_024955113.1	chaperone protein ClpB1 [Citrus sinensis]
R.V(+229.16)VGQDEAVNAVAESVLR.S	Y	Y	94.17	20.11	1984.08	2.3	993.049	95.15	6	F6:39100	Abmart_Citrus-Leafvein_1-3.raw	6	693930	217470	429940	904560	323590	570940	698140	181100	350680	637450	150900	361890	1341300	1799100	1229900	1150200	571	587	TMT6plex	V1:TMT6plex:1000.00	85	77	XP_024955113.1	chaperone protein ClpB1 [Citrus sinensis]
R.K(+229.16)(+229.16)VESASGDTTFQALK(+229.16).T	Y	Y	93.97	19.4	2268.29	-0.5	757.105	54.24	36	F36:18774	Abmart_Citrus-Leafvein_3-9.raw	5	551120	538720	448340	763360	771960	641070	239750	468560	197970	238440	424040	235070	1538200	2176400	906280	897550	151	165	TMT6plex	K1:TMT6plex:1000.00;K1:TMT6plex:1000.00;K15:TMT6plex:1000.00	85	77	XP_024955113.1	chaperone protein ClpB1 [Citrus sinensis]
K.A(+229.16)HISVFNTLLQVLDDGR.L	Y	Y	91.75	19.61	2126.17	0.1	709.73	111.4	5	F5:46810	Abmart_Citrus-Leafvein_1-2.raw	4	23478	35358	34402	35792	46286	33040	20561	32759	21501	20440	30085	27414	93238	115120	74821	77939	683	699	TMT6plex	A1:TMT6plex:1000.00	85	77	XP_024955113.1	chaperone protein ClpB1 [Citrus sinensis]
K.A(+229.16)IDLVDEAC(+57.02)ANVR.V	Y	Y	91.38	21.88	1673.86	0.6	837.938	69.28	15	F15:28350	Abmart_Citrus-Leafvein_2-11.raw	5	74171	285720	266270	97362	352040	349070	56963	204750	199140	63936	221430	279250	626160	798470	460850	564620	391	403	TMT6plex; Carbamidomethylation	A1:TMT6plex:1000.00;C9:Carbamidomethylation:1000.00	85	77	XP_024955113.1	chaperone protein ClpB1 [Citrus sinensis]
R.I(+229.16)DMSEYMEQHSVSR.L	Y	Y	89.96	18.98	1939.9	1.1	647.64	68.94	30	F30:26689	Abmart_Citrus-Leafvein_3-3.raw	6	41667	323530	98863	57618	422620	96150	24651	310210	76850	26285	256600	88266	464060	576390	411710	371150	633	646	TMT6plex	I1:TMT6plex:1000.00	85	77	XP_024955113.1	chaperone protein ClpB1 [Citrus sinensis]
K.L(+229.16)PSQTPAPDEIPASTTLIK(+229.16).V	Y	Y	88.98	18.86	2436.39	0.4	813.137	89.47	34	F34:37732	Abmart_Citrus-Leafvein_3-7.raw	3	36200	82305	59375	38922	120000	59486	26506	75972	41613	23617	65939	46450	177880	218410	144090	136010	73	91	TMT6plex	L1:TMT6plex:1000.00;K19:TMT6plex:1000.00	85	77	XP_024955113.1	chaperone protein ClpB1 [Citrus sinensis]
K.T(+229.16)AVVEGLAQR.I	Y	Y	88.46	22.71	1271.74	1.2	636.878	56.32	8	F8:23797	Abmart_Citrus-Leafvein_1-5.raw	6	1165200	1734600	4254000	1565300	2691400	5241800	1001500	1086800	2118000	791270	1130800	2685200	7153700	9498600	4206200	4607300	214	223	TMT6plex	T1:TMT6plex:1000.00	85	77	XP_024955113.1	chaperone protein ClpB1 [Citrus sinensis]
R.R(+229.16)PYSVVLFDEVEK(+229.16).A	Y	Y	86.11	21.37	2038.15	0.8	680.391	91.68	35	F35:35301	Abmart_Citrus-Leafvein_3-8.raw	5	43796	315190	377450	55099	439340	444060	32466	213060	237870	30468	188530	297380	736440	938500	483400	516370	670	682	TMT6plex	R1:TMT6plex:1000.00;K13:TMT6plex:1000.00	85	77	XP_024955113.1	chaperone protein ClpB1 [Citrus sinensis]
R.I(+229.16)DMSEYM(+15.99)EQHSVSR.L	Y	Y	85.31	18.35	1955.89	0.1	652.971	43.98	27	F27:16693	Abmart_Citrus-Leafvein_3-11.raw	5	114110	158570	278580	127570	205570	331170	119730	262540	306890	107540	173220	241130	551260	664300	689160	521890	633	646	TMT6plex; Oxidation (M)	I1:TMT6plex:1000.00;M7:Oxidation (M):69.71	85	77	XP_024955113.1	chaperone protein ClpB1 [Citrus sinensis]
K.V(+229.16)ESASGDTTFQALK(+229.16).T	Y	Y	81.57	18.42	1911.04	0.7	638.019	72.97	31	F31:28545	Abmart_Citrus-Leafvein_3-4.raw	6	333600	199060	301300	438250	305170	377360	241510	165590	226640	202190	141280	246590	833960	1120800	633740	590060	152	165	TMT6plex	V1:TMT6plex:1000.00;K14:TMT6plex:1000.00	85	77	XP_024955113.1	chaperone protein ClpB1 [Citrus sinensis]
R.T(+229.16)EGSM(+15.99)DAANLFK(+229.16)PMLAR.G	Y	Y	81.33	16.63	2325.22	1	776.082	73.76	36	F36:26089	Abmart_Citrus-Leafvein_3-9.raw	0	254270	0	223980	323130	0	232220	202770	0	152490	216010	0	185290	478250	555340	355260	401300	290	306	TMT6plex; Oxidation (M)	T1:TMT6plex:1000.00;M5:Oxidation (M):82.65;K12:TMT6plex:1000.00	85	77	XP_024955113.1	chaperone protein ClpB1 [Citrus sinensis]
R.A(+229.16)GLGRPQQPTGSFLFLGPTGVGK(+229.16).T	Y	Y	79.34	18.24	2742.56	0.4	915.194	90.82	5	F5:37236	Abmart_Citrus-Leafvein_1-2.raw	5	324560	289840	413190	442880	376160	775950	188520	123830	288620	206630	107650	342440	1027600	1595000	600970	656720	590	612	TMT6plex	A1:TMT6plex:1000.00;K23:TMT6plex:1000.00	85	77	XP_024955113.1	chaperone protein ClpB1 [Citrus sinensis]
R.G(+229.16)DVPSNLADVR.L	Y	Y	78.69	18.25	1370.74	0.1	686.375	45.67	24	F24:17405	Abmart_Citrus-Leafvein_2-9.raw	3	82251	747700	515960	95058	941490	580750	73185	536960	353740	69348	516210	399800	1345900	1617300	963890	985360	227	237	TMT6plex	G1:TMT6plex:1000.00	85	77	XP_024955113.1	chaperone protein ClpB1 [Citrus sinensis]
K.E(+229.16)K(+229.16)YEGHHGVR.I	Y	Y	78.27	18.16	1668.91	0.4	418.235	15.61	5	F5:3666	Abmart_Citrus-Leafvein_1-2.raw	8	410670	298970	476970	567490	430440	806620	273310	270080	448090	310000	308140	441860	1186600	1804500	991480	1060000	356	365	TMT6plex	E1:TMT6plex:1000.00;K2:TMT6plex:1000.00	85	77	XP_024955113.1	chaperone protein ClpB1 [Citrus sinensis]
K.K(+229.16)(+229.16)LPSQTPAPDEIPASTTLIK(+229.16).V	Y	Y	77.6	17.54	2793.65	-0.6	699.418	69.79	14	F14:27801	Abmart_Citrus-Leafvein_2-10.raw	3	0	197770	41051	0	250480	49763	0	156810	34817	0	148160	32160	238820	300250	191620	180320	72	91	TMT6plex	K1:TMT6plex:1000.00;K1:TMT6plex:1000.00;K20:TMT6plex:1000.00	85	77	XP_024955113.1	chaperone protein ClpB1 [Citrus sinensis]
R.I(+229.16)DM(+15.99)SEYM(+15.99)EQHSVSR.L	Y	Y	75.44	18.86	1971.89	0	658.303	39.59	23	F23:14635	Abmart_Citrus-Leafvein_2-8.raw	2	5437.9	103030	0	5905.7	133040	0	3886.6	108450	0	3480.2	106920	0	108470	138950	112330	110400	633	646	TMT6plex; Oxidation (M)	I1:TMT6plex:1000.00;M3:Oxidation (M):1000.00;M7:Oxidation (M):1000.00	85	77	XP_024955113.1	chaperone protein ClpB1 [Citrus sinensis]
R.C(+57.02)(+229.16)IGATTLEEYRK(+229.16).Y	Y	Y	73.27	20.72	1898.03	0.4	633.685	65.82	10	F10:25937	Abmart_Citrus-Leafvein_1-7.raw	8	669960	1972600	323350	935370	3048600	369770	350990	962310	218230	335270	1069000	261620	2965900	4353800	1531500	1665900	311	322	Carbamidomethylation; TMT6plex	C1:Carbamidomethylation:1000.00;C1:TMT6plex:1000.00;K12:TMT6plex:1000.00	85	77	XP_024955113.1	chaperone protein ClpB1 [Citrus sinensis]
K.R(+229.16)EELLFALQEAER.R	Y	Y	72.85	17.63	1832	0.3	611.674	88.29	29	F29:35238	Abmart_Citrus-Leafvein_3-2.raw	4	288000	264030	636210	280890	293890	610410	316270	294920	745650	326540	301490	751350	1188200	1185200	1356800	1379400	480	492	TMT6plex	R1:TMT6plex:1000.00	85	77	XP_024955113.1	chaperone protein ClpB1 [Citrus sinensis]
R.C(+57.02)(+229.16)IGATTLEEYR.K	Y	Y	72.66	20.04	1540.78	0.7	771.396	63.6	5	F5:24462	Abmart_Citrus-Leafvein_1-2.raw	4	100380	93417	308040	113320	115220	333950	79625	91421	227580	71214	100040	262530	501840	562490	398630	433780	311	321	Carbamidomethylation; TMT6plex	C1:Carbamidomethylation:1000.00;C1:TMT6plex:1000.00	85	77	XP_024955113.1	chaperone protein ClpB1 [Citrus sinensis]
K.N(+229.16)GGFVDAATGR.K	Y	Y	72.49	19.61	1292.67	2	647.342	44.15	13	F13:15054	Abmart_Citrus-Leafvein_2-1.raw	0	643340	303920	0	917960	435950	0	539190	211850	0	518640	239510	0	947260	1353900	751040	758140	864	874	TMT6plex	N1:TMT6plex:1000.00	85	77	XP_024955113.1	chaperone protein ClpB1 [Citrus sinensis]
K.Y(+229.16)EGHHGVR.I	Y	Y	72.49	17.55	1182.61	1	395.211	11.45	36	F36:2421	Abmart_Citrus-Leafvein_3-9.raw	7	175720	426980	367890	240190	687610	597330	129970	363990	261380	120920	469800	326440	970580	1525100	755340	917160	358	365	TMT6plex	Y1:TMT6plex:1000.00	85	77	XP_024955113.1	chaperone protein ClpB1 [Citrus sinensis]
R.K(+229.16)(+229.16)ELDDLRDK(+229.16).L	Y	Y	71.51	17.6	1818.08	-0.7	455.527	51.76	33	F33:21433	Abmart_Citrus-Leafvein_3-6.raw	7	816720	724030	229990	1023600	794650	461340	531640	526540	215090	625990	529010	174110	1770700	2279600	1273300	1329100	447	455	TMT6plex	K1:TMT6plex:1000.00;K1:TMT6plex:1000.00;K9:TMT6plex:1000.00	85	77	XP_024955113.1	chaperone protein ClpB1 [Citrus sinensis]
K.G(+229.16)DNLVYR.V	Y	Y	70.76	18.3	1064.58	-1.2	533.298	29.62	15	F15:11275	Abmart_Citrus-Leafvein_2-11.raw	4	2082900	1375000	1202900	2910700	1930600	1609500	1420000	856520	647800	1327800	887950	843730	4660800	6450900	2924400	3059500	854	860	TMT6plex	G1:TMT6plex:1000.00	85	77	XP_024955113.1	chaperone protein ClpB1 [Citrus sinensis]
K.H(+229.16)FRPELLNR.L	Y	Y	69.11	20.88	1409.81	-0.1	470.944	41.69	34	F34:15617	Abmart_Citrus-Leafvein_3-7.raw	8	664530	285140	448480	901130	311700	535580	508800	269760	409640	559840	229170	400640	1398100	1748400	1188200	1189600	750	758	TMT6plex	H1:TMT6plex:1000.00	85	77	XP_024955113.1	chaperone protein ClpB1 [Citrus sinensis]
K.E(+229.16)VEEAEGK(+229.16).V	Y	Y	68.21	17.33	1347.73	0.3	674.872	35.97	33	F33:14417	Abmart_Citrus-Leafvein_3-6.raw	4	412340	593060	993050	516540	930710	927520	252720	489770	556450	250460	442750	707190	1998500	2374800	1298900	1400400	266	273	TMT6plex	E1:TMT6plex:1000.00;K8:TMT6plex:1000.00	85	77	XP_024955113.1	chaperone protein ClpB1 [Citrus sinensis]
R.D(+229.16)QVLQEVR.K	Y	Y	68.1	18.03	1214.68	0.2	608.348	39.42	4	F4:14433	Abmart_Citrus-Leafvein_1-12.raw	6	2226200	2129600	555170	2806400	2691600	806090	1375200	1464900	516190	1466000	1443100	487070	4910900	6304100	3356300	3396100	741	748	TMT6plex	D1:TMT6plex:1000.00	85	77	XP_024955113.1	chaperone protein ClpB1 [Citrus sinensis]
R.L(+229.16)IALDM(+15.99)GALVAGAK(+229.16).Y	Y	Y	67.54	17.16	1816.09	0.3	606.371	94.05	13	F13:38093	Abmart_Citrus-Leafvein_2-1.raw	5	267880	191520	164800	334000	268500	255620	184190	136080	137510	169960	120430	133790	624200	858120	457780	424170	238	251	TMT6plex; Oxidation (M)	L1:TMT6plex:1000.00;M6:Oxidation (M):1000.00;K14:TMT6plex:1000.00	85	77	XP_024955113.1	chaperone protein ClpB1 [Citrus sinensis]
R.D(+229.16)LVEQAGK(+229.16).L	Y	Y	67.11	19.87	1316.77	0.2	659.393	46.04	18	F18:16106	Abmart_Citrus-Leafvein_2-3.raw	7	4064500	2936600	1193800	5409900	4370700	1736600	1884200	1548000	645070	1897100	1592100	782950	8194900	11517000	4077300	4272200	170	177	TMT6plex	D1:TMT6plex:1000.00;K8:TMT6plex:1000.00	85	77	XP_024955113.1	chaperone protein ClpB1 [Citrus sinensis]
R.M(+229.16)(+15.99)QLEIELHALEK(+229.16).E	Y	Y	64.37	18.47	1927.09	0.5	643.369	89.26	7	F7:36865	Abmart_Citrus-Leafvein_1-4.raw	1	212100	0	0	240140	0	0	180440	0	0	164900	0	0	212100	240140	180440	164900	421	432	TMT6plex; Oxidation (M)	M1:TMT6plex:1000.00;M1:Oxidation (M):1000.00;K12:TMT6plex:1000.00	85	77	XP_024955113.1	chaperone protein ClpB1 [Citrus sinensis]
K.L(+229.16)DPVIGRDEEIR.R	Y	Y	63.1	17.35	1639.91	1	547.644	60.78	1	F1:22957	Abmart_Citrus-Leafvein_1-1.raw	4	658700	792990	556980	744760	992800	668260	511940	628860	357560	562220	589390	438870	2008700	2405800	1498400	1590500	178	189	TMT6plex	L1:TMT6plex:1000.00	85	77	XP_024955113.1	chaperone protein ClpB1 [Citrus sinensis]
R.T(+229.16)EGSMDAANLFK(+229.16)PM(+15.99)LAR.G	Y	Y	60.78	15.26	2325.22	0.7	776.082	71.13	36	F36:24965	Abmart_Citrus-Leafvein_3-9.raw	2	139310	0	138130	174780	0	162120	104790	0	97568	109110	0	99576	277440	336910	202360	208680	290	306	TMT6plex; Oxidation (M)	T1:TMT6plex:1000.00;K12:TMT6plex:1000.00;M14:Oxidation (M):71.36	85	77	XP_024955113.1	chaperone protein ClpB1 [Citrus sinensis]
R.W(+229.16)TGIPVTR.L	Y	Y	60.01	16.97	1157.68	0.8	579.846	56.83	14	F14:22066	Abmart_Citrus-Leafvein_2-10.raw	7	1237300	1392000	1436900	1545700	1901300	1353500	855480	1182300	968170	939820	1176100	1208800	4066200	4800500	3005900	3324700	544	551	TMT6plex	W1:TMT6plex:1000.00	85	77	XP_024955113.1	chaperone protein ClpB1 [Citrus sinensis]
R.T(+229.16)DPSQAVK(+229.16).K	Y	Y	58.22	16.64	1302.75	1	652.385	32.52	18	F18:10051	Abmart_Citrus-Leafvein_2-3.raw	3	167040	829940	123120	228950	1359300	150770	128560	446140	71988	135060	519500	88339	1120100	1739100	646690	742890	888	895	TMT6plex	T1:TMT6plex:1000.00;K8:TMT6plex:1000.00	85	77	XP_024955113.1	chaperone protein ClpB1 [Citrus sinensis]
R.K(+229.16)(+229.16)HFRPELLNR.L	Y	Y	57.94	16.23	1767.07	0.4	590.03	38.56	1	F1:13308	Abmart_Citrus-Leafvein_1-1.raw	7	1677200	909750	944450	2197500	949220	1318800	1019200	527350	695820	1227800	564450	800850	3531400	4465500	2242400	2593100	749	758	TMT6plex	K1:TMT6plex:1000.00;K1:TMT6plex:1000.00	85	77	XP_024955113.1	chaperone protein ClpB1 [Citrus sinensis]
K.V(+229.16)TMQVAR.D	Y	Y	57.57	16.42	1032.6	-0.1	517.305	35.55	9	F9:14594	Abmart_Citrus-Leafvein_1-6.raw	3	6501100	180850	7323.7	10111000	24567	16900	5463800	25676	27199	5013200	53042	15138	6689200	10152000	5516700	5081400	734	740	TMT6plex	V1:TMT6plex:1000.00	85	77	XP_024955113.1	chaperone protein ClpB1 [Citrus sinensis]
K.L(+229.16)QPLMMR.Y	Y	Y	57.3	17.95	1116.63	1.3	559.326	70.24	1	F1:27550	Abmart_Citrus-Leafvein_1-1.raw	1	656420	0	0	904390	0	0	503630	0	0	597250	0	0	656420	904390	503630	597250	456	462	TMT6plex	L1:TMT6plex:1000.00	85	77	XP_024955113.1	chaperone protein ClpB1 [Citrus sinensis]
R.V(+229.16)FNQAMK(+229.16).K	Y	Y	56.19	17.48	1294.75	0.5	648.381	59.81	13	F13:22122	Abmart_Citrus-Leafvein_2-1.raw	7	2220500	2848000	3268900	2892800	3930700	2897700	1218800	1584800	1903400	1388800	1544900	1729000	8337500	9721200	4707000	4662700	65	71	TMT6plex	V1:TMT6plex:1000.00;K7:TMT6plex:1000.00	85	77	XP_024955113.1	chaperone protein ClpB1 [Citrus sinensis]
R.L(+229.16)GQNEK(+229.16)ER.L	Y	Y	55.51	16.17	1430.82	-0.7	477.949	22.19	20	F20:8017	Abmart_Citrus-Leafvein_2-5.raw	3	430990	443420	271400	600780	653070	377490	334900	363350	221890	334130	382900	278620	1145800	1631300	920140	995650	552	559	TMT6plex	L1:TMT6plex:1000.00;K6:TMT6plex:1000.00	85	77	XP_024955113.1	chaperone protein ClpB1 [Citrus sinensis]
R.R(+229.16)RPYSVVLFDEVEK(+229.16).A	Y	Y	53.59	17.33	2194.25	0.8	549.571	79.75	23	F23:33020	Abmart_Citrus-Leafvein_2-8.raw	2	80501	77819	0	103970	96127	0	57598	79883	0	58181	73584	0	158320	200090	137480	131760	669	682	TMT6plex	R1:TMT6plex:1000.00;K14:TMT6plex:1000.00	85	77	XP_024955113.1	chaperone protein ClpB1 [Citrus sinensis]
R.L(+229.16)TDGQGR.T	Y	Y	52.41	19.85	974.535	1.7	488.276	19.72	13	F13:5333	Abmart_Citrus-Leafvein_2-1.raw	5	5750300	3214100	3159000	7702200	4244100	3980700	4210400	2281100	2010000	3748200	2347100	2407700	12123000	15927000	8501400	8503000	700	706	TMT6plex	L1:TMT6plex:1000.00	85	77	XP_024955113.1	chaperone protein ClpB1 [Citrus sinensis]
K.K(+229.16)(+229.16)VVTELSR.M	Y	Y	51.37	16.01	1388.88	-0.1	463.966	33.1	14	F14:11762	Abmart_Citrus-Leafvein_2-10.raw	8	720810	1244400	245770	947970	1542900	407880	515620	1067800	207140	496340	1095400	248640	2211000	2898800	1790500	1840400	826	833	TMT6plex	K1:TMT6plex:1000.00;K1:TMT6plex:1000.00	85	77	XP_024955113.1	chaperone protein ClpB1 [Citrus sinensis]
K.Y(+229.16)VEK(+229.16)DAAFER.R	Y	Y	48.83	11.54	1684.92	1	562.648	53.92	32	F32:21978	Abmart_Citrus-Leafvein_3-5.raw	1	0	0	174960	0	0	237590	0	0	126730	0	0	139990	174960	237590	126730	139990	323	332	TMT6plex	Y1:TMT6plex:1000.00;K4:TMT6plex:1000.00	85	77	XP_024955113.1	chaperone protein ClpB1 [Citrus sinensis]
R.T(+229.16)EGSM(+15.99)DAANLFK(+229.16)PM(+15.99)LAR.G	Y	Y	48.77	15.44	2341.22	0.4	781.413	72.71	22	F22:30376	Abmart_Citrus-Leafvein_2-7.raw	3	137710	276120	225980	163800	359330	473260	106070	225840	199370	91631	190660	213490	639810	996390	531290	495780	290	306	TMT6plex; Oxidation (M)	T1:TMT6plex:1000.00;M5:Oxidation (M):1000.00;K12:TMT6plex:1000.00;M14:Oxidation (M):1000.00	85	77	XP_024955113.1	chaperone protein ClpB1 [Citrus sinensis]
R.V(+229.16)FNQAM(+15.99)K(+229.16).K	Y	Y	48.58	15.38	1310.74	0.5	656.379	39.69	26	F26:14515	Abmart_Citrus-Leafvein_3-10.raw	3	465140	90655	318840	561190	125030	821930	413290	71926	229070	340150	76056	216110	874630	1508100	714290	632320	65	71	TMT6plex; Oxidation (M)	V1:TMT6plex:1000.00;M6:Oxidation (M):1000.00;K7:TMT6plex:1000.00	85	77	XP_024955113.1	chaperone protein ClpB1 [Citrus sinensis]
K.E(+229.16)LDDLRDK(+229.16).L	Y	Y	48.12	15.74	1460.82	1.2	487.949	41.37	15	F15:16091	Abmart_Citrus-Leafvein_2-11.raw	4	221980	328410	325150	273910	405060	484550	165290	217180	269380	159500	220580	321990	875540	1163500	651850	702070	448	455	TMT6plex	E1:TMT6plex:1000.00;K8:TMT6plex:1000.00	85	77	XP_024955113.1	chaperone protein ClpB1 [Citrus sinensis]
K.L(+229.16)QPLMM(+15.99)R.Y	Y	Y	47.57	18.6	1132.63	0.5	567.323	47.91	14	F14:18321	Abmart_Citrus-Leafvein_2-10.raw	2	0	384500	205660	0	448640	240040	0	330280	158140	0	313020	163000	590160	688680	488420	476010	456	462	TMT6plex; Oxidation (M)	L1:TMT6plex:1000.00;M6:Oxidation (M):17.01	85	77	XP_024955113.1	chaperone protein ClpB1 [Citrus sinensis]
K.E(+229.16)AGVAVAR.V	Y	Y	46.78	15.59	1000.59	-0.9	501.3	20.6	4	F4:6538	Abmart_Citrus-Leafvein_1-12.raw	3	457400	328290	375700	624960	346570	425220	304950	207750	200830	313100	234860	298510	1161400	1396700	713530	846470	129	136	TMT6plex	E1:TMT6plex:1000.00	85	77	XP_024955113.1	chaperone protein ClpB1 [Citrus sinensis]
R.R(+229.16)AQAAQK(+229.16).A	Y	Y	46.22	15.45	1229.76	-1.8	410.927	15.59	31	F31:3154	Abmart_Citrus-Leafvein_3-4.raw	6	881450	667130	1354800	1132000	828730	1854600	522030	278460	530470	580420	331380	802710	2903400	3815400	1331000	1714500	95	101	TMT6plex	R1:TMT6plex:1000.00;K7:TMT6plex:1000.00	85	77	XP_024955113.1	chaperone protein ClpB1 [Citrus sinensis]
K.V(+229.16)VTELSR.M	Y	Y	45.95	15.38	1031.62	1.2	516.817	46.19	31	F31:15979	Abmart_Citrus-Leafvein_3-4.raw	3	2244900	2272800	633270	3220700	2508400	1012300	1355800	1311600	467700	1413800	1377300	576200	5150900	6741400	3135200	3367300	827	833	TMT6plex	V1:TMT6plex:1000.00	85	77	XP_024955113.1	chaperone protein ClpB1 [Citrus sinensis]
R.K(+229.16)(+229.16)ELDDLR.D	Y	Y	44.09	18.55	1345.8	0.6	449.607	45.77	7	F7:16841	Abmart_Citrus-Leafvein_1-4.raw	4	122200	508540	1388000	81670	786730	1733200	18123	395590	1047400	206180	385060	1092700	2018700	2601600	1461200	1683900	447	453	TMT6plex	K1:TMT6plex:1000.00;K1:TMT6plex:1000.00	85	77	XP_024955113.1	chaperone protein ClpB1 [Citrus sinensis]
K.V(+229.16)TM(+15.99)QVAR.D	Y	Y	41.56	15.34	1048.59	0.7	525.303	19.64	5	F5:5368	Abmart_Citrus-Leafvein_1-2.raw	4	455190	585970	1335800	538460	732650	2746300	441180	596730	1419500	400690	558000	1405200	2377000	4017400	2457400	2363900	734	740	TMT6plex; Oxidation (M)	V1:TMT6plex:1000.00;M3:Oxidation (M):1000.00	85	77	XP_024955113.1	chaperone protein ClpB1 [Citrus sinensis]
K.L(+229.16)QPLM(+15.99)MR.Y	Y	Y	41.52	15.28	1132.63	0.6	567.323	49.05	12	F12:18813	Abmart_Citrus-Leafvein_1-9.raw	3	371090	424120	444100	478490	618190	490160	397780	418850	376480	335170	402940	424120	1239300	1586800	1193100	1162200	456	462	TMT6plex; Oxidation (M)	L1:TMT6plex:1000.00;M5:Oxidation (M):21.94	85	77	XP_024955113.1	chaperone protein ClpB1 [Citrus sinensis]
K.L(+229.16)QPLM(+15.99)M(+15.99)R.Y	Y	Y	41.47	18.13	1148.62	1.1	575.32	42.24	35	F35:13966	Abmart_Citrus-Leafvein_3-8.raw	2	0	128330	351760	0	151300	543120	0	109900	333710	0	110210	352690	480090	694420	443610	462900	456	462	TMT6plex; Oxidation (M)	L1:TMT6plex:1000.00;M5:Oxidation (M):1000.00;M6:Oxidation (M):1000.00	85	77	XP_024955113.1	chaperone protein ClpB1 [Citrus sinensis]
R.K(+229.16)(+229.16)SDVLIQLPNGPR.T	Y	Y	39.15	16.38	1894.14	-6.9	632.383	63.72	16	F16:25392	Abmart_Citrus-Leafvein_2-12.raw	1	0	75457	0	0	99193	0	0	70866	0	0	66364	0	75457	99193	70866	66364	875	887	TMT6plex	K1:TMT6plex:1000.00;K1:TMT6plex:1000.00	85	77	XP_024955113.1	chaperone protein ClpB1 [Citrus sinensis]
R.V(+229.16)K(+229.16)SEVEK(+229.16).L	Y	Y	34.58	15.34	1504.94	0.7	753.48	30.28	16	F16:10826	Abmart_Citrus-Leafvein_2-12.raw	2	107150	138800	0	106060	186490	0	88948	107160	0	77649	105900	0	245950	292560	196110	183550	137	143	TMT6plex	V1:TMT6plex:1000.00;K2:TMT6plex:1000.00;K7:TMT6plex:1000.00	85	77	XP_024955113.1	chaperone protein ClpB1 [Citrus sinensis]
K.E(+229.16)RIDEIR.R	Y	Y	32.69	15.71	1158.66	-0.8	387.226	28.68	21	F21:10848	Abmart_Citrus-Leafvein_2-6.raw	1	0	95033	0	0	9503.6	0	0	15498	0	0	31183	0	95033	9503.6	15498	31183	468	474	TMT6plex	E1:TMT6plex:1000.00	85	77	XP_024955113.1	chaperone protein ClpB1 [Citrus sinensis]
R.L(+229.16)IGAPPGYVGHEEGGQLTEAVR.R	Y	Y	123.15	22.4	2478.31	0.4	827.11	74.69	9	F9:32482	Abmart_Citrus-Leafvein_1-6.raw	6	269760	236630	570890	312120	294550	528550	204250	205460	456500	204920	170280	429520	1077300	1135200	866210	804720	647	668	TMT6plex	L1:TMT6plex:1000.00	85	78	XP_006477654.1	chaperone protein ClpB1 [Citrus sinensis]
R.F(+229.16)QQVYVAEPSVPDTVSILR.G	Y	Y	111.87	20.45	2376.29	0.8	793.104	98.37	34	F34:41881	Abmart_Citrus-Leafvein_3-7.raw	6	38377	41727	55504	49492	82190	64356	33301	44585	43530	34964	51157	47876	135610	196040	121420	134000	334	352	TMT6plex	F1:TMT6plex:1000.00	85	78	XP_006477654.1	chaperone protein ClpB1 [Citrus sinensis]
R.L(+229.16)DEIVVFDPLSHEQLR.K	Y	Y	105.73	23.6	2138.16	1.6	713.728	102.95	20	F20:44194	Abmart_Citrus-Leafvein_2-5.raw	9	59771	65816	105000	45438	110260	140020	44701	75000	69879	33299	72319	97979	230590	295720	189580	203600	759	774	TMT6plex	L1:TMT6plex:1000.00	85	78	XP_006477654.1	chaperone protein ClpB1 [Citrus sinensis]
K.A(+229.16)LAEQLFDDENLLVR.I	Y	Y	104.94	19.61	1974.06	1.3	659.029	106.54	20	F20:45880	Abmart_Citrus-Leafvein_2-5.raw	13	80103	147800	148640	85260	242160	236810	67129	167140	78241	53287	153660	160440	376540	564230	312510	367380	618	632	TMT6plex	A1:TMT6plex:1000.00	85	78	XP_006477654.1	chaperone protein ClpB1 [Citrus sinensis]
R.E(+229.16)ELLFALQEAER.R	Y	Y	100.49	19.98	1675.9	-0.8	838.956	100.75	6	F6:41777	Abmart_Citrus-Leafvein_1-3.raw	5	305470	526330	219220	413980	518870	294100	250330	504110	138740	251260	555600	208090	1051000	1226900	893180	1015000	481	492	TMT6plex	E1:TMT6plex:1000.00	85	78	XP_006477654.1	chaperone protein ClpB1 [Citrus sinensis]
R.L(+229.16)IALDMGALVAGAK(+229.16).Y	Y	Y	99.38	20.23	1800.09	0.8	901.055	107.22	6	F6:44465	Abmart_Citrus-Leafvein_1-3.raw	7	170930	516100	81963	217900	773880	114300	87859	336580	74122	100290	290660	90858	769000	1106100	498560	481810	238	251	TMT6plex	L1:TMT6plex:1000.00;K14:TMT6plex:1000.00	85	78	XP_006477654.1	chaperone protein ClpB1 [Citrus sinensis]
R.R(+229.16)FQQVYVAEPSVPDTVSILR.G	Y	Y	97.75	20.97	2532.39	0.5	845.138	89.66	9	F9:39480	Abmart_Citrus-Leafvein_1-6.raw	2	45704	72328	0	54722	82952	0	38480	84989	0	36355	69935	0	118030	137670	123470	106290	333	352	TMT6plex	R1:TMT6plex:1000.00	85	78	XP_006477654.1	chaperone protein ClpB1 [Citrus sinensis]
R.T(+229.16)EGSMDAANLFK(+229.16)PMLAR.G	Y	Y	94.46	20.03	2309.23	-0.3	770.75	81.02	14	F14:32868	Abmart_Citrus-Leafvein_2-10.raw	3	60493	163010	148240	78707	229210	87137	63129	86806	101660	50178	79220	109970	371750	395050	251600	239360	290	306	TMT6plex	T1:TMT6plex:1000.00;K12:TMT6plex:1000.00	85	78	XP_006477654.1	chaperone protein ClpB1 [Citrus sinensis]
R.V(+229.16)QLDSQPEEIDNLER.K	Y	Y	94.19	19.58	2013.02	0	1007.52	64.27	4	F4:25330	Abmart_Citrus-Leafvein_1-12.raw	3	38186	48988	21993	41478	66419	29739	24033	41214	15559	26029	36214	24347	109170	137640	80806	86590	404	418	TMT6plex	V1:TMT6plex:1000.00	85	78	XP_006477654.1	chaperone protein ClpB1 [Citrus sinensis]
R.V(+229.16)VGQDEAVNAVAESVLR.S	Y	Y	94.17	20.11	1984.08	2.3	993.049	95.15	6	F6:39100	Abmart_Citrus-Leafvein_1-3.raw	6	693930	217470	429940	904560	323590	570940	698140	181100	350680	637450	150900	361890	1341300	1799100	1229900	1150200	571	587	TMT6plex	V1:TMT6plex:1000.00	85	78	XP_006477654.1	chaperone protein ClpB1 [Citrus sinensis]
R.K(+229.16)(+229.16)VESASGDTTFQALK(+229.16).T	Y	Y	93.97	19.4	2268.29	-0.5	757.105	54.24	36	F36:18774	Abmart_Citrus-Leafvein_3-9.raw	5	551120	538720	448340	763360	771960	641070	239750	468560	197970	238440	424040	235070	1538200	2176400	906280	897550	151	165	TMT6plex	K1:TMT6plex:1000.00;K1:TMT6plex:1000.00;K15:TMT6plex:1000.00	85	78	XP_006477654.1	chaperone protein ClpB1 [Citrus sinensis]
K.A(+229.16)HISVFNTLLQVLDDGR.L	Y	Y	91.75	19.61	2126.17	0.1	709.73	111.4	5	F5:46810	Abmart_Citrus-Leafvein_1-2.raw	4	23478	35358	34402	35792	46286	33040	20561	32759	21501	20440	30085	27414	93238	115120	74821	77939	683	699	TMT6plex	A1:TMT6plex:1000.00	85	78	XP_006477654.1	chaperone protein ClpB1 [Citrus sinensis]
K.A(+229.16)IDLVDEAC(+57.02)ANVR.V	Y	Y	91.38	21.88	1673.86	0.6	837.938	69.28	15	F15:28350	Abmart_Citrus-Leafvein_2-11.raw	5	74171	285720	266270	97362	352040	349070	56963	204750	199140	63936	221430	279250	626160	798470	460850	564620	391	403	TMT6plex; Carbamidomethylation	A1:TMT6plex:1000.00;C9:Carbamidomethylation:1000.00	85	78	XP_006477654.1	chaperone protein ClpB1 [Citrus sinensis]
R.I(+229.16)DMSEYMEQHSVSR.L	Y	Y	89.96	18.98	1939.9	1.1	647.64	68.94	30	F30:26689	Abmart_Citrus-Leafvein_3-3.raw	6	41667	323530	98863	57618	422620	96150	24651	310210	76850	26285	256600	88266	464060	576390	411710	371150	633	646	TMT6plex	I1:TMT6plex:1000.00	85	78	XP_006477654.1	chaperone protein ClpB1 [Citrus sinensis]
K.L(+229.16)PSQTPAPDEIPASTTLIK(+229.16).V	Y	Y	88.98	18.86	2436.39	0.4	813.137	89.47	34	F34:37732	Abmart_Citrus-Leafvein_3-7.raw	3	36200	82305	59375	38922	120000	59486	26506	75972	41613	23617	65939	46450	177880	218410	144090	136010	73	91	TMT6plex	L1:TMT6plex:1000.00;K19:TMT6plex:1000.00	85	78	XP_006477654.1	chaperone protein ClpB1 [Citrus sinensis]
K.T(+229.16)AVVEGLAQR.I	Y	Y	88.46	22.71	1271.74	1.2	636.878	56.32	8	F8:23797	Abmart_Citrus-Leafvein_1-5.raw	6	1165200	1734600	4254000	1565300	2691400	5241800	1001500	1086800	2118000	791270	1130800	2685200	7153700	9498600	4206200	4607300	214	223	TMT6plex	T1:TMT6plex:1000.00	85	78	XP_006477654.1	chaperone protein ClpB1 [Citrus sinensis]
R.R(+229.16)PYSVVLFDEVEK(+229.16).A	Y	Y	86.11	21.37	2038.15	0.8	680.391	91.68	35	F35:35301	Abmart_Citrus-Leafvein_3-8.raw	5	43796	315190	377450	55099	439340	444060	32466	213060	237870	30468	188530	297380	736440	938500	483400	516370	670	682	TMT6plex	R1:TMT6plex:1000.00;K13:TMT6plex:1000.00	85	78	XP_006477654.1	chaperone protein ClpB1 [Citrus sinensis]
R.I(+229.16)DMSEYM(+15.99)EQHSVSR.L	Y	Y	85.31	18.35	1955.89	0.1	652.971	43.98	27	F27:16693	Abmart_Citrus-Leafvein_3-11.raw	5	114110	158570	278580	127570	205570	331170	119730	262540	306890	107540	173220	241130	551260	664300	689160	521890	633	646	TMT6plex; Oxidation (M)	I1:TMT6plex:1000.00;M7:Oxidation (M):69.71	85	78	XP_006477654.1	chaperone protein ClpB1 [Citrus sinensis]
K.V(+229.16)ESASGDTTFQALK(+229.16).T	Y	Y	81.57	18.42	1911.04	0.7	638.019	72.97	31	F31:28545	Abmart_Citrus-Leafvein_3-4.raw	6	333600	199060	301300	438250	305170	377360	241510	165590	226640	202190	141280	246590	833960	1120800	633740	590060	152	165	TMT6plex	V1:TMT6plex:1000.00;K14:TMT6plex:1000.00	85	78	XP_006477654.1	chaperone protein ClpB1 [Citrus sinensis]
R.T(+229.16)EGSM(+15.99)DAANLFK(+229.16)PMLAR.G	Y	Y	81.33	16.63	2325.22	1	776.082	73.76	36	F36:26089	Abmart_Citrus-Leafvein_3-9.raw	0	254270	0	223980	323130	0	232220	202770	0	152490	216010	0	185290	478250	555340	355260	401300	290	306	TMT6plex; Oxidation (M)	T1:TMT6plex:1000.00;M5:Oxidation (M):82.65;K12:TMT6plex:1000.00	85	78	XP_006477654.1	chaperone protein ClpB1 [Citrus sinensis]
R.A(+229.16)GLGRPQQPTGSFLFLGPTGVGK(+229.16).T	Y	Y	79.34	18.24	2742.56	0.4	915.194	90.82	5	F5:37236	Abmart_Citrus-Leafvein_1-2.raw	5	324560	289840	413190	442880	376160	775950	188520	123830	288620	206630	107650	342440	1027600	1595000	600970	656720	590	612	TMT6plex	A1:TMT6plex:1000.00;K23:TMT6plex:1000.00	85	78	XP_006477654.1	chaperone protein ClpB1 [Citrus sinensis]
R.G(+229.16)DVPSNLADVR.L	Y	Y	78.69	18.25	1370.74	0.1	686.375	45.67	24	F24:17405	Abmart_Citrus-Leafvein_2-9.raw	3	82251	747700	515960	95058	941490	580750	73185	536960	353740	69348	516210	399800	1345900	1617300	963890	985360	227	237	TMT6plex	G1:TMT6plex:1000.00	85	78	XP_006477654.1	chaperone protein ClpB1 [Citrus sinensis]
K.E(+229.16)K(+229.16)YEGHHGVR.I	Y	Y	78.27	18.16	1668.91	0.4	418.235	15.61	5	F5:3666	Abmart_Citrus-Leafvein_1-2.raw	8	410670	298970	476970	567490	430440	806620	273310	270080	448090	310000	308140	441860	1186600	1804500	991480	1060000	356	365	TMT6plex	E1:TMT6plex:1000.00;K2:TMT6plex:1000.00	85	78	XP_006477654.1	chaperone protein ClpB1 [Citrus sinensis]
K.K(+229.16)(+229.16)LPSQTPAPDEIPASTTLIK(+229.16).V	Y	Y	77.6	17.54	2793.65	-0.6	699.418	69.79	14	F14:27801	Abmart_Citrus-Leafvein_2-10.raw	3	0	197770	41051	0	250480	49763	0	156810	34817	0	148160	32160	238820	300250	191620	180320	72	91	TMT6plex	K1:TMT6plex:1000.00;K1:TMT6plex:1000.00;K20:TMT6plex:1000.00	85	78	XP_006477654.1	chaperone protein ClpB1 [Citrus sinensis]
R.I(+229.16)DM(+15.99)SEYM(+15.99)EQHSVSR.L	Y	Y	75.44	18.86	1971.89	0	658.303	39.59	23	F23:14635	Abmart_Citrus-Leafvein_2-8.raw	2	5437.9	103030	0	5905.7	133040	0	3886.6	108450	0	3480.2	106920	0	108470	138950	112330	110400	633	646	TMT6plex; Oxidation (M)	I1:TMT6plex:1000.00;M3:Oxidation (M):1000.00;M7:Oxidation (M):1000.00	85	78	XP_006477654.1	chaperone protein ClpB1 [Citrus sinensis]
R.C(+57.02)(+229.16)IGATTLEEYRK(+229.16).Y	Y	Y	73.27	20.72	1898.03	0.4	633.685	65.82	10	F10:25937	Abmart_Citrus-Leafvein_1-7.raw	8	669960	1972600	323350	935370	3048600	369770	350990	962310	218230	335270	1069000	261620	2965900	4353800	1531500	1665900	311	322	Carbamidomethylation; TMT6plex	C1:Carbamidomethylation:1000.00;C1:TMT6plex:1000.00;K12:TMT6plex:1000.00	85	78	XP_006477654.1	chaperone protein ClpB1 [Citrus sinensis]
K.R(+229.16)EELLFALQEAER.R	Y	Y	72.85	17.63	1832	0.3	611.674	88.29	29	F29:35238	Abmart_Citrus-Leafvein_3-2.raw	4	288000	264030	636210	280890	293890	610410	316270	294920	745650	326540	301490	751350	1188200	1185200	1356800	1379400	480	492	TMT6plex	R1:TMT6plex:1000.00	85	78	XP_006477654.1	chaperone protein ClpB1 [Citrus sinensis]
R.C(+57.02)(+229.16)IGATTLEEYR.K	Y	Y	72.66	20.04	1540.78	0.7	771.396	63.6	5	F5:24462	Abmart_Citrus-Leafvein_1-2.raw	4	100380	93417	308040	113320	115220	333950	79625	91421	227580	71214	100040	262530	501840	562490	398630	433780	311	321	Carbamidomethylation; TMT6plex	C1:Carbamidomethylation:1000.00;C1:TMT6plex:1000.00	85	78	XP_006477654.1	chaperone protein ClpB1 [Citrus sinensis]
K.N(+229.16)GGFVDAATGR.K	Y	Y	72.49	19.61	1292.67	2	647.342	44.15	13	F13:15054	Abmart_Citrus-Leafvein_2-1.raw	0	643340	303920	0	917960	435950	0	539190	211850	0	518640	239510	0	947260	1353900	751040	758140	864	874	TMT6plex	N1:TMT6plex:1000.00	85	78	XP_006477654.1	chaperone protein ClpB1 [Citrus sinensis]
K.Y(+229.16)EGHHGVR.I	Y	Y	72.49	17.55	1182.61	1	395.211	11.45	36	F36:2421	Abmart_Citrus-Leafvein_3-9.raw	7	175720	426980	367890	240190	687610	597330	129970	363990	261380	120920	469800	326440	970580	1525100	755340	917160	358	365	TMT6plex	Y1:TMT6plex:1000.00	85	78	XP_006477654.1	chaperone protein ClpB1 [Citrus sinensis]
R.K(+229.16)(+229.16)ELDDLRDK(+229.16).L	Y	Y	71.51	17.6	1818.08	-0.7	455.527	51.76	33	F33:21433	Abmart_Citrus-Leafvein_3-6.raw	7	816720	724030	229990	1023600	794650	461340	531640	526540	215090	625990	529010	174110	1770700	2279600	1273300	1329100	447	455	TMT6plex	K1:TMT6plex:1000.00;K1:TMT6plex:1000.00;K9:TMT6plex:1000.00	85	78	XP_006477654.1	chaperone protein ClpB1 [Citrus sinensis]
K.G(+229.16)DNLVYR.V	Y	Y	70.76	18.3	1064.58	-1.2	533.298	29.62	15	F15:11275	Abmart_Citrus-Leafvein_2-11.raw	4	2082900	1375000	1202900	2910700	1930600	1609500	1420000	856520	647800	1327800	887950	843730	4660800	6450900	2924400	3059500	854	860	TMT6plex	G1:TMT6plex:1000.00	85	78	XP_006477654.1	chaperone protein ClpB1 [Citrus sinensis]
K.H(+229.16)FRPELLNR.L	Y	Y	69.11	20.88	1409.81	-0.1	470.944	41.69	34	F34:15617	Abmart_Citrus-Leafvein_3-7.raw	8	664530	285140	448480	901130	311700	535580	508800	269760	409640	559840	229170	400640	1398100	1748400	1188200	1189600	750	758	TMT6plex	H1:TMT6plex:1000.00	85	78	XP_006477654.1	chaperone protein ClpB1 [Citrus sinensis]
K.E(+229.16)VEEAEGK(+229.16).V	Y	Y	68.21	17.33	1347.73	0.3	674.872	35.97	33	F33:14417	Abmart_Citrus-Leafvein_3-6.raw	4	412340	593060	993050	516540	930710	927520	252720	489770	556450	250460	442750	707190	1998500	2374800	1298900	1400400	266	273	TMT6plex	E1:TMT6plex:1000.00;K8:TMT6plex:1000.00	85	78	XP_006477654.1	chaperone protein ClpB1 [Citrus sinensis]
R.D(+229.16)QVLQEVR.K	Y	Y	68.1	18.03	1214.68	0.2	608.348	39.42	4	F4:14433	Abmart_Citrus-Leafvein_1-12.raw	6	2226200	2129600	555170	2806400	2691600	806090	1375200	1464900	516190	1466000	1443100	487070	4910900	6304100	3356300	3396100	741	748	TMT6plex	D1:TMT6plex:1000.00	85	78	XP_006477654.1	chaperone protein ClpB1 [Citrus sinensis]
R.L(+229.16)IALDM(+15.99)GALVAGAK(+229.16).Y	Y	Y	67.54	17.16	1816.09	0.3	606.371	94.05	13	F13:38093	Abmart_Citrus-Leafvein_2-1.raw	5	267880	191520	164800	334000	268500	255620	184190	136080	137510	169960	120430	133790	624200	858120	457780	424170	238	251	TMT6plex; Oxidation (M)	L1:TMT6plex:1000.00;M6:Oxidation (M):1000.00;K14:TMT6plex:1000.00	85	78	XP_006477654.1	chaperone protein ClpB1 [Citrus sinensis]
R.D(+229.16)LVEQAGK(+229.16).L	Y	Y	67.11	19.87	1316.77	0.2	659.393	46.04	18	F18:16106	Abmart_Citrus-Leafvein_2-3.raw	7	4064500	2936600	1193800	5409900	4370700	1736600	1884200	1548000	645070	1897100	1592100	782950	8194900	11517000	4077300	4272200	170	177	TMT6plex	D1:TMT6plex:1000.00;K8:TMT6plex:1000.00	85	78	XP_006477654.1	chaperone protein ClpB1 [Citrus sinensis]
R.M(+229.16)(+15.99)QLEIELHALEK(+229.16).E	Y	Y	64.37	18.47	1927.09	0.5	643.369	89.26	7	F7:36865	Abmart_Citrus-Leafvein_1-4.raw	1	212100	0	0	240140	0	0	180440	0	0	164900	0	0	212100	240140	180440	164900	421	432	TMT6plex; Oxidation (M)	M1:TMT6plex:1000.00;M1:Oxidation (M):1000.00;K12:TMT6plex:1000.00	85	78	XP_006477654.1	chaperone protein ClpB1 [Citrus sinensis]
K.L(+229.16)DPVIGRDEEIR.R	Y	Y	63.1	17.35	1639.91	1	547.644	60.78	1	F1:22957	Abmart_Citrus-Leafvein_1-1.raw	4	658700	792990	556980	744760	992800	668260	511940	628860	357560	562220	589390	438870	2008700	2405800	1498400	1590500	178	189	TMT6plex	L1:TMT6plex:1000.00	85	78	XP_006477654.1	chaperone protein ClpB1 [Citrus sinensis]
R.T(+229.16)EGSMDAANLFK(+229.16)PM(+15.99)LAR.G	Y	Y	60.78	15.26	2325.22	0.7	776.082	71.13	36	F36:24965	Abmart_Citrus-Leafvein_3-9.raw	2	139310	0	138130	174780	0	162120	104790	0	97568	109110	0	99576	277440	336910	202360	208680	290	306	TMT6plex; Oxidation (M)	T1:TMT6plex:1000.00;K12:TMT6plex:1000.00;M14:Oxidation (M):71.36	85	78	XP_006477654.1	chaperone protein ClpB1 [Citrus sinensis]
R.W(+229.16)TGIPVTR.L	Y	Y	60.01	16.97	1157.68	0.8	579.846	56.83	14	F14:22066	Abmart_Citrus-Leafvein_2-10.raw	7	1237300	1392000	1436900	1545700	1901300	1353500	855480	1182300	968170	939820	1176100	1208800	4066200	4800500	3005900	3324700	544	551	TMT6plex	W1:TMT6plex:1000.00	85	78	XP_006477654.1	chaperone protein ClpB1 [Citrus sinensis]
R.T(+229.16)DPSQAVK(+229.16).K	Y	Y	58.22	16.64	1302.75	1	652.385	32.52	18	F18:10051	Abmart_Citrus-Leafvein_2-3.raw	3	167040	829940	123120	228950	1359300	150770	128560	446140	71988	135060	519500	88339	1120100	1739100	646690	742890	888	895	TMT6plex	T1:TMT6plex:1000.00;K8:TMT6plex:1000.00	85	78	XP_006477654.1	chaperone protein ClpB1 [Citrus sinensis]
R.K(+229.16)(+229.16)HFRPELLNR.L	Y	Y	57.94	16.23	1767.07	0.4	590.03	38.56	1	F1:13308	Abmart_Citrus-Leafvein_1-1.raw	7	1677200	909750	944450	2197500	949220	1318800	1019200	527350	695820	1227800	564450	800850	3531400	4465500	2242400	2593100	749	758	TMT6plex	K1:TMT6plex:1000.00;K1:TMT6plex:1000.00	85	78	XP_006477654.1	chaperone protein ClpB1 [Citrus sinensis]
K.V(+229.16)TMQVAR.D	Y	Y	57.57	16.42	1032.6	-0.1	517.305	35.55	9	F9:14594	Abmart_Citrus-Leafvein_1-6.raw	3	6501100	180850	7323.7	10111000	24567	16900	5463800	25676	27199	5013200	53042	15138	6689200	10152000	5516700	5081400	734	740	TMT6plex	V1:TMT6plex:1000.00	85	78	XP_006477654.1	chaperone protein ClpB1 [Citrus sinensis]
K.L(+229.16)QPLMMR.Y	Y	Y	57.3	17.95	1116.63	1.3	559.326	70.24	1	F1:27550	Abmart_Citrus-Leafvein_1-1.raw	1	656420	0	0	904390	0	0	503630	0	0	597250	0	0	656420	904390	503630	597250	456	462	TMT6plex	L1:TMT6plex:1000.00	85	78	XP_006477654.1	chaperone protein ClpB1 [Citrus sinensis]
R.V(+229.16)FNQAMK(+229.16).K	Y	Y	56.19	17.48	1294.75	0.5	648.381	59.81	13	F13:22122	Abmart_Citrus-Leafvein_2-1.raw	7	2220500	2848000	3268900	2892800	3930700	2897700	1218800	1584800	1903400	1388800	1544900	1729000	8337500	9721200	4707000	4662700	65	71	TMT6plex	V1:TMT6plex:1000.00;K7:TMT6plex:1000.00	85	78	XP_006477654.1	chaperone protein ClpB1 [Citrus sinensis]
R.L(+229.16)GQNEK(+229.16)ER.L	Y	Y	55.51	16.17	1430.82	-0.7	477.949	22.19	20	F20:8017	Abmart_Citrus-Leafvein_2-5.raw	3	430990	443420	271400	600780	653070	377490	334900	363350	221890	334130	382900	278620	1145800	1631300	920140	995650	552	559	TMT6plex	L1:TMT6plex:1000.00;K6:TMT6plex:1000.00	85	78	XP_006477654.1	chaperone protein ClpB1 [Citrus sinensis]
R.R(+229.16)RPYSVVLFDEVEK(+229.16).A	Y	Y	53.59	17.33	2194.25	0.8	549.571	79.75	23	F23:33020	Abmart_Citrus-Leafvein_2-8.raw	2	80501	77819	0	103970	96127	0	57598	79883	0	58181	73584	0	158320	200090	137480	131760	669	682	TMT6plex	R1:TMT6plex:1000.00;K14:TMT6plex:1000.00	85	78	XP_006477654.1	chaperone protein ClpB1 [Citrus sinensis]
R.L(+229.16)TDGQGR.T	Y	Y	52.41	19.85	974.535	1.7	488.276	19.72	13	F13:5333	Abmart_Citrus-Leafvein_2-1.raw	5	5750300	3214100	3159000	7702200	4244100	3980700	4210400	2281100	2010000	3748200	2347100	2407700	12123000	15927000	8501400	8503000	700	706	TMT6plex	L1:TMT6plex:1000.00	85	78	XP_006477654.1	chaperone protein ClpB1 [Citrus sinensis]
K.K(+229.16)(+229.16)VVTELSR.M	Y	Y	51.37	16.01	1388.88	-0.1	463.966	33.1	14	F14:11762	Abmart_Citrus-Leafvein_2-10.raw	8	720810	1244400	245770	947970	1542900	407880	515620	1067800	207140	496340	1095400	248640	2211000	2898800	1790500	1840400	826	833	TMT6plex	K1:TMT6plex:1000.00;K1:TMT6plex:1000.00	85	78	XP_006477654.1	chaperone protein ClpB1 [Citrus sinensis]
K.Y(+229.16)VEK(+229.16)DAAFER.R	Y	Y	48.83	11.54	1684.92	1	562.648	53.92	32	F32:21978	Abmart_Citrus-Leafvein_3-5.raw	1	0	0	174960	0	0	237590	0	0	126730	0	0	139990	174960	237590	126730	139990	323	332	TMT6plex	Y1:TMT6plex:1000.00;K4:TMT6plex:1000.00	85	78	XP_006477654.1	chaperone protein ClpB1 [Citrus sinensis]
R.T(+229.16)EGSM(+15.99)DAANLFK(+229.16)PM(+15.99)LAR.G	Y	Y	48.77	15.44	2341.22	0.4	781.413	72.71	22	F22:30376	Abmart_Citrus-Leafvein_2-7.raw	3	137710	276120	225980	163800	359330	473260	106070	225840	199370	91631	190660	213490	639810	996390	531290	495780	290	306	TMT6plex; Oxidation (M)	T1:TMT6plex:1000.00;M5:Oxidation (M):1000.00;K12:TMT6plex:1000.00;M14:Oxidation (M):1000.00	85	78	XP_006477654.1	chaperone protein ClpB1 [Citrus sinensis]
R.V(+229.16)FNQAM(+15.99)K(+229.16).K	Y	Y	48.58	15.38	1310.74	0.5	656.379	39.69	26	F26:14515	Abmart_Citrus-Leafvein_3-10.raw	3	465140	90655	318840	561190	125030	821930	413290	71926	229070	340150	76056	216110	874630	1508100	714290	632320	65	71	TMT6plex; Oxidation (M)	V1:TMT6plex:1000.00;M6:Oxidation (M):1000.00;K7:TMT6plex:1000.00	85	78	XP_006477654.1	chaperone protein ClpB1 [Citrus sinensis]
K.E(+229.16)LDDLRDK(+229.16).L	Y	Y	48.12	15.74	1460.82	1.2	487.949	41.37	15	F15:16091	Abmart_Citrus-Leafvein_2-11.raw	4	221980	328410	325150	273910	405060	484550	165290	217180	269380	159500	220580	321990	875540	1163500	651850	702070	448	455	TMT6plex	E1:TMT6plex:1000.00;K8:TMT6plex:1000.00	85	78	XP_006477654.1	chaperone protein ClpB1 [Citrus sinensis]
K.L(+229.16)QPLMM(+15.99)R.Y	Y	Y	47.57	18.6	1132.63	0.5	567.323	47.91	14	F14:18321	Abmart_Citrus-Leafvein_2-10.raw	2	0	384500	205660	0	448640	240040	0	330280	158140	0	313020	163000	590160	688680	488420	476010	456	462	TMT6plex; Oxidation (M)	L1:TMT6plex:1000.00;M6:Oxidation (M):17.01	85	78	XP_006477654.1	chaperone protein ClpB1 [Citrus sinensis]
K.E(+229.16)AGVAVAR.V	Y	Y	46.78	15.59	1000.59	-0.9	501.3	20.6	4	F4:6538	Abmart_Citrus-Leafvein_1-12.raw	3	457400	328290	375700	624960	346570	425220	304950	207750	200830	313100	234860	298510	1161400	1396700	713530	846470	129	136	TMT6plex	E1:TMT6plex:1000.00	85	78	XP_006477654.1	chaperone protein ClpB1 [Citrus sinensis]
R.R(+229.16)AQAAQK(+229.16).A	Y	Y	46.22	15.45	1229.76	-1.8	410.927	15.59	31	F31:3154	Abmart_Citrus-Leafvein_3-4.raw	6	881450	667130	1354800	1132000	828730	1854600	522030	278460	530470	580420	331380	802710	2903400	3815400	1331000	1714500	95	101	TMT6plex	R1:TMT6plex:1000.00;K7:TMT6plex:1000.00	85	78	XP_006477654.1	chaperone protein ClpB1 [Citrus sinensis]
K.V(+229.16)VTELSR.M	Y	Y	45.95	15.38	1031.62	1.2	516.817	46.19	31	F31:15979	Abmart_Citrus-Leafvein_3-4.raw	3	2244900	2272800	633270	3220700	2508400	1012300	1355800	1311600	467700	1413800	1377300	576200	5150900	6741400	3135200	3367300	827	833	TMT6plex	V1:TMT6plex:1000.00	85	78	XP_006477654.1	chaperone protein ClpB1 [Citrus sinensis]
R.K(+229.16)(+229.16)ELDDLR.D	Y	Y	44.09	18.55	1345.8	0.6	449.607	45.77	7	F7:16841	Abmart_Citrus-Leafvein_1-4.raw	4	122200	508540	1388000	81670	786730	1733200	18123	395590	1047400	206180	385060	1092700	2018700	2601600	1461200	1683900	447	453	TMT6plex	K1:TMT6plex:1000.00;K1:TMT6plex:1000.00	85	78	XP_006477654.1	chaperone protein ClpB1 [Citrus sinensis]
K.V(+229.16)TM(+15.99)QVAR.D	Y	Y	41.56	15.34	1048.59	0.7	525.303	19.64	5	F5:5368	Abmart_Citrus-Leafvein_1-2.raw	4	455190	585970	1335800	538460	732650	2746300	441180	596730	1419500	400690	558000	1405200	2377000	4017400	2457400	2363900	734	740	TMT6plex; Oxidation (M)	V1:TMT6plex:1000.00;M3:Oxidation (M):1000.00	85	78	XP_006477654.1	chaperone protein ClpB1 [Citrus sinensis]
K.L(+229.16)QPLM(+15.99)MR.Y	Y	Y	41.52	15.28	1132.63	0.6	567.323	49.05	12	F12:18813	Abmart_Citrus-Leafvein_1-9.raw	3	371090	424120	444100	478490	618190	490160	397780	418850	376480	335170	402940	424120	1239300	1586800	1193100	1162200	456	462	TMT6plex; Oxidation (M)	L1:TMT6plex:1000.00;M5:Oxidation (M):21.94	85	78	XP_006477654.1	chaperone protein ClpB1 [Citrus sinensis]
K.L(+229.16)QPLM(+15.99)M(+15.99)R.Y	Y	Y	41.47	18.13	1148.62	1.1	575.32	42.24	35	F35:13966	Abmart_Citrus-Leafvein_3-8.raw	2	0	128330	351760	0	151300	543120	0	109900	333710	0	110210	352690	480090	694420	443610	462900	456	462	TMT6plex; Oxidation (M)	L1:TMT6plex:1000.00;M5:Oxidation (M):1000.00;M6:Oxidation (M):1000.00	85	78	XP_006477654.1	chaperone protein ClpB1 [Citrus sinensis]
R.K(+229.16)(+229.16)SDVLIQLPNGPR.T	Y	Y	39.15	16.38	1894.14	-6.9	632.383	63.72	16	F16:25392	Abmart_Citrus-Leafvein_2-12.raw	1	0	75457	0	0	99193	0	0	70866	0	0	66364	0	75457	99193	70866	66364	875	887	TMT6plex	K1:TMT6plex:1000.00;K1:TMT6plex:1000.00	85	78	XP_006477654.1	chaperone protein ClpB1 [Citrus sinensis]
R.V(+229.16)K(+229.16)SEVEK(+229.16).L	Y	Y	34.58	15.34	1504.94	0.7	753.48	30.28	16	F16:10826	Abmart_Citrus-Leafvein_2-12.raw	2	107150	138800	0	106060	186490	0	88948	107160	0	77649	105900	0	245950	292560	196110	183550	137	143	TMT6plex	V1:TMT6plex:1000.00;K2:TMT6plex:1000.00;K7:TMT6plex:1000.00	85	78	XP_006477654.1	chaperone protein ClpB1 [Citrus sinensis]
K.E(+229.16)RIDEIR.R	Y	Y	32.69	15.71	1158.66	-0.8	387.226	28.68	21	F21:10848	Abmart_Citrus-Leafvein_2-6.raw	1	0	95033	0	0	9503.6	0	0	15498	0	0	31183	0	95033	9503.6	15498	31183	468	474	TMT6plex	E1:TMT6plex:1000.00	85	78	XP_006477654.1	chaperone protein ClpB1 [Citrus sinensis]
R.L(+229.16)IGAPPGYVGHEEGGQLTEAVR.R	Y	Y	123.15	22.4	2478.31	0.4	827.11	74.69	9	F9:32482	Abmart_Citrus-Leafvein_1-6.raw	6	269760	236630	570890	312120	294550	528550	204250	205460	456500	204920	170280	429520	1077300	1135200	866210	804720	647	668	TMT6plex	L1:TMT6plex:1000.00	85	79	XP_024955112.1	chaperone protein ClpB1 [Citrus sinensis]
R.F(+229.16)QQVYVAEPSVPDTVSILR.G	Y	Y	111.87	20.45	2376.29	0.8	793.104	98.37	34	F34:41881	Abmart_Citrus-Leafvein_3-7.raw	6	38377	41727	55504	49492	82190	64356	33301	44585	43530	34964	51157	47876	135610	196040	121420	134000	334	352	TMT6plex	F1:TMT6plex:1000.00	85	79	XP_024955112.1	chaperone protein ClpB1 [Citrus sinensis]
R.L(+229.16)DEIVVFDPLSHEQLR.K	Y	Y	105.73	23.6	2138.16	1.6	713.728	102.95	20	F20:44194	Abmart_Citrus-Leafvein_2-5.raw	9	59771	65816	105000	45438	110260	140020	44701	75000	69879	33299	72319	97979	230590	295720	189580	203600	759	774	TMT6plex	L1:TMT6plex:1000.00	85	79	XP_024955112.1	chaperone protein ClpB1 [Citrus sinensis]
K.A(+229.16)LAEQLFDDENLLVR.I	Y	Y	104.94	19.61	1974.06	1.3	659.029	106.54	20	F20:45880	Abmart_Citrus-Leafvein_2-5.raw	13	80103	147800	148640	85260	242160	236810	67129	167140	78241	53287	153660	160440	376540	564230	312510	367380	618	632	TMT6plex	A1:TMT6plex:1000.00	85	79	XP_024955112.1	chaperone protein ClpB1 [Citrus sinensis]
R.E(+229.16)ELLFALQEAER.R	Y	Y	100.49	19.98	1675.9	-0.8	838.956	100.75	6	F6:41777	Abmart_Citrus-Leafvein_1-3.raw	5	305470	526330	219220	413980	518870	294100	250330	504110	138740	251260	555600	208090	1051000	1226900	893180	1015000	481	492	TMT6plex	E1:TMT6plex:1000.00	85	79	XP_024955112.1	chaperone protein ClpB1 [Citrus sinensis]
R.L(+229.16)IALDMGALVAGAK(+229.16).Y	Y	Y	99.38	20.23	1800.09	0.8	901.055	107.22	6	F6:44465	Abmart_Citrus-Leafvein_1-3.raw	7	170930	516100	81963	217900	773880	114300	87859	336580	74122	100290	290660	90858	769000	1106100	498560	481810	238	251	TMT6plex	L1:TMT6plex:1000.00;K14:TMT6plex:1000.00	85	79	XP_024955112.1	chaperone protein ClpB1 [Citrus sinensis]
R.R(+229.16)FQQVYVAEPSVPDTVSILR.G	Y	Y	97.75	20.97	2532.39	0.5	845.138	89.66	9	F9:39480	Abmart_Citrus-Leafvein_1-6.raw	2	45704	72328	0	54722	82952	0	38480	84989	0	36355	69935	0	118030	137670	123470	106290	333	352	TMT6plex	R1:TMT6plex:1000.00	85	79	XP_024955112.1	chaperone protein ClpB1 [Citrus sinensis]
R.T(+229.16)EGSMDAANLFK(+229.16)PMLAR.G	Y	Y	94.46	20.03	2309.23	-0.3	770.75	81.02	14	F14:32868	Abmart_Citrus-Leafvein_2-10.raw	3	60493	163010	148240	78707	229210	87137	63129	86806	101660	50178	79220	109970	371750	395050	251600	239360	290	306	TMT6plex	T1:TMT6plex:1000.00;K12:TMT6plex:1000.00	85	79	XP_024955112.1	chaperone protein ClpB1 [Citrus sinensis]
R.V(+229.16)QLDSQPEEIDNLER.K	Y	Y	94.19	19.58	2013.02	0	1007.52	64.27	4	F4:25330	Abmart_Citrus-Leafvein_1-12.raw	3	38186	48988	21993	41478	66419	29739	24033	41214	15559	26029	36214	24347	109170	137640	80806	86590	404	418	TMT6plex	V1:TMT6plex:1000.00	85	79	XP_024955112.1	chaperone protein ClpB1 [Citrus sinensis]
R.V(+229.16)VGQDEAVNAVAESVLR.S	Y	Y	94.17	20.11	1984.08	2.3	993.049	95.15	6	F6:39100	Abmart_Citrus-Leafvein_1-3.raw	6	693930	217470	429940	904560	323590	570940	698140	181100	350680	637450	150900	361890	1341300	1799100	1229900	1150200	571	587	TMT6plex	V1:TMT6plex:1000.00	85	79	XP_024955112.1	chaperone protein ClpB1 [Citrus sinensis]
R.K(+229.16)(+229.16)VESASGDTTFQALK(+229.16).T	Y	Y	93.97	19.4	2268.29	-0.5	757.105	54.24	36	F36:18774	Abmart_Citrus-Leafvein_3-9.raw	5	551120	538720	448340	763360	771960	641070	239750	468560	197970	238440	424040	235070	1538200	2176400	906280	897550	151	165	TMT6plex	K1:TMT6plex:1000.00;K1:TMT6plex:1000.00;K15:TMT6plex:1000.00	85	79	XP_024955112.1	chaperone protein ClpB1 [Citrus sinensis]
K.A(+229.16)HISVFNTLLQVLDDGR.L	Y	Y	91.75	19.61	2126.17	0.1	709.73	111.4	5	F5:46810	Abmart_Citrus-Leafvein_1-2.raw	4	23478	35358	34402	35792	46286	33040	20561	32759	21501	20440	30085	27414	93238	115120	74821	77939	683	699	TMT6plex	A1:TMT6plex:1000.00	85	79	XP_024955112.1	chaperone protein ClpB1 [Citrus sinensis]
K.A(+229.16)IDLVDEAC(+57.02)ANVR.V	Y	Y	91.38	21.88	1673.86	0.6	837.938	69.28	15	F15:28350	Abmart_Citrus-Leafvein_2-11.raw	5	74171	285720	266270	97362	352040	349070	56963	204750	199140	63936	221430	279250	626160	798470	460850	564620	391	403	TMT6plex; Carbamidomethylation	A1:TMT6plex:1000.00;C9:Carbamidomethylation:1000.00	85	79	XP_024955112.1	chaperone protein ClpB1 [Citrus sinensis]
R.I(+229.16)DMSEYMEQHSVSR.L	Y	Y	89.96	18.98	1939.9	1.1	647.64	68.94	30	F30:26689	Abmart_Citrus-Leafvein_3-3.raw	6	41667	323530	98863	57618	422620	96150	24651	310210	76850	26285	256600	88266	464060	576390	411710	371150	633	646	TMT6plex	I1:TMT6plex:1000.00	85	79	XP_024955112.1	chaperone protein ClpB1 [Citrus sinensis]
K.L(+229.16)PSQTPAPDEIPASTTLIK(+229.16).V	Y	Y	88.98	18.86	2436.39	0.4	813.137	89.47	34	F34:37732	Abmart_Citrus-Leafvein_3-7.raw	3	36200	82305	59375	38922	120000	59486	26506	75972	41613	23617	65939	46450	177880	218410	144090	136010	73	91	TMT6plex	L1:TMT6plex:1000.00;K19:TMT6plex:1000.00	85	79	XP_024955112.1	chaperone protein ClpB1 [Citrus sinensis]
K.T(+229.16)AVVEGLAQR.I	Y	Y	88.46	22.71	1271.74	1.2	636.878	56.32	8	F8:23797	Abmart_Citrus-Leafvein_1-5.raw	6	1165200	1734600	4254000	1565300	2691400	5241800	1001500	1086800	2118000	791270	1130800	2685200	7153700	9498600	4206200	4607300	214	223	TMT6plex	T1:TMT6plex:1000.00	85	79	XP_024955112.1	chaperone protein ClpB1 [Citrus sinensis]
R.R(+229.16)PYSVVLFDEVEK(+229.16).A	Y	Y	86.11	21.37	2038.15	0.8	680.391	91.68	35	F35:35301	Abmart_Citrus-Leafvein_3-8.raw	5	43796	315190	377450	55099	439340	444060	32466	213060	237870	30468	188530	297380	736440	938500	483400	516370	670	682	TMT6plex	R1:TMT6plex:1000.00;K13:TMT6plex:1000.00	85	79	XP_024955112.1	chaperone protein ClpB1 [Citrus sinensis]
R.I(+229.16)DMSEYM(+15.99)EQHSVSR.L	Y	Y	85.31	18.35	1955.89	0.1	652.971	43.98	27	F27:16693	Abmart_Citrus-Leafvein_3-11.raw	5	114110	158570	278580	127570	205570	331170	119730	262540	306890	107540	173220	241130	551260	664300	689160	521890	633	646	TMT6plex; Oxidation (M)	I1:TMT6plex:1000.00;M7:Oxidation (M):69.71	85	79	XP_024955112.1	chaperone protein ClpB1 [Citrus sinensis]
K.V(+229.16)ESASGDTTFQALK(+229.16).T	Y	Y	81.57	18.42	1911.04	0.7	638.019	72.97	31	F31:28545	Abmart_Citrus-Leafvein_3-4.raw	6	333600	199060	301300	438250	305170	377360	241510	165590	226640	202190	141280	246590	833960	1120800	633740	590060	152	165	TMT6plex	V1:TMT6plex:1000.00;K14:TMT6plex:1000.00	85	79	XP_024955112.1	chaperone protein ClpB1 [Citrus sinensis]
R.T(+229.16)EGSM(+15.99)DAANLFK(+229.16)PMLAR.G	Y	Y	81.33	16.63	2325.22	1	776.082	73.76	36	F36:26089	Abmart_Citrus-Leafvein_3-9.raw	0	254270	0	223980	323130	0	232220	202770	0	152490	216010	0	185290	478250	555340	355260	401300	290	306	TMT6plex; Oxidation (M)	T1:TMT6plex:1000.00;M5:Oxidation (M):82.65;K12:TMT6plex:1000.00	85	79	XP_024955112.1	chaperone protein ClpB1 [Citrus sinensis]
R.A(+229.16)GLGRPQQPTGSFLFLGPTGVGK(+229.16).T	Y	Y	79.34	18.24	2742.56	0.4	915.194	90.82	5	F5:37236	Abmart_Citrus-Leafvein_1-2.raw	5	324560	289840	413190	442880	376160	775950	188520	123830	288620	206630	107650	342440	1027600	1595000	600970	656720	590	612	TMT6plex	A1:TMT6plex:1000.00;K23:TMT6plex:1000.00	85	79	XP_024955112.1	chaperone protein ClpB1 [Citrus sinensis]
R.G(+229.16)DVPSNLADVR.L	Y	Y	78.69	18.25	1370.74	0.1	686.375	45.67	24	F24:17405	Abmart_Citrus-Leafvein_2-9.raw	3	82251	747700	515960	95058	941490	580750	73185	536960	353740	69348	516210	399800	1345900	1617300	963890	985360	227	237	TMT6plex	G1:TMT6plex:1000.00	85	79	XP_024955112.1	chaperone protein ClpB1 [Citrus sinensis]
K.E(+229.16)K(+229.16)YEGHHGVR.I	Y	Y	78.27	18.16	1668.91	0.4	418.235	15.61	5	F5:3666	Abmart_Citrus-Leafvein_1-2.raw	8	410670	298970	476970	567490	430440	806620	273310	270080	448090	310000	308140	441860	1186600	1804500	991480	1060000	356	365	TMT6plex	E1:TMT6plex:1000.00;K2:TMT6plex:1000.00	85	79	XP_024955112.1	chaperone protein ClpB1 [Citrus sinensis]
K.K(+229.16)(+229.16)LPSQTPAPDEIPASTTLIK(+229.16).V	Y	Y	77.6	17.54	2793.65	-0.6	699.418	69.79	14	F14:27801	Abmart_Citrus-Leafvein_2-10.raw	3	0	197770	41051	0	250480	49763	0	156810	34817	0	148160	32160	238820	300250	191620	180320	72	91	TMT6plex	K1:TMT6plex:1000.00;K1:TMT6plex:1000.00;K20:TMT6plex:1000.00	85	79	XP_024955112.1	chaperone protein ClpB1 [Citrus sinensis]
R.I(+229.16)DM(+15.99)SEYM(+15.99)EQHSVSR.L	Y	Y	75.44	18.86	1971.89	0	658.303	39.59	23	F23:14635	Abmart_Citrus-Leafvein_2-8.raw	2	5437.9	103030	0	5905.7	133040	0	3886.6	108450	0	3480.2	106920	0	108470	138950	112330	110400	633	646	TMT6plex; Oxidation (M)	I1:TMT6plex:1000.00;M3:Oxidation (M):1000.00;M7:Oxidation (M):1000.00	85	79	XP_024955112.1	chaperone protein ClpB1 [Citrus sinensis]
R.C(+57.02)(+229.16)IGATTLEEYRK(+229.16).Y	Y	Y	73.27	20.72	1898.03	0.4	633.685	65.82	10	F10:25937	Abmart_Citrus-Leafvein_1-7.raw	8	669960	1972600	323350	935370	3048600	369770	350990	962310	218230	335270	1069000	261620	2965900	4353800	1531500	1665900	311	322	Carbamidomethylation; TMT6plex	C1:Carbamidomethylation:1000.00;C1:TMT6plex:1000.00;K12:TMT6plex:1000.00	85	79	XP_024955112.1	chaperone protein ClpB1 [Citrus sinensis]
K.R(+229.16)EELLFALQEAER.R	Y	Y	72.85	17.63	1832	0.3	611.674	88.29	29	F29:35238	Abmart_Citrus-Leafvein_3-2.raw	4	288000	264030	636210	280890	293890	610410	316270	294920	745650	326540	301490	751350	1188200	1185200	1356800	1379400	480	492	TMT6plex	R1:TMT6plex:1000.00	85	79	XP_024955112.1	chaperone protein ClpB1 [Citrus sinensis]
R.C(+57.02)(+229.16)IGATTLEEYR.K	Y	Y	72.66	20.04	1540.78	0.7	771.396	63.6	5	F5:24462	Abmart_Citrus-Leafvein_1-2.raw	4	100380	93417	308040	113320	115220	333950	79625	91421	227580	71214	100040	262530	501840	562490	398630	433780	311	321	Carbamidomethylation; TMT6plex	C1:Carbamidomethylation:1000.00;C1:TMT6plex:1000.00	85	79	XP_024955112.1	chaperone protein ClpB1 [Citrus sinensis]
K.N(+229.16)GGFVDAATGR.K	Y	Y	72.49	19.61	1292.67	2	647.342	44.15	13	F13:15054	Abmart_Citrus-Leafvein_2-1.raw	0	643340	303920	0	917960	435950	0	539190	211850	0	518640	239510	0	947260	1353900	751040	758140	864	874	TMT6plex	N1:TMT6plex:1000.00	85	79	XP_024955112.1	chaperone protein ClpB1 [Citrus sinensis]
K.Y(+229.16)EGHHGVR.I	Y	Y	72.49	17.55	1182.61	1	395.211	11.45	36	F36:2421	Abmart_Citrus-Leafvein_3-9.raw	7	175720	426980	367890	240190	687610	597330	129970	363990	261380	120920	469800	326440	970580	1525100	755340	917160	358	365	TMT6plex	Y1:TMT6plex:1000.00	85	79	XP_024955112.1	chaperone protein ClpB1 [Citrus sinensis]
R.K(+229.16)(+229.16)ELDDLRDK(+229.16).L	Y	Y	71.51	17.6	1818.08	-0.7	455.527	51.76	33	F33:21433	Abmart_Citrus-Leafvein_3-6.raw	7	816720	724030	229990	1023600	794650	461340	531640	526540	215090	625990	529010	174110	1770700	2279600	1273300	1329100	447	455	TMT6plex	K1:TMT6plex:1000.00;K1:TMT6plex:1000.00;K9:TMT6plex:1000.00	85	79	XP_024955112.1	chaperone protein ClpB1 [Citrus sinensis]
K.G(+229.16)DNLVYR.V	Y	Y	70.76	18.3	1064.58	-1.2	533.298	29.62	15	F15:11275	Abmart_Citrus-Leafvein_2-11.raw	4	2082900	1375000	1202900	2910700	1930600	1609500	1420000	856520	647800	1327800	887950	843730	4660800	6450900	2924400	3059500	854	860	TMT6plex	G1:TMT6plex:1000.00	85	79	XP_024955112.1	chaperone protein ClpB1 [Citrus sinensis]
K.H(+229.16)FRPELLNR.L	Y	Y	69.11	20.88	1409.81	-0.1	470.944	41.69	34	F34:15617	Abmart_Citrus-Leafvein_3-7.raw	8	664530	285140	448480	901130	311700	535580	508800	269760	409640	559840	229170	400640	1398100	1748400	1188200	1189600	750	758	TMT6plex	H1:TMT6plex:1000.00	85	79	XP_024955112.1	chaperone protein ClpB1 [Citrus sinensis]
K.E(+229.16)VEEAEGK(+229.16).V	Y	Y	68.21	17.33	1347.73	0.3	674.872	35.97	33	F33:14417	Abmart_Citrus-Leafvein_3-6.raw	4	412340	593060	993050	516540	930710	927520	252720	489770	556450	250460	442750	707190	1998500	2374800	1298900	1400400	266	273	TMT6plex	E1:TMT6plex:1000.00;K8:TMT6plex:1000.00	85	79	XP_024955112.1	chaperone protein ClpB1 [Citrus sinensis]
R.D(+229.16)QVLQEVR.K	Y	Y	68.1	18.03	1214.68	0.2	608.348	39.42	4	F4:14433	Abmart_Citrus-Leafvein_1-12.raw	6	2226200	2129600	555170	2806400	2691600	806090	1375200	1464900	516190	1466000	1443100	487070	4910900	6304100	3356300	3396100	741	748	TMT6plex	D1:TMT6plex:1000.00	85	79	XP_024955112.1	chaperone protein ClpB1 [Citrus sinensis]
R.L(+229.16)IALDM(+15.99)GALVAGAK(+229.16).Y	Y	Y	67.54	17.16	1816.09	0.3	606.371	94.05	13	F13:38093	Abmart_Citrus-Leafvein_2-1.raw	5	267880	191520	164800	334000	268500	255620	184190	136080	137510	169960	120430	133790	624200	858120	457780	424170	238	251	TMT6plex; Oxidation (M)	L1:TMT6plex:1000.00;M6:Oxidation (M):1000.00;K14:TMT6plex:1000.00	85	79	XP_024955112.1	chaperone protein ClpB1 [Citrus sinensis]
R.D(+229.16)LVEQAGK(+229.16).L	Y	Y	67.11	19.87	1316.77	0.2	659.393	46.04	18	F18:16106	Abmart_Citrus-Leafvein_2-3.raw	7	4064500	2936600	1193800	5409900	4370700	1736600	1884200	1548000	645070	1897100	1592100	782950	8194900	11517000	4077300	4272200	170	177	TMT6plex	D1:TMT6plex:1000.00;K8:TMT6plex:1000.00	85	79	XP_024955112.1	chaperone protein ClpB1 [Citrus sinensis]
R.M(+229.16)(+15.99)QLEIELHALEK(+229.16).E	Y	Y	64.37	18.47	1927.09	0.5	643.369	89.26	7	F7:36865	Abmart_Citrus-Leafvein_1-4.raw	1	212100	0	0	240140	0	0	180440	0	0	164900	0	0	212100	240140	180440	164900	421	432	TMT6plex; Oxidation (M)	M1:TMT6plex:1000.00;M1:Oxidation (M):1000.00;K12:TMT6plex:1000.00	85	79	XP_024955112.1	chaperone protein ClpB1 [Citrus sinensis]
K.L(+229.16)DPVIGRDEEIR.R	Y	Y	63.1	17.35	1639.91	1	547.644	60.78	1	F1:22957	Abmart_Citrus-Leafvein_1-1.raw	4	658700	792990	556980	744760	992800	668260	511940	628860	357560	562220	589390	438870	2008700	2405800	1498400	1590500	178	189	TMT6plex	L1:TMT6plex:1000.00	85	79	XP_024955112.1	chaperone protein ClpB1 [Citrus sinensis]
R.T(+229.16)EGSMDAANLFK(+229.16)PM(+15.99)LAR.G	Y	Y	60.78	15.26	2325.22	0.7	776.082	71.13	36	F36:24965	Abmart_Citrus-Leafvein_3-9.raw	2	139310	0	138130	174780	0	162120	104790	0	97568	109110	0	99576	277440	336910	202360	208680	290	306	TMT6plex; Oxidation (M)	T1:TMT6plex:1000.00;K12:TMT6plex:1000.00;M14:Oxidation (M):71.36	85	79	XP_024955112.1	chaperone protein ClpB1 [Citrus sinensis]
R.W(+229.16)TGIPVTR.L	Y	Y	60.01	16.97	1157.68	0.8	579.846	56.83	14	F14:22066	Abmart_Citrus-Leafvein_2-10.raw	7	1237300	1392000	1436900	1545700	1901300	1353500	855480	1182300	968170	939820	1176100	1208800	4066200	4800500	3005900	3324700	544	551	TMT6plex	W1:TMT6plex:1000.00	85	79	XP_024955112.1	chaperone protein ClpB1 [Citrus sinensis]
R.T(+229.16)DPSQAVK(+229.16).K	Y	Y	58.22	16.64	1302.75	1	652.385	32.52	18	F18:10051	Abmart_Citrus-Leafvein_2-3.raw	3	167040	829940	123120	228950	1359300	150770	128560	446140	71988	135060	519500	88339	1120100	1739100	646690	742890	888	895	TMT6plex	T1:TMT6plex:1000.00;K8:TMT6plex:1000.00	85	79	XP_024955112.1	chaperone protein ClpB1 [Citrus sinensis]
R.K(+229.16)(+229.16)HFRPELLNR.L	Y	Y	57.94	16.23	1767.07	0.4	590.03	38.56	1	F1:13308	Abmart_Citrus-Leafvein_1-1.raw	7	1677200	909750	944450	2197500	949220	1318800	1019200	527350	695820	1227800	564450	800850	3531400	4465500	2242400	2593100	749	758	TMT6plex	K1:TMT6plex:1000.00;K1:TMT6plex:1000.00	85	79	XP_024955112.1	chaperone protein ClpB1 [Citrus sinensis]
K.V(+229.16)TMQVAR.D	Y	Y	57.57	16.42	1032.6	-0.1	517.305	35.55	9	F9:14594	Abmart_Citrus-Leafvein_1-6.raw	3	6501100	180850	7323.7	10111000	24567	16900	5463800	25676	27199	5013200	53042	15138	6689200	10152000	5516700	5081400	734	740	TMT6plex	V1:TMT6plex:1000.00	85	79	XP_024955112.1	chaperone protein ClpB1 [Citrus sinensis]
K.L(+229.16)QPLMMR.Y	Y	Y	57.3	17.95	1116.63	1.3	559.326	70.24	1	F1:27550	Abmart_Citrus-Leafvein_1-1.raw	1	656420	0	0	904390	0	0	503630	0	0	597250	0	0	656420	904390	503630	597250	456	462	TMT6plex	L1:TMT6plex:1000.00	85	79	XP_024955112.1	chaperone protein ClpB1 [Citrus sinensis]
R.V(+229.16)FNQAMK(+229.16).K	Y	Y	56.19	17.48	1294.75	0.5	648.381	59.81	13	F13:22122	Abmart_Citrus-Leafvein_2-1.raw	7	2220500	2848000	3268900	2892800	3930700	2897700	1218800	1584800	1903400	1388800	1544900	1729000	8337500	9721200	4707000	4662700	65	71	TMT6plex	V1:TMT6plex:1000.00;K7:TMT6plex:1000.00	85	79	XP_024955112.1	chaperone protein ClpB1 [Citrus sinensis]
R.L(+229.16)GQNEK(+229.16)ER.L	Y	Y	55.51	16.17	1430.82	-0.7	477.949	22.19	20	F20:8017	Abmart_Citrus-Leafvein_2-5.raw	3	430990	443420	271400	600780	653070	377490	334900	363350	221890	334130	382900	278620	1145800	1631300	920140	995650	552	559	TMT6plex	L1:TMT6plex:1000.00;K6:TMT6plex:1000.00	85	79	XP_024955112.1	chaperone protein ClpB1 [Citrus sinensis]
R.R(+229.16)RPYSVVLFDEVEK(+229.16).A	Y	Y	53.59	17.33	2194.25	0.8	549.571	79.75	23	F23:33020	Abmart_Citrus-Leafvein_2-8.raw	2	80501	77819	0	103970	96127	0	57598	79883	0	58181	73584	0	158320	200090	137480	131760	669	682	TMT6plex	R1:TMT6plex:1000.00;K14:TMT6plex:1000.00	85	79	XP_024955112.1	chaperone protein ClpB1 [Citrus sinensis]
R.L(+229.16)TDGQGR.T	Y	Y	52.41	19.85	974.535	1.7	488.276	19.72	13	F13:5333	Abmart_Citrus-Leafvein_2-1.raw	5	5750300	3214100	3159000	7702200	4244100	3980700	4210400	2281100	2010000	3748200	2347100	2407700	12123000	15927000	8501400	8503000	700	706	TMT6plex	L1:TMT6plex:1000.00	85	79	XP_024955112.1	chaperone protein ClpB1 [Citrus sinensis]
K.K(+229.16)(+229.16)VVTELSR.M	Y	Y	51.37	16.01	1388.88	-0.1	463.966	33.1	14	F14:11762	Abmart_Citrus-Leafvein_2-10.raw	8	720810	1244400	245770	947970	1542900	407880	515620	1067800	207140	496340	1095400	248640	2211000	2898800	1790500	1840400	826	833	TMT6plex	K1:TMT6plex:1000.00;K1:TMT6plex:1000.00	85	79	XP_024955112.1	chaperone protein ClpB1 [Citrus sinensis]
K.Y(+229.16)VEK(+229.16)DAAFER.R	Y	Y	48.83	11.54	1684.92	1	562.648	53.92	32	F32:21978	Abmart_Citrus-Leafvein_3-5.raw	1	0	0	174960	0	0	237590	0	0	126730	0	0	139990	174960	237590	126730	139990	323	332	TMT6plex	Y1:TMT6plex:1000.00;K4:TMT6plex:1000.00	85	79	XP_024955112.1	chaperone protein ClpB1 [Citrus sinensis]
R.T(+229.16)EGSM(+15.99)DAANLFK(+229.16)PM(+15.99)LAR.G	Y	Y	48.77	15.44	2341.22	0.4	781.413	72.71	22	F22:30376	Abmart_Citrus-Leafvein_2-7.raw	3	137710	276120	225980	163800	359330	473260	106070	225840	199370	91631	190660	213490	639810	996390	531290	495780	290	306	TMT6plex; Oxidation (M)	T1:TMT6plex:1000.00;M5:Oxidation (M):1000.00;K12:TMT6plex:1000.00;M14:Oxidation (M):1000.00	85	79	XP_024955112.1	chaperone protein ClpB1 [Citrus sinensis]
R.V(+229.16)FNQAM(+15.99)K(+229.16).K	Y	Y	48.58	15.38	1310.74	0.5	656.379	39.69	26	F26:14515	Abmart_Citrus-Leafvein_3-10.raw	3	465140	90655	318840	561190	125030	821930	413290	71926	229070	340150	76056	216110	874630	1508100	714290	632320	65	71	TMT6plex; Oxidation (M)	V1:TMT6plex:1000.00;M6:Oxidation (M):1000.00;K7:TMT6plex:1000.00	85	79	XP_024955112.1	chaperone protein ClpB1 [Citrus sinensis]
K.E(+229.16)LDDLRDK(+229.16).L	Y	Y	48.12	15.74	1460.82	1.2	487.949	41.37	15	F15:16091	Abmart_Citrus-Leafvein_2-11.raw	4	221980	328410	325150	273910	405060	484550	165290	217180	269380	159500	220580	321990	875540	1163500	651850	702070	448	455	TMT6plex	E1:TMT6plex:1000.00;K8:TMT6plex:1000.00	85	79	XP_024955112.1	chaperone protein ClpB1 [Citrus sinensis]
K.L(+229.16)QPLMM(+15.99)R.Y	Y	Y	47.57	18.6	1132.63	0.5	567.323	47.91	14	F14:18321	Abmart_Citrus-Leafvein_2-10.raw	2	0	384500	205660	0	448640	240040	0	330280	158140	0	313020	163000	590160	688680	488420	476010	456	462	TMT6plex; Oxidation (M)	L1:TMT6plex:1000.00;M6:Oxidation (M):17.01	85	79	XP_024955112.1	chaperone protein ClpB1 [Citrus sinensis]
K.E(+229.16)AGVAVAR.V	Y	Y	46.78	15.59	1000.59	-0.9	501.3	20.6	4	F4:6538	Abmart_Citrus-Leafvein_1-12.raw	3	457400	328290	375700	624960	346570	425220	304950	207750	200830	313100	234860	298510	1161400	1396700	713530	846470	129	136	TMT6plex	E1:TMT6plex:1000.00	85	79	XP_024955112.1	chaperone protein ClpB1 [Citrus sinensis]
R.R(+229.16)AQAAQK(+229.16).A	Y	Y	46.22	15.45	1229.76	-1.8	410.927	15.59	31	F31:3154	Abmart_Citrus-Leafvein_3-4.raw	6	881450	667130	1354800	1132000	828730	1854600	522030	278460	530470	580420	331380	802710	2903400	3815400	1331000	1714500	95	101	TMT6plex	R1:TMT6plex:1000.00;K7:TMT6plex:1000.00	85	79	XP_024955112.1	chaperone protein ClpB1 [Citrus sinensis]
K.V(+229.16)VTELSR.M	Y	Y	45.95	15.38	1031.62	1.2	516.817	46.19	31	F31:15979	Abmart_Citrus-Leafvein_3-4.raw	3	2244900	2272800	633270	3220700	2508400	1012300	1355800	1311600	467700	1413800	1377300	576200	5150900	6741400	3135200	3367300	827	833	TMT6plex	V1:TMT6plex:1000.00	85	79	XP_024955112.1	chaperone protein ClpB1 [Citrus sinensis]
R.K(+229.16)(+229.16)ELDDLR.D	Y	Y	44.09	18.55	1345.8	0.6	449.607	45.77	7	F7:16841	Abmart_Citrus-Leafvein_1-4.raw	4	122200	508540	1388000	81670	786730	1733200	18123	395590	1047400	206180	385060	1092700	2018700	2601600	1461200	1683900	447	453	TMT6plex	K1:TMT6plex:1000.00;K1:TMT6plex:1000.00	85	79	XP_024955112.1	chaperone protein ClpB1 [Citrus sinensis]
K.V(+229.16)TM(+15.99)QVAR.D	Y	Y	41.56	15.34	1048.59	0.7	525.303	19.64	5	F5:5368	Abmart_Citrus-Leafvein_1-2.raw	4	455190	585970	1335800	538460	732650	2746300	441180	596730	1419500	400690	558000	1405200	2377000	4017400	2457400	2363900	734	740	TMT6plex; Oxidation (M)	V1:TMT6plex:1000.00;M3:Oxidation (M):1000.00	85	79	XP_024955112.1	chaperone protein ClpB1 [Citrus sinensis]
K.L(+229.16)QPLM(+15.99)MR.Y	Y	Y	41.52	15.28	1132.63	0.6	567.323	49.05	12	F12:18813	Abmart_Citrus-Leafvein_1-9.raw	3	371090	424120	444100	478490	618190	490160	397780	418850	376480	335170	402940	424120	1239300	1586800	1193100	1162200	456	462	TMT6plex; Oxidation (M)	L1:TMT6plex:1000.00;M5:Oxidation (M):21.94	85	79	XP_024955112.1	chaperone protein ClpB1 [Citrus sinensis]
K.L(+229.16)QPLM(+15.99)M(+15.99)R.Y	Y	Y	41.47	18.13	1148.62	1.1	575.32	42.24	35	F35:13966	Abmart_Citrus-Leafvein_3-8.raw	2	0	128330	351760	0	151300	543120	0	109900	333710	0	110210	352690	480090	694420	443610	462900	456	462	TMT6plex; Oxidation (M)	L1:TMT6plex:1000.00;M5:Oxidation (M):1000.00;M6:Oxidation (M):1000.00	85	79	XP_024955112.1	chaperone protein ClpB1 [Citrus sinensis]
R.K(+229.16)(+229.16)SDVLIQLPNGPR.T	Y	Y	39.15	16.38	1894.14	-6.9	632.383	63.72	16	F16:25392	Abmart_Citrus-Leafvein_2-12.raw	1	0	75457	0	0	99193	0	0	70866	0	0	66364	0	75457	99193	70866	66364	875	887	TMT6plex	K1:TMT6plex:1000.00;K1:TMT6plex:1000.00	85	79	XP_024955112.1	chaperone protein ClpB1 [Citrus sinensis]
R.V(+229.16)K(+229.16)SEVEK(+229.16).L	Y	Y	34.58	15.34	1504.94	0.7	753.48	30.28	16	F16:10826	Abmart_Citrus-Leafvein_2-12.raw	2	107150	138800	0	106060	186490	0	88948	107160	0	77649	105900	0	245950	292560	196110	183550	137	143	TMT6plex	V1:TMT6plex:1000.00;K2:TMT6plex:1000.00;K7:TMT6plex:1000.00	85	79	XP_024955112.1	chaperone protein ClpB1 [Citrus sinensis]
K.E(+229.16)RIDEIR.R	Y	Y	32.69	15.71	1158.66	-0.8	387.226	28.68	21	F21:10848	Abmart_Citrus-Leafvein_2-6.raw	1	0	95033	0	0	9503.6	0	0	15498	0	0	31183	0	95033	9503.6	15498	31183	468	474	TMT6plex	E1:TMT6plex:1000.00	85	79	XP_024955112.1	chaperone protein ClpB1 [Citrus sinensis]
R.F(+229.16)QQVYVDQPTVEDTISILR.G	Y	Y	115	20.67	2479.32	1.7	827.447	102.61	33	F33:44954	Abmart_Citrus-Leafvein_3-6.raw	3	0	15905	32543	0	22452	41964	0	18680	22978	0	21410	34476	48448	64416	41658	55887	410	428	TMT6plex	F1:TMT6plex:1000.00	125	80	XP_006482689.1	chaperone protein ClpB3 chloroplastic isoform X1 [Citrus sinensis]
R.I(+229.16)VQGDVPQALMNR.K	Y	Y	110.21	20.59	1668.92	0.7	835.467	76.45	9	F9:33551	Abmart_Citrus-Leafvein_1-6.raw	5	496210	485870	271240	627240	578990	217160	364360	414880	159010	300330	395610	203900	1253300	1423400	938250	899840	300	312	TMT6plex	I1:TMT6plex:1000.00	125	80	XP_006482689.1	chaperone protein ClpB3 chloroplastic isoform X1 [Citrus sinensis]
K.A(+229.16)LASYMFNTEEALVR.I	Y	Y	106.82	20.3	1943	0.6	972.509	96.61	14	F14:39354	Abmart_Citrus-Leafvein_2-10.raw	6	67314	101980	74834	79793	132000	56236	50973	85787	43445	47910	65409	53053	244130	268030	180210	166370	698	712	TMT6plex	A1:TMT6plex:1000.00	125	80	XP_006482689.1	chaperone protein ClpB3 chloroplastic isoform X1 [Citrus sinensis]
R.I(+229.16)SDSALVEAAILSDR.Y	Y	Y	102.96	20.73	1787.98	1.3	597.002	98.86	18	F18:40392	Abmart_Citrus-Leafvein_2-3.raw	6	333590	128740	133670	256510	167300	153500	125670	137800	124300	142390	111400	129270	596000	577310	387770	383060	442	456	TMT6plex	I1:TMT6plex:1000.00	125	80	XP_006482689.1	chaperone protein ClpB3 chloroplastic isoform X1 [Citrus sinensis]
R.R(+229.16)FQQVYVDQPTVEDTISILR.G	Y	Y	101.85	18.59	2635.42	0.5	879.48	96.16	20	F20:41249	Abmart_Citrus-Leafvein_2-5.raw	2	0	24251	23550	0	22281	23897	0	21954	16299	0	16370	21783	47801	46178	38253	38153	409	428	TMT6plex	R1:TMT6plex:1000.00	125	80	XP_006482689.1	chaperone protein ClpB3 chloroplastic isoform X1 [Citrus sinensis]
K.M(+229.16)EITSK(+229.16)PTALDEINR.S	Y	Y	101.77	20	2175.2	0.7	726.074	73.99	34	F34:30512	Abmart_Citrus-Leafvein_3-7.raw	6	448010	528800	517690	591370	715880	461250	322740	377160	334370	316640	333070	356420	1494500	1768500	1034300	1006100	480	494	TMT6plex	M1:TMT6plex:1000.00;K6:TMT6plex:1000.00	125	80	XP_006482689.1	chaperone protein ClpB3 chloroplastic isoform X1 [Citrus sinensis]
R.L(+229.16)IGAPPGYVGYEEGGQLTEVVR.R	Y	Y	100.68	20.28	2532.34	0.9	845.122	96.53	33	F33:42268	Abmart_Citrus-Leafvein_3-6.raw	6	46730	73486	69048	35157	84584	72819	38792	80580	62944	37974	72287	67254	189260	192560	182320	177520	727	748	TMT6plex	L1:TMT6plex:1000.00	125	80	XP_006482689.1	chaperone protein ClpB3 chloroplastic isoform X1 [Citrus sinensis]
R.V(+229.16)DEYIVFQPLDR.D	Y	Y	99.7	19.65	1721.92	0.2	574.98	97.73	31	F31:39858	Abmart_Citrus-Leafvein_3-4.raw	6	436240	277370	336590	389040	362220	367520	373710	278410	251930	320580	196680	288830	1050200	1118800	904050	806090	843	854	TMT6plex	V1:TMT6plex:1000.00	125	80	XP_006482689.1	chaperone protein ClpB3 chloroplastic isoform X1 [Citrus sinensis]
K.E(+229.16)LNEYISSGK(+229.16).S	Y	Y	99.5	23.79	1596.88	0.7	799.446	69.52	8	F8:29767	Abmart_Citrus-Leafvein_1-5.raw	9	1856300	1223800	1411500	2126400	1653500	1798400	1096800	888540	954220	1040100	830760	1004500	4491600	5578300	2939600	2875300	596	605	TMT6plex	E1:TMT6plex:1000.00;K10:TMT6plex:1000.00	125	80	XP_006482689.1	chaperone protein ClpB3 chloroplastic isoform X1 [Citrus sinensis]
R.V(+229.16)IQQYVENELAK(+229.16).G	Y	Y	94.1	19.31	1891.08	0.1	946.548	99.22	35	F35:38780	Abmart_Citrus-Leafvein_3-8.raw	7	70849	381030	306460	89332	570410	409800	52276	280770	198390	53406	271360	270510	758330	1069500	531430	595280	906	917	TMT6plex	V1:TMT6plex:1000.00;K12:TMT6plex:1000.00	125	80	XP_006482689.1	chaperone protein ClpB3 chloroplastic isoform X1 [Citrus sinensis]
K.A(+229.16)LASYM(+15.99)FNTEEALVR.I	Y	Y	92.32	21.45	1959	0.7	654.007	89.46	9	F9:39346	Abmart_Citrus-Leafvein_1-6.raw	6	144660	68947	93016	154050	123460	168970	138900	94355	76633	131240	96591	91630	306630	446470	309880	319470	698	712	TMT6plex; Oxidation (M)	A1:TMT6plex:1000.00;M6:Oxidation (M):1000.00	125	80	XP_006482689.1	chaperone protein ClpB3 chloroplastic isoform X1 [Citrus sinensis]
R.E(+229.16)EVTGSDIAEIVSK(+229.16).W	Y	Y	90.88	18.93	1934.06	0.5	968.038	77.05	27	F27:31378	Abmart_Citrus-Leafvein_3-11.raw	6	202070	132580	260860	205220	173640	307380	169600	114220	212060	154330	123250	203110	595500	686240	495880	480700	610	623	TMT6plex	E1:TMT6plex:1000.00;K14:TMT6plex:1000.00	125	80	XP_006482689.1	chaperone protein ClpB3 chloroplastic isoform X1 [Citrus sinensis]
K.V(+229.16)LGETAGSMLGR.D	Y	Y	89.61	18.1	1418.78	0.6	710.395	75.73	23	F23:31000	Abmart_Citrus-Leafvein_2-8.raw	4	29066	344800	201400	35619	437590	170640	30159	317270	153630	21793	296160	163190	575260	643850	501060	481140	151	162	TMT6plex	V1:TMT6plex:1000.00	125	80	XP_006482689.1	chaperone protein ClpB3 chloroplastic isoform X1 [Citrus sinensis]
R.Q(+229.16)AQLTEQWEHEK(+229.16).T	Y	Y	88.51	21.99	1984.04	1.1	662.355	58.68	1	F1:22035	Abmart_Citrus-Leafvein_1-1.raw	5	1442600	326830	453550	2040200	471070	567750	1212900	457330	430810	1152300	404020	486220	2223000	3079000	2101000	2042500	532	543	TMT6plex	Q1:TMT6plex:1000.00;K12:TMT6plex:1000.00	125	80	XP_006482689.1	chaperone protein ClpB3 chloroplastic isoform X1 [Citrus sinensis]
K.H(+229.16)QIVETEHLLK(+229.16).A	Y	Y	86.12	21.62	1804.06	0	452.023	56.45	8	F8:23657	Abmart_Citrus-Leafvein_1-5.raw	5	269080	262000	350050	305060	94535	456910	115890	67548	210630	149790	76213	252220	881130	856510	394070	478230	103	113	TMT6plex	H1:TMT6plex:1000.00;K11:TMT6plex:1000.00	125	80	XP_006482689.1	chaperone protein ClpB3 chloroplastic isoform X1 [Citrus sinensis]
R.Q(+229.16)SVIDQDPEGK(+229.16).Y	Y	Y	85.89	18.82	1672.9	2.2	837.461	40.77	15	F15:15866	Abmart_Citrus-Leafvein_2-11.raw	5	36939	143190	136600	38975	196860	151520	19852	113910	96878	21777	118320	133470	316730	387350	230640	273580	224	234	TMT6plex	Q1:TMT6plex:1000.00;K11:TMT6plex:1000.00	125	80	XP_006482689.1	chaperone protein ClpB3 chloroplastic isoform X1 [Citrus sinensis]
K.L(+229.16)LHLEEELHK(+229.16).R	Y	Y	85.33	21.54	1718.01	-0.6	430.51	77.22	34	F34:31984	Abmart_Citrus-Leafvein_3-7.raw	3	108590	123160	123600	137100	100230	160120	50057	61152	77632	81486	63799	79761	355350	397450	188840	225050	640	649	TMT6plex	L1:TMT6plex:1000.00;K10:TMT6plex:1000.00	125	80	XP_006482689.1	chaperone protein ClpB3 chloroplastic isoform X1 [Citrus sinensis]
R.V(+229.16)DEYIVFQPLDRDQISSIVR.L	Y	Y	83.02	16.52	2620.41	2.2	874.478	101.16	33	F33:44322	Abmart_Citrus-Leafvein_3-6.raw	1	33759	0	55731	32238	0	60964	30755	0	37178	16899	0	50118	89490	93202	67933	67017	843	862	TMT6plex	V1:TMT6plex:1000.00	125	80	XP_006482689.1	chaperone protein ClpB3 chloroplastic isoform X1 [Citrus sinensis]
R.V(+229.16)NLEIQQAER.E	Y	Y	80.13	18.04	1427.79	0.6	714.904	53.14	5	F5:19891	Abmart_Citrus-Leafvein_1-2.raw	4	406760	212550	768280	485890	249160	910000	317230	171770	579000	288690	165380	643420	1387600	1645000	1068000	1097500	559	568	TMT6plex	V1:TMT6plex:1000.00	125	80	XP_006482689.1	chaperone protein ClpB3 chloroplastic isoform X1 [Citrus sinensis]
K.Y(+229.16)GSLNALQR.Q	Y	Y	79.53	17.91	1249.7	1	625.857	59.69	33	F33:24977	Abmart_Citrus-Leafvein_3-6.raw	4	196420	444280	481960	225140	525590	839690	213600	362770	716490	200090	364850	490090	1122700	1590400	1292900	1055000	580	588	TMT6plex	Y1:TMT6plex:1000.00	125	80	XP_006482689.1	chaperone protein ClpB3 chloroplastic isoform X1 [Citrus sinensis]
K.D(+229.16)LTAMASAGK(+229.16).L	Y	Y	79.15	17.98	1421.8	0.1	711.905	53.81	4	F4:20841	Abmart_Citrus-Leafvein_1-12.raw	4	541510	520370	185280	733450	637850	132830	358850	348350	103220	325100	340690	98652	1247200	1504100	810420	764440	244	253	TMT6plex	D1:TMT6plex:1000.00;K10:TMT6plex:1000.00	125	80	XP_006482689.1	chaperone protein ClpB3 chloroplastic isoform X1 [Citrus sinensis]
R.D(+229.16)FQISLPTLK(+229.16).S	Y	Y	78.72	21.2	1618.97	0.2	810.492	99.39	13	F13:40632	Abmart_Citrus-Leafvein_2-1.raw	8	457420	755170	739080	581020	986410	939460	353100	509220	467030	313730	466710	539980	1951700	2506900	1329400	1320400	205	214	TMT6plex	D1:TMT6plex:1000.00;K10:TMT6plex:1000.00	125	80	XP_006482689.1	chaperone protein ClpB3 chloroplastic isoform X1 [Citrus sinensis]
R.S(+229.16)IFRPEFMNR.V	Y	Y	78.71	17.89	1524.81	0.5	509.277	58.68	27	F27:23129	Abmart_Citrus-Leafvein_3-11.raw	4	138580	79459	359850	153730	97408	325710	144560	72608	295400	114350	66433	303560	577880	576850	512570	484340	833	842	TMT6plex	S1:TMT6plex:1000.00	125	80	XP_006482689.1	chaperone protein ClpB3 chloroplastic isoform X1 [Citrus sinensis]
R.Q(+229.16)SVIDQDPEGK(+229.16)YEALEK(+229.16).Y	Y	Y	77.2	19.62	2635.43	-1.3	879.483	72.11	6	F6:28530	Abmart_Citrus-Leafvein_1-3.raw	2	139170	79796	0	178190	96276	0	75044	39067	0	71942	40506	0	218970	274470	114110	112450	224	240	TMT6plex	Q1:TMT6plex:1000.00;K11:TMT6plex:1000.00;K17:TMT6plex:1000.00	125	80	XP_006482689.1	chaperone protein ClpB3 chloroplastic isoform X1 [Citrus sinensis]
R.R(+229.16)PYAVILFDEIEK(+229.16).A	Y	Y	74.39	18.43	2050.19	-0.6	684.403	89.09	12	F12:35985	Abmart_Citrus-Leafvein_1-9.raw	2	75923	84445	0	84905	98338	0	64396	74752	0	55608	65549	0	160370	183240	139150	121160	750	762	TMT6plex	R1:TMT6plex:1000.00;K13:TMT6plex:1000.00	125	80	XP_006482689.1	chaperone protein ClpB3 chloroplastic isoform X1 [Citrus sinensis]
K.W(+229.16)TGIPVSK(+229.16).L	Y	Y	73.41	18.49	1344.82	-0.7	673.415	72.97	5	F5:28790	Abmart_Citrus-Leafvein_1-2.raw	3	1645600	1290400	1523400	2135400	1611700	1290600	1198000	1018800	1158700	1222800	1034800	1101000	4459400	5037700	3375500	3358500	624	631	TMT6plex	W1:TMT6plex:1000.00;K8:TMT6plex:1000.00	125	80	XP_006482689.1	chaperone protein ClpB3 chloroplastic isoform X1 [Citrus sinensis]
R.Y(+229.16)ELHHGVR.I	Y	Y	72.62	17.77	1238.67	0.9	620.344	19.41	13	F13:4807	Abmart_Citrus-Leafvein_2-1.raw	5	687380	669320	642820	835210	943020	463530	502850	483310	271380	500210	518910	1161300	1999500	2241800	1257500	2180400	434	441	TMT6plex	Y1:TMT6plex:1000.00	125	80	XP_006482689.1	chaperone protein ClpB3 chloroplastic isoform X1 [Citrus sinensis]
K.L(+229.16)ISLDM(+15.99)GALIAGAK(+229.16).Y	Y	Y	72.07	17.42	1846.1	1.1	616.375	97.06	13	F13:39543	Abmart_Citrus-Leafvein_2-1.raw	5	117110	147590	128400	124800	189030	166850	107810	138240	112030	90110	132260	119190	393100	480680	358080	341570	314	327	TMT6plex; Oxidation (M)	L1:TMT6plex:1000.00;M6:Oxidation (M):1000.00;K14:TMT6plex:1000.00	125	80	XP_006482689.1	chaperone protein ClpB3 chloroplastic isoform X1 [Citrus sinensis]
R.I(+229.16)VQGDVPQALM(+15.99)NR.K	Y	Y	71.65	20.7	1684.91	0.9	843.465	67.43	19	F19:25357	Abmart_Citrus-Leafvein_2-4.raw	6	795070	629460	249920	808800	889370	298400	746320	740180	197810	689170	687160	230590	1674400	1996600	1684300	1606900	300	312	TMT6plex; Oxidation (M)	I1:TMT6plex:1000.00;M11:Oxidation (M):1000.00	125	80	XP_006482689.1	chaperone protein ClpB3 chloroplastic isoform X1 [Citrus sinensis]
K.L(+229.16)K(+229.16)M(+15.99)EITSK(+229.16)PTALDEINR.S	Y	Y	71.48	15.56	2661.53	0	666.391	59.2	3	F3:22432	Abmart_Citrus-Leafvein_1-11.raw	2	160650	0	90259	173910	0	120910	115470	0	67416	88878	0	70698	250910	294820	182890	159580	478	494	TMT6plex; Oxidation (M)	L1:TMT6plex:1000.00;K2:TMT6plex:1000.00;M3:Oxidation (M):1000.00;K8:TMT6plex:1000.00	125	80	XP_006482689.1	chaperone protein ClpB3 chloroplastic isoform X1 [Citrus sinensis]
K.M(+229.16)(+15.99)EITSK(+229.16)PTALDEINR.S	Y	Y	70.67	18.44	2191.19	2.4	731.407	64.23	31	F31:24328	Abmart_Citrus-Leafvein_3-4.raw	3	144830	79695	288440	166490	123140	554560	135940	76950	173090	93899	68405	230390	512970	844200	385980	392690	480	494	TMT6plex; Oxidation (M)	M1:TMT6plex:1000.00;M1:Oxidation (M):1000.00;K6:TMT6plex:1000.00	125	80	XP_006482689.1	chaperone protein ClpB3 chloroplastic isoform X1 [Citrus sinensis]
R.Q(+229.16)LESAEK(+229.16)ELNEYISSGK(+229.16).S	Y	Y	70.31	20.29	2611.43	0.7	871.485	96.57	31	F31:39332	Abmart_Citrus-Leafvein_3-4.raw	4	62105	155200	96754	73246	197160	141980	35886	126880	83814	40649	107090	80323	314060	412390	246580	228060	589	605	TMT6plex	Q1:TMT6plex:1000.00;K7:TMT6plex:1000.00;K17:TMT6plex:1000.00	125	80	XP_006482689.1	chaperone protein ClpB3 chloroplastic isoform X1 [Citrus sinensis]
K.T(+229.16)AISEGLAQR.I	Y	Y	70.3	19.58	1273.72	0.5	637.867	42.06	6	F6:14895	Abmart_Citrus-Leafvein_1-3.raw	3	790540	690470	817790	1092800	890720	892340	520420	424710	607170	622780	422200	601210	2298800	2875800	1552300	1646200	290	299	TMT6plex	T1:TMT6plex:1000.00	125	80	XP_006482689.1	chaperone protein ClpB3 chloroplastic isoform X1 [Citrus sinensis]
K.Y(+229.16)IEK(+229.16)DPALER.R	Y	Y	69.63	19.33	1690.97	0.8	846.491	57.98	33	F33:24100	Abmart_Citrus-Leafvein_3-6.raw	7	1027400	131990	755990	1239300	156420	942890	763340	107390	604380	777010	91218	688830	1915400	2338700	1475100	1557100	399	408	TMT6plex	Y1:TMT6plex:1000.00;K4:TMT6plex:1000.00	125	80	XP_006482689.1	chaperone protein ClpB3 chloroplastic isoform X1 [Citrus sinensis]
K.V(+229.16)LGETAGSM(+15.99)LGR.D	Y	Y	68.23	17.55	1434.77	0.7	718.393	56.33	19	F19:20318	Abmart_Citrus-Leafvein_2-4.raw	5	246530	198010	454660	264800	255870	593020	206430	175430	410490	168330	161370	428530	899200	1113700	792350	758230	151	162	TMT6plex; Oxidation (M)	V1:TMT6plex:1000.00;M9:Oxidation (M):1000.00	125	80	XP_006482689.1	chaperone protein ClpB3 chloroplastic isoform X1 [Citrus sinensis]
K.E(+229.16)TAYETIK(+229.16).Q	Y	Y	68.18	17.72	1411.8	0.4	471.606	52.92	1	F1:19527	Abmart_Citrus-Leafvein_1-1.raw	5	2091700	1060800	1233400	2673600	1505200	1634300	1649200	890380	957390	1560000	835390	920550	4386000	5813100	3497000	3315900	817	824	TMT6plex	E1:TMT6plex:1000.00;K8:TMT6plex:1000.00	125	80	XP_006482689.1	chaperone protein ClpB3 chloroplastic isoform X1 [Citrus sinensis]
R.L(+229.16)SLTNDTDK(+229.16).A	Y	Y	68.17	20.2	1463.82	-0.1	488.949	59.45	34	F34:23474	Abmart_Citrus-Leafvein_3-7.raw	8	868340	1293500	847380	1089600	1734700	972430	630980	1046400	656800	603500	1048900	685080	3009300	3796700	2334100	2337500	504	512	TMT6plex	L1:TMT6plex:1000.00;K9:TMT6plex:1000.00	125	80	XP_006482689.1	chaperone protein ClpB3 chloroplastic isoform X1 [Citrus sinensis]
K.S(+229.16)MLREEVTGSDIAEIVSK(+229.16).W	Y	Y	67.88	16.34	2421.32	-0.8	808.113	93.95	20	F20:40257	Abmart_Citrus-Leafvein_2-5.raw	2	0	60749	61934	0	73364	54430	0	50033	32085	0	45272	51300	122680	127790	82118	96573	606	623	TMT6plex	S1:TMT6plex:1000.00;K18:TMT6plex:1000.00	125	80	XP_006482689.1	chaperone protein ClpB3 chloroplastic isoform X1 [Citrus sinensis]
R.V(+229.16)VGQDPAVK(+229.16).S	Y	Y	66.89	18.26	1369.83	-0.5	685.924	45.79	9	F9:18942	Abmart_Citrus-Leafvein_1-6.raw	4	2698100	1810500	1851000	3567600	2606900	2418700	1873300	1221000	1178500	1623800	1199100	1225500	6359700	8593200	4272800	4048300	651	659	TMT6plex	V1:TMT6plex:1000.00;K9:TMT6plex:1000.00	125	80	XP_006482689.1	chaperone protein ClpB3 chloroplastic isoform X1 [Citrus sinensis]
R.L(+229.16)EAELSLLK(+229.16).E	Y	Y	65.19	16.9	1472.92	0.8	491.982	102.37	35	F35:40099	Abmart_Citrus-Leafvein_3-8.raw	3	24697	78878	78161	31246	109160	84699	19349	61591	50999	18791	51345	52908	181740	225110	131940	123040	521	529	TMT6plex	L1:TMT6plex:1000.00;K9:TMT6plex:1000.00	125	80	XP_006482689.1	chaperone protein ClpB3 chloroplastic isoform X1 [Citrus sinensis]
R.E(+229.16)RYELHHGVR.I	Y	Y	63.73	18.36	1523.82	0.2	381.961	13.93	4	F4:3712	Abmart_Citrus-Leafvein_1-12.raw	2	167780	280760	0	203660	355340	0	115800	308100	0	150530	345210	0	448540	559000	423910	495740	432	441	TMT6plex	E1:TMT6plex:1000.00	125	80	XP_006482689.1	chaperone protein ClpB3 chloroplastic isoform X1 [Citrus sinensis]
R.D(+229.16)LEALIQR.S	Y	Y	61.38	17.4	1185.69	0.2	593.853	82.5	8	F8:35692	Abmart_Citrus-Leafvein_1-5.raw	3	1785500	1866900	2183400	2535800	2445200	2937200	980590	982390	1236500	901830	921320	1332300	5835800	7918300	3199500	3155400	163	170	TMT6plex	D1:TMT6plex:1000.00	125	80	XP_006482689.1	chaperone protein ClpB3 chloroplastic isoform X1 [Citrus sinensis]
R.K(+229.16)(+229.16)YIEK(+229.16)DPALER.R	Y	Y	60.93	18.57	2048.22	0.9	513.064	41.16	14	F14:15185	Abmart_Citrus-Leafvein_2-10.raw	1	0	155120	0	0	208490	0	0	124350	0	0	123540	0	155120	208490	124350	123540	398	408	TMT6plex	K1:TMT6plex:1000.00;K1:TMT6plex:1000.00;K5:TMT6plex:1000.00	125	80	XP_006482689.1	chaperone protein ClpB3 chloroplastic isoform X1 [Citrus sinensis]
R.I(+229.16)QSIK(+229.16)EEIDR.V	Y	Y	58.71	15.44	1687.99	-0.2	563.67	79.23	23	F23:32651	Abmart_Citrus-Leafvein_2-8.raw	3	0	1739200	105560	0	2554500	112820	0	1243000	72873	0	1181600	80759	1844800	2667300	1315900	1262400	549	558	TMT6plex	I1:TMT6plex:1000.00;K5:TMT6plex:1000.00	125	80	XP_006482689.1	chaperone protein ClpB3 chloroplastic isoform X1 [Citrus sinensis]
R.A(+229.16)GLSDPHRPIASFMFMGPTGVGK(+229.16).T	Y	Y	54.9	17.42	2830.5	0	708.633	89.6	5	F5:36694	Abmart_Citrus-Leafvein_1-2.raw	1	131480	0	0	165110	0	0	120580	0	0	129980	0	0	131480	165110	120580	129980	670	692	TMT6plex	A1:TMT6plex:1000.00;K23:TMT6plex:1000.00	125	80	XP_006482689.1	chaperone protein ClpB3 chloroplastic isoform X1 [Citrus sinensis]
R.V(+229.16)TDSQGR.T	Y	Y	53.67	16.25	990.53	-1.9	496.271	14.08	4	F4:3738	Abmart_Citrus-Leafvein_1-12.raw	6	209990	934060	364620	235610	883930	438750	185700	678570	270640	275910	676750	488940	1508700	1558300	1134900	1441600	780	786	TMT6plex	V1:TMT6plex:1000.00	125	80	XP_006482689.1	chaperone protein ClpB3 chloroplastic isoform X1 [Citrus sinensis]
K.R(+229.16)VVGQDPAVK(+229.16).S	Y	Y	53.66	15.29	1525.93	-0.1	763.975	35.38	33	F33:14265	Abmart_Citrus-Leafvein_3-6.raw	2	42940	64953	70906	51179	86966	73971	38687	52356	52541	34281	57263	51804	178800	212120	143580	143350	650	659	TMT6plex	R1:TMT6plex:1000.00;K10:TMT6plex:1000.00	125	80	XP_006482689.1	chaperone protein ClpB3 chloroplastic isoform X1 [Citrus sinensis]
R.D(+229.16)QISSIVR.L	Y	Y	52.89	16.45	1145.66	0.8	573.838	45.92	5	F5:16702	Abmart_Citrus-Leafvein_1-2.raw	3	501140	813870	449130	579070	827880	550560	511000	885700	374690	480630	895570	473330	1764100	1957500	1771400	1849500	855	862	TMT6plex	D1:TMT6plex:1000.00	125	80	XP_006482689.1	chaperone protein ClpB3 chloroplastic isoform X1 [Citrus sinensis]
K.V(+229.16)GVDNTR.L	Y	Y	52.68	19.87	988.55	0.8	495.283	17.49	27	F27:5618	Abmart_Citrus-Leafvein_3-11.raw	2	437610	0	875920	595820	0	1138100	339740	0	593400	312860	0	579380	1313500	1733900	933140	892240	130	136	TMT6plex	V1:TMT6plex:1000.00	125	80	XP_006482689.1	chaperone protein ClpB3 chloroplastic isoform X1 [Citrus sinensis]
R.L(+229.16)LEATEK(+229.16).F	Y	Y	52.34	16.13	1260.77	1.2	421.264	61.17	34	F34:24416	Abmart_Citrus-Leafvein_3-7.raw	4	697580	1254300	2031200	857460	1783800	2684100	355190	655700	1128100	395080	647890	1265300	3983000	5325400	2138900	2308200	137	143	TMT6plex	L1:TMT6plex:1000.00;K7:TMT6plex:1000.00	125	80	XP_006482689.1	chaperone protein ClpB3 chloroplastic isoform X1 [Citrus sinensis]
R.S(+229.16)IFRPEFM(+15.99)NR.V	Y	Y	50.68	14.35	1540.8	-2.8	514.607	46.86	36	F36:16036	Abmart_Citrus-Leafvein_3-9.raw	2	104560	0	199900	107620	0	223700	114330	0	158470	94216	0	190900	304450	331320	272800	285120	833	842	TMT6plex; Oxidation (M)	S1:TMT6plex:1000.00;M8:Oxidation (M):1000.00	125	80	XP_006482689.1	chaperone protein ClpB3 chloroplastic isoform X1 [Citrus sinensis]
K.D(+229.16)LTAM(+15.99)ASAGK(+229.16).L	Y	Y	50.14	15.73	1437.79	-0.3	719.902	44.08	32	F32:17189	Abmart_Citrus-Leafvein_3-5.raw	3	1039200	541890	284860	1495000	867390	272590	2627000	1487700	257520	365190	863200	279670	1866000	2634900	4372200	1508100	244	253	TMT6plex; Oxidation (M)	D1:TMT6plex:1000.00;M5:Oxidation (M):1000.00;K10:TMT6plex:1000.00	125	80	XP_006482689.1	chaperone protein ClpB3 chloroplastic isoform X1 [Citrus sinensis]
R.I(+229.16)TQQEFTDMAWQAIVSSPDVAK(+229.16).E	Y	Y	48.72	13.2	2922.52	1.3	975.182	103.75	36	F36:37591	Abmart_Citrus-Leafvein_3-9.raw	1	0	0	2035.9	0	0	1706.6	0	0	0	0	0	1443.3	2035.9	1706.6	0	1443.3	78	99	TMT6plex	I1:TMT6plex:1000.00;K22:TMT6plex:1000.00	125	80	XP_006482689.1	chaperone protein ClpB3 chloroplastic isoform X1 [Citrus sinensis]
K.Y(+229.16)RGEFEDR.L	Y	Y	46.94	16.4	1299.64	-1.5	434.22	22.59	4	F4:7431	Abmart_Citrus-Leafvein_1-12.raw	3	1238600	55928	0	1691200	68428	0	874340	54405	0	798070	49602	0	1294500	1759600	928740	847670	328	335	TMT6plex	Y1:TMT6plex:1000.00	125	80	XP_006482689.1	chaperone protein ClpB3 chloroplastic isoform X1 [Citrus sinensis]
R.Q(+229.16)LESAEK(+229.16).E	Y	Y	46.69	15.97	1261.73	0.7	631.872	32.07	5	F5:10442	Abmart_Citrus-Leafvein_1-2.raw	5	1367100	1312600	914980	1537600	1720600	1183500	997850	941190	752030	1033600	945120	748670	3594700	4441700	2691100	2727400	589	595	TMT6plex	Q1:TMT6plex:1000.00;K7:TMT6plex:1000.00	125	80	XP_006482689.1	chaperone protein ClpB3 chloroplastic isoform X1 [Citrus sinensis]
K.S(+229.16)VAEAIQR.S	Y	Y	42.75	16.9	1101.63	0.3	551.825	33.8	5	F5:11331	Abmart_Citrus-Leafvein_1-2.raw	3	2337200	3031400	3567900	3034500	3599200	4309500	1683000	2014300	2443800	1544000	2258600	2909900	8936400	10943000	6141000	6712500	660	667	TMT6plex	S1:TMT6plex:1000.00	125	80	XP_006482689.1	chaperone protein ClpB3 chloroplastic isoform X1 [Citrus sinensis]
K.S(+229.16)M(+15.99)LREEVTGSDIAEIVSK(+229.16).W	Y	Y	36.94	14.42	2437.31	-1	813.444	82.91	29	F29:32741	Abmart_Citrus-Leafvein_3-2.raw	3	125810	68287	70017	135130	87663	110300	109610	76395	73417	107230	57424	66027	264110	333090	259420	230680	606	623	TMT6plex; Oxidation (M)	S1:TMT6plex:1000.00;M2:Oxidation (M):1000.00;K18:TMT6plex:1000.00	125	80	XP_006482689.1	chaperone protein ClpB3 chloroplastic isoform X1 [Citrus sinensis]
R.A(+229.16)GLSDPHRPIASFM(+15.99)FM(+15.99)GPTGVGK(+229.16).T	Y	Y	34.5	15.91	2862.49	0.4	716.631	63.74	24	F24:25595	Abmart_Citrus-Leafvein_2-9.raw	0	0	55746	0	0	63401	0	0	47893	0	0	52938	0	55746	63401	47893	52938	670	692	TMT6plex; Oxidation (M)	A1:TMT6plex:1000.00;M14:Oxidation (M):1000.00;M16:Oxidation (M):1000.00;K23:TMT6plex:1000.00	125	80	XP_006482689.1	chaperone protein ClpB3 chloroplastic isoform X1 [Citrus sinensis]
K.A(+229.16)LASYMFNTEEALVRIDMSEYMEK(+229.16)HAVSR.L	Y	Y	29.9	14.9	3848.93	-0.3	963.24	111.16	5	F5:46753	Abmart_Citrus-Leafvein_1-2.raw	0	3613.7	0	0	2800.4	0	0	3260.6	0	0	2715.3	0	0	3613.7	2800.4	3260.6	2715.3	698	726	TMT6plex	A1:TMT6plex:1000.00;K24:TMT6plex:1000.00	125	80	XP_006482689.1	chaperone protein ClpB3 chloroplastic isoform X1 [Citrus sinensis]
R.F(+229.16)QQVYVDQPTVEDTISILR.G	Y	Y	115	20.67	2479.32	1.7	827.447	102.61	33	F33:44954	Abmart_Citrus-Leafvein_3-6.raw	3	0	15905	32543	0	22452	41964	0	18680	22978	0	21410	34476	48448	64416	41658	55887	410	428	TMT6plex	F1:TMT6plex:1000.00	125	81	XP_006482690.1	chaperone protein ClpB3 chloroplastic isoform X2 [Citrus sinensis]
R.I(+229.16)VQGDVPQALMNR.K	Y	Y	110.21	20.59	1668.92	0.7	835.467	76.45	9	F9:33551	Abmart_Citrus-Leafvein_1-6.raw	5	496210	485870	271240	627240	578990	217160	364360	414880	159010	300330	395610	203900	1253300	1423400	938250	899840	300	312	TMT6plex	I1:TMT6plex:1000.00	125	81	XP_006482690.1	chaperone protein ClpB3 chloroplastic isoform X2 [Citrus sinensis]
K.A(+229.16)LASYMFNTEEALVR.I	Y	Y	106.82	20.3	1943	0.6	972.509	96.61	14	F14:39354	Abmart_Citrus-Leafvein_2-10.raw	6	67314	101980	74834	79793	132000	56236	50973	85787	43445	47910	65409	53053	244130	268030	180210	166370	698	712	TMT6plex	A1:TMT6plex:1000.00	125	81	XP_006482690.1	chaperone protein ClpB3 chloroplastic isoform X2 [Citrus sinensis]
R.I(+229.16)SDSALVEAAILSDR.Y	Y	Y	102.96	20.73	1787.98	1.3	597.002	98.86	18	F18:40392	Abmart_Citrus-Leafvein_2-3.raw	6	333590	128740	133670	256510	167300	153500	125670	137800	124300	142390	111400	129270	596000	577310	387770	383060	442	456	TMT6plex	I1:TMT6plex:1000.00	125	81	XP_006482690.1	chaperone protein ClpB3 chloroplastic isoform X2 [Citrus sinensis]
R.R(+229.16)FQQVYVDQPTVEDTISILR.G	Y	Y	101.85	18.59	2635.42	0.5	879.48	96.16	20	F20:41249	Abmart_Citrus-Leafvein_2-5.raw	2	0	24251	23550	0	22281	23897	0	21954	16299	0	16370	21783	47801	46178	38253	38153	409	428	TMT6plex	R1:TMT6plex:1000.00	125	81	XP_006482690.1	chaperone protein ClpB3 chloroplastic isoform X2 [Citrus sinensis]
K.M(+229.16)EITSK(+229.16)PTALDEINR.S	Y	Y	101.77	20	2175.2	0.7	726.074	73.99	34	F34:30512	Abmart_Citrus-Leafvein_3-7.raw	6	448010	528800	517690	591370	715880	461250	322740	377160	334370	316640	333070	356420	1494500	1768500	1034300	1006100	480	494	TMT6plex	M1:TMT6plex:1000.00;K6:TMT6plex:1000.00	125	81	XP_006482690.1	chaperone protein ClpB3 chloroplastic isoform X2 [Citrus sinensis]
R.L(+229.16)IGAPPGYVGYEEGGQLTEVVR.R	Y	Y	100.68	20.28	2532.34	0.9	845.122	96.53	33	F33:42268	Abmart_Citrus-Leafvein_3-6.raw	6	46730	73486	69048	35157	84584	72819	38792	80580	62944	37974	72287	67254	189260	192560	182320	177520	727	748	TMT6plex	L1:TMT6plex:1000.00	125	81	XP_006482690.1	chaperone protein ClpB3 chloroplastic isoform X2 [Citrus sinensis]
R.V(+229.16)DEYIVFQPLDR.D	Y	Y	99.7	19.65	1721.92	0.2	574.98	97.73	31	F31:39858	Abmart_Citrus-Leafvein_3-4.raw	6	436240	277370	336590	389040	362220	367520	373710	278410	251930	320580	196680	288830	1050200	1118800	904050	806090	843	854	TMT6plex	V1:TMT6plex:1000.00	125	81	XP_006482690.1	chaperone protein ClpB3 chloroplastic isoform X2 [Citrus sinensis]
K.E(+229.16)LNEYISSGK(+229.16).S	Y	Y	99.5	23.79	1596.88	0.7	799.446	69.52	8	F8:29767	Abmart_Citrus-Leafvein_1-5.raw	9	1856300	1223800	1411500	2126400	1653500	1798400	1096800	888540	954220	1040100	830760	1004500	4491600	5578300	2939600	2875300	596	605	TMT6plex	E1:TMT6plex:1000.00;K10:TMT6plex:1000.00	125	81	XP_006482690.1	chaperone protein ClpB3 chloroplastic isoform X2 [Citrus sinensis]
R.V(+229.16)IQQYVENELAK(+229.16).G	Y	Y	94.1	19.31	1891.08	0.1	946.548	99.22	35	F35:38780	Abmart_Citrus-Leafvein_3-8.raw	7	70849	381030	306460	89332	570410	409800	52276	280770	198390	53406	271360	270510	758330	1069500	531430	595280	906	917	TMT6plex	V1:TMT6plex:1000.00;K12:TMT6plex:1000.00	125	81	XP_006482690.1	chaperone protein ClpB3 chloroplastic isoform X2 [Citrus sinensis]
K.A(+229.16)LASYM(+15.99)FNTEEALVR.I	Y	Y	92.32	21.45	1959	0.7	654.007	89.46	9	F9:39346	Abmart_Citrus-Leafvein_1-6.raw	6	144660	68947	93016	154050	123460	168970	138900	94355	76633	131240	96591	91630	306630	446470	309880	319470	698	712	TMT6plex; Oxidation (M)	A1:TMT6plex:1000.00;M6:Oxidation (M):1000.00	125	81	XP_006482690.1	chaperone protein ClpB3 chloroplastic isoform X2 [Citrus sinensis]
R.E(+229.16)EVTGSDIAEIVSK(+229.16).W	Y	Y	90.88	18.93	1934.06	0.5	968.038	77.05	27	F27:31378	Abmart_Citrus-Leafvein_3-11.raw	6	202070	132580	260860	205220	173640	307380	169600	114220	212060	154330	123250	203110	595500	686240	495880	480700	610	623	TMT6plex	E1:TMT6plex:1000.00;K14:TMT6plex:1000.00	125	81	XP_006482690.1	chaperone protein ClpB3 chloroplastic isoform X2 [Citrus sinensis]
K.V(+229.16)LGETAGSMLGR.D	Y	Y	89.61	18.1	1418.78	0.6	710.395	75.73	23	F23:31000	Abmart_Citrus-Leafvein_2-8.raw	4	29066	344800	201400	35619	437590	170640	30159	317270	153630	21793	296160	163190	575260	643850	501060	481140	151	162	TMT6plex	V1:TMT6plex:1000.00	125	81	XP_006482690.1	chaperone protein ClpB3 chloroplastic isoform X2 [Citrus sinensis]
R.Q(+229.16)AQLTEQWEHEK(+229.16).T	Y	Y	88.51	21.99	1984.04	1.1	662.355	58.68	1	F1:22035	Abmart_Citrus-Leafvein_1-1.raw	5	1442600	326830	453550	2040200	471070	567750	1212900	457330	430810	1152300	404020	486220	2223000	3079000	2101000	2042500	532	543	TMT6plex	Q1:TMT6plex:1000.00;K12:TMT6plex:1000.00	125	81	XP_006482690.1	chaperone protein ClpB3 chloroplastic isoform X2 [Citrus sinensis]
K.H(+229.16)QIVETEHLLK(+229.16).A	Y	Y	86.12	21.62	1804.06	0	452.023	56.45	8	F8:23657	Abmart_Citrus-Leafvein_1-5.raw	5	269080	262000	350050	305060	94535	456910	115890	67548	210630	149790	76213	252220	881130	856510	394070	478230	103	113	TMT6plex	H1:TMT6plex:1000.00;K11:TMT6plex:1000.00	125	81	XP_006482690.1	chaperone protein ClpB3 chloroplastic isoform X2 [Citrus sinensis]
R.Q(+229.16)SVIDQDPEGK(+229.16).Y	Y	Y	85.89	18.82	1672.9	2.2	837.461	40.77	15	F15:15866	Abmart_Citrus-Leafvein_2-11.raw	5	36939	143190	136600	38975	196860	151520	19852	113910	96878	21777	118320	133470	316730	387350	230640	273580	224	234	TMT6plex	Q1:TMT6plex:1000.00;K11:TMT6plex:1000.00	125	81	XP_006482690.1	chaperone protein ClpB3 chloroplastic isoform X2 [Citrus sinensis]
K.L(+229.16)LHLEEELHK(+229.16).R	Y	Y	85.33	21.54	1718.01	-0.6	430.51	77.22	34	F34:31984	Abmart_Citrus-Leafvein_3-7.raw	3	108590	123160	123600	137100	100230	160120	50057	61152	77632	81486	63799	79761	355350	397450	188840	225050	640	649	TMT6plex	L1:TMT6plex:1000.00;K10:TMT6plex:1000.00	125	81	XP_006482690.1	chaperone protein ClpB3 chloroplastic isoform X2 [Citrus sinensis]
R.V(+229.16)DEYIVFQPLDRDQISSIVR.L	Y	Y	83.02	16.52	2620.41	2.2	874.478	101.16	33	F33:44322	Abmart_Citrus-Leafvein_3-6.raw	1	33759	0	55731	32238	0	60964	30755	0	37178	16899	0	50118	89490	93202	67933	67017	843	862	TMT6plex	V1:TMT6plex:1000.00	125	81	XP_006482690.1	chaperone protein ClpB3 chloroplastic isoform X2 [Citrus sinensis]
R.V(+229.16)NLEIQQAER.E	Y	Y	80.13	18.04	1427.79	0.6	714.904	53.14	5	F5:19891	Abmart_Citrus-Leafvein_1-2.raw	4	406760	212550	768280	485890	249160	910000	317230	171770	579000	288690	165380	643420	1387600	1645000	1068000	1097500	559	568	TMT6plex	V1:TMT6plex:1000.00	125	81	XP_006482690.1	chaperone protein ClpB3 chloroplastic isoform X2 [Citrus sinensis]
K.Y(+229.16)GSLNALQR.Q	Y	Y	79.53	17.91	1249.7	1	625.857	59.69	33	F33:24977	Abmart_Citrus-Leafvein_3-6.raw	4	196420	444280	481960	225140	525590	839690	213600	362770	716490	200090	364850	490090	1122700	1590400	1292900	1055000	580	588	TMT6plex	Y1:TMT6plex:1000.00	125	81	XP_006482690.1	chaperone protein ClpB3 chloroplastic isoform X2 [Citrus sinensis]
K.D(+229.16)LTAMASAGK(+229.16).L	Y	Y	79.15	17.98	1421.8	0.1	711.905	53.81	4	F4:20841	Abmart_Citrus-Leafvein_1-12.raw	4	541510	520370	185280	733450	637850	132830	358850	348350	103220	325100	340690	98652	1247200	1504100	810420	764440	244	253	TMT6plex	D1:TMT6plex:1000.00;K10:TMT6plex:1000.00	125	81	XP_006482690.1	chaperone protein ClpB3 chloroplastic isoform X2 [Citrus sinensis]
R.D(+229.16)FQISLPTLK(+229.16).S	Y	Y	78.72	21.2	1618.97	0.2	810.492	99.39	13	F13:40632	Abmart_Citrus-Leafvein_2-1.raw	8	457420	755170	739080	581020	986410	939460	353100	509220	467030	313730	466710	539980	1951700	2506900	1329400	1320400	205	214	TMT6plex	D1:TMT6plex:1000.00;K10:TMT6plex:1000.00	125	81	XP_006482690.1	chaperone protein ClpB3 chloroplastic isoform X2 [Citrus sinensis]
R.S(+229.16)IFRPEFMNR.V	Y	Y	78.71	17.89	1524.81	0.5	509.277	58.68	27	F27:23129	Abmart_Citrus-Leafvein_3-11.raw	4	138580	79459	359850	153730	97408	325710	144560	72608	295400	114350	66433	303560	577880	576850	512570	484340	833	842	TMT6plex	S1:TMT6plex:1000.00	125	81	XP_006482690.1	chaperone protein ClpB3 chloroplastic isoform X2 [Citrus sinensis]
R.Q(+229.16)SVIDQDPEGK(+229.16)YEALEK(+229.16).Y	Y	Y	77.2	19.62	2635.43	-1.3	879.483	72.11	6	F6:28530	Abmart_Citrus-Leafvein_1-3.raw	2	139170	79796	0	178190	96276	0	75044	39067	0	71942	40506	0	218970	274470	114110	112450	224	240	TMT6plex	Q1:TMT6plex:1000.00;K11:TMT6plex:1000.00;K17:TMT6plex:1000.00	125	81	XP_006482690.1	chaperone protein ClpB3 chloroplastic isoform X2 [Citrus sinensis]
R.R(+229.16)PYAVILFDEIEK(+229.16).A	Y	Y	74.39	18.43	2050.19	-0.6	684.403	89.09	12	F12:35985	Abmart_Citrus-Leafvein_1-9.raw	2	75923	84445	0	84905	98338	0	64396	74752	0	55608	65549	0	160370	183240	139150	121160	750	762	TMT6plex	R1:TMT6plex:1000.00;K13:TMT6plex:1000.00	125	81	XP_006482690.1	chaperone protein ClpB3 chloroplastic isoform X2 [Citrus sinensis]
K.W(+229.16)TGIPVSK(+229.16).L	Y	Y	73.41	18.49	1344.82	-0.7	673.415	72.97	5	F5:28790	Abmart_Citrus-Leafvein_1-2.raw	3	1645600	1290400	1523400	2135400	1611700	1290600	1198000	1018800	1158700	1222800	1034800	1101000	4459400	5037700	3375500	3358500	624	631	TMT6plex	W1:TMT6plex:1000.00;K8:TMT6plex:1000.00	125	81	XP_006482690.1	chaperone protein ClpB3 chloroplastic isoform X2 [Citrus sinensis]
R.Y(+229.16)ELHHGVR.I	Y	Y	72.62	17.77	1238.67	0.9	620.344	19.41	13	F13:4807	Abmart_Citrus-Leafvein_2-1.raw	5	687380	669320	642820	835210	943020	463530	502850	483310	271380	500210	518910	1161300	1999500	2241800	1257500	2180400	434	441	TMT6plex	Y1:TMT6plex:1000.00	125	81	XP_006482690.1	chaperone protein ClpB3 chloroplastic isoform X2 [Citrus sinensis]
K.L(+229.16)ISLDM(+15.99)GALIAGAK(+229.16).Y	Y	Y	72.07	17.42	1846.1	1.1	616.375	97.06	13	F13:39543	Abmart_Citrus-Leafvein_2-1.raw	5	117110	147590	128400	124800	189030	166850	107810	138240	112030	90110	132260	119190	393100	480680	358080	341570	314	327	TMT6plex; Oxidation (M)	L1:TMT6plex:1000.00;M6:Oxidation (M):1000.00;K14:TMT6plex:1000.00	125	81	XP_006482690.1	chaperone protein ClpB3 chloroplastic isoform X2 [Citrus sinensis]
R.I(+229.16)VQGDVPQALM(+15.99)NR.K	Y	Y	71.65	20.7	1684.91	0.9	843.465	67.43	19	F19:25357	Abmart_Citrus-Leafvein_2-4.raw	6	795070	629460	249920	808800	889370	298400	746320	740180	197810	689170	687160	230590	1674400	1996600	1684300	1606900	300	312	TMT6plex; Oxidation (M)	I1:TMT6plex:1000.00;M11:Oxidation (M):1000.00	125	81	XP_006482690.1	chaperone protein ClpB3 chloroplastic isoform X2 [Citrus sinensis]
K.L(+229.16)K(+229.16)M(+15.99)EITSK(+229.16)PTALDEINR.S	Y	Y	71.48	15.56	2661.53	0	666.391	59.2	3	F3:22432	Abmart_Citrus-Leafvein_1-11.raw	2	160650	0	90259	173910	0	120910	115470	0	67416	88878	0	70698	250910	294820	182890	159580	478	494	TMT6plex; Oxidation (M)	L1:TMT6plex:1000.00;K2:TMT6plex:1000.00;M3:Oxidation (M):1000.00;K8:TMT6plex:1000.00	125	81	XP_006482690.1	chaperone protein ClpB3 chloroplastic isoform X2 [Citrus sinensis]
K.M(+229.16)(+15.99)EITSK(+229.16)PTALDEINR.S	Y	Y	70.67	18.44	2191.19	2.4	731.407	64.23	31	F31:24328	Abmart_Citrus-Leafvein_3-4.raw	3	144830	79695	288440	166490	123140	554560	135940	76950	173090	93899	68405	230390	512970	844200	385980	392690	480	494	TMT6plex; Oxidation (M)	M1:TMT6plex:1000.00;M1:Oxidation (M):1000.00;K6:TMT6plex:1000.00	125	81	XP_006482690.1	chaperone protein ClpB3 chloroplastic isoform X2 [Citrus sinensis]
R.Q(+229.16)LESAEK(+229.16)ELNEYISSGK(+229.16).S	Y	Y	70.31	20.29	2611.43	0.7	871.485	96.57	31	F31:39332	Abmart_Citrus-Leafvein_3-4.raw	4	62105	155200	96754	73246	197160	141980	35886	126880	83814	40649	107090	80323	314060	412390	246580	228060	589	605	TMT6plex	Q1:TMT6plex:1000.00;K7:TMT6plex:1000.00;K17:TMT6plex:1000.00	125	81	XP_006482690.1	chaperone protein ClpB3 chloroplastic isoform X2 [Citrus sinensis]
K.T(+229.16)AISEGLAQR.I	Y	Y	70.3	19.58	1273.72	0.5	637.867	42.06	6	F6:14895	Abmart_Citrus-Leafvein_1-3.raw	3	790540	690470	817790	1092800	890720	892340	520420	424710	607170	622780	422200	601210	2298800	2875800	1552300	1646200	290	299	TMT6plex	T1:TMT6plex:1000.00	125	81	XP_006482690.1	chaperone protein ClpB3 chloroplastic isoform X2 [Citrus sinensis]
K.Y(+229.16)IEK(+229.16)DPALER.R	Y	Y	69.63	19.33	1690.97	0.8	846.491	57.98	33	F33:24100	Abmart_Citrus-Leafvein_3-6.raw	7	1027400	131990	755990	1239300	156420	942890	763340	107390	604380	777010	91218	688830	1915400	2338700	1475100	1557100	399	408	TMT6plex	Y1:TMT6plex:1000.00;K4:TMT6plex:1000.00	125	81	XP_006482690.1	chaperone protein ClpB3 chloroplastic isoform X2 [Citrus sinensis]
K.V(+229.16)LGETAGSM(+15.99)LGR.D	Y	Y	68.23	17.55	1434.77	0.7	718.393	56.33	19	F19:20318	Abmart_Citrus-Leafvein_2-4.raw	5	246530	198010	454660	264800	255870	593020	206430	175430	410490	168330	161370	428530	899200	1113700	792350	758230	151	162	TMT6plex; Oxidation (M)	V1:TMT6plex:1000.00;M9:Oxidation (M):1000.00	125	81	XP_006482690.1	chaperone protein ClpB3 chloroplastic isoform X2 [Citrus sinensis]
K.E(+229.16)TAYETIK(+229.16).Q	Y	Y	68.18	17.72	1411.8	0.4	471.606	52.92	1	F1:19527	Abmart_Citrus-Leafvein_1-1.raw	5	2091700	1060800	1233400	2673600	1505200	1634300	1649200	890380	957390	1560000	835390	920550	4386000	5813100	3497000	3315900	817	824	TMT6plex	E1:TMT6plex:1000.00;K8:TMT6plex:1000.00	125	81	XP_006482690.1	chaperone protein ClpB3 chloroplastic isoform X2 [Citrus sinensis]
R.L(+229.16)SLTNDTDK(+229.16).A	Y	Y	68.17	20.2	1463.82	-0.1	488.949	59.45	34	F34:23474	Abmart_Citrus-Leafvein_3-7.raw	8	868340	1293500	847380	1089600	1734700	972430	630980	1046400	656800	603500	1048900	685080	3009300	3796700	2334100	2337500	504	512	TMT6plex	L1:TMT6plex:1000.00;K9:TMT6plex:1000.00	125	81	XP_006482690.1	chaperone protein ClpB3 chloroplastic isoform X2 [Citrus sinensis]
K.S(+229.16)MLREEVTGSDIAEIVSK(+229.16).W	Y	Y	67.88	16.34	2421.32	-0.8	808.113	93.95	20	F20:40257	Abmart_Citrus-Leafvein_2-5.raw	2	0	60749	61934	0	73364	54430	0	50033	32085	0	45272	51300	122680	127790	82118	96573	606	623	TMT6plex	S1:TMT6plex:1000.00;K18:TMT6plex:1000.00	125	81	XP_006482690.1	chaperone protein ClpB3 chloroplastic isoform X2 [Citrus sinensis]
R.V(+229.16)VGQDPAVK(+229.16).S	Y	Y	66.89	18.26	1369.83	-0.5	685.924	45.79	9	F9:18942	Abmart_Citrus-Leafvein_1-6.raw	4	2698100	1810500	1851000	3567600	2606900	2418700	1873300	1221000	1178500	1623800	1199100	1225500	6359700	8593200	4272800	4048300	651	659	TMT6plex	V1:TMT6plex:1000.00;K9:TMT6plex:1000.00	125	81	XP_006482690.1	chaperone protein ClpB3 chloroplastic isoform X2 [Citrus sinensis]
R.L(+229.16)EAELSLLK(+229.16).E	Y	Y	65.19	16.9	1472.92	0.8	491.982	102.37	35	F35:40099	Abmart_Citrus-Leafvein_3-8.raw	3	24697	78878	78161	31246	109160	84699	19349	61591	50999	18791	51345	52908	181740	225110	131940	123040	521	529	TMT6plex	L1:TMT6plex:1000.00;K9:TMT6plex:1000.00	125	81	XP_006482690.1	chaperone protein ClpB3 chloroplastic isoform X2 [Citrus sinensis]
R.E(+229.16)RYELHHGVR.I	Y	Y	63.73	18.36	1523.82	0.2	381.961	13.93	4	F4:3712	Abmart_Citrus-Leafvein_1-12.raw	2	167780	280760	0	203660	355340	0	115800	308100	0	150530	345210	0	448540	559000	423910	495740	432	441	TMT6plex	E1:TMT6plex:1000.00	125	81	XP_006482690.1	chaperone protein ClpB3 chloroplastic isoform X2 [Citrus sinensis]
R.D(+229.16)LEALIQR.S	Y	Y	61.38	17.4	1185.69	0.2	593.853	82.5	8	F8:35692	Abmart_Citrus-Leafvein_1-5.raw	3	1785500	1866900	2183400	2535800	2445200	2937200	980590	982390	1236500	901830	921320	1332300	5835800	7918300	3199500	3155400	163	170	TMT6plex	D1:TMT6plex:1000.00	125	81	XP_006482690.1	chaperone protein ClpB3 chloroplastic isoform X2 [Citrus sinensis]
R.K(+229.16)(+229.16)YIEK(+229.16)DPALER.R	Y	Y	60.93	18.57	2048.22	0.9	513.064	41.16	14	F14:15185	Abmart_Citrus-Leafvein_2-10.raw	1	0	155120	0	0	208490	0	0	124350	0	0	123540	0	155120	208490	124350	123540	398	408	TMT6plex	K1:TMT6plex:1000.00;K1:TMT6plex:1000.00;K5:TMT6plex:1000.00	125	81	XP_006482690.1	chaperone protein ClpB3 chloroplastic isoform X2 [Citrus sinensis]
R.I(+229.16)QSIK(+229.16)EEIDR.V	Y	Y	58.71	15.44	1687.99	-0.2	563.67	79.23	23	F23:32651	Abmart_Citrus-Leafvein_2-8.raw	3	0	1739200	105560	0	2554500	112820	0	1243000	72873	0	1181600	80759	1844800	2667300	1315900	1262400	549	558	TMT6plex	I1:TMT6plex:1000.00;K5:TMT6plex:1000.00	125	81	XP_006482690.1	chaperone protein ClpB3 chloroplastic isoform X2 [Citrus sinensis]
R.A(+229.16)GLSDPHRPIASFMFMGPTGVGK(+229.16).T	Y	Y	54.9	17.42	2830.5	0	708.633	89.6	5	F5:36694	Abmart_Citrus-Leafvein_1-2.raw	1	131480	0	0	165110	0	0	120580	0	0	129980	0	0	131480	165110	120580	129980	670	692	TMT6plex	A1:TMT6plex:1000.00;K23:TMT6plex:1000.00	125	81	XP_006482690.1	chaperone protein ClpB3 chloroplastic isoform X2 [Citrus sinensis]
R.V(+229.16)TDSQGR.T	Y	Y	53.67	16.25	990.53	-1.9	496.271	14.08	4	F4:3738	Abmart_Citrus-Leafvein_1-12.raw	6	209990	934060	364620	235610	883930	438750	185700	678570	270640	275910	676750	488940	1508700	1558300	1134900	1441600	780	786	TMT6plex	V1:TMT6plex:1000.00	125	81	XP_006482690.1	chaperone protein ClpB3 chloroplastic isoform X2 [Citrus sinensis]
K.R(+229.16)VVGQDPAVK(+229.16).S	Y	Y	53.66	15.29	1525.93	-0.1	763.975	35.38	33	F33:14265	Abmart_Citrus-Leafvein_3-6.raw	2	42940	64953	70906	51179	86966	73971	38687	52356	52541	34281	57263	51804	178800	212120	143580	143350	650	659	TMT6plex	R1:TMT6plex:1000.00;K10:TMT6plex:1000.00	125	81	XP_006482690.1	chaperone protein ClpB3 chloroplastic isoform X2 [Citrus sinensis]
R.D(+229.16)QISSIVR.L	Y	Y	52.89	16.45	1145.66	0.8	573.838	45.92	5	F5:16702	Abmart_Citrus-Leafvein_1-2.raw	3	501140	813870	449130	579070	827880	550560	511000	885700	374690	480630	895570	473330	1764100	1957500	1771400	1849500	855	862	TMT6plex	D1:TMT6plex:1000.00	125	81	XP_006482690.1	chaperone protein ClpB3 chloroplastic isoform X2 [Citrus sinensis]
K.V(+229.16)GVDNTR.L	Y	Y	52.68	19.87	988.55	0.8	495.283	17.49	27	F27:5618	Abmart_Citrus-Leafvein_3-11.raw	2	437610	0	875920	595820	0	1138100	339740	0	593400	312860	0	579380	1313500	1733900	933140	892240	130	136	TMT6plex	V1:TMT6plex:1000.00	125	81	XP_006482690.1	chaperone protein ClpB3 chloroplastic isoform X2 [Citrus sinensis]
R.L(+229.16)LEATEK(+229.16).F	Y	Y	52.34	16.13	1260.77	1.2	421.264	61.17	34	F34:24416	Abmart_Citrus-Leafvein_3-7.raw	4	697580	1254300	2031200	857460	1783800	2684100	355190	655700	1128100	395080	647890	1265300	3983000	5325400	2138900	2308200	137	143	TMT6plex	L1:TMT6plex:1000.00;K7:TMT6plex:1000.00	125	81	XP_006482690.1	chaperone protein ClpB3 chloroplastic isoform X2 [Citrus sinensis]
R.S(+229.16)IFRPEFM(+15.99)NR.V	Y	Y	50.68	14.35	1540.8	-2.8	514.607	46.86	36	F36:16036	Abmart_Citrus-Leafvein_3-9.raw	2	104560	0	199900	107620	0	223700	114330	0	158470	94216	0	190900	304450	331320	272800	285120	833	842	TMT6plex; Oxidation (M)	S1:TMT6plex:1000.00;M8:Oxidation (M):1000.00	125	81	XP_006482690.1	chaperone protein ClpB3 chloroplastic isoform X2 [Citrus sinensis]
K.D(+229.16)LTAM(+15.99)ASAGK(+229.16).L	Y	Y	50.14	15.73	1437.79	-0.3	719.902	44.08	32	F32:17189	Abmart_Citrus-Leafvein_3-5.raw	3	1039200	541890	284860	1495000	867390	272590	2627000	1487700	257520	365190	863200	279670	1866000	2634900	4372200	1508100	244	253	TMT6plex; Oxidation (M)	D1:TMT6plex:1000.00;M5:Oxidation (M):1000.00;K10:TMT6plex:1000.00	125	81	XP_006482690.1	chaperone protein ClpB3 chloroplastic isoform X2 [Citrus sinensis]
R.I(+229.16)TQQEFTDMAWQAIVSSPDVAK(+229.16).E	Y	Y	48.72	13.2	2922.52	1.3	975.182	103.75	36	F36:37591	Abmart_Citrus-Leafvein_3-9.raw	1	0	0	2035.9	0	0	1706.6	0	0	0	0	0	1443.3	2035.9	1706.6	0	1443.3	78	99	TMT6plex	I1:TMT6plex:1000.00;K22:TMT6plex:1000.00	125	81	XP_006482690.1	chaperone protein ClpB3 chloroplastic isoform X2 [Citrus sinensis]
K.Y(+229.16)RGEFEDR.L	Y	Y	46.94	16.4	1299.64	-1.5	434.22	22.59	4	F4:7431	Abmart_Citrus-Leafvein_1-12.raw	3	1238600	55928	0	1691200	68428	0	874340	54405	0	798070	49602	0	1294500	1759600	928740	847670	328	335	TMT6plex	Y1:TMT6plex:1000.00	125	81	XP_006482690.1	chaperone protein ClpB3 chloroplastic isoform X2 [Citrus sinensis]
R.Q(+229.16)LESAEK(+229.16).E	Y	Y	46.69	15.97	1261.73	0.7	631.872	32.07	5	F5:10442	Abmart_Citrus-Leafvein_1-2.raw	5	1367100	1312600	914980	1537600	1720600	1183500	997850	941190	752030	1033600	945120	748670	3594700	4441700	2691100	2727400	589	595	TMT6plex	Q1:TMT6plex:1000.00;K7:TMT6plex:1000.00	125	81	XP_006482690.1	chaperone protein ClpB3 chloroplastic isoform X2 [Citrus sinensis]
K.S(+229.16)VAEAIQR.S	Y	Y	42.75	16.9	1101.63	0.3	551.825	33.8	5	F5:11331	Abmart_Citrus-Leafvein_1-2.raw	3	2337200	3031400	3567900	3034500	3599200	4309500	1683000	2014300	2443800	1544000	2258600	2909900	8936400	10943000	6141000	6712500	660	667	TMT6plex	S1:TMT6plex:1000.00	125	81	XP_006482690.1	chaperone protein ClpB3 chloroplastic isoform X2 [Citrus sinensis]
K.S(+229.16)M(+15.99)LREEVTGSDIAEIVSK(+229.16).W	Y	Y	36.94	14.42	2437.31	-1	813.444	82.91	29	F29:32741	Abmart_Citrus-Leafvein_3-2.raw	3	125810	68287	70017	135130	87663	110300	109610	76395	73417	107230	57424	66027	264110	333090	259420	230680	606	623	TMT6plex; Oxidation (M)	S1:TMT6plex:1000.00;M2:Oxidation (M):1000.00;K18:TMT6plex:1000.00	125	81	XP_006482690.1	chaperone protein ClpB3 chloroplastic isoform X2 [Citrus sinensis]
R.A(+229.16)GLSDPHRPIASFM(+15.99)FM(+15.99)GPTGVGK(+229.16).T	Y	Y	34.5	15.91	2862.49	0.4	716.631	63.74	24	F24:25595	Abmart_Citrus-Leafvein_2-9.raw	0	0	55746	0	0	63401	0	0	47893	0	0	52938	0	55746	63401	47893	52938	670	692	TMT6plex; Oxidation (M)	A1:TMT6plex:1000.00;M14:Oxidation (M):1000.00;M16:Oxidation (M):1000.00;K23:TMT6plex:1000.00	125	81	XP_006482690.1	chaperone protein ClpB3 chloroplastic isoform X2 [Citrus sinensis]
K.A(+229.16)LASYMFNTEEALVRIDMSEYMEK(+229.16)HAVSR.L	Y	Y	29.9	14.9	3848.93	-0.3	963.24	111.16	5	F5:46753	Abmart_Citrus-Leafvein_1-2.raw	0	3613.7	0	0	2800.4	0	0	3260.6	0	0	2715.3	0	0	3613.7	2800.4	3260.6	2715.3	698	726	TMT6plex	A1:TMT6plex:1000.00;K24:TMT6plex:1000.00	125	81	XP_006482690.1	chaperone protein ClpB3 chloroplastic isoform X2 [Citrus sinensis]
K.G(+229.16)RDTVDQPINVTC(+57.02)EVQQLLGNNR.V	Y	Y	139.81	22.99	2854.46	1.2	952.494	98.96	30	F30:40283	Abmart_Citrus-Leafvein_3-3.raw	5	109990	31192	375940	117120	26794	415920	84467	21022	375160	90274	24203	430200	517120	559830	480650	544680	51	73	TMT6plex; Carbamidomethylation	G1:TMT6plex:1000.00;C13:Carbamidomethylation:1000.00	17	23	YP_740482.1	ATP synthase CF1 beta subunit (chloroplast) [Citrus sinensis]
K.G(+229.16)IYPAVDPLDSTSTMLQPR.I	Y	Y	136.97	23.73	2289.19	0.6	1145.6	97.19	33	F33:42432	Abmart_Citrus-Leafvein_3-6.raw	12	225650	394480	333830	230650	424910	267120	180930	314410	237530	214450	295400	279020	953960	922680	732870	788870	360	378	TMT6plex	G1:TMT6plex:1000.00	17	23	YP_740482.1	ATP synthase CF1 beta subunit (chloroplast) [Citrus sinensis]
R.M(+229.16)PSAVGYQPTLSTEMGSLQER.I	Y	Y	124.47	24.77	2510.23	-0.2	837.752	90.08	9	F9:39504	Abmart_Citrus-Leafvein_1-6.raw	14	234890	289830	196510	224460	338790	141850	190910	293900	162360	187050	268240	186380	721230	705100	647170	641670	292	312	TMT6plex	M1:TMT6plex:1000.00	17	23	YP_740482.1	ATP synthase CF1 beta subunit (chloroplast) [Citrus sinensis]
R.G(+229.16)MEVIDTGAPLSVPVGGVTLGR.I	Y	Y	123.11	24.93	2353.29	0.4	1177.65	98.18	33	F33:42942	Abmart_Citrus-Leafvein_3-6.raw	12	140440	196350	382050	143030	247730	312610	111470	154830	311040	111980	171690	330230	718840	703370	577340	613900	88	109	TMT6plex	G1:TMT6plex:1000.00	17	23	YP_740482.1	ATP synthase CF1 beta subunit (chloroplast) [Citrus sinensis]
K.G(+229.16)IYPAVDPLDSTSTM(+15.99)LQPR.I	Y	Y	122.91	23.32	2305.18	1.3	769.403	89.05	33	F33:38714	Abmart_Citrus-Leafvein_3-6.raw	18	324910	374870	398580	255940	427590	493540	247300	355380	318610	270790	349370	348930	1098400	1177100	921290	969080	360	378	TMT6plex; Oxidation (M)	G1:TMT6plex:1000.00;M15:Oxidation (M):1000.00	17	23	YP_740482.1	ATP synthase CF1 beta subunit (chloroplast) [Citrus sinensis]
K.V(+229.16)ALVYGQMNEPPGAR.M	Y	Y	116.54	24.45	1829.97	0.2	915.99	63.1	14	F14:24871	Abmart_Citrus-Leafvein_2-10.raw	16	2351200	3644000	2370900	2306500	4107000	2063100	1725800	3607800	1804900	1832600	3818800	1989200	8366100	8476600	7138500	7640600	232	246	TMT6plex	V1:TMT6plex:1000.00	17	23	YP_740482.1	ATP synthase CF1 beta subunit (chloroplast) [Citrus sinensis]
K.E(+229.16)SGVINDQNLSESK(+229.16).V	Y	Y	110.22	23.82	1977.04	0.5	989.529	46.22	24	F24:17562	Abmart_Citrus-Leafvein_2-9.raw	9	1561600	1214800	602410	1560200	1394500	651440	890260	850890	354160	1050300	837370	467260	3378800	3606100	2095300	2354900	218	231	TMT6plex	E1:TMT6plex:1000.00;K14:TMT6plex:1000.00	17	23	YP_740482.1	ATP synthase CF1 beta subunit (chloroplast) [Citrus sinensis]
R.V(+229.16)GLTALTMAEYFR.D	Y	Y	107.5	23.05	1699.92	1.1	850.967	106.48	5	F5:44693	Abmart_Citrus-Leafvein_1-2.raw	17	693870	494420	448810	693140	484550	357090	408980	349430	320510	547580	340550	430560	1637100	1534800	1078900	1318700	249	261	TMT6plex	V1:TMT6plex:1000.00	17	23	YP_740482.1	ATP synthase CF1 beta subunit (chloroplast) [Citrus sinensis]
R.M(+229.16)PSAVGYQPTLSTEM(+15.99)GSLQER.I	Y	Y	103.86	23.86	2526.23	0.8	843.085	77.34	20	F20:32498	Abmart_Citrus-Leafvein_2-5.raw	8	55895	81062	101010	44191	101260	100110	49931	93170	93183	42712	81983	104240	237970	245560	236280	228930	292	312	TMT6plex; Oxidation (M)	M1:TMT6plex:1000.00;M15:Oxidation (M):1000.00	17	23	YP_740482.1	ATP synthase CF1 beta subunit (chloroplast) [Citrus sinensis]
R.D(+229.16)TVDQPINVTC(+57.02)EVQQLLGNNR.V	Y	Y	103.66	19.43	2641.33	0.7	881.452	103.81	29	F29:42650	Abmart_Citrus-Leafvein_3-2.raw	5	73469	68995	75755	72578	86972	74629	54975	75668	50671	50362	74012	56991	218220	234180	181310	181370	53	73	TMT6plex; Carbamidomethylation	D1:TMT6plex:1000.00;C11:Carbamidomethylation:1000.00	17	23	YP_740482.1	ATP synthase CF1 beta subunit (chloroplast) [Citrus sinensis]
K.V(+229.16)ALVYGQM(+15.99)NEPPGAR.M	Y	Y	102.55	22.99	1845.96	-2.1	616.326	53.13	36	F36:18412	Abmart_Citrus-Leafvein_3-9.raw	27	1157300	1869300	1919500	1121400	2018700	2390900	1011100	1684600	1665200	1085500	1760500	1961100	4946100	5531000	4360900	4807100	232	246	TMT6plex; Oxidation (M)	V1:TMT6plex:1000.00;M8:Oxidation (M):1000.00	17	23	YP_740482.1	ATP synthase CF1 beta subunit (chloroplast) [Citrus sinensis]
K.A(+229.16)HGGVSVFGGVGER.T	Y	Y	101.84	22.21	1556.83	2	519.95	50.55	8	F8:21183	Abmart_Citrus-Leafvein_1-5.raw	25	795070	1325100	1895200	787750	1337500	1922500	716310	1270100	1667200	809730	1441200	2151000	4015400	4047800	3653600	4402000	192	205	TMT6plex	A1:TMT6plex:1000.00	17	23	YP_740482.1	ATP synthase CF1 beta subunit (chloroplast) [Citrus sinensis]
R.M(+229.16)(+15.99)PSAVGYQPTLSTEMGSLQER.I	Y	Y	100.16	23.06	2526.23	1	843.085	78.43	13	F13:31016	Abmart_Citrus-Leafvein_2-1.raw	7	130350	112640	160780	140730	137950	169810	167540	105350	152890	147410	114420	155320	403770	448490	425780	417150	292	312	TMT6plex; Oxidation (M)	M1:TMT6plex:1000.00;M1:Oxidation (M):114.15	17	23	YP_740482.1	ATP synthase CF1 beta subunit (chloroplast) [Citrus sinensis]
R.G(+229.16)M(+15.99)EVIDTGAPLSVPVGGVTLGR.I	Y	Y	99.22	20.32	2369.28	0.8	790.769	90.41	6	F6:36739	Abmart_Citrus-Leafvein_1-3.raw	11	125860	175510	190190	118770	196740	262690	127450	171080	126020	119460	177610	180250	491570	578200	424550	477320	88	109	TMT6plex; Oxidation (M)	G1:TMT6plex:1000.00;M2:Oxidation (M):1000.00	17	23	YP_740482.1	ATP synthase CF1 beta subunit (chloroplast) [Citrus sinensis]
R.I(+229.16)FNVLGEPVDNLGPVDTR.T	Y	Y	96.91	20.19	2183.18	0.6	1092.6	95.72	24	F24:39414	Abmart_Citrus-Leafvein_2-9.raw	26	315180	403920	719910	335130	432640	694060	188420	272170	358850	226220	293700	604760	1439000	1461800	819440	1124700	110	127	TMT6plex	I1:TMT6plex:1000.00	17	23	YP_740482.1	ATP synthase CF1 beta subunit (chloroplast) [Citrus sinensis]
K.A(+229.16)TNLEMESNLK(+229.16)K(+229.16)	Y	Y	96.1	19.2	2064.19	-0.3	517.054	61.4	34	F34:24531	Abmart_Citrus-Leafvein_3-7.raw	10	813300	3452600	2756600	799380	3798200	3065900	294430	1538400	1986800	668850	2476700	2456500	7022500	7663500	3819600	5602100	487	498	TMT6plex	A1:TMT6plex:1000.00;K11:TMT6plex:1000.00;K12:TMT6plex:1000.00	17	23	YP_740482.1	ATP synthase CF1 beta subunit (chloroplast) [Citrus sinensis]
R.F(+229.16)VQAGSEVSALLGR.M	Y	Y	93.8	23.3	1661.93	1.1	831.973	98.82	21	F21:43315	Abmart_Citrus-Leafvein_2-6.raw	24	2897900	3383800	2923200	2856200	3642000	3017900	1881100	2486300	1785600	2227400	2770800	2658100	9204900	9516100	6153100	7656300	278	291	TMT6plex	F1:TMT6plex:1000.00	17	23	YP_740482.1	ATP synthase CF1 beta subunit (chloroplast) [Citrus sinensis]
R.A(+229.16)VAMSATDGLTR.G	Y	Y	93.3	20.12	1420.75	1.1	711.385	54.87	31	F31:20025	Abmart_Citrus-Leafvein_3-4.raw	14	3428700	3475300	3257200	3552100	3852300	2683800	2308600	2535600	2399300	2379300	2669000	2628400	10161000	10088000	7243500	7676600	76	87	TMT6plex	A1:TMT6plex:1000.00	17	23	YP_740482.1	ATP synthase CF1 beta subunit (chloroplast) [Citrus sinensis]
R.I(+229.16)NPTTSGPGVSAFANK(+229.16).N	Y	Y	91.94	19.58	2018.12	0.8	1010.07	62.98	15	F15:25738	Abmart_Citrus-Leafvein_2-11.raw	15	1402100	2425700	1750100	1650200	2929400	2199800	793830	1493000	846990	884560	1793300	1243900	5577900	6779400	3133900	3921700	3	18	TMT6plex	I1:TMT6plex:1000.00;K16:TMT6plex:1000.00	17	23	YP_740482.1	ATP synthase CF1 beta subunit (chloroplast) [Citrus sinensis]
R.V(+229.16)GLTALTM(+15.99)AEYFR.D	Y	Y	91.25	21.48	1715.91	0.9	858.964	86.19	15	F15:35944	Abmart_Citrus-Leafvein_2-11.raw	11	449110	950980	712310	389180	887490	688780	281740	688840	571360	362100	720820	644870	2112400	1965400	1541900	1727800	249	261	TMT6plex; Oxidation (M)	V1:TMT6plex:1000.00;M8:Oxidation (M):1000.00	17	23	YP_740482.1	ATP synthase CF1 beta subunit (chloroplast) [Citrus sinensis]
R.I(+229.16)VGEEHYETAQR.V	Y	Y	89.88	19.97	1659.84	-0.5	554.288	27.55	24	F24:10140	Abmart_Citrus-Leafvein_2-9.raw	8	1910400	5417700	5145400	1732200	6161000	4326600	1384100	4866400	3117000	1497500	4701600	4801300	12473000	12220000	9367600	11000000	379	390	TMT6plex	I1:TMT6plex:1000.00	17	23	YP_740482.1	ATP synthase CF1 beta subunit (chloroplast) [Citrus sinensis]
K.A(+229.16)TNLEMESNLK(+229.16).K	Y	Y	86.89	22.16	1706.93	0.5	569.984	62.96	30	F30:23991	Abmart_Citrus-Leafvein_3-3.raw	9	2044200	2054600	1188000	2549100	2173500	962520	1475600	1229400	469450	1927000	1440400	829140	5286800	5685100	3174500	4196600	487	497	TMT6plex	A1:TMT6plex:1000.00;K11:TMT6plex:1000.00	17	23	YP_740482.1	ATP synthase CF1 beta subunit (chloroplast) [Citrus sinensis]
K.M(+229.16)PNIYNALVVK(+229.16).G	Y	Y	84	18.98	1719.02	1.2	860.516	97.82	6	F6:40281	Abmart_Citrus-Leafvein_1-3.raw	11	3375300	1781600	786990	3812900	2133000	537320	1789900	1050500	513330	2125000	1082500	524110	5943900	6483200	3353800	3731600	40	50	TMT6plex	M1:TMT6plex:1000.00;K11:TMT6plex:1000.00	17	23	YP_740482.1	ATP synthase CF1 beta subunit (chloroplast) [Citrus sinensis]
R.E(+229.16)GNDLYMEMK(+229.16).E	Y	Y	83.91	19.47	1686.84	0.9	844.426	73.99	1	F1:29316	Abmart_Citrus-Leafvein_1-1.raw	10	2241200	1473900	1752500	2401100	1648900	1297900	1373400	1068500	1150400	1740500	1117400	1181700	5467600	5348000	3592400	4039600	208	217	TMT6plex	E1:TMT6plex:1000.00;K10:TMT6plex:1000.00	17	23	YP_740482.1	ATP synthase CF1 beta subunit (chloroplast) [Citrus sinensis]
K.A(+229.16)TNLEM(+15.99)ESNLK(+229.16)K(+229.16)	Y	Y	83.89	18.45	2080.18	0.6	521.053	56.32	33	F33:23348	Abmart_Citrus-Leafvein_3-6.raw	9	943730	944200	668790	978040	1098700	963740	511090	603660	378300	642150	758840	525220	2556700	3040400	1493100	1926200	487	498	TMT6plex; Oxidation (M)	A1:TMT6plex:1000.00;M6:Oxidation (M):1000.00;K11:TMT6plex:1000.00;K12:TMT6plex:1000.00	17	23	YP_740482.1	ATP synthase CF1 beta subunit (chloroplast) [Citrus sinensis]
R.M(+229.16)(+15.99)PSAVGYQPTLSTEM(+15.99)GSLQER.I	Y	Y	82.76	17.68	2542.22	0.9	848.416	56.06	27	F27:21961	Abmart_Citrus-Leafvein_3-11.raw	5	48496	37095	113050	61619	54813	108780	62379	48216	98165	57063	49199	97152	198640	225220	208760	203410	292	312	TMT6plex; Oxidation (M)	M1:TMT6plex:1000.00;M1:Oxidation (M):1000.00;M15:Oxidation (M):1000.00	17	23	YP_740482.1	ATP synthase CF1 beta subunit (chloroplast) [Citrus sinensis]
K.T(+229.16)VLIMELINNIAK(+229.16).A	Y	Y	82.44	18.25	1929.17	0.3	965.595	112.05	7	F7:46775	Abmart_Citrus-Leafvein_1-4.raw	3	76373	18103	0	82045	25665	0	51467	24763	0	63897	19547	0	94476	107710	76230	83444	179	191	TMT6plex	T1:TMT6plex:1000.00;K13:TMT6plex:1000.00	17	23	YP_740482.1	ATP synthase CF1 beta subunit (chloroplast) [Citrus sinensis]
K.Y(+229.16)VGLAETIR.G	Y	Y	82.31	19.02	1249.72	1	625.87	69.32	9	F9:29934	Abmart_Citrus-Leafvein_1-6.raw	3	526930	584580	355490	588230	691590	370330	392680	428830	241750	371930	464010	264740	1467000	1650200	1063300	1100700	448	456	TMT6plex	Y1:TMT6plex:1000.00	17	23	YP_740482.1	ATP synthase CF1 beta subunit (chloroplast) [Citrus sinensis]
K.T(+229.16)VLIM(+15.99)ELINNIAK(+229.16).A	Y	Y	81.42	18.55	1945.17	0.3	973.592	111.9	7	F7:46691	Abmart_Citrus-Leafvein_1-4.raw	8	410080	331330	180210	393360	328160	258050	260600	237590	150600	343000	254190	159780	921620	979560	648780	756980	179	191	TMT6plex; Oxidation (M)	T1:TMT6plex:1000.00;M5:Oxidation (M):1000.00;K13:TMT6plex:1000.00	17	23	YP_740482.1	ATP synthase CF1 beta subunit (chloroplast) [Citrus sinensis]
K.S(+229.16)APAFIQLDTR.L	Y	Y	80.76	23.29	1446.8	0.7	483.275	75	9	F9:32629	Abmart_Citrus-Leafvein_1-6.raw	11	13442000	13031000	3774700	13332000	15021000	3925500	8267200	8432400	2273600	9151900	11104000	3204000	30248000	32279000	18973000	23460000	135	145	TMT6plex	S1:TMT6plex:1000.00	17	23	YP_740482.1	ATP synthase CF1 beta subunit (chloroplast) [Citrus sinensis]
R.T(+229.16)REGNDLYMEMK(+229.16).E	Y	Y	79.56	21.59	1943.99	1	649.003	55.75	5	F5:21027	Abmart_Citrus-Leafvein_1-2.raw	6	517970	672980	892390	578740	674150	696640	356500	472040	589250	443730	519110	733250	2083300	1949500	1417800	1696100	206	217	TMT6plex	T1:TMT6plex:1000.00;K12:TMT6plex:1000.00	17	23	YP_740482.1	ATP synthase CF1 beta subunit (chloroplast) [Citrus sinensis]
K.M(+229.16)(+15.99)PNIYNALVVK(+229.16).G	Y	Y	75.55	17.94	1735.01	0.6	868.513	74.16	27	F27:30138	Abmart_Citrus-Leafvein_3-11.raw	9	573920	823340	657670	625810	956360	1346300	393990	612010	476390	422060	622180	521540	2054900	2928400	1482400	1565800	40	50	TMT6plex; Oxidation (M)	M1:TMT6plex:1000.00;M1:Oxidation (M):1000.00;K11:TMT6plex:1000.00	17	23	YP_740482.1	ATP synthase CF1 beta subunit (chloroplast) [Citrus sinensis]
K.A(+229.16)TNLEM(+15.99)ESNLK(+229.16).K	Y	Y	75.33	20.57	1722.92	-0.7	575.314	49.55	5	F5:18267	Abmart_Citrus-Leafvein_1-2.raw	9	721180	829520	865230	817710	854340	1153200	544450	596300	602450	544260	658750	664360	2415900	2825200	1743200	1867400	487	497	TMT6plex; Oxidation (M)	A1:TMT6plex:1000.00;M6:Oxidation (M):1000.00;K11:TMT6plex:1000.00	17	23	YP_740482.1	ATP synthase CF1 beta subunit (chloroplast) [Citrus sinensis]
R.A(+229.16)VAM(+15.99)SATDGLTR.G	Y	Y	73.58	19.97	1436.75	0	719.382	28.98	27	F27:10244	Abmart_Citrus-Leafvein_3-11.raw	13	878090	1382000	3527100	955760	1388500	4737800	1032600	1248500	2711300	594910	1213200	2880100	5787200	7082100	4992400	4688300	76	87	TMT6plex; Oxidation (M)	A1:TMT6plex:1000.00;M4:Oxidation (M):1000.00	17	23	YP_740482.1	ATP synthase CF1 beta subunit (chloroplast) [Citrus sinensis]
R.D(+229.16)VNEQDVLLFIDNIFR.F	Y	Y	70.59	19.37	2178.15	1.5	727.059	112.06	8	F8:48204	Abmart_Citrus-Leafvein_1-5.raw	1	10143	0	0	7581.9	0	0	7661.5	0	0	11524	0	0	10143	7581.9	7661.5	11524	262	277	TMT6plex	D1:TMT6plex:1000.00	17	23	YP_740482.1	ATP synthase CF1 beta subunit (chloroplast) [Citrus sinensis]
R.E(+229.16)GNDLYMEM(+15.99)K(+229.16).E	Y	Y	69.24	19.89	1702.83	0.8	852.424	46.9	24	F24:18217	Abmart_Citrus-Leafvein_2-9.raw	9	420010	705490	562270	376800	915600	645620	327090	610610	413490	327550	667710	505580	1687800	1938000	1351200	1500800	208	217	TMT6plex; Oxidation (M)	E1:TMT6plex:1000.00;M9:Oxidation (M):40.00;K10:TMT6plex:1000.00	17	23	YP_740482.1	ATP synthase CF1 beta subunit (chloroplast) [Citrus sinensis]
K.V(+229.16)VDLLAPYR.R	Y	Y	66.43	21.2	1273.76	0.7	425.594	92.92	13	F13:37534	Abmart_Citrus-Leafvein_2-1.raw	11	5338600	2582000	2483300	5523900	2677400	2527700	3630900	1845400	1639000	4296300	2117400	2272900	10404000	10729000	7115400	8686600	155	163	TMT6plex	V1:TMT6plex:1000.00	17	23	YP_740482.1	ATP synthase CF1 beta subunit (chloroplast) [Citrus sinensis]
R.E(+229.16)GNDLYM(+15.99)EMK(+229.16).E	Y	Y	66.35	16.45	1702.83	0.3	852.423	54.21	14	F14:20892	Abmart_Citrus-Leafvein_2-10.raw	4	389970	414310	857970	383350	450060	728680	316900	260650	615720	366970	242350	634140	1662300	1562100	1193300	1243500	208	217	TMT6plex; Oxidation (M)	E1:TMT6plex:1000.00;M7:Oxidation (M):48.87;K10:TMT6plex:1000.00	17	23	YP_740482.1	ATP synthase CF1 beta subunit (chloroplast) [Citrus sinensis]
K.E(+229.16)GSITSIQAVYVPADDLTDPAPATTFAHLDATTVLSR.G	Y	Y	64.82	18.56	4072.08	1.2	1019.03	102.03	5	F5:42773	Abmart_Citrus-Leafvein_1-2.raw	0	18874	0	0	16964	0	0	19637	0	0	19458	0	0	18874	16964	19637	19458	318	354	TMT6plex	E1:TMT6plex:1000.00	17	23	YP_740482.1	ATP synthase CF1 beta subunit (chloroplast) [Citrus sinensis]
R.L(+229.16)SIFETGIK(+229.16).V	Y	Y	63.78	17.91	1464.9	0.3	489.306	93.76	5	F5:38717	Abmart_Citrus-Leafvein_1-2.raw	7	4265200	4202000	4007300	4434800	4247600	4377100	2785600	2976300	2666600	3434900	3213400	3372100	12474000	13060000	8428600	10020000	146	154	TMT6plex	L1:TMT6plex:1000.00;K9:TMT6plex:1000.00	17	23	YP_740482.1	ATP synthase CF1 beta subunit (chloroplast) [Citrus sinensis]
R.T(+229.16)REGNDLYM(+15.99)EMK(+229.16).E	Y	Y	62.96	15.8	1959.98	1.4	654.335	42.57	15	F15:16497	Abmart_Citrus-Leafvein_2-11.raw	8	71857	370720	271200	76998	387220	319750	70638	301620	237470	63442	293970	235190	713780	783970	609730	592590	206	217	TMT6plex; Oxidation (M)	T1:TMT6plex:1000.00;M9:Oxidation (M):26.31;K12:TMT6plex:1000.00	17	23	YP_740482.1	ATP synthase CF1 beta subunit (chloroplast) [Citrus sinensis]
R.T(+229.16)TSPIHK(+229.16).S	Y	Y	61.89	21.41	1240.75	0.9	414.592	30.98	23	F23:11223	Abmart_Citrus-Leafvein_2-8.raw	17	1583500	14572000	2646700	1662500	14795000	2845600	1261300	8795800	2013000	1475900	11543000	2285200	18803000	19303000	12070000	15304000	128	134	TMT6plex	T1:TMT6plex:1000.00;K7:TMT6plex:1000.00	17	23	YP_740482.1	ATP synthase CF1 beta subunit (chloroplast) [Citrus sinensis]
K.V(+229.16)VDLLAPYRR.G	Y	Y	59.4	15.77	1429.86	0.7	477.628	78.66	17	F17:30119	Abmart_Citrus-Leafvein_2-2.raw	3	293110	283560	242000	355660	303800	253020	268830	293310	193200	239780	286870	239560	818670	912490	755330	766210	155	164	TMT6plex	V1:TMT6plex:1000.00	17	23	YP_740482.1	ATP synthase CF1 beta subunit (chloroplast) [Citrus sinensis]
R.T(+229.16)REGNDLYMEM(+15.99)K(+229.16).E	Y	Y	57.09	15.97	1959.98	0.3	654.334	37	27	F27:13556	Abmart_Citrus-Leafvein_3-11.raw	2	121260	203720	263820	123210	203740	356720	99291	153270	199990	104510	160820	232540	588800	683670	452560	497870	206	217	TMT6plex; Oxidation (M)	T1:TMT6plex:1000.00;M11:Oxidation (M):52.04;K12:TMT6plex:1000.00	17	23	YP_740482.1	ATP synthase CF1 beta subunit (chloroplast) [Citrus sinensis]
R.E(+229.16)GNDLYM(+15.99)EM(+15.99)K(+229.16).E	Y	Y	53.7	16.35	1718.83	-0.7	860.42	39.37	36	F36:13123	Abmart_Citrus-Leafvein_3-9.raw	8	244420	370890	320510	326730	406450	424120	237900	276580	224730	229050	294100	268860	935830	1157300	739200	792010	208	217	TMT6plex; Oxidation (M)	E1:TMT6plex:1000.00;M7:Oxidation (M):1000.00;M9:Oxidation (M):1000.00;K10:TMT6plex:1000.00	17	23	YP_740482.1	ATP synthase CF1 beta subunit (chloroplast) [Citrus sinensis]
R.T(+229.16)REGNDLYM(+15.99)EM(+15.99)K(+229.16).E	Y	Y	49.29	15.16	1975.97	0.3	659.666	28.53	14	F14:9891	Abmart_Citrus-Leafvein_2-10.raw	3	187420	216770	157080	192000	221810	183090	151040	173700	126780	170480	183080	148090	561270	596910	451510	501660	206	217	TMT6plex; Oxidation (M)	T1:TMT6plex:1000.00;M9:Oxidation (M):1000.00;M11:Oxidation (M):1000.00;K12:TMT6plex:1000.00	17	23	YP_740482.1	ATP synthase CF1 beta subunit (chloroplast) [Citrus sinensis]
K.C(+57.02)(+229.16)IEMFNEIAENK(+229.16)EDYAK(+229.16).F	Y	Y	128.09	21.23	2790.42	0.4	931.147	96.67	34	F34:41233	Abmart_Citrus-Leafvein_3-7.raw	4	69234	253710	165150	96723	459380	237720	41757	135350	71959	31275	121630	79713	488090	793830	249060	232620	394	410	Carbamidomethylation; TMT6plex	C1:Carbamidomethylation:1000.00;C1:TMT6plex:1000.00;K12:TMT6plex:1000.00;K17:TMT6plex:1000.00	48	120	XP_006476504.1	heat shock protein 83-like [Citrus sinensis]
K.H(+229.16)NDDEQYVWESQAGGSFTVTR.D	Y	Y	106.63	20.72	2654.22	0.3	885.748	74.1	35	F35:27759	Abmart_Citrus-Leafvein_3-8.raw	5	7331.6	37009	124830	7375.6	55283	121360	9501	36810	105700	8977.2	35462	124030	169170	184020	152010	168460	146	166	TMT6plex	H1:TMT6plex:1000.00	48	120	XP_006476504.1	heat shock protein 83-like [Citrus sinensis]
K.S(+229.16)K(+229.16)LDAQPELFIR.I	Y	Y	94.05	19.57	1874.1	0.2	625.708	65.2	36	F36:22696	Abmart_Citrus-Leafvein_3-9.raw	7	1025300	999160	707760	1525800	1577600	1166500	689280	1255500	454650	688130	1031400	481860	2732200	4269900	2399400	2201300	60	71	TMT6plex	S1:TMT6plex:1000.00;K2:TMT6plex:1000.00	48	120	XP_006476504.1	heat shock protein 83-like [Citrus sinensis]
K.T(+229.16)LSIIDSGVGMTK(+229.16).A	Y	Y	93.44	22.81	1779.02	-0.2	890.518	77.83	14	F14:31514	Abmart_Citrus-Leafvein_2-10.raw	7	338770	498140	396740	451220	757290	417130	204730	289800	250650	188570	320630	260780	1233700	1625600	745180	769980	80	92	TMT6plex	T1:TMT6plex:1000.00;K13:TMT6plex:1000.00	48	120	XP_006476504.1	heat shock protein 83-like [Citrus sinensis]
K.E(+229.16)VTHEWQLINK(+229.16).Q	Y	Y	93.34	22.22	1854.04	1.3	928.029	73.15	9	F9:31697	Abmart_Citrus-Leafvein_1-6.raw	9	1202500	1178900	2671000	1892200	1728900	3821100	753680	1044200	1658200	655330	839390	2253100	5052300	7442200	3456100	3747800	256	266	TMT6plex	E1:TMT6plex:1000.00;K11:TMT6plex:1000.00	48	120	XP_006476504.1	heat shock protein 83-like [Citrus sinensis]
R.K(+229.16)(+229.16)PEEVTK(+229.16)EEYASFYK(+229.16).S	Y	Y	87.39	21.79	2763.55	0	691.895	76.43	23	F23:31416	Abmart_Citrus-Leafvein_2-8.raw	3	0	1474000	205920	0	2159800	277680	0	939390	128060	0	793090	131960	1680000	2437400	1067400	925040	274	288	TMT6plex	K1:TMT6plex:1000.00;K1:TMT6plex:1000.00;K7:TMT6plex:1000.00;K15:TMT6plex:1000.00	48	120	XP_006476504.1	heat shock protein 83-like [Citrus sinensis]
R.D(+229.16)SSMSSYMSSK(+229.16).K	Y	Y	86.59	18.25	1666.79	1.2	834.406	61.14	8	F8:25728	Abmart_Citrus-Leafvein_1-5.raw	2	76057	0	163680	135780	0	172110	66413	0	119480	78257	0	136950	239740	307890	185890	215210	595	605	TMT6plex	D1:TMT6plex:1000.00;K11:TMT6plex:1000.00	48	120	XP_006476504.1	heat shock protein 83-like [Citrus sinensis]
K.S(+229.16)GDEMTSLK(+229.16)DYVTR.M	Y	Y	86.17	19.06	2059.07	-0.5	687.362	80.48	9	F9:35137	Abmart_Citrus-Leafvein_1-6.raw	6	860090	943040	191100	1324800	1254600	210250	516160	666900	120400	513570	589220	120930	1994200	2789600	1303500	1223700	444	457	TMT6plex	S1:TMT6plex:1000.00;K9:TMT6plex:1000.00	48	120	XP_006476504.1	heat shock protein 83-like [Citrus sinensis]
K.L(+229.16)DAQPELFIR.I	Y	Y	79.42	20.04	1429.81	-0.5	477.611	90.4	20	F20:38572	Abmart_Citrus-Leafvein_2-5.raw	10	4073500	6227200	911290	6041100	11533000	1288200	2113600	3621500	610830	1867500	2713200	722200	11212000	18862000	6345900	5302900	62	71	TMT6plex	L1:TMT6plex:1000.00	48	120	XP_006476504.1	heat shock protein 83-like [Citrus sinensis]
K.D(+229.16)IYYITGESR.K	Y	Y	77.33	18.97	1444.74	0.7	723.378	66.26	30	F30:25817	Abmart_Citrus-Leafvein_3-3.raw	6	4045500	773590	1279000	6631700	1229800	1827300	2053900	637760	921050	1903200	534550	1072400	6098100	9688800	3612700	3510200	464	473	TMT6plex	D1:TMT6plex:1000.00	48	120	XP_006476504.1	heat shock protein 83-like [Citrus sinensis]
K.T(+229.16)LSIIDSGVGM(+15.99)TK(+229.16).A	Y	Y	77.17	20.82	1795.02	0.7	898.516	68.39	28	F28:27886	Abmart_Citrus-Leafvein_3-12.raw	8	216420	286970	332680	250520	388860	613770	191500	258630	269990	180310	271450	312040	836070	1253100	720120	763800	80	92	TMT6plex; Oxidation (M)	T1:TMT6plex:1000.00;M11:Oxidation (M):1000.00;K13:TMT6plex:1000.00	48	120	XP_006476504.1	heat shock protein 83-like [Citrus sinensis]
K.E(+229.16)GLK(+229.16)LEEDEEEK(+229.16).K	Y	Y	73.01	17.44	2134.16	0.2	712.394	47.04	15	F15:18558	Abmart_Citrus-Leafvein_2-11.raw	3	96349	137970	231590	122940	248110	329580	61400	84759	133410	50661	84807	152460	465900	700630	279570	287930	521	532	TMT6plex	E1:TMT6plex:1000.00;K4:TMT6plex:1000.00;K12:TMT6plex:1000.00	48	120	XP_006476504.1	heat shock protein 83-like [Citrus sinensis]
K.V(+229.16)K(+229.16)EVTHEWQLINK(+229.16).Q	Y	Y	72.22	16.83	2310.37	-0.8	578.598	61.45	3	F3:23768	Abmart_Citrus-Leafvein_1-11.raw	2	128580	234870	158010	205990	261350	218470	97343	246670	124520	76108	193040	136190	521460	685810	468530	405340	254	266	TMT6plex	V1:TMT6plex:1000.00;K2:TMT6plex:1000.00;K13:TMT6plex:1000.00	48	120	XP_006476504.1	heat shock protein 83-like [Citrus sinensis]
K.S(+229.16)GDEM(+15.99)TSLK(+229.16)DYVTR.M	Y	Y	72.17	17.67	2075.06	0.8	692.695	57.83	6	F6:22030	Abmart_Citrus-Leafvein_1-3.raw	5	203190	287050	399630	285750	441100	760300	131960	211660	325340	120370	192360	342840	889870	1487100	668970	655570	444	457	TMT6plex; Oxidation (M)	S1:TMT6plex:1000.00;M5:Oxidation (M):1000.00;K9:TMT6plex:1000.00	48	120	XP_006476504.1	heat shock protein 83-like [Citrus sinensis]
K.E(+229.16)DQC(+57.02)EYLEER.R	Y	Y	70.52	17.56	1598.71	2.4	800.363	37.49	2	F2:13918	Abmart_Citrus-Leafvein_1-10.raw	3	215400	128330	141500	309670	224090	194780	110620	71268	65691	115820	76475	109240	485230	728540	247580	301540	185	194	TMT6plex; Carbamidomethylation	E1:TMT6plex:1000.00;C4:Carbamidomethylation:1000.00	48	120	XP_006476504.1	heat shock protein 83-like [Citrus sinensis]
R.D(+229.16)SSM(+15.99)SSYM(+15.99)SSK(+229.16).K	Y	Y	67.74	18.79	1698.78	-1.1	567.268	21.2	15	F15:7672	Abmart_Citrus-Leafvein_2-11.raw	4	34823	148220	212200	61000	244070	535270	26321	139830	173290	25615	157200	221280	395250	840340	339440	404090	595	605	TMT6plex; Oxidation (M)	D1:TMT6plex:1000.00;M4:Oxidation (M):1000.00;M8:Oxidation (M):1000.00;K11:TMT6plex:1000.00	48	120	XP_006476504.1	heat shock protein 83-like [Citrus sinensis]
K.A(+229.16)ILFVPR.R	Y	Y	65.09	20.84	1043.67	1.1	522.843	78.6	30	F30:31303	Abmart_Citrus-Leafvein_3-3.raw	3	11785000	5949700	7985700	18996000	9768200	13139000	7563800	3552900	4951200	6989300	3598300	5634800	25720000	41903000	16068000	16222000	313	319	TMT6plex	A1:TMT6plex:1000.00	48	120	XP_006476504.1	heat shock protein 83-like [Citrus sinensis]
K.C(+57.02)(+229.16)IEM(+15.99)FNEIAENK(+229.16)EDYAK(+229.16).F	Y	Y	64.1	16.59	2806.41	2.5	936.481	85.95	31	F31:34278	Abmart_Citrus-Leafvein_3-4.raw	5	57350	128280	190910	78542	219330	387180	28141	82643	115420	26631	78974	143560	376530	685050	226210	249160	394	410	Carbamidomethylation; TMT6plex; Oxidation (M)	C1:Carbamidomethylation:1000.00;C1:TMT6plex:1000.00;M4:Oxidation (M):1000.00;K12:TMT6plex:1000.00;K17:TMT6plex:1000.00	48	120	XP_006476504.1	heat shock protein 83-like [Citrus sinensis]
R.D(+229.16)SSM(+15.99)SSYMSSK(+229.16).K	Y	Y	63.73	19.69	1682.79	0.4	842.403	35.44	5	F5:12163	Abmart_Citrus-Leafvein_1-2.raw	4	170320	242240	345570	299870	319580	467790	114310	205550	309260	139630	214820	324580	758140	1087200	629120	679020	595	605	TMT6plex; Oxidation (M)	D1:TMT6plex:1000.00;M4:Oxidation (M):49.79;K11:TMT6plex:1000.00	48	120	XP_006476504.1	heat shock protein 83-like [Citrus sinensis]
K.S(+229.16)GDEMTSLK(+229.16).D	Y	Y	63.42	17.13	1424.76	0.9	475.927	48	29	F29:16753	Abmart_Citrus-Leafvein_3-2.raw	4	235060	658810	1235300	332110	1037600	1370400	153210	479860	733220	167660	413650	784980	2129100	2740100	1366300	1366300	444	452	TMT6plex	S1:TMT6plex:1000.00;K9:TMT6plex:1000.00	48	120	XP_006476504.1	heat shock protein 83-like [Citrus sinensis]
K.R(+229.16)AEVDK(+229.16)NDK(+229.16).S	Y	Y	60.17	16.62	1761.04	-0.7	441.266	24	20	F20:8613	Abmart_Citrus-Leafvein_2-5.raw	4	469210	168520	20896	732710	242300	57734	379410	129790	29565	361480	154230	21818	658630	1032700	538770	537520	623	631	TMT6plex	R1:TMT6plex:1000.00;K6:TMT6plex:1000.00;K9:TMT6plex:1000.00	48	120	XP_006476504.1	heat shock protein 83-like [Citrus sinensis]
K.S(+229.16)GDEM(+15.99)TSLK(+229.16).D	Y	Y	59.5	19.03	1440.75	0.9	721.385	27.42	15	F15:10072	Abmart_Citrus-Leafvein_2-11.raw	8	593930	862960	823340	948140	1633600	1900100	426560	543890	495260	336070	505540	511300	2280200	4481800	1465700	1352900	444	452	TMT6plex; Oxidation (M)	S1:TMT6plex:1000.00;M5:Oxidation (M):1000.00;K9:TMT6plex:1000.00	48	120	XP_006476504.1	heat shock protein 83-like [Citrus sinensis]
K.L(+229.16)EEDEEEK(+229.16).K	Y	Y	56	16.21	1477.76	0.5	739.885	43.88	33	F33:18090	Abmart_Citrus-Leafvein_3-6.raw	2	81862	45902	63211	97264	72892	64415	76112	30824	42224	60912	31885	45248	190980	234570	149160	138040	525	532	TMT6plex	L1:TMT6plex:1000.00;K8:TMT6plex:1000.00	48	120	XP_006476504.1	heat shock protein 83-like [Citrus sinensis]
R.F(+229.16)EGLTDK(+229.16).S	Y	Y	54.75	16.31	1266.72	0.5	634.369	68.85	35	F35:25512	Abmart_Citrus-Leafvein_3-8.raw	7	1088300	901720	3235600	1454000	1110400	4840300	771890	865280	2074900	695790	851120	2098000	5225600	7404800	3712000	3644900	53	59	TMT6plex	F1:TMT6plex:1000.00;K7:TMT6plex:1000.00	48	120	XP_006476504.1	heat shock protein 83-like [Citrus sinensis]
R.D(+229.16)SSMSSYM(+15.99)SSK(+229.16).K	Y	Y	52.77	15.66	1682.79	0.6	842.403	37.71	17	F17:11772	Abmart_Citrus-Leafvein_2-2.raw	1	0	73749	0	0	134540	0	0	60918	0	0	63145	0	73749	134540	60918	63145	595	605	TMT6plex; Oxidation (M)	D1:TMT6plex:1000.00;M8:Oxidation (M):11.59;K11:TMT6plex:1000.00	48	120	XP_006476504.1	heat shock protein 83-like [Citrus sinensis]
K.I(+229.16)RFEGLTDK(+229.16).S	Y	Y	50.89	18.56	1535.91	-0.7	512.976	56.57	15	F15:22772	Abmart_Citrus-Leafvein_2-11.raw	6	279830	371330	502480	376370	509420	682580	179650	286250	393250	168700	269480	405570	1153600	1568400	859150	843750	51	59	TMT6plex	I1:TMT6plex:1000.00;K9:TMT6plex:1000.00	48	120	XP_006476504.1	heat shock protein 83-like [Citrus sinensis]
R.K(+229.16)(+229.16)PEEVTK(+229.16).E	Y	Y	50.5	15.74	1516.94	0.1	506.655	35.15	34	F34:12644	Abmart_Citrus-Leafvein_3-7.raw	6	420270	483220	775180	585400	644380	1029300	283770	307620	428010	270180	316010	553780	1678700	2259100	1019400	1140000	274	280	TMT6plex	K1:TMT6plex:1000.00;K1:TMT6plex:1000.00;K7:TMT6plex:1000.00	48	120	XP_006476504.1	heat shock protein 83-like [Citrus sinensis]
K.E(+229.16)ILGDK(+229.16)VEK(+229.16).V	Y	Y	49.83	17.81	1717.06	1.9	573.361	65	11	F11:22284	Abmart_Citrus-Leafvein_1-8.raw	2	144700	1716100	0	171830	2703600	0	118310	1365800	0	118190	1406500	0	1860800	2875500	1484100	1524700	551	559	TMT6plex	E1:TMT6plex:1000.00;K6:TMT6plex:1000.00;K9:TMT6plex:1000.00	48	120	XP_006476504.1	heat shock protein 83-like [Citrus sinensis]
R.A(+229.16)EVDK(+229.16)NDK(+229.16).S	Y	Y	49.8	19.32	1604.93	0	535.985	33.48	19	F19:10444	Abmart_Citrus-Leafvein_2-4.raw	6	813840	1036700	903650	1220800	1925600	1741400	584150	815060	775660	663190	849530	757040	2754200	4887900	2174900	2269800	624	631	TMT6plex	A1:TMT6plex:1000.00;K5:TMT6plex:1000.00;K8:TMT6plex:1000.00	48	120	XP_006476504.1	heat shock protein 83-like [Citrus sinensis]
R.I(+229.16)VPDK(+229.16)ANK(+229.16).T	Y	Y	34.11	15.22	1571	0.9	524.675	46.05	1	F1:16449	Abmart_Citrus-Leafvein_1-1.raw	1	320870	0	0	392490	0	0	284550	0	0	307910	0	0	320870	392490	284550	307910	72	79	TMT6plex	I1:TMT6plex:1000.00;K5:TMT6plex:1000.00;K8:TMT6plex:1000.00	48	120	XP_006476504.1	heat shock protein 83-like [Citrus sinensis]
K.E(+229.16)GLK(+229.16)LEEDEEEK(+229.16)K(+229.16).K	Y	Y	31.67	13.41	2491.42	0.3	623.862	53.98	30	F30:19985	Abmart_Citrus-Leafvein_3-3.raw	2	0	322700	301950	0	632690	444320	0	267600	208460	0	328120	226880	624650	1077000	476050	554990	521	533	TMT6plex	E1:TMT6plex:1000.00;K4:TMT6plex:1000.00;K12:TMT6plex:1000.00;K13:TMT6plex:1000.00	48	120	XP_006476504.1	heat shock protein 83-like [Citrus sinensis]
K.V(+229.16)IAGPADK(+229.16)PMIGVNYK(+229.16).G	Y	Y	99.77	23.76	2359.39	1	787.472	76.44	5	F5:30496	Abmart_Citrus-Leafvein_1-2.raw	8	2140000	1050300	1368900	1887100	970320	1026200	2719000	1602800	2211600	3009600	1442600	1566200	4559200	3883600	6533400	6018500	97	112	TMT6plex	V1:TMT6plex:1000.00;K8:TMT6plex:1000.00;K16:TMT6plex:1000.00	7	56	XP_015388153.1	heat shock cognate 70 kDa protein 2 [Citrus sinensis]
R.F(+229.16)SDASVQGDMK(+229.16).L	Y	Y	95.48	20.01	1641.84	-0.1	821.929	65.04	20	F20:26685	Abmart_Citrus-Leafvein_2-5.raw	13	594880	798360	716870	596530	794710	686290	743810	1135300	955990	808470	1020600	858750	2110100	2077500	2835100	2687800	81	91	TMT6plex	F1:TMT6plex:1000.00;K11:TMT6plex:1000.00	7	56	XP_015388153.1	heat shock cognate 70 kDa protein 2 [Citrus sinensis]
R.E(+229.16)IAEAYLGSTIK(+229.16).N	Y	Y	92.08	20.28	1752.01	1.5	877.012	88.86	34	F34:37440	Abmart_Citrus-Leafvein_3-7.raw	9	173260	554330	469340	174750	591150	441720	233350	801390	565880	201530	673360	508880	1196900	1207600	1600600	1383800	133	144	TMT6plex	E1:TMT6plex:1000.00;K12:TMT6plex:1000.00	7	56	XP_015388153.1	heat shock cognate 70 kDa protein 2 [Citrus sinensis]
R.R(+229.16)FSDASVQGDMK(+229.16).L	Y	Y	90.68	21.24	1797.94	0.9	600.323	51.78	8	F8:21515	Abmart_Citrus-Leafvein_1-5.raw	2	251230	279430	0	243780	247900	0	317050	401690	0	305370	406620	0	530660	491680	718750	712000	80	91	TMT6plex	R1:TMT6plex:1000.00;K12:TMT6plex:1000.00	7	56	XP_015388153.1	heat shock cognate 70 kDa protein 2 [Citrus sinensis]
R.F(+229.16)SDASVQGDM(+15.99)K(+229.16).L	Y	Y	80.39	20.51	1657.84	1.5	829.928	51.01	31	F31:18417	Abmart_Citrus-Leafvein_3-4.raw	8	420540	123480	1105000	415200	117080	1190000	551920	165060	1232400	482860	146070	1479900	1649000	1722300	1949400	2108900	81	91	TMT6plex; Oxidation (M)	F1:TMT6plex:1000.00;M10:Oxidation (M):1000.00;K11:TMT6plex:1000.00	7	56	XP_015388153.1	heat shock cognate 70 kDa protein 2 [Citrus sinensis]
K.V(+229.16)IAGPADK(+229.16)PM(+15.99)IGVNYK(+229.16).G	Y	Y	79.42	17.91	2375.39	0.1	792.803	72.71	1	F1:28886	Abmart_Citrus-Leafvein_1-1.raw	4	597540	278480	460070	568600	257190	611620	948990	415400	678620	835660	372570	553590	1336100	1437400	2043000	1761800	97	112	TMT6plex; Oxidation (M)	V1:TMT6plex:1000.00;K8:TMT6plex:1000.00;M10:Oxidation (M):1000.00;K16:TMT6plex:1000.00	7	56	XP_015388153.1	heat shock cognate 70 kDa protein 2 [Citrus sinensis]
R.T(+229.16)TPSYVGFTDTER.L	Y	Y	76.47	18.05	1701.84	0.3	851.928	60.58	13	F13:22357	Abmart_Citrus-Leafvein_2-1.raw	5	598500	487920	590030	580220	500830	538990	562320	526350	661930	525420	525350	694260	1676500	1620000	1750600	1745000	40	52	TMT6plex	T1:TMT6plex:1000.00	7	56	XP_015388153.1	heat shock cognate 70 kDa protein 2 [Citrus sinensis]
K.Y(+229.16)K(+229.16)AEDEEHK(+229.16)K(+229.16).K	Y	Y	74.45	17.76	2192.26	-0.3	439.459	30.07	10	F10:10312	Abmart_Citrus-Leafvein_1-7.raw	7	648890	1275100	352790	601920	1051900	351090	805510	1606100	486550	788920	1485600	353670	2276800	2004900	2898200	2628200	531	540	TMT6plex	Y1:TMT6plex:1000.00;K2:TMT6plex:1000.00;K9:TMT6plex:1000.00;K10:TMT6plex:1000.00	7	56	XP_015388153.1	heat shock cognate 70 kDa protein 2 [Citrus sinensis]
K.Y(+229.16)K(+229.16)AEDEEHK(+229.16).K	Y	Y	64.88	20.1	1835	1.1	459.759	27.06	7	F7:8429	Abmart_Citrus-Leafvein_1-4.raw	6	928970	279550	567440	716350	265390	526850	930780	400590	687940	1382400	306180	572960	1776000	1508600	2019300	2261500	531	539	TMT6plex	Y1:TMT6plex:1000.00;K2:TMT6plex:1000.00;K9:TMT6plex:1000.00	7	56	XP_015388153.1	heat shock cognate 70 kDa protein 2 [Citrus sinensis]
K.A(+229.16)EDEEHK(+229.16).K	Y	Y	60.36	16.35	1314.68	0.9	658.349	18.26	20	F20:6143	Abmart_Citrus-Leafvein_2-5.raw	0	0	39336	0	0	41716	0	0	65964	0	0	53919	0	39336	41716	65964	53919	533	539	TMT6plex	A1:TMT6plex:1000.00;K7:TMT6plex:1000.00	7	56	XP_015388153.1	heat shock cognate 70 kDa protein 2 [Citrus sinensis]
K.A(+229.16)EDEEHK(+229.16)K(+229.16).K	Y	Y	59.3	19.76	1671.94	2.2	418.993	15.77	2	F2:4674	Abmart_Citrus-Leafvein_1-10.raw	4	886840	182090	716880	860650	193990	713260	1206600	265390	917660	913660	228820	709120	1785800	1767900	2389700	1851600	533	540	TMT6plex	A1:TMT6plex:1000.00;K7:TMT6plex:1000.00;K8:TMT6plex:1000.00	7	56	XP_015388153.1	heat shock cognate 70 kDa protein 2 [Citrus sinensis]
R.R(+229.16)FSDASVQGDM(+15.99)K(+229.16).L	Y	Y	50.79	14.05	1813.94	1.3	605.655	38.21	7	F7:13401	Abmart_Citrus-Leafvein_1-4.raw	3	356650	116470	300960	367730	141090	294370	580680	146280	306040	419810	137980	305740	774080	803190	1033000	863540	80	91	TMT6plex; Oxidation (M)	R1:TMT6plex:1000.00;M11:Oxidation (M):1000.00;K12:TMT6plex:1000.00	7	56	XP_015388153.1	heat shock cognate 70 kDa protein 2 [Citrus sinensis]
K.L(+229.16)DPADK(+229.16)K(+229.16).K	Y	Y	40.17	15.05	1472.92	0.1	491.98	34.41	4	F4:12439	Abmart_Citrus-Leafvein_1-12.raw	5	1025200	543110	441590	879090	464530	473110	1479100	495110	832980	1364500	570880	474490	2009900	1816700	2807200	2409900	568	574	TMT6plex	L1:TMT6plex:1000.00;K6:TMT6plex:1000.00;K7:TMT6plex:1000.00	7	56	XP_015388153.1	heat shock cognate 70 kDa protein 2 [Citrus sinensis]
K.M(+229.16)YQGAGGDM(+15.99)GGGMDDDAPPAGGSAAGPK(+229.16).I	Y	Y	34.37	12.25	3011.35	4.6	1004.79	56.11	13	F13:20482	Abmart_Citrus-Leafvein_2-1.raw	0	0	14309	0	0	13484	0	0	10976	0	0	10464	0	14309	13484	10976	10464	616	643	TMT6plex; Oxidation (M)	M1:TMT6plex:1000.00;M9:Oxidation (M):0.00;K28:TMT6plex:1000.00	7	56	XP_015388153.1	heat shock cognate 70 kDa protein 2 [Citrus sinensis]
K.Y(+229.16)ILNNPHC(+57.02)VTVEM(+15.99)QPDPEK(+229.16).A	Y	Y	108.33	22.63	2757.39	-0.7	920.136	68.67	33	F33:29257	Abmart_Citrus-Leafvein_3-6.raw	3	27537	106850	32754	25427	108810	38217	25580	93522	27011	23733	87815	25551	167140	172450	146110	137100	556	574	TMT6plex; Carbamidomethylation; Oxidation (M)	Y1:TMT6plex:1000.00;C8:Carbamidomethylation:1000.00;M13:Oxidation (M):1000.00;K19:TMT6plex:1000.00	58	40	XP_006487082.1	LOW QUALITY PROTEIN: presequence protease 2 chloroplastic/mitochondrial [Citrus sinensis]
K.V(+229.16)DQDWAGISSSLEEIRR.S	Y	Y	106.97	20.93	2189.13	0.6	730.717	94.76	6	F6:38927	Abmart_Citrus-Leafvein_1-3.raw	5	336940	238420	224040	400690	250550	247490	286540	324220	212840	279560	202810	320610	799400	898730	823590	802980	821	837	TMT6plex	V1:TMT6plex:1000.00	58	40	XP_006487082.1	LOW QUALITY PROTEIN: presequence protease 2 chloroplastic/mitochondrial [Citrus sinensis]
K.T(+229.16)LDIYDGTVDFLR.E	Y	Y	103.78	20.5	1755.92	-0.7	586.315	102.52	20	F20:44046	Abmart_Citrus-Leafvein_2-5.raw	9	69675	184780	347770	65300	226400	257530	93818	203430	235780	48386	163910	260930	602220	549240	533030	473230	967	979	TMT6plex	T1:TMT6plex:1000.00	58	40	XP_006487082.1	LOW QUALITY PROTEIN: presequence protease 2 chloroplastic/mitochondrial [Citrus sinensis]
K.A(+229.16)IIGTIGDVDAYQLPDAK(+229.16).G	Y	Y	100.64	19	2317.29	2.7	773.441	92.5	36	F36:33227	Abmart_Citrus-Leafvein_3-9.raw	8	63391	83435	161660	42334	86477	122280	45208	95107	128210	46343	91067	123140	308490	251090	268530	260550	991	1008	TMT6plex	A1:TMT6plex:1000.00;K18:TMT6plex:1000.00	58	40	XP_006487082.1	LOW QUALITY PROTEIN: presequence protease 2 chloroplastic/mitochondrial [Citrus sinensis]
R.T(+229.16)C(+57.02)YPVASTNTK(+229.16).D	Y	Y	99.71	23.68	1698.9	0.6	850.459	42.15	9	F9:17261	Abmart_Citrus-Leafvein_1-6.raw	7	1044500	1124700	263570	883310	974380	241560	995880	954670	223070	838080	987200	211720	2432800	2099200	2173600	2037000	204	214	TMT6plex; Carbamidomethylation	T1:TMT6plex:1000.00;C2:Carbamidomethylation:1000.00;K11:TMT6plex:1000.00	58	40	XP_006487082.1	LOW QUALITY PROTEIN: presequence protease 2 chloroplastic/mitochondrial [Citrus sinensis]
R.A(+229.16)AQQALFPDNAYGVDSGGDPK(+229.16).V	Y	Y	99.36	20.4	2578.31	0.8	860.444	76.49	18	F18:29937	Abmart_Citrus-Leafvein_2-3.raw	7	306940	167630	197840	287500	178910	157950	274790	158360	133940	256790	158890	195350	672410	624360	567090	611040	279	299	TMT6plex	A1:TMT6plex:1000.00;K21:TMT6plex:1000.00	58	40	XP_006487082.1	LOW QUALITY PROTEIN: presequence protease 2 chloroplastic/mitochondrial [Citrus sinensis]
K.F(+229.16)LDMLPTNSPVER.V	Y	Y	99.28	21.91	1746.92	0.2	874.466	87.44	14	F14:35442	Abmart_Citrus-Leafvein_2-10.raw	6	163990	223360	176250	146550	186990	128970	140490	186990	157140	146790	173080	153860	563600	462520	484620	473730	866	878	TMT6plex	F1:TMT6plex:1000.00	58	40	XP_006487082.1	LOW QUALITY PROTEIN: presequence protease 2 chloroplastic/mitochondrial [Citrus sinensis]
K.Q(+229.16)ELLPLIPLFC(+57.02)QSLK(+229.16).E	Y	Y	99.14	19.93	2256.33	0.4	753.118	111.93	6	F6:46449	Abmart_Citrus-Leafvein_1-3.raw	7	409160	272620	387150	339680	293430	409050	314280	249680	356750	288680	208520	313910	1068900	1042200	920710	811100	675	689	TMT6plex; Carbamidomethylation	Q1:TMT6plex:1000.00;C11:Carbamidomethylation:1000.00;K15:TMT6plex:1000.00	58	40	XP_006487082.1	LOW QUALITY PROTEIN: presequence protease 2 chloroplastic/mitochondrial [Citrus sinensis]
K.A(+229.16)HLPSANEAIVIPTQVNYVGK(+229.16).A	Y	Y	98.94	20.47	2678.52	-0.2	893.846	89.67	23	F23:37348	Abmart_Citrus-Leafvein_2-8.raw	5	9804.4	220390	179560	9943.1	208690	174830	13699	208600	171660	11501	183900	161540	409750	393460	393960	356940	883	903	TMT6plex	A1:TMT6plex:1000.00;K21:TMT6plex:1000.00	58	40	XP_006487082.1	LOW QUALITY PROTEIN: presequence protease 2 chloroplastic/mitochondrial [Citrus sinensis]
K.G(+229.16)SLNTFLNAFTYPDR.T	Y	Y	97.07	20.35	1943.99	1.2	649.006	104.66	5	F5:43899	Abmart_Citrus-Leafvein_1-2.raw	5	172400	348650	173740	169010	293460	178320	179830	306940	220050	168260	269260	200390	694790	640780	706820	637920	189	203	TMT6plex	G1:TMT6plex:1000.00	58	40	XP_006487082.1	LOW QUALITY PROTEIN: presequence protease 2 chloroplastic/mitochondrial [Citrus sinensis]
K.H(+229.16)ISNVWLWDR.V	Y	Y	96.96	18.81	1553.83	-0.1	518.951	68.23	2	F2:27217	Abmart_Citrus-Leafvein_1-10.raw	8	365630	340960	216210	449030	328150	154510	407280	465920	193690	343700	330940	276830	922790	931700	1066900	951470	924	933	TMT6plex	H1:TMT6plex:1000.00	58	40	XP_006487082.1	LOW QUALITY PROTEIN: presequence protease 2 chloroplastic/mitochondrial [Citrus sinensis]
R.H(+229.16)LLGITEEER.Q	Y	Y	96.71	20.12	1424.78	0.7	475.935	48.7	21	F21:19556	Abmart_Citrus-Leafvein_2-6.raw	6	597770	438270	599770	569720	420160	595540	512440	422640	636270	520580	378460	707520	1635800	1585400	1571400	1606600	1016	1025	TMT6plex	H1:TMT6plex:1000.00	58	40	XP_006487082.1	LOW QUALITY PROTEIN: presequence protease 2 chloroplastic/mitochondrial [Citrus sinensis]
R.G(+229.16)VAVAVASPDDVDAANK(+229.16).E	Y	Y	95.36	22.19	2056.12	1.2	1029.07	62.83	30	F30:24037	Abmart_Citrus-Leafvein_3-3.raw	7	387010	121590	444180	343560	131120	393400	358740	128240	372890	319390	123220	392980	952780	868070	859880	835590	1054	1070	TMT6plex	G1:TMT6plex:1000.00;K17:TMT6plex:1000.00	58	40	XP_006487082.1	LOW QUALITY PROTEIN: presequence protease 2 chloroplastic/mitochondrial [Citrus sinensis]
K.G(+229.16)VYSQPDNILGR.A	Y	Y	94.69	20.21	1546.83	1	774.423	62.59	30	F30:24072	Abmart_Citrus-Leafvein_3-3.raw	7	1224000	1190400	1260400	1167800	1093800	1070600	996120	960870	1184200	918420	898400	1153400	3674800	3332300	3141200	2970200	267	278	TMT6plex	G1:TMT6plex:1000.00	58	40	XP_006487082.1	LOW QUALITY PROTEIN: presequence protease 2 chloroplastic/mitochondrial [Citrus sinensis]
R.E(+229.16)GC(+57.02)LINMTADGK(+229.16).N	Y	Y	93.55	19.52	1765.91	0.9	883.963	72.75	31	F31:28449	Abmart_Citrus-Leafvein_3-4.raw	7	391280	785670	834820	322570	743730	744970	326380	728080	681370	307140	650660	688280	2011800	1811300	1735800	1646100	843	854	TMT6plex; Carbamidomethylation	E1:TMT6plex:1000.00;C3:Carbamidomethylation:1000.00;K12:TMT6plex:1000.00	58	40	XP_006487082.1	LOW QUALITY PROTEIN: presequence protease 2 chloroplastic/mitochondrial [Citrus sinensis]
K.V(+229.16)DQDWAGISSSLEEIR.R	Y	Y	92.57	22.64	2033.03	-1.8	1017.52	99.64	13	F13:40771	Abmart_Citrus-Leafvein_2-1.raw	6	363910	313760	666580	464340	309680	456470	385180	348820	675180	349010	255570	847500	1344300	1230500	1409200	1452100	821	836	TMT6plex	V1:TMT6plex:1000.00	58	40	XP_006487082.1	LOW QUALITY PROTEIN: presequence protease 2 chloroplastic/mitochondrial [Citrus sinensis]
K.T(+229.16)GGISVYPFTSSIR.G	Y	Y	92.1	19.8	1712.93	0.2	857.472	77.09	24	F24:31392	Abmart_Citrus-Leafvein_2-9.raw	5	196150	297000	275920	164140	267630	236500	163020	269710	233140	169890	258770	248040	769070	668270	665880	676690	709	722	TMT6plex	T1:TMT6plex:1000.00	58	40	XP_006487082.1	LOW QUALITY PROTEIN: presequence protease 2 chloroplastic/mitochondrial [Citrus sinensis]
K.F(+229.16)LDM(+15.99)LPTNSPVER.V	Y	Y	90.59	21.82	1762.91	1.1	588.645	84.88	34	F34:35675	Abmart_Citrus-Leafvein_3-7.raw	6	563740	230580	718170	481490	267840	615530	493290	215190	566770	491270	219040	607330	1512500	1364900	1275300	1317600	866	878	TMT6plex; Oxidation (M)	F1:TMT6plex:1000.00;M4:Oxidation (M):1000.00	58	40	XP_006487082.1	LOW QUALITY PROTEIN: presequence protease 2 chloroplastic/mitochondrial [Citrus sinensis]
K.W(+229.16)IYDMNPFEPLK(+229.16).Y	Y	Y	89.73	21.69	2010.07	2.7	1006.04	109.9	18	F18:45175	Abmart_Citrus-Leafvein_2-3.raw	8	66017	218560	158860	58275	199080	100790	62290	197820	152760	55988	146430	140380	443440	358140	412870	342810	517	528	TMT6plex	W1:TMT6plex:1000.00;K12:TMT6plex:1000.00	58	40	XP_006487082.1	LOW QUALITY PROTEIN: presequence protease 2 chloroplastic/mitochondrial [Citrus sinensis]
R.L(+229.16)K(+229.16)QETPDPPEALR.S	Y	Y	88.74	21.63	1951.11	0.6	651.379	56.03	34	F34:21972	Abmart_Citrus-Leafvein_3-7.raw	6	1050800	738440	1678000	914020	630570	1407900	880220	583950	1379100	801840	586240	1399100	3467200	2952500	2843200	2787200	610	622	TMT6plex	L1:TMT6plex:1000.00;K2:TMT6plex:1000.00	58	40	XP_006487082.1	LOW QUALITY PROTEIN: presequence protease 2 chloroplastic/mitochondrial [Citrus sinensis]
R.I(+229.16)WFYGDDDPNER.L	Y	Y	86.38	20.79	1754.81	0.6	878.413	93.71	35	F35:36460	Abmart_Citrus-Leafvein_3-8.raw	12	394530	418930	636880	391740	475590	557280	367770	464490	492740	325260	391990	552810	1450300	1424600	1325000	1270100	324	335	TMT6plex	I1:TMT6plex:1000.00	58	40	XP_006487082.1	LOW QUALITY PROTEIN: presequence protease 2 chloroplastic/mitochondrial [Citrus sinensis]
[truncated: 64,489 more rows]

## Sheet: Proteins
Table S1. The identification of peptides and proteins based on mass spectrometry proteomics data.
[truncated: 11,677 more rows]
