# Supplementary material for: Comparative Proteomic Analysis of Sweet Orange Petiole Provides Insights Into the Development of Huanglongbing Symptoms
Source: Front Plant Sci. 2021 Apr 19;12:656997. doi: 10.3389/fpls.2021.656997 (PMC8092123; doi:10.3389/fpls.2021.656997)
Supplement: Supplementary Table 2 — Differentially accumulated proteins (DAPs) in asymptomatic and symptomatic citrus petiole caused by Ca. L. asiaticus infection. [file Table_2.XLSX]

## Sheet: DEPs for CI1 vs. MI1
Table S2 Differentially accumulated proteins (DAPs) in asymptomatic and symptomatic citrus petiole caused by CLas infection.
There are 385 differentially accumulated proteins (DAPs) under comparison of CI1 vs. MI1.
Gene ID	Gene Symbol	Gene.Name.UniProt	Accession	log2FC_CI1-vs-MI1	FC_CI1-vs-MI1	p_CI1-vs-MI1	Description
102608585	LOC102608585	CISIN_1g027048mg	XP_006493186.1	-2.70242	-6.50895	0.00747584	small heat shock protein chloroplastic isoform X1 [Citrus sinensis]		cisin_1g007857mg
102617602	LOC102617602	CISIN_1g031218mg	XP_006486450.1	-2.35306	-5.10905	0.0527887	18.1 kDa class I heat shock protein-like [Citrus sinensis]		cisin_1g014447mg
102624529	LOC102624529	CISIN_1g026695mg	XP_006465333.1	-2.07592	-4.21613	0.0329769	26.5 kDa heat shock protein mitochondrial [Citrus sinensis]		cisin_1g010067mg
102620461	LOC102620461	CISIN_1g029999mg	XP_006481080.1	-1.76838	-3.4067	0.0296696	uncharacterized protein LOC102620461 [Citrus sinensis]		cisin_1g041103mg
102625591	LOC102625591	CISIN_1g043296mg	XP_006493389.1	-1.68168	-3.20802	0.0306538	heat shock 70 kDa protein 5-like [Citrus sinensis]		cisin_1g017992mg
102620028	LOC102620028	CISIN_1g031365mg	XP_006488422.1	-1.56512	-2.95902	0.117887	17.3 kDa class I heat shock protein-like [Citrus sinensis]		cisin_1g014862mg
102608313	LOC102608313	CISIN_1g031515mg	XP_006474461.1	-1.56142	-2.95144	0.00714342	17.7 kDa class II heat shock protein [Citrus sinensis]
102612413	LOC102612413	CISIN_1g026476mg	XP_006489247.1	-1.52862	-2.8851	0.0173253	endo-1 3;1 4-beta-D-glucanase-like isoform X1 [Citrus sinensis]
102630544	LOC102630544	CISIN_1g028798mg	XP_006478285.1	-1.44169	-2.71638	0.045957	22.0 kDa heat shock protein [Citrus sinensis]
102630008	LOC102630008	CISIN_1g027026mg	XP_006469964.1	-1.39058	-2.62184	0.0151305	small heat shock protein chloroplastic [Citrus sinensis]
102630057	LOC102630057	CISIN_1g011914mg	XP_006480857.1	-1.36058	-2.56789	0.0218952	ribulose bisphosphate carboxylase/oxygenase activase 2 chloroplastic [Citrus sinensis]
102616579	LOC102616579	CISIN_1g005321mg	XP_006476504.1	-1.28638	-2.43915	0.00952075	heat shock protein 83-like [Citrus sinensis]
102622372	LOC102622372	CISIN_1g025588mg	XP_006480586.1	-1.27566	-2.4211	0.0273409	L-ascorbate peroxidase 2 cytosolic [Citrus sinensis]
102606859	LOC102606859	CISIN_1g031533mg	XP_006474456.1	-1.25492	-2.38655	0.0306	17.3 kDa class II heat shock protein-like [Citrus sinensis]
102622317	LOC102622317	CISIN_1g0264162mg	XP_006488852.1	-1.23137	-2.3479	0.0113209	probable bifunctional TENA-E protein isoform X1 [Citrus sinensis]
102627878	LOC102627878	HCHIB	NP_001306999.1	-1.19048	-2.28229	0.0469045	endochitinase-like precursor [Citrus sinensis]
102619066	LOC102619066	CISIN_1g029075mg	XP_006470162.1	-1.1166	-2.16836	0.0562109	dnaJ homolog subfamily B member 13 [Citrus sinensis]
102631003	LOC102631003	CISIN_1g028468mg	XP_006490118.1	-1.11079	-2.15964	0.0334106	heat shock 22 kDa protein mitochondrial [Citrus sinensis]
102631055	LOC102631055	CISIN_1g033674mg	XP_006478015.1	-1.10961	-2.15787	4.6e-05	probable glutathione S-transferase [Citrus sinensis]
102626141	LOC102626141	CISIN_1g029976mg	XP_006489464.1	-1.05509	-2.07785	0.00144293	early light-induced protein 1 chloroplastic [Citrus sinensis]
102621051	LOC102621051	CISIN_1g019870mg	XP_006466690.1	-1.0496	-2.06996	0.00135427	oxygen-evolving enhancer protein 1 chloroplastic [Citrus sinensis]
102627015	LOC102627015	CISIN_1g0316021mg	XP_024952656.1	-1.03646	-2.05118	0.127304	17.4 kDa class III heat shock protein [Citrus sinensis]
102626642	LOC102626642	CISIN_1g023621mg	XP_006488000.1	-1.03521	-2.04942	0.0504755	superoxide dismutase [Cu-Zn] chloroplastic [Citrus sinensis]
102609733	LOC102609733	CISIN_1g006194mg	XP_006472078.1	-1.00761	-2.01057	0.0183446	luminal-binding protein 5 isoform X1 [Citrus sinensis]
102578062	PSADB	CISIN_1g028581mg	NP_001275862.1	-0.999515	-1.99933	0.0237447	PSI reaction center subunit II [Citrus sinensis]
102623979	LOC102623979	CISIN_1g006085mg	XP_006489371.1	-0.979517	-1.97181	0.0519734	primary amine oxidase 2-like [Citrus sinensis]
102625888	LOC102625888	CISIN_1g038511mg	XP_015381136.1	-0.967912	-1.95601	0.0425693	LOW QUALITY PROTEIN: heat shock 70 kDa protein [Citrus sinensis]
102616455	LOC102616455	CISIN_1g019915mg	XP_006470328.1	-0.943367	-1.92301	0.0477353	beta carbonic anhydrase 1 chloroplastic-like isoform X2 [Citrus sinensis]
102622862	LOC102622862	CISIN_1g027419mg	XP_006478136.1	-0.942933	-1.92243	0.0608541	21 kDa seed protein [Citrus sinensis]
102625749	LOC102625749	CISIN_1g025092mg	XP_006485001.1	-0.926728	-1.90096	0.00467998	oxygen-evolving enhancer protein 2 chloroplastic [Citrus sinensis]
102577948	PSAE	CISIN_1g032316mg	NP_001275778.1	-0.894124	-1.85848	0.00737812	PSI reaction center subunit III [Citrus sinensis]
102620452	LOC102620452	CISIN_1g046258mg	XP_006477653.1	-0.893029	-1.85707	0.0199451	chaperone protein ClpB1 [Citrus sinensis]
102628020	LOC102628020	CISIN_1g031500mg	XP_006492865.1	-0.890166	-1.85339	0.00353021	late embryogenesis abundant protein 46-like [Citrus sinensis]
102612555	LOC102612555	CISIN_1g043542mg	XP_015384090.1	-0.888192	-1.85085	0.0463079	NADH dehydrogenase [ubiquinone] iron-sulfur protein 4 mitochondrial-like partial [Citrus sinensis]
102628172	LOC102628172	CISIN_1g026315mg	XP_015388282.1	-0.87651	-1.83593	0.00858736	endochitinase-like [Citrus sinensis]
102621606	LOC102621606	CISIN_1g031937mg	XP_006488428.1	-0.834506	-1.78325	0.11423	18.1 kDa class I heat shock protein [Citrus sinensis]
102625227	LOC102625227	CISIN_1g032762mg	XP_006469561.1	-0.82123	-1.76691	0.0291448	glycine-rich protein-like [Citrus sinensis]
102609479	LOC102609479	CISIN_1g017915mg	XP_006477112.1	-0.815324	-1.75969	0.00144927	RGG repeats nuclear RNA binding protein A isoform X1 [Citrus sinensis]
102610025	LOC102610025	CISIN_1g031707mg	XP_006468671.1	-0.790684	-1.72989	0.0234841	ferredoxin-thioredoxin reductase variable chain-like [Citrus sinensis]
102609655	LOC102609655	CISIN_1g032772mg	XP_006475296.1	-0.774926	-1.7111	0.0134181	histone H2A.6 [Citrus sinensis]
102612085	LOC102612085	CISIN_1g031979mg	XP_006485192.1	-0.767722	-1.70258	0.0178599	ferredoxin root R-B1-like [Citrus sinensis]
102608150	LOC102608150	CISIN_1g024422mg	XP_006484100.1	-0.762934	-1.69694	0.164161	chlorophyll a-b binding protein chloroplastic [Citrus sinensis]
102616549	LOC102616549	CISIN_1g021718mg	XP_006470413.1	-0.762278	-1.69617	0.014097	inactive protein RESTRICTED TEV MOVEMENT 2 [Citrus sinensis]
102624423	LOC102624423	CISIN_1g032282mg	XP_015386989.1	-0.762269	-1.69616	0.0453373	LOW QUALITY PROTEIN: 15.7 kDa heat shock protein peroxisomal [Citrus sinensis]
102616406	LOC102616406	CISIN_1g002068mg	XP_006482689.1	-0.758588	-1.69183	0.0127005	chaperone protein ClpB3 chloroplastic isoform X1 [Citrus sinensis]
102621999	LOC102621999	CISIN_1g012885mg	XP_006486883.1	-0.756796	-1.68973	0.0244745	probable zinc metallopeptidase EGY3 chloroplastic [Citrus sinensis]
102577987	DHN	CISIN_1g026736mg	XP_006473752.1	-0.727567	-1.65584	0.00480017	dehydrin isoform X1 [Citrus sinensis]
102627462	LOC102627462	CISIN_1g028743mg	XP_006481019.1	-0.722545	-1.65009	0.0444348	chlorophyll a-b binding protein CP29.1 chloroplastic [Citrus sinensis]
102629953	LOC102629953	CISIN_1g020924mg	XP_006480211.1	-0.70028	-1.62482	0.0119704	cinnamoyl-CoA reductase 2 [Citrus sinensis]
102606849	LOC102606849	CISIN_1g027524mg	XP_006494151.1	-0.695422	-1.61936	0.00388286	probable glutathione S-transferase [Citrus sinensis]
102624310	LOC102624310	CISIN_1g009278mg	XP_006477255.1	-0.694816	-1.61868	0.0128666	hsp70-Hsp90 organizing protein 3-like [Citrus sinensis]
102609356	LOC102609356	CISIN_1g019992mg	XP_006490858.1	-0.693651	-1.61737	0.0141684	uncharacterized protein LOC102609356 isoform X1 [Citrus sinensis]
102628406	LOC102628406	CISIN_1g0318371mg	XP_006471806.1	-0.692181	-1.61572	0.0141371	superoxide dismutase [Cu-Zn] [Citrus sinensis]
102629092	LOC102629092	CISIN_1g032460mg	XP_006476458.1	-0.684777	-1.60745	0.0274422	uncharacterized protein LOC102629092 isoform X1 [Citrus sinensis]
102622978	LOC102622978	CISIN_1g002012mg	XP_006483459.1	-0.684364	-1.60699	0.0141163	chaperone protein ClpB4 mitochondrial [Citrus sinensis]
102606747	LOC102606747	CISIN_1g003776mg	XP_006472883.1	-0.682046	-1.60441	0.0280089	probable methyltransferase PMT25 [Citrus sinensis]
102621873	LOC102621873	CISIN_1g033430mg	XP_006480909.1	-0.679321	-1.60139	0.00813222	putative lipid-transfer protein DIR1 [Citrus sinensis]
102620921	LOC102620921	CISIN_1g031376mg	XP_006480907.1	-0.670097	-1.59118	0.127507	uncharacterized protein LOC102620921 isoform X2 [Citrus sinensis]
102612834	LOC102612834	CISIN_1g011479mg	XP_006491335.1	-0.65896	-1.57894	0.0104437	vegetative cell wall protein gp1 [Citrus sinensis]
102617573	LOC102617573	CISIN_1g046801mg	XP_006478057.1	-0.648792	-1.56785	0.0289905	protein BOBBER 1 [Citrus sinensis]
102611520	LOC102611520	CISIN_1g019272mg	XP_015388541.1	-0.646722	-1.56561	0.0111828	auxin-induced protein PCNT115-like isoform X1 [Citrus sinensis]
102624827	LOC102624827	CISIN_1g008233mg	XP_006489373.1	-0.635608	-1.55359	0.01812	heat shock 70 kDa protein 8 [Citrus sinensis]
102620733	LOC102620733	CISIN_1g023449mg	XP_006482451.1	-0.635204	-1.55316	0.0270338	riboflavin synthase [Citrus sinensis]
102610004	LOC102610004	CISIN_1g021578mg	XP_006465598.1	-0.627344	-1.54472	0.00558074	pyridoxal 5'-phosphate synthase-like subunit PDX1.2 [Citrus sinensis]
102621218	LOC102621218	CISIN_1g029866mg	XP_006464740.1	-0.626752	-1.54408	0.0154489	uncharacterized protein LOC102621218 [Citrus sinensis]
102628994	LOC102628994	CISIN_1g002775mg	XP_006474448.1	-0.624624	-1.54181	0.0380845	aminopeptidase M1 [Citrus sinensis]
102612306	LOC102612306	CISIN_1g020639mg	XP_006467367.2	-0.621984	-1.53899	0.0264214	plastid-lipid-associated protein chloroplastic [Citrus sinensis]
102622429	LOC102622429	CISIN_1g025954mg	XP_006469729.1	-0.617517	-1.53423	0.0114512	cysteine-rich repeat secretory protein 38 [Citrus sinensis]
102614737	LOC102614737	CISIN_1g046920mg	XP_006479908.1	-0.613592	-1.53006	0.0276614	glutathione S-transferase F6 [Citrus sinensis]
102607200	LOC102607200	CISIN_1g030842mg	XP_006489398.1	-0.612006	-1.52838	0.0740542	preprotein translocase subunit SECE1 [Citrus sinensis]
4271128	psbH	psbH	YP_740505.1	-0.610559	-1.52685	0.000187	photosystem II phosphoprotein (chloroplast) [Citrus sinensis]
102626023	LOC102626023	CISIN_1g032153mg	XP_006481510.1	-0.609849	-1.5261	0.0103241	photosystem I subunit O [Citrus sinensis]
102578030	LOC102578030	CISIN_1g032285mg	XP_006487793.1	-0.60548	-1.52149	0.0121795	pathogenesis-related protein PR-4A [Citrus sinensis]
102606662	LOC102606662	CISIN_1g024728mg	XP_006483023.1	-0.59628	-1.51181	0.0218247	GEM-like protein 5 [Citrus sinensis]
102619258	LOC102619258	CISIN_1g022296mg	XP_006467950.1	-0.587242	-1.50237	0.0113831	protein HEAT-STRESS-ASSOCIATED 32 [Citrus sinensis]
102622887	LOC102622887	CISIN_1g030557mg	XP_006485777.1	-0.580227	-1.49508	0.021696	glycine-rich protein A3 [Citrus sinensis]
102610711	LOC102610711	CISIN_1g027900mg	XP_006484020.1	-0.578899	-1.49371	0.0496948	small heat shock protein chloroplastic-like [Citrus sinensis]
102626849	LOC102626849	CISIN_1g033992mg	XP_006490265.1	-0.572342	-1.48694	0.0400814	CDGSH iron-sulfur domain-containing protein NEET [Citrus sinensis]
102627754	LOC102627754	CISIN_1g021202mg	XP_006475748.1	-0.572252	-1.48684	0.0303587	ABC transporter F family member 4 [Citrus sinensis]
102624325	LOC102624325	CISIN_1g016237mg	XP_006481937.1	-0.572024	-1.48661	0.0460895	protein DJ-1 homolog D isoform X2 [Citrus sinensis]
102626039	LOC102626039	CISIN_1g0276992mg	XP_006486126.1	-0.569979	-1.4845	0.0635436	hydroxyacylglutathione hydrolase cytoplasmic [Citrus sinensis]
112495491	LOC112495491	CISIN_1g005099mg	XP_024948924.1	-0.569694	-1.48421	0.000999	heat shock 70 kDa protein 6 chloroplastic [Citrus sinensis]
102621920	LOC102621920	CISIN_1g032466mg	XP_006468888.1	-0.567232	-1.48168	0.021179	light-regulated protein 1 chloroplastic [Citrus sinensis]
107176422	LOC107176422	CISIN_1g037294mg	XP_015384413.1	-0.566573	-1.481	0.01342	18.5 kDa class IV heat shock protein [Citrus sinensis]
102611091	LOC102611091	CISIN_1g028962mg	XP_015386361.1	-0.565383	-1.47978	0.0708379	photosystem II reaction center PSB28 protein chloroplastic isoform X2 [Citrus sinensis]
102613434	LOC102613434	CISIN_1g020905mg	XP_006493202.1	-0.562293	-1.47661	0.038009	ribosome-binding factor PSRP1 chloroplastic [Citrus sinensis]
102611249	LOC102611249	CISIN_1g0317991mg	XP_006488814.1	-0.561422	-1.47572	0.0251961	cell wall / vacuolar inhibitor of fructosidase 1 [Citrus sinensis]
102620552	LOC102620552	CISIN_1g027488mg	XP_006475256.1	-0.553096	-1.46723	0.0157116	multiple organellar RNA editing factor 9 chloroplastic [Citrus sinensis]
102626990	LOC102626990	CISIN_1g032633mg	XP_006477999.1	-0.552852	-1.46698	0.062834	photosystem II 10 kDa polypeptide chloroplastic [Citrus sinensis]
102626899	LOC102626899	CISIN_1g023956mg	XP_006481103.1	-0.546709	-1.46075	0.0233128	ferritin-3 chloroplastic [Citrus sinensis]
102610999	LOC102610999	CISIN_1g020451mg	XP_006480139.1	-0.54569	-1.45972	0.000115	peroxidase 10 isoform X1 [Citrus sinensis]
102611781	LOC102611781	CISIN_1g026482mg	XP_006480546.1	-0.531512	-1.44544	0.0267539	glutathione S-transferase L3-like [Citrus sinensis]
102631380	LOC102631380	CISIN_1g0106561mg	XP_006481710.1	-0.529591	-1.44352	0.00500967	lysosomal Pro-X carboxypeptidase-like [Citrus sinensis]
102625669	LOC102625669	CISIN_1g032181mg	XP_006488268.1	-0.527858	-1.44179	0.0380081	histone H2B.3 [Citrus sinensis]
102610811	LOC102610811	CISIN_1g032372mg	XP_006487015.1	-0.525429	-1.43936	0.0185356	stress enhanced protein 1 chloroplastic [Citrus sinensis]
102618362	LOC102618362	CISIN_1g008622mg	XP_006464483.1	-0.523646	-1.43758	0.019457	mechanosensitive ion channel protein 10-like isoform X1 [Citrus sinensis]
102607433	LOC102607433	CISIN_1g034905mg	XP_006474088.1	-0.515138	-1.42913	0.0379464	cytochrome c oxidase subunit 6b-2 [Citrus sinensis]
102613242	LOC102613242	CISIN_1g004476mg	XP_006471158.1	-0.513482	-1.42749	0.0487485	SART-1 family protein DOT2 [Citrus sinensis]
102612585	LOC102612585	CISIN_1g026199mg	XP_015387775.1	-0.509285	-1.42334	0.0477546	superoxide dismutase [Fe] chloroplastic-like isoform X3 [Citrus sinensis]
102619973	LOC102619973	CISIN_1g031906mg	XP_006473803.1	-0.508122	-1.4222	0.0244867	high mobility group B protein 3 isoform X1 [Citrus sinensis]
102630327	LOC102630327	CISIN_1g007374mg	XP_006473486.1	-0.502615	-1.41678	0.0135562	glucose-6-phosphate isomerase cytosolic 2B [Citrus sinensis]
102615026	LOC102615026	CISIN_1g017359mg	XP_006475475.1	-0.502271	-1.41644	0.01184	nucleosome assembly protein 1;2 isoform X1 [Citrus sinensis]
102620317	LOC102620317	CISIN_1g026780mg	XP_006467954.1	-0.50119	-1.41538	0.0060828	oxygen-evolving enhancer protein 3-2 chloroplastic [Citrus sinensis]
102609677	LOC102609677	CISIN_1g002335mg	XP_006483834.1	-0.500151	-1.41436	0.087868	RNA-binding protein 25 isoform X1 [Citrus sinensis]
102626375	LOC102626375	CISIN_1g007522mg	XP_006493243.1	-0.496466	-1.41075	0.0175541	protein DEK [Citrus sinensis]
102609071	LOC102609071	CISIN_1g032269mg	XP_006471012.1	-0.491948	-1.40634	0.0637581	ferredoxin [Citrus sinensis]
102626814	LOC102626814	CISIN_1g029550mg	XP_006484516.1	-0.49161	-1.40601	0.0133333	thioredoxin X chloroplastic [Citrus sinensis]
102622697	LOC102622697	CISIN_1g022816mg	XP_006465326.1	-0.487709	-1.40222	0.039262	methyl-CpG-binding domain-containing protein 11 [Citrus sinensis]
102608147	LOC102608147	CISIN_1g025070mg	XP_006482842.1	-0.484811	-1.3994	0.140642	30S ribosomal protein 2 chloroplastic [Citrus sinensis]
102622997	LOC102622997	CISIN_1g045994mg	XP_006466353.2	-0.482726	-1.39738	0.00260498	probable cytosolic oligopeptidase A [Citrus sinensis]
102627939	LOC102627939	CISIN_1g032882mg	XP_006475837.1	-0.480243	-1.39498	0.0449387	uncharacterized protein LOC102627939 [Citrus sinensis]
102626892	LOC102626892	CISIN_1g019136mg	XP_006479133.1	-0.479072	-1.39385	0.0162091	DNA ligase 1 [Citrus sinensis]
102631040	LOC102631040	CISIN_1g037639mg	XP_006473992.1	-0.476845	-1.3917	0.0159736	class V chitinase-like [Citrus sinensis]
102621389	LOC102621389	CISIN_1g027281mg	XP_006477433.1	-0.475859	-1.39075	0.0176184	thaumatin-like protein [Citrus sinensis]
102622877	LOC102622877	CISIN_1g031432mg	XP_006483084.1	-0.472931	-1.38793	0.0037468	eukaryotic translation initiation factor 5A-2 [Citrus sinensis]
4271125	psbB	psbB	YP_740502.1	-0.471429	-1.38648	0.0107399	photosystem II CP47 chlorophyll apoprotein (chloroplast) [Citrus sinensis]
102620720	LOC102620720	CISIN_1g020436mg	XP_006477334.1	-0.470325	-1.38542	0.0504701	copper chaperone for superoxide dismutase chloroplastic/cytosolic [Citrus sinensis]
102577965	GSTU1	GSTU1	NP_001275790.1	-0.46689	-1.38213	0.0378265	glutathione S-transferase [Citrus sinensis]
102610986	LOC102610986	CISIN_1g018157mg	XP_006474996.1	-0.466084	-1.38136	0.033631	grpE protein homolog 2 mitochondrial isoform X1 [Citrus sinensis]
102609846	LOC102609846	CISIN_1g019961mg	XP_006473767.1	-0.462393	-1.37783	0.0228225	uncharacterized protein LOC102609846 [Citrus sinensis]
102629866	LOC102629866	CISIN_1g027122mg	XP_006481028.1	-0.459449	-1.37502	0.0148406	uncharacterized protein LOC102629866 isoform X1 [Citrus sinensis]
102620359	LOC102620359	CISIN_1g048464mg	XP_006477738.1	-0.455848	-1.37159	0.0180581	epidermis-specific secreted glycoprotein EP1-like [Citrus sinensis]
102614876	LOC102614876	CISIN_1g007985mg	XP_006488046.1	-0.450673	-1.36668	0.00527513	ruBisCO large subunit-binding protein subunit alpha [Citrus sinensis]
102610138	LOC102610138	CISIN_1g040830mg	XP_024948498.1	-0.4471	-1.3633	0.118758	uncharacterized protein LOC102610138 isoform X5 [Citrus sinensis]
102614644	LOC102614644	CISIN_1g014118mg	XP_006482260.1	-0.445898	-1.36216	0.0251872	ubiquitin receptor RAD23c-like isoform X1 [Citrus sinensis]
102629500	LOC102629500	CISIN_1g033932mg	XP_006487218.1	-0.443592	-1.35999	0.0167091	40S ribosomal protein S25-2 [Citrus sinensis]
102614710	LOC102614710	CISIN_1g005888mg	XP_006473518.1	-0.443584	-1.35998	0.0277433	proteoglycan 4 [Citrus sinensis]
102625215	LOC102625215	CISIN_1g007313mg	XP_006488950.1	-0.442691	-1.35914	0.0165425	ruBisCO large subunit-binding protein subunit beta chloroplastic [Citrus sinensis]
102609374	LOC102609374	CISIN_1g0260372mg	XP_006493553.1	-0.440599	-1.35717	0.00320217	thaumatin-like protein 1b [Citrus sinensis]
102611886	LOC102611886	CISIN_1g044173mg	XP_006480712.1	-0.43978	-1.3564	0.0364292	uncharacterized acetyltransferase At3g50280-like isoform X1 [Citrus sinensis]
102618343	LOC102618343	CISIN_1g0082821mg	XP_006481752.1	-0.437529	-1.35428	0.0417003	signal recognition particle 54 kDa protein chloroplastic [Citrus sinensis]
102609364	LOC102609364	CISIN_1g032230mg	XP_006471013.1	-0.436686	-1.35349	0.0747694	ferredoxin leaf L-A-like [Citrus sinensis]
102608129	LOC102608129	CISIN_1g022070mg	XP_006476921.1	-0.436227	-1.35306	0.0256453	protein-L-isoaspartate O-methyltransferase 1 isoform X1 [Citrus sinensis]
102609060	LOC102609060	CISIN_1g007806mg	XP_006490382.2	-0.435846	-1.3527	0.0377434	low-temperature-induced 65 kDa protein [Citrus sinensis]
102619266	LOC102619266	CISIN_1g028369mg	XP_006469214.1	-0.427243	-1.34466	0.0256179	HMG-Y-related protein B-like [Citrus sinensis]
102629975	LOC102629975	CISIN_1g025577mg	XP_006485870.1	-0.426608	-1.34407	0.0197748	chlorophyll a-b binding protein 6 chloroplastic [Citrus sinensis]
102630695	LOC102630695	CISIN_1g031973mg	XP_006467079.1	-0.425303	-1.34285	0.00437729	high mobility group B protein 4 [Citrus sinensis]
102629174	LOC102629174	CISIN_1g005707mg	XP_006475667.1	-0.42413	-1.34176	5.73e-05	uncharacterized protein LOC102629174 [Citrus sinensis]
102626542	LOC102626542	CISIN_1g031656mg	XP_006467330.1	-0.422809	-1.34054	0.00769916	major latex allergen Hev b 5-like [Citrus sinensis]
102620446	LOC102620446	CISIN_1g028030mg	XP_006474598.1	-0.421882	-1.33967	0.00360562	peroxiredoxin Q chloroplastic [Citrus sinensis]
102616249	LOC102616249	CISIN_1g026929mg	XP_006468422.1	-0.420998	-1.33885	0.00593201	photosystem I reaction center subunit III chloroplastic [Citrus sinensis]
107176843	LOC107176843	CISIN_1g030698mg	XP_015385320.1	-0.415321	-1.3336	0.0217285	uncharacterized protein LOC107176843 [Citrus sinensis]
102630188	LOC102630188	CISIN_1g0244891mg	XP_006466985.1	-0.413896	-1.33228	0.00591178	L-ascorbate peroxidase 3 [Citrus sinensis]
102623387	LOC102623387	CISIN_1g028434mg	XP_006490092.1	-0.413644	-1.33205	0.0178529	21 kDa protein-like [Citrus sinensis]
102622753	LOC102622753	CISIN_1g027869mg	XP_006474423.1	-0.410811	-1.32943	0.0337066	cytokinin riboside 5'-monophosphate phosphoribohydrolase LOG8 [Citrus sinensis]
102607510	LOC102607510	CISIN_1g047104mg	XP_006470633.1	-0.410493	-1.32914	0.0546342	uncharacterized protein LOC102607510 [Citrus sinensis]
102630755	LOC102630755	CISIN_1g026340mg	XP_006477278.1	-0.407336	-1.32623	0.0140164	peptidyl-tRNA hydrolase ICT1 mitochondrial [Citrus sinensis]
102631070	LOC102631070	CISIN_1g012172mg	XP_006481963.1	-0.407292	-1.32619	0.00947801	UTP--glucose-1-phosphate uridylyltransferase [Citrus sinensis]
102628028	LOC102628028	CISIN_1g046262mg	XP_006472399.1	-0.404483	-1.32361	0.00488233	uncharacterized protein LOC102628028 [Citrus sinensis]
102610104	LOC102610104	CISIN_1g047577mg	XP_006464908.1	-0.401944	-1.32129	0.00177785	eukaryotic translation initiation factor 3 subunit J-like [Citrus sinensis]
102626435	LOC102626435	CISIN_1g024654mg	XP_006467513.1	-0.401562	-1.32094	0.0276425	chlorophyll a-b binding protein of LHCII type 1 isoform X2 [Citrus sinensis]
102624181	LOC102624181	CISIN_1g023111mg	XP_006490440.1	-0.400653	-1.32011	0.0165031	sec-independent protein translocase protein TATB chloroplastic [Citrus sinensis]
102618565	LOC102618565	CISIN_1g031007mg	XP_006466512.1	-0.394511	-1.3145	0.0499417	uncharacterized protein LOC102618565 isoform X1 [Citrus sinensis]
102623890	LOC102623890	CISIN_1g026790mg	XP_006490254.1	-0.393715	-1.31377	0.00889552	ATP-dependent Clp protease ATP-binding subunit CLPT1 chloroplastic [Citrus sinensis]
102610883	LOC102610883	CISIN_1g018326mg	XP_006474808.1	-0.393491	-1.31357	0.0528923	fructose-bisphosphate aldolase cytoplasmic isozyme 1 [Citrus sinensis]
102608863	LOC102608863	CISIN_1g006896mg	XP_006469424.1	-0.392776	-1.31292	0.0106865	GBF-interacting protein 1-like isoform X1 [Citrus sinensis]
102625991	LOC102625991	pol	XP_006493831.1	-0.392574	-1.31273	0.0141276	uncharacterized protein LOC102625991 [Citrus sinensis]
102627132	LOC102627132	CISIN_1g020276mg	XP_015383743.1	-0.392377	-1.31255	0.0246706	ubiquitin carboxyl-terminal hydrolase 12-like [Citrus sinensis]
102610762	LOC102610762	CISIN_1g024892mg	XP_006473233.1	-0.391412	-1.31168	0.0226388	ATP synthase subunit delta chloroplastic [Citrus sinensis]
102631128	LOC102631128	CISIN_1g027901mg	XP_006471645.1	-0.391411	-1.31168	0.0392629	uncharacterized protein LOC102631128 [Citrus sinensis]
102628108	LOC102628108	CISIN_1g027198mg	XP_006470616.1	-0.390778	-1.3111	0.053674	chaperonin-like RbcX protein 2 chloroplastic [Citrus sinensis]
102620251	LOC102620251	CISIN_1g029538mg	XP_006472562.1	-0.39026	-1.31063	0.0172871	cytochrome c oxidase subunit 6b-1 [Citrus sinensis]
102606725	LOC102606725	CISIN_1g033813mg	XP_006470630.1	-0.388753	-1.30926	0.0141066	photosystem II 5 kDa protein chloroplastic [Citrus sinensis]
102612014	LOC102612014	CISIN_1g019593mg	XP_006489499.1	-0.387807	-1.3084	0.238686	rRNA-processing protein EFG1 isoform X1 [Citrus sinensis]
102619756	LOC102619756	CISIN_1g004560mg	XP_015388975.1	-0.385189	-1.30603	0.0241516	probable splicing factor 3A subunit 1 [Citrus sinensis]
4271143	ndhI	ndhI	YP_740531.1	-0.384686	-1.30558	0.0139544	NADH-plastoquinone oxidoreductase subunit I (chloroplast) [Citrus sinensis]
102614493	LOC102614493	CISIN_1g020150mg	XP_006468686.1	-0.38393	-1.30489	0.00444493	uncharacterized protein LOC102614493 [Citrus sinensis]
102622607	LOC102622607	CISIN_1g047355mg	XP_006465562.1	-0.382889	-1.30395	0.0402897	coatomer subunit beta'-2-like [Citrus sinensis]
102613787	LOC102613787	CISIN_1g033228mg	XP_006486435.1	-0.382138	-1.30327	0.068627	uncharacterized protein LOC102613787 [Citrus sinensis]
4271212	atpB	atpB	YP_740482.1	-0.381728	-1.3029	0.0450516	ATP synthase CF1 beta subunit (chloroplast) [Citrus sinensis]
102617396	LOC102617396	CISIN_1g040440mg	XP_006480730.1	-0.380456	-1.30175	0.0232518	protein SLOW GREEN 1 chloroplastic-like [Citrus sinensis]
102627960	LOC102627960	CISIN_1g042050mg	XP_006482313.1	0.380971	1.30222	0.00397913	probable endo-1 3(4)-beta-glucanase ARB_01444 [Citrus sinensis]
102611970	LOC102611970	CISIN_1g014324mg	XP_024953233.1	0.381745	1.30292	0.119089	uncharacterized protein LOC102611970 isoform X2 [Citrus sinensis]
102624275	LOC102624275	CISIN_1g011466mg	XP_006470601.1	0.381963	1.30311	0.0509058	aldehyde dehydrogenase family 3 member F1 [Citrus sinensis]
102624407	LOC102624407	CISIN_1g025538mg	XP_006477835.1	0.382119	1.30325	0.000355	protein trichome birefringence-like 41 [Citrus sinensis]
102625707	LOC102625707	CISIN_1g014940mg	XP_006472764.1	0.382269	1.30339	0.0316315	lysM domain-containing GPI-anchored protein 1 [Citrus sinensis]
102607881	LOC102607881	CISIN_1g015047mg	XP_006466642.1	0.382294	1.30341	0.0251439	patatin-like protein 5 [Citrus sinensis]
102606986	LOC102606986	CISIN_1g040848mg	XP_006466033.1	0.383372	1.30439	0.0243923	transmembrane 9 superfamily member 7 [Citrus sinensis]
102620330	LOC102620330	CISIN_1g012131mg	XP_015383783.1	0.383812	1.30478	0.13246	LOW QUALITY PROTEIN: probable polyamine transporter At1g31830 [Citrus sinensis]
102614913	LOC102614913	CISIN_1g003973mg	XP_006494313.1	0.383937	1.3049	0.00302222	dolichyl-diphosphooligosaccharide--protein glycosyltransferase subunit STT3A [Citrus sinensis]
102619134	LOC102619134	CISIN_1g006872mg	XP_006485522.1	0.383948	1.30491	0.0330682	uncharacterized protein LOC102619134 [Citrus sinensis]
102624648	LOC102624648	CISIN_1g013165mg	XP_006488439.1	0.384191	1.30513	0.1744	tubulin beta-2 chain [Citrus sinensis]
102630498	LOC102630498	CISIN_1g001057mg	XP_024948221.1	0.384442	1.30535	0.147615	probable serine/threonine protein kinase IREH1 isoform X3 [Citrus sinensis]
102630498	LOC102630498	CISIN_1g0017832mg	XP_015389628.1	0.384442	1.30535	0.147615	probable serine/threonine protein kinase IREH1 isoform X2 [Citrus sinensis]
102618027	LOC102618027	CISIN_1g0053341mg	XP_006472275.1	0.384938	1.3058	0.00201798	subtilisin-like protease SBT1.7 [Citrus sinensis]
102615123	LOC102615123	CISIN_1g045562mg	XP_006473248.1	0.385094	1.30595	0.0680628	protein NRT1/ PTR FAMILY 5.10-like [Citrus sinensis]
102618290	LOC102618290	CISIN_1g015780mg	XP_006469539.1	0.385498	1.30631	0.199116	cytochrome b561 and DOMON domain-containing protein At5g35735-like [Citrus sinensis]
102619810	LOC102619810	CISIN_1g011566mg	XP_006481575.1	0.386323	1.30706	0.0540192	probable aspartyl protease At4g16563 [Citrus sinensis]
102612382	LOC102612382	CISIN_1g045922mg	XP_006482420.1	0.386881	1.30756	0.0344745	PI-PLC X domain-containing protein At5g67130-like isoform X1 [Citrus sinensis]
102631167	LOC102631167	CISIN_1g007869mg	XP_006480860.1	0.388804	1.30931	0.0100337	L-type lectin-domain containing receptor kinase IV.1 [Citrus sinensis]
102616762	LOC102616762	CISIN_1g023125mg	XP_006472451.1	0.389305	1.30976	0.0273196	protein ECERIFERUM 2 [Citrus sinensis]
102629156	LOC102629156	CISIN_1g010058mg	XP_006472402.1	0.38976	1.31018	0.0256536	serine hydroxymethyltransferase 2 mitochondrial-like [Citrus sinensis]
102611240	LOC102611240	CISIN_1g046007mg	XP_015388598.1	0.389925	1.31033	0.00821232	dentin sialophosphoprotein-like [Citrus sinensis]
102611519	LOC102611519	CISIN_1g011254mg	XP_006487238.1	0.391087	1.31138	0.0487413	protein HYPER-SENSITIVITY-RELATED 4-like [Citrus sinensis]
102618675	LOC102618675	CISIN_1g011142mg	XP_006492608.1	0.395214	1.31514	0.00680448	UDP-glycosyltransferase 73C1-like [Citrus sinensis]
102628776	LOC102628776	CISIN_1g0098232mg	XP_024955246.1	0.395307	1.31522	0.00113208	phosphoinositide phosphatase SAC6 [Citrus sinensis]
102623304	LOC102623304	CISIN_1g010067mg	XP_006469732.1	0.395326	1.31524	0.00652798	beta-amylase [Citrus sinensis]
102617259	LOC102617259	CISIN_1g025904mg	XP_006492294.1	0.395345	1.31526	0.0249217	IAA-alanine resistance protein 1 [Citrus sinensis]
102625302	LOC102625302	CISIN_1g005872mg	XP_006489375.1	0.395772	1.31565	0.000806	primary amine oxidase-like [Citrus sinensis]
102627399	LOC102627399	CISIN_1g031095mg	XP_006488094.1	0.395876	1.31574	0.0563528	60S ribosomal protein L12 [Citrus sinensis]
102609177	LOC102609177	CISIN_1g046295mg	XP_006474464.1	0.396884	1.31666	0.0121787	ankyrin repeat-containing protein BDA1-like [Citrus sinensis]
102615536	LOC102615536	CISIN_1g000762mg	XP_006486599.1	0.398095	1.31777	0.00430768	NPC intracellular cholesterol transporter 1-like isoform X2 [Citrus sinensis]
102625574	LOC102625574	CISIN_1g009987mg	XP_006468813.1	0.398969	1.31857	0.0162463	sulfhydryl oxidase 2-like isoform X2 [Citrus sinensis]
102623820	LOC102623820	CISIN_1g009846mg	XP_006473639.1	0.399062	1.31865	0.0121145	endoglucanase 10-like [Citrus sinensis]
102626464	LOC102626464	CISIN_1g040558mg	XP_006471277.1	0.400015	1.31952	0.0424978	CO(2)-response secreted protease-like [Citrus sinensis]
102611405	LOC102611405	CISIN_1g024193mg	XP_006486162.1	0.400126	1.31962	0.0795418	uncharacterized protein LOC102611405 [Citrus sinensis]
102618503	LOC102618503	CISIN_1g038077mg	XP_006494448.1	0.400253	1.31974	0.0162698	PI-PLC X domain-containing protein At5g67130 [Citrus sinensis]
102631335	LOC102631335	CISIN_1g021611mg	XP_006472143.3	0.400621	1.32008	0.0071798	uncharacterized protein LOC102631335 isoform X1 [Citrus sinensis]
102608149	LOC102608149	CISIN_1g017767mg	XP_006483312.1	0.401292	1.32069	0.0161275	uncharacterized protein LOC102608149 [Citrus sinensis]
102628923	LOC102628923	CISIN_1g046809mg	XP_006481701.1	0.402727	1.322	0.00154361	secoisolariciresinol dehydrogenase-like [Citrus sinensis]
102609114	LOC102609114	CISIN_1g044516mg	XP_006480299.1	0.40631	1.32529	0.0270379	S-adenosylmethionine synthase 2 [Citrus sinensis]
102615172	LOC102615172	CISIN_1g0115442mg	XP_006466232.1	0.410484	1.32913	0.0536724	long chain base biosynthesis protein 1 [Citrus sinensis]
102621569	LOC102621569	CISIN_1g038541mg	XP_024954496.1	0.411814	1.33036	0.142259	probable carboxylesterase 18 [Citrus sinensis]
102613136	LOC102613136	CISIN_1g041010mg	XP_006470742.1	0.41202	1.33055	0.0582217	methanol O-anthraniloyltransferase-like [Citrus sinensis]
102627603	LOC102627603	A0A0K0MN42_CITSI	NP_001302426.1	0.412499	1.33099	0.133991	anthocyanidin 3-O-glucoside 2''-O-glucosyltransferase-like [Citrus sinensis]
102616424	LOC102616424	MaT2	XP_006487182.1	0.416889	1.33505	0.0228745	polyol transporter 5-like [Citrus sinensis]
102630827	LOC102630827	CISIN_1g012276mg	XP_024952186.1	0.417731	1.33583	0.0268642	serine carboxypeptidase-like 2 isoform X1 [Citrus sinensis]
102610535	LOC102610535	CISIN_1g010561mg	XP_006469688.1	0.417997	1.33607	0.0148878	protein DETOXIFICATION 40 [Citrus sinensis]
102629298	LOC102629298	CISIN_1g0191621mg	XP_006480056.1	0.418442	1.33648	0.099832	dnaJ protein ERDJ3B [Citrus sinensis]
102624467	LOC102624467	CISIN_1g025808mg	XP_006470179.1	0.419332	1.33731	0.0154674	expansin-like B1 [Citrus sinensis]
102611246	LOC102611246	CISIN_1g024153mg	XP_006466826.1	0.420896	1.33876	0.0486488	gamma carbonic anhydrase 1 mitochondrial [Citrus sinensis]
102614860	LOC102614860	CISIN_1g028466mg	XP_006464378.1	0.422543	1.34029	0.0108238	ras-related protein RABH1b [Citrus sinensis]
102611638	LOC102611638	CISIN_1g011720mg	XP_006491423.1	0.423567	1.34124	0.0574123	UNC93-like protein 1 [Citrus sinensis]
102628636	LOC102628636	CISIN_1g009527mg	XP_006478885.1	0.424136	1.34177	0.0225889	signal peptide peptidase-like 5 isoform X1 [Citrus sinensis]
102622741	LOC102622741	CISIN_1g019976mg	XP_024949029.1	0.426956	1.34439	0.00695139	LOW QUALITY PROTEIN: peroxidase A2-like [Citrus sinensis]
102626012	LOC102626012	CISIN_1g005466mg	XP_006476715.1	0.427023	1.34446	0.0226611	HIPL1 protein [Citrus sinensis]
102624730	LOC102624730	CISIN_1g002721mg	XP_006489937.1	0.427406	1.34481	0.0353031	leucine-rich repeat receptor-like tyrosine-protein kinase PXC3 [Citrus sinensis]
102625976	LOC102625976	CISIN_1g0356171mg	XP_006470036.1	0.427464	1.34487	0.0476889	triacylglycerol lipase 2 [Citrus sinensis]
102626683	LOC102626683	CISIN_1g003469mg	XP_006474252.1	0.428118	1.34548	0.045968	subtilisin-like protease SBT2.6 [Citrus sinensis]
102612624	LOC102612624	CISIN_1g006982mg	XP_006469354.1	0.428287	1.34563	0.00551766	probably inactive leucine-rich repeat receptor-like protein kinase At5g48380 [Citrus sinensis]
102626256	LOC102626256	CISIN_1g007635mg	XP_006490102.1	0.428703	1.34602	0.00850984	monocopper oxidase-like protein SKS1 [Citrus sinensis]
102631291	LOC102631291	CISIN_1g0089572mg	XP_006466384.1	0.429415	1.34669	0.0317723	probable sphingolipid transporter spinster homolog 2 [Citrus sinensis]
102610451	LOC102610451	CISIN_1g0002411mg	XP_006470732.1	0.429598	1.34686	0.0223703	protein CHROMATIN REMODELING 5 [Citrus sinensis]
102628428	LOC102628428	CISIN_1g033093mg	XP_006477683.2	0.431391	1.34853	0.0363106	uncharacterized protein LOC102628428 [Citrus sinensis]
102610718	LOC102610718	CISIN_1g009085mg	XP_006464623.1	0.431519	1.34865	0.0165075	probable pectinesterase/pectinesterase inhibitor 51 [Citrus sinensis]
102609713	LOC102609713	CISIN_1g001917mg	XP_006469685.1	0.432542	1.34961	0.0484683	aconitate hydratase cytoplasmic isoform X1 [Citrus sinensis]
102623600	LOC102623600	CISIN_1g006214mg	XP_006469390.1	0.43259	1.34965	0.0076515	transmembrane 9 superfamily member 12 [Citrus sinensis]
102630988	LOC102630988	CISIN_1g020951mg	XP_006466288.1	0.433052	1.35009	0.00540931	peroxidase 4-like [Citrus sinensis]
102622037	LOC102622037	CISIN_1g038226mg	XP_006493071.1	0.433482	1.35049	0.00170802	beta-galactosidase 9 isoform X1 [Citrus sinensis]
102627040	LOC102627040	CISIN_1g0092821mg	XP_006470527.1	0.433575	1.35058	0.0233637	dihydropyrimidinase [Citrus sinensis]
102618838	LOC102618838	CISIN_1g007242mg	XP_006464940.1	0.438007	1.35473	0.0266986	fatty acid amide hydrolase isoform X1 [Citrus sinensis]
102612348	LOC102612348	CISIN_1g029245mg	XP_006474196.1	0.440152	1.35675	0.00551174	ribulose bisphosphate carboxylase small chain clone 512-like isoform X1 [Citrus sinensis]
102625567	LOC102625567	CISIN_1g012811mg	XP_006467416.1	0.441479	1.358	0.00779015	uncharacterized protein LOC102625567 [Citrus sinensis]
102606999	LOC102606999	CISIN_1g009091mg	XP_006467440.1	0.44393	1.36031	0.0449594	calcium-dependent protein kinase 21-like [Citrus sinensis]
102611770	LOC102611770	CISIN_1g025864mg	XP_006476050.1	0.450873	1.36687	0.0145696	aquaporin TIP4-1 [Citrus sinensis]
102626408	LOC102626408	CISIN_1g004496mg	XP_006479488.1	0.451018	1.367	0.0900545	long-chain-alcohol oxidase FAO2-like [Citrus sinensis]
102624531	LOC102624531	CISIN_1g047682mg	XP_006465412.1	0.451742	1.36769	0.0292912	pleiotropic drug resistance protein 1-like [Citrus sinensis]
102622337	LOC102622337	CISIN_1g000635mg	XP_006471947.1	0.452722	1.36862	0.00370631	probable disease resistance protein At4g27220 [Citrus sinensis]
102614248	LOC102614248	CISIN_1g0115512mg	XP_006475009.1	0.45317	1.36905	0.00731073	glucan endo-1 3-beta-glucosidase 12 [Citrus sinensis]
102626229	LOC102626229	CISIN_1g025745mg	XP_024957124.1	0.456392	1.37211	0.0352671	thaumatin-like protein [Citrus sinensis]
102622319	LOC102622319	CISIN_1g006317mg	XP_006467961.1	0.456606	1.37231	0.0393383	putative receptor-like protein kinase At4g00960 [Citrus sinensis]
102623643	LOC102623643	CISIN_1g008620mg	XP_006478794.1	0.45662	1.37232	0.0159792	(-)-germacrene D synthase-like isoform X2 [Citrus sinensis]
102614800	LOC102614800	CISIN_1g041103mg	XP_006471164.1	0.458846	1.37444	0.00844528	probable trehalase isoform X1 [Citrus sinensis]
102623685	LOC102623685	CISIN_1g025027mg	XP_006489279.1	0.459962	1.37551	0.00982271	endo-1 3;1 4-beta-D-glucanase-like isoform X1 [Citrus sinensis]
102607976	LOC102607976	CISIN_1g006786mg	XP_006486921.1	0.461674	1.37714	0.0129271	vacuolar-sorting receptor 3 [Citrus sinensis]
102617282	LOC102617282	CISIN_1g007736mg	XP_006477230.1	0.464071	1.37943	0.0471294	protein NRT1/ PTR FAMILY 6.3 [Citrus sinensis]
102627435	LOC102627435	CISIN_1g0038782mg	XP_006473741.2	0.465868	1.38115	0.031636	prolyl endopeptidase-like [Citrus sinensis]
102630440	LOC102630440	CISIN_1g023093mg	XP_006475759.1	0.466353	1.38161	0.051747	protein PGR [Citrus sinensis]
102616100	LOC102616100	CISIN_1g024701mg	XP_006477132.1	0.467022	1.38225	0.0482891	palmitoyl-protein thioesterase 1-like [Citrus sinensis]
102629166	LOC102629166	CISIN_1g011636mg	XP_006474357.1	0.467032	1.38226	0.0114793	glucan endo-1 3-beta-glucosidase 6 isoform X1 [Citrus sinensis]
102612660	LOC102612660	CISIN_1g004261mg	XP_006474722.1	0.470301	1.3854	0.123113	subtilisin-like protease SBT1.8 isoform X1 [Citrus sinensis]
102620302	LOC102620302	CISIN_1g007262mg	XP_006465634.1	0.470649	1.38573	0.00438634	protein NRT1/ PTR FAMILY 1.2 [Citrus sinensis]
102608354	LOC102608354	CISIN_1g0119651mg	XP_006484538.1	0.472961	1.38796	0.00627566	serine carboxypeptidase-like 35 [Citrus sinensis]
102615763	LOC102615763	CISIN_1g035707mg	XP_006489675.1	0.474035	1.38899	0.00360403	protein NPGR2-like isoform X1 [Citrus sinensis]
102607400	LOC102607400	CISIN_1g010346mg	XP_006490728.1	0.475333	1.39024	0.08014	cytochrome P450 71A22-like [Citrus sinensis]
102620909	LOC102620909	CISIN_1g042286mg	XP_006477655.1	0.476749	1.3916	0.0332001	flavonoid 3'-monooxygenase [Citrus sinensis]
102626111	LOC102626111	CISIN_1g006506mg	XP_006481280.1	0.482384	1.39705	0.162738	probable galacturonosyltransferase 7 isoform X1 [Citrus sinensis]
102614495	LOC102614495	CISIN_1g013492mg	XP_006468948.1	0.484037	1.39865	0.0187189	glyceraldehyde-3-phosphate dehydrogenase A chloroplastic [Citrus sinensis]
102621484	LOC102621484	CISIN_1g028392mg	XP_006477657.1	0.484086	1.3987	0.0312278	PLASMODESMATA CALLOSE-BINDING PROTEIN 3 [Citrus sinensis]
102630907	LOC102630907	CISIN_1g036220mg	XP_006490201.1	0.485421	1.39999	0.0403702	berberine bridge enzyme-like 15 [Citrus sinensis]
102622926	LOC102622926	CISIN_1g008038mg	XP_006470436.1	0.485427	1.4	0.00284683	L-ascorbate oxidase-like [Citrus sinensis]
102615980	LOC102615980	CISIN_1g033664mg	XP_006471401.1	0.486575	1.40111	0.0141606	stress-response A/B barrel domain-containing protein At5g22580 [Citrus sinensis]
102625926	LOC102625926	CISIN_1g017992mg	XP_006482556.1	0.487947	1.40245	0.0785813	aldose 1-epimerase-like [Citrus sinensis]
102578034	PME4	PME4	NP_001275846.1	0.488516	1.403	0.00748767	putative thermostable pectinesterase [Citrus sinensis]
107177643	LOC107177643	CISIN_1g011746mg	XP_015387215.2	0.490518	1.40495	0.00567225	aspartyl protease family protein At5g10770-like [Citrus sinensis]
102621187	LOC102621187	CISIN_1g007857mg	XP_006475906.1	0.491632	1.40603	0.0528975	beta-fructofuranosidase insoluble isoenzyme CWINV1 [Citrus sinensis]
102630563	LOC102630563	CISIN_1g030240mg	XP_006483485.1	0.491842	1.40624	0.0383058	early nodulin-like protein 3 [Citrus sinensis]
102622303	LOC102622303	CISIN_1g020633mg	XP_006465405.1	0.492915	1.40729	0.00782236	caffeoylshikimate esterase [Citrus sinensis]
102630280	LOC102630280	CISIN_1g039412mg	XP_006465750.1	0.495881	1.41018	0.0474654	aspartyl protease AED3 [Citrus sinensis]
102624065	LOC102624065	CISIN_1g025865mg	XP_006465649.1	0.500123	1.41433	0.0164762	aquaporin TIP2-1 [Citrus sinensis]
102615957	LOC102615957	CISIN_1g018914mg	XP_024958229.1	0.500291	1.4145	0.126901	2-hydroxyisoflavanone dehydratase-like [Citrus sinensis]
102618017	LOC102618017	CISIN_1g020615mg	XP_006470332.1	0.500845	1.41504	0.0732437	peroxidase P7-like [Citrus sinensis]
102627030	LOC102627030	CISIN_1g013527mg	XP_006490452.1	0.502305	1.41647	0.0191791	BAHD acyltransferase DCR [Citrus sinensis]
102629238	LOC102629238	CISIN_1g015925mg	XP_006490112.1	0.504666	1.41879	0.0428234	BAG family molecular chaperone regulator 7 [Citrus sinensis]
102625781	LOC102625781	CISIN_1g008614mg	XP_024958326.1	0.504845	1.41897	0.0140514	cyclic nucleotide-gated ion channel 1-like [Citrus sinensis]
102612417	LOC102612417	CISIN_1g017063mg	XP_006469036.1	0.504974	1.4191	0.00667544	protein trichome birefringence-like 39 [Citrus sinensis]
102628413	LOC102628413	CISIN_1g044248mg	XP_015381368.2	0.505833	1.41994	0.0768857	LOW QUALITY PROTEIN: ammonium transporter 1 member 1 [Citrus sinensis]
102620601	LOC102620601	CISIN_1g013437mg	XP_006467678.1	0.508206	1.42228	0.0216986	spermidine sinapoyl-CoA acyltransferase [Citrus sinensis]
102608599	LOC102608599	CISIN_1g018700mg	XP_006473762.1	0.512047	1.42607	0.0213716	WD repeat-containing protein DWA2 [Citrus sinensis]
102607309	LOC102607309	CHS2	NP_001306986.1	0.512451	1.42647	0.0717424	chalcone synthase 2 [Citrus sinensis]
102629675	LOC102629675	CISIN_1g014862mg	XP_006478162.1	0.514094	1.4281	0.0191568	alpha-galactosidase-like isoform X1 [Citrus sinensis]
102622411	LOC102622411	CISIN_1g043005mg	XP_006488765.1	0.516243	1.43023	0.0977527	uncharacterized protein LOC102622411 [Citrus sinensis]
102631158	LOC102631158	CISIN_1g046837mg	XP_006477599.1	0.516504	1.43048	0.0241994	protein SIEVE ELEMENT OCCLUSION B-like [Citrus sinensis]
102622580	LOC102622580	CISIN_1g0020211mg	XP_006480343.1	0.517364	1.43134	0.000685	receptor kinase-like protein Xa21 isoform X1 [Citrus sinensis]
102622580	LOC102622580	CISIN_1g048205mg	XP_006480347.1	0.517364	1.43134	0.000685	probable LRR receptor-like serine/threonine-protein kinase At3g47570 isoform X6 [Citrus sinensis]
102624576	LOC102624576	CISIN_1g017225mg	XP_006493306.1	0.518141	1.43211	0.0410393	probable pectinesterase/pectinesterase inhibitor 61 [Citrus sinensis]
102617192	LOC102617192	CISIN_1g034649mg	XP_006476687.1	0.525581	1.43951	0.0339505	uncharacterized protein LOC102617192 [Citrus sinensis]
102616683	LOC102616683	CISIN_1g036315mg	XP_006478316.1	0.526328	1.44026	0.0361266	shikimate O-hydroxycinnamoyltransferase-like [Citrus sinensis]
102626804	LOC102626804	CISIN_1g038785mg	XP_006479397.1	0.529247	1.44318	0.0400922	protein DMR6-LIKE OXYGENASE 1-like [Citrus sinensis]
102622991	LOC102622991	CISIN_1g0182902mg	XP_006486626.1	0.529522	1.44345	0.0257266	lysM domain-containing GPI-anchored protein 2 isoform X1 [Citrus sinensis]
102630131	LOC102630131	CISIN_1g003076mg	XP_006473573.1	0.532049	1.44598	0.00636949	beta-galactosidase 5 isoform X2 [Citrus sinensis]
107176103	LOC107176103	CISIN_1g001738mg	XP_015383637.1	0.534807	1.44875	0.0025473	LRR receptor-like serine/threonine-protein kinase EFR [Citrus sinensis]
102626889	LOC102626889	CISIN_1g034299mg	XP_006478151.1	0.535225	1.44917	0.0470837	sm-like protein LSM8 [Citrus sinensis]
102628004	LOC102628004	CISIN_1g009485mg	XP_006490192.1	0.535444	1.44939	0.0118351	berberine bridge enzyme-like 13 [Citrus sinensis]
102630146	LOC102630146	CISIN_1g0092411mg	XP_006477368.1	0.537213	1.45117	0.0401897	protein HOTHEAD-like isoform X2 [Citrus sinensis]
102624003	LOC102624003	CISIN_1g048439mg	XP_006493304.1	0.542024	1.45601	0.0427911	receptor-like protein kinase FERONIA [Citrus sinensis]
102628169	LOC102628169	CISIN_1g003612mg	XP_006464973.2	0.542817	1.45681	0.0314312	beta-galactosidase 6 isoform X2 [Citrus sinensis]
102621901	LOC102621901	CISIN_1g045236mg	XP_006465903.1	0.543491	1.4575	0.00307466	subtilisin-like protease SBT1.4 [Citrus sinensis]
102615045	LOC102615045	CISIN_1g015816mg	XP_006480558.1	0.547687	1.46174	0.0288079	probable serine/threonine-protein kinase PBL7 isoform X1 [Citrus sinensis]
102614701	LOC102614701	CISIN_1g037034mg	XP_006471674.1	0.551385	1.46549	0.0658386	V-type proton ATPase subunit F isoform X2 [Citrus sinensis]
107178380	LOC107178380	CISIN_1g037829mg	XP_015388974.1	0.551573	1.46568	0.0229712	G-type lectin S-receptor-like serine/threonine-protein kinase At1g34300 [Citrus sinensis]
102629002	LOC102629002	CISIN_1g045530mg	XP_006475841.1	0.555965	1.47015	0.0211656	peroxidase 25 isoform X2 [Citrus sinensis]
107177770	LOC107177770	CISIN_1g026437mg	XP_015387663.1	0.556735	1.47094	0.0670365	auxin-induced in root cultures protein 12 [Citrus sinensis]
102617838	LOC102617838	CISIN_1g030678mg	XP_006472107.1	0.559746	1.47401	0.0234511	uncharacterized protein LOC102617838 [Citrus sinensis]
102608002	LOC102608002	CISIN_1g020326mg	XP_006470635.1	0.560837	1.47512	0.0119257	cinnamoyl-CoA reductase 1-like [Citrus sinensis]
102626691	LOC102626691	CISIN_1g028785mg	XP_006476900.1	0.561357	1.47566	0.0392897	high-affinity nitrate transporter 3.1 [Citrus sinensis]
102611093	LOC102611093	CISIN_1g030668mg	XP_006479989.1	0.569047	1.48354	0.008346	uncharacterized protein LOC102611093 [Citrus sinensis]
102618648	LOC102618648	CISIN_1g022329mg	XP_006466245.1	0.572036	1.48662	0.0109037	linamarin synthase 1-like [Citrus sinensis]
107177241	LOC107177241	CISIN_1g031416mg	XP_015386241.1	0.572158	1.48675	0.0557386	uncharacterized protein At5g01610-like [Citrus sinensis]
102618432	LOC102618432	CISIN_1g019168mg	XP_006478936.1	0.574426	1.48909	0.0224665	bark storage protein A-like [Citrus sinensis]
102609821	LOC102609821	CISIN_1g015684mg	XP_006491418.1	0.57835	1.49314	0.0134144	probable inactive purple acid phosphatase 29 [Citrus sinensis]
102630782	LOC102630782	AAT1	XP_006484694.1	0.579739	1.49458	0.0894793	benzyl alcohol O-benzoyltransferase [Citrus sinensis]
102620813	LOC102620813	CISIN_1g010230mg	XP_006475035.1	0.5801	1.49495	0.00289558	aspartic proteinase A1 [Citrus sinensis]
102623419	LOC102623419	CISIN_1g042783mg	XP_006494812.1	0.5855	1.50056	0.0265226	4-coumarate--CoA ligase 1-like [Citrus sinensis]
102614926	LOC102614926	CISIN_1g008173mg	XP_006476679.1	0.587586	1.50273	0.0128788	alpha-N-acetylglucosaminidase-like [Citrus sinensis]
102630824	LOC102630824	CISIN_1g009347mg	XP_006471502.1	0.588699	1.50389	0.0144058	cytochrome P450 CYP82D47-like [Citrus sinensis]
102627806	LOC102627806	CISIN_1g038881mg	XP_006469402.1	0.58955	1.50478	0.0296962	subtilisin-like protease SBT5.3 [Citrus sinensis]
102630315	LOC102630315	CISIN_1g014966mg	XP_006492037.1	0.59475	1.51021	0.11299	protein MANNAN SYNTHESIS-RELATED 1-like [Citrus sinensis]
102607157	LOC102607157	CISIN_1g031445mg	XP_006479693.1	0.596754	1.51231	0.176436	non-specific lipid-transfer protein-like protein At2g13820 [Citrus sinensis]
102623323	LOC102623323	CISIN_1g012022mg	XP_006473275.1	0.598253	1.51388	0.000743	cysteine proteinase RD21A [Citrus sinensis]
102614009	LOC102614009	CISIN_1g0025621mg	XP_006468414.1	0.601313	1.5171	0.0487993	probable LRR receptor-like serine/threonine-protein kinase At1g56140 [Citrus sinensis]
102611524	LOC102611524	CISIN_1g0092422mg	XP_006466654.1	0.604003	1.51993	0.00621388	L-ascorbate oxidase homolog [Citrus sinensis]
102613293	LOC102613293	CISIN_1g011007mg	XP_006484467.1	0.605171	1.52116	0.0284205	3-ketoacyl-CoA synthase 6 isoform X1 [Citrus sinensis]
102631030	LOC102631030	CISIN_1g032270mg	XP_006472233.1	0.611119	1.52744	0.0098583	uncharacterized protein LOC102631030 [Citrus sinensis]
102627845	LOC102627845	CISIN_1g048388mg	XP_006479048.1	0.611662	1.52802	0.00950238	apyrase 2 [Citrus sinensis]
102624689	LOC102624689	CISIN_1g001767mg	XP_024954734.1	0.614818	1.53136	0.0175759	probable LRR receptor-like serine/threonine-protein kinase At1g53430 isoform X1 [Citrus sinensis]
102627562	LOC102627562	CISIN_1g041342mg	XP_006480202.1	0.624254	1.54141	0.0208061	sm-like protein LSM5 [Citrus sinensis]
102618403	LOC102618403	CISIN_1g0453962mg	XP_006472186.1	0.626265	1.54356	0.00286758	calreticulin [Citrus sinensis]
102614799	LOC102614799	CISIN_1g005867mg	XP_006492369.1	0.626519	1.54384	0.00349912	long chain acyl-CoA synthetase 1 [Citrus sinensis]
102622014	LOC102622014	CISIN_1g021048mg	XP_006467960.1	0.627655	1.54505	0.0130877	cysteine-rich repeat secretory protein 38-like [Citrus sinensis]
102611212	LOC102611212	CISIN_1g014803mg	XP_006480466.1	0.628776	1.54625	0.000406	calreticulin-3-like isoform X1 [Citrus sinensis]
102617883	LOC102617883	CISIN_1g0476511mg	XP_006464481.1	0.62929	1.5468	0.0360025	mechanosensitive ion channel protein 10-like isoform X1 [Citrus sinensis]
102611984	LOC102611984	CISIN_1g019775mg	XP_006479527.1	0.630207	1.54779	0.0645655	probable arabinose 5-phosphate isomerase [Citrus sinensis]
102578016	LOC102578016	A7LAB9_CITSI	NP_001275826.1	0.633145	1.55094	0.0340128	cysteine protease Cp precursor [Citrus sinensis]
102618663	LOC102618663	CISIN_1g009399mg	XP_006468345.1	0.636553	1.55461	0.0250087	berberine bridge enzyme-like 13 [Citrus sinensis]
102628991	LOC102628991	CISIN_1g009149mg	XP_024952886.1	0.645527	1.56431	0.0111592	L-ascorbate oxidase homolog [Citrus sinensis]
102612805	LOC102612805	CISIN_1g038248mg	XP_015388145.1	0.657454	1.5773	0.202252	LOW QUALITY PROTEIN: cytosolic endo-beta-N-acetylglucosaminidase 1 [Citrus sinensis]
102614517	LOC102614517	CISIN_1g018847mg	XP_006492673.1	0.659577	1.57962	0.00106988	peroxidase 15-like [Citrus sinensis]
102631254	LOC102631254	CISIN_1g021867mg	XP_006480453.1	0.66079	1.58095	0.0283099	probable O-methyltransferase 3 [Citrus sinensis]
102617275	LOC102617275	CISIN_1g012819mg	XP_006474032.1	0.669553	1.59058	0.0116161	serine carboxypeptidase II-2 [Citrus sinensis]
102626941	LOC102626941	CISIN_1g008342mg	XP_006488869.1	0.67455	1.5961	0.0341183	acetate/butyrate--CoA ligase AAE7 peroxisomal-like [Citrus sinensis]
102625945	LOC102625945	CISIN_1g012236mg	XP_006486897.1	0.682879	1.60534	0.046515	serine carboxypeptidase-like 17 [Citrus sinensis]
102619170	LOC102619170	CISIN_1g021596mg	XP_006469305.2	0.687479	1.61047	0.0435304	isoflavone reductase homolog PCBER-like [Citrus sinensis]
102608376	LOC102608376	CISIN_1g0095352mg	XP_006468004.2	0.688009	1.61106	0.00723378	beta-glucosidase 46-like isoform X2 [Citrus sinensis]
102626445	LOC102626445	CISIN_1g020966mg	XP_006468993.1	0.692531	1.61612	0.0310373	peroxidase P7-like [Citrus sinensis]
102627840	LOC102627840	CISIN_1g037522mg	XP_006476545.1	0.698126	1.6224	0.0350422	cytochrome P450 86A22 [Citrus sinensis]
102613981	LOC102613981	CISIN_1g011600mg	XP_006483511.1	0.702989	1.62787	0.00161256	aspartyl protease family protein At5g10770 [Citrus sinensis]
102629191	LOC102629191	CISIN_1g012744mg	XP_006482740.1	0.708441	1.63404	0.0268572	UDP-glycosyltransferase 83A1-like [Citrus sinensis]
102626394	LOC102626394	CISIN_1g037832mg	XP_024953598.1	0.710493	1.63636	0.0358732	beta-galactosidase-like [Citrus sinensis]
102622061	LOC102622061	CISIN_1g012242mg	XP_006478069.1	0.713899	1.64023	0.0315072	malonyl-CoA:anthocyanidin 5-O-glucoside-6''-O-malonyltransferase-like [Citrus sinensis]
102610318	LOC102610318	CISIN_1g005092mg	XP_006465599.1	0.715205	1.64172	0.0284462	kinesin-like protein KIN-13B isoform X1 [Citrus sinensis]
102615412	LOC102615412	CISIN_1g042351mg	XP_006475619.1	0.715205	1.64172	0.0284462	kinesin-like protein KIN-13B [Citrus sinensis]
102618829	LOC102618829	CISIN_1g008384mg	XP_006484653.1	0.716644	1.64336	0.00526104	delta(24)-sterol reductase [Citrus sinensis]
102620986	LOC102620986	CISIN_1g030021mg	XP_006493373.1	0.719138	1.6462	0.00684605	lamin-like protein [Citrus sinensis]
102628021	LOC102628021	CISIN_1g013734mg	XP_006471634.1	0.720505	1.64776	0.00304592	pectin acetylesterase 8 [Citrus sinensis]
102622059	LOC102622059	CISIN_1g007735mg	XP_006477247.1	0.726002	1.65405	0.0275484	monocopper oxidase-like protein SKU5 isoform X1 [Citrus sinensis]
102623232	LOC102623232	CISIN_1g011482mg	XP_006493458.1	0.728909	1.65739	0.0217818	aspartyl protease family protein At5g10770 [Citrus sinensis]
102621066	LOC102621066	CISIN_1g023045mg	XP_006468710.1	0.731444	1.6603	0.0660568	endonuclease 2 isoform X1 [Citrus sinensis]
102620501	LOC102620501	CISIN_1g0321521mg	XP_006489005.1	0.745913	1.67704	0.06292	major allergen Pru ar 1-like [Citrus sinensis]
102615073	LOC102615073	CISIN_1g004301mg	XP_006466502.1	0.777528	1.71419	0.0374068	subtilisin-like protease SBT1.7 [Citrus sinensis]
112495464	LOC112495464	CISIN_1g0099912mg	XP_006487431.1	0.782936	1.72063	0.00262217	probable amidase At4g34880 [Citrus sinensis]
102621972	LOC102621972	CISIN_1g020188mg	XP_006478133.1	0.787425	1.72599	0.00661649	chlorophyllase-1 chloroplastic [Citrus sinensis]
102612446	LOC102612446	CISIN_1g014447mg	XP_006473327.1	0.807907	1.75067	0.00538983	alpha-amylase [Citrus sinensis]
102625829	LOC102625829	CISIN_1g025054mg	XP_006482470.1	0.829219	1.77672	0.00195906	isoflavone reductase homolog TP7-like isoform X1 [Citrus sinensis]
102621638	LOC102621638	CISIN_1g029746mg	XP_006492696.1	0.831672	1.77975	0.0094627	dirigent protein 22 [Citrus sinensis]
102619023	LOC102619023	CISIN_1g014537mg	XP_006484736.1	0.849628	1.80204	0.0335221	aspartic proteinase CDR1-like [Citrus sinensis]
102616854	LOC102616854	CISIN_1g029641mg	XP_006492825.1	0.867189	1.82411	0.00563066	dirigent protein 22-like [Citrus sinensis]
102626680	LOC102626680	CISIN_1g012940mg	XP_006473831.1	0.878506	1.83847	0.022011	glyceraldehyde-3-phosphate dehydrogenase GAPB chloroplastic [Citrus sinensis]
102608421	LOC102608421	CISIN_1g028362mg	XP_006476738.1	0.886595	1.84881	0.0607028	rac-like GTP-binding protein ARAC8 isoform X1 [Citrus sinensis]
102626323	LOC102626323	CISIN_1g031084mg	XP_015387681.1	0.914052	1.88433	0.0357806	glutathione S-transferase F9-like [Citrus sinensis]
102622270	LOC102622270	CISIN_1g026834mg	XP_006478134.1	0.920867	1.89325	0.0211698	kunitz trypsin inhibitor 2 [Citrus sinensis]
102613661	LOC102613661	CISIN_1g018026mg	XP_006475878.1	0.987438	1.98266	0.0828476	uclacyanin 1 [Citrus sinensis]
102620891	LOC102620891	CISIN_1g026001mg	XP_006473452.1	1.14118	2.20562	0.0266778	pathogenesis-related protein 5 [Citrus sinensis]
102612491	LOC102612491	CISIN_1g009829mg	XP_015387481.1	1.31316	2.48485	0.0363173	serine/threonine protein phosphatase 2A 57 kDa regulatory subunit B' theta isoform [Citrus sinensis]
102628131	LOC102628131	CISIN_1g024176mg	XP_006475932.1	1.40791	2.65352	0.0579658	seed lectin-like [Citrus sinensis]

## Sheet: DEPs for CI2 vs. MI2
Table S2 Differentially accumulated proteins (DAPs) in asymptomatic and symptomatic citrus petiole caused by CLas infection.
There are 786 differentially accumulated proteins (DAPs) under comparison of CI2 vs. MI2.
Gene ID	Gene Symbol	Gene.Name.UniProt	Accession	log2FC_CI2-vs-MI2	FC_CI2-vs-MI2	p_CI2-vs-MI2	Description
102621051	LOC102621051	CISIN_1g019870mg	XP_006466690.1	-1.74575	-3.35369	0.0101993	oxygen-evolving enhancer protein 1 chloroplastic [Citrus sinensis]
102625749	LOC102625749	CISIN_1g025092mg	XP_006485001.1	-1.50451	-2.83728	0.00242521	oxygen-evolving enhancer protein 2 chloroplastic [Citrus sinensis]
102608585	LOC102608585	CISIN_1g027048mg	XP_006493186.1	-1.18097	-2.26729	0.00099	small heat shock protein chloroplastic isoform X1 [Citrus sinensis]
102577948	PSAE	CISIN_1g032316mg	NP_001275778.1	-1.12912	-2.18726	0.0218966	PSI reaction center subunit III [Citrus sinensis]
102609071	LOC102609071	CISIN_1g032269mg	XP_006471012.1	-1.12286	-2.17778	0.0435517	ferredoxin [Citrus sinensis]
102617602	LOC102617602	CISIN_1g031218mg	XP_006486450.1	-1.11217	-2.16171	0.0826355	18.1 kDa class I heat shock protein-like [Citrus sinensis]
102620921	LOC102620921	CISIN_1g031376mg	XP_006480907.1	-1.01083	-2.01506	0.000869	uncharacterized protein LOC102620921 isoform X2 [Citrus sinensis]
102630057	LOC102630057	CISIN_1g011914mg	XP_006480857.1	-0.973408	-1.96347	0.0237157	ribulose bisphosphate carboxylase/oxygenase activase 2 chloroplastic [Citrus sinensis]
102620317	LOC102620317	CISIN_1g026780mg	XP_006467954.1	-0.959174	-1.9442	0.0111648	oxygen-evolving enhancer protein 3-2 chloroplastic [Citrus sinensis]
102630544	LOC102630544	CISIN_1g028798mg	XP_006478285.1	-0.949098	-1.93067	0.0161749	22.0 kDa heat shock protein [Citrus sinensis]
102609364	LOC102609364	CISIN_1g032230mg	XP_006471013.1	-0.92282	-1.89582	0.0476648	ferredoxin leaf L-A-like [Citrus sinensis]
102578062	PSADB	CISIN_1g028581mg	NP_001275862.1	-0.918687	-1.89039	0.0268968	PSI reaction center subunit II [Citrus sinensis]
102625591	LOC102625591	CISIN_1g043296mg	XP_006493389.1	-0.901923	-1.86856	0.0451374	heat shock 70 kDa protein 5-like [Citrus sinensis]
102626375	LOC102626375	CISIN_1g007522mg	XP_006493243.1	-0.900698	-1.86697	0.0131907	protein DEK [Citrus sinensis]
102577987	DHN	CISIN_1g026736mg	XP_006473752.1	-0.868061	-1.82521	0.0126272	dehydrin isoform X1 [Citrus sinensis]
102627754	LOC102627754	CISIN_1g021202mg	XP_006475748.1	-0.867341	-1.8243	0.0535165	ABC transporter F family member 4 [Citrus sinensis]
102610883	LOC102610883	CISIN_1g018326mg	XP_006474808.1	-0.859696	-1.81466	0.0272336	fructose-bisphosphate aldolase cytoplasmic isozyme 1 [Citrus sinensis]
102622429	LOC102622429	CISIN_1g025954mg	XP_006469729.1	-0.851832	-1.80479	1.46e-05	cysteine-rich repeat secretory protein 38 [Citrus sinensis]
102620461	LOC102620461	CISIN_1g029999mg	XP_006481080.1	-0.851417	-1.80427	0.0579807	uncharacterized protein LOC102620461 [Citrus sinensis]
102611520	LOC102611520	CISIN_1g019272mg	XP_015388541.1	-0.827486	-1.77459	0.0131553	auxin-induced protein PCNT115-like isoform X1 [Citrus sinensis]
102624529	LOC102624529	CISIN_1g026695mg	XP_006465333.1	-0.821447	-1.76718	0.00528788	26.5 kDa heat shock protein mitochondrial [Citrus sinensis]
102616455	LOC102616455	CISIN_1g019915mg	XP_006470328.1	-0.820884	-1.76649	0.0453964	beta carbonic anhydrase 1 chloroplastic-like isoform X2 [Citrus sinensis]
102623979	LOC102623979	CISIN_1g006085mg	XP_006489371.1	-0.79983	-1.7409	0.0229941	primary amine oxidase 2-like [Citrus sinensis]
102622286	LOC102622286	CISIN_1g013648mg	XP_006483365.1	-0.794853	-1.7349	0.134118	protein WVD2-like 6 isoform X1 [Citrus sinensis]
102626899	LOC102626899	CISIN_1g023956mg	XP_006481103.1	-0.782259	-1.71982	0.0409389	ferritin-3 chloroplastic [Citrus sinensis]
102606859	LOC102606859	CISIN_1g031533mg	XP_006474456.1	-0.780941	-1.71825	0.0268819	17.3 kDa class II heat shock protein-like [Citrus sinensis]
102630008	LOC102630008	CISIN_1g027026mg	XP_006469964.1	-0.769348	-1.7045	0.0119853	small heat shock protein chloroplastic [Citrus sinensis]
102611675	LOC102611675	CISIN_1g022412mg	XP_006475870.1	-0.765583	-1.70006	0.0132648	methyl-CpG-binding domain-containing protein 11 [Citrus sinensis]
102614826	LOC102614826	CISIN_1g033183mg	XP_006475013.1	-0.75913	-1.69247	0.0383413	uncharacterized protein LOC102614826 [Citrus sinensis]
102607844	LOC102607844	CISIN_1g036567mg	XP_006479153.1	-0.738493	-1.66843	0.0100017	protein SRC1-like [Citrus sinensis]
102622372	LOC102622372	CISIN_1g025588mg	XP_006480586.1	-0.730449	-1.65915	0.0119383	L-ascorbate peroxidase 2 cytosolic [Citrus sinensis]
112495491	LOC112495491	CISIN_1g005099mg	XP_024948924.1	-0.721892	-1.64934	0.00160813	heat shock 70 kDa protein 6 chloroplastic [Citrus sinensis]
102607200	LOC102607200	CISIN_1g030842mg	XP_006489398.1	-0.711522	-1.63753	0.0456636	preprotein translocase subunit SECE1 [Citrus sinensis]
102622950	LOC102622950	CISIN_1g022480mg	XP_006494810.1	-0.706997	-1.6324	0.00290962	ACT domain-containing protein DS12 chloroplastic isoform X2 [Citrus sinensis]
102612413	LOC102612413	CISIN_1g026476mg	XP_006489247.1	-0.684228	-1.60684	0.0197767	endo-1 3;1 4-beta-D-glucanase-like isoform X1 [Citrus sinensis]
102608313	LOC102608313	CISIN_1g031515mg	XP_006474461.1	-0.674625	-1.59618	0.0375962	17.7 kDa class II heat shock protein [Citrus sinensis]
102608828	LOC102608828	CISIN_1g019043mg	XP_006484785.1	-0.674038	-1.59553	0.0120282	uncharacterized protein LOC102608828 isoform X1 [Citrus sinensis]
102617082	LOC102617082	CISIN_1g031225mg	XP_006477416.1	-0.67332	-1.59474	0.0141178	60S ribosomal protein L24 [Citrus sinensis]
102609479	LOC102609479	CISIN_1g017915mg	XP_006477112.1	-0.672746	-1.5941	0.0358056	RGG repeats nuclear RNA binding protein A isoform X1 [Citrus sinensis]
102609060	LOC102609060	CISIN_1g007806mg	XP_006490382.2	-0.669224	-1.59022	0.00655928	low-temperature-induced 65 kDa protein [Citrus sinensis]
102626814	LOC102626814	CISIN_1g029550mg	XP_006484516.1	-0.668065	-1.58894	0.031989	thioredoxin X chloroplastic [Citrus sinensis]
102628020	LOC102628020	CISIN_1g031500mg	XP_006492865.1	-0.66516	-1.58574	0.00309085	late embryogenesis abundant protein 46-like [Citrus sinensis]
102612527	LOC102612527	CISIN_1g034001mg	XP_006469189.1	-0.639294	-1.55757	0.02396	MLP-like protein 43 [Citrus sinensis]
102631055	LOC102631055	CISIN_1g033674mg	XP_006478015.1	-0.62687	-1.54421	0.00109735	probable glutathione S-transferase [Citrus sinensis]
102622610	LOC102622610	CISIN_1g020412mg	XP_006466258.1	-0.617211	-1.53391	0.0109069	peroxidase 17 [Citrus sinensis]
102624858	LOC102624858	CISIN_1g0192781mg	XP_006473096.1	-0.614834	-1.53138	0.016516	peroxidase 12 [Citrus sinensis]
102627015	LOC102627015	CISIN_1g0316021mg	XP_024952656.1	-0.611694	-1.52805	0.006812	17.4 kDa class III heat shock protein [Citrus sinensis]
102629174	LOC102629174	CISIN_1g005707mg	XP_006475667.1	-0.611463	-1.52781	0.0196209	uncharacterized protein LOC102629174 [Citrus sinensis]
102610762	LOC102610762	CISIN_1g024892mg	XP_006473233.1	-0.611335	-1.52767	0.0143223	ATP synthase subunit delta chloroplastic [Citrus sinensis]
102616579	LOC102616579	CISIN_1g005321mg	XP_006476504.1	-0.606047	-1.52208	0.0102979	heat shock protein 83-like [Citrus sinensis]
102621999	LOC102621999	CISIN_1g012885mg	XP_006486883.1	-0.602652	-1.51851	0.0136458	probable zinc metallopeptidase EGY3 chloroplastic [Citrus sinensis]
102629868	LOC102629868	CISIN_1g020607mg	XP_006481614.1	-0.602193	-1.51802	0.0316038	33 kDa ribonucleoprotein chloroplastic [Citrus sinensis]
102620028	LOC102620028	CISIN_1g031365mg	XP_006488422.1	-0.602076	-1.5179	0.347142	17.3 kDa class I heat shock protein-like [Citrus sinensis]
102607239	LOC102607239	CISIN_1g029270mg	XP_006476656.1	-0.596462	-1.512	0.00197468	uncharacterized protein LOC102607239 [Citrus sinensis]
102613242	LOC102613242	CISIN_1g004476mg	XP_006471158.1	-0.594135	-1.50957	0.0184066	SART-1 family protein DOT2 [Citrus sinensis]
102629975	LOC102629975	CISIN_1g025577mg	XP_006485870.1	-0.592921	-1.5083	0.000657	chlorophyll a-b binding protein 6 chloroplastic [Citrus sinensis]
102614876	LOC102614876	CISIN_1g007985mg	XP_006488046.1	-0.591751	-1.50708	4.65e-05	ruBisCO large subunit-binding protein subunit alpha [Citrus sinensis]
102626990	LOC102626990	CISIN_1g032633mg	XP_006477999.1	-0.591451	-1.50676	0.0275804	photosystem II 10 kDa polypeptide chloroplastic [Citrus sinensis]
102609440	LOC102609440	CISIN_1g038680mg	XP_024958521.1	-0.586285	-1.50138	0.0104563	bifunctional bis(5'-adenosyl)-triphosphatase/adenylylsulfatase FHIT-like [Citrus sinensis]
102617863	LOC102617863	CISIN_1g017492mg	XP_006477967.1	-0.585156	-1.5002	0.00751945	(S)-2-hydroxy-acid oxidase GLO1 [Citrus sinensis]
102630138	LOC102630138	CISIN_1g024380mg	XP_006495232.1	-0.584886	-1.49992	0.0346629	lectin [Citrus sinensis]
102631003	LOC102631003	CISIN_1g028468mg	XP_006490118.1	-0.584194	-1.4992	0.0109248	heat shock 22 kDa protein mitochondrial [Citrus sinensis]
102613872	LOC102613872	CISIN_1g016265mg	XP_006483850.1	-0.583576	-1.49856	0.00918242	2-methylene-furan-3-one reductase-like [Citrus sinensis]
102608150	LOC102608150	CISIN_1g024422mg	XP_006484100.1	-0.582099	-1.49703	0.034021	chlorophyll a-b binding protein chloroplastic [Citrus sinensis]
102625626	LOC102625626	CISIN_1g030573mg	XP_006478801.1	-0.581007	-1.49589	0.0433728	peptidyl-prolyl cis-trans isomerase FKBP16-3 chloroplastic [Citrus sinensis]
102607448	LOC102607448	CISIN_1g0311091mg	XP_006478291.1	-0.580852	-1.49573	0.000342	uncharacterized protein LOC102607448 [Citrus sinensis]
102628345	LOC102628345	CISIN_1g015111mg	XP_006480932.1	-0.580608	-1.49548	0.00836486	fructose-1 6-bisphosphatase chloroplastic [Citrus sinensis]
102614737	LOC102614737	CISIN_1g046920mg	XP_006479908.1	-0.580511	-1.49538	0.0219207	glutathione S-transferase F6 [Citrus sinensis]
102617772	LOC102617772	CISIN_1g009648mg	XP_006479363.1	-0.576266	-1.49099	0.00149966	protein TIC 62 chloroplastic-like isoform X1 [Citrus sinensis]
102628983	LOC102628983	CISIN_1g022332mg	XP_006471887.1	-0.573852	-1.48849	0.007944	UPF0603 protein At1g54780 chloroplastic isoform X1 [Citrus sinensis]
102624143	LOC102624143	CISIN_1g047736mg	XP_006483463.1	-0.565615	-1.48002	0.0385178	muscle M-line assembly protein unc-89 [Citrus sinensis]
102617301	LOC102617301	CISIN_1g012238mg	XP_006483438.1	-0.565131	-1.47952	0.00571463	aspartate aminotransferase chloroplastic isoform X2 [Citrus sinensis]
102627823	LOC102627823	CISIN_1g001380mg	XP_006472221.1	-0.563046	-1.47739	0.0158721	protein SUPPRESSOR OF QUENCHING 1 chloroplastic [Citrus sinensis]
102610695	LOC102610695	CISIN_1g017042mg	XP_006480465.1	-0.555531	-1.46971	0.0483404	probable transcription factor At1g11510 isoform X1 [Citrus sinensis]
102610576	LOC102610576	CISIN_1g026590mg	XP_006475299.1	-0.555385	-1.46956	0.0669312	photosynthetic NDH subunit of lumenal location 3 chloroplastic [Citrus sinensis]
102610037	LOC102610037	CISIN_1g023440mg	XP_006491985.1	-0.551465	-1.46557	0.00590096	thylakoid lumenal 17.4 kDa protein chloroplastic [Citrus sinensis]
102612014	LOC102612014	CISIN_1g019593mg	XP_006489499.1	-0.551175	-1.46528	0.0371807	rRNA-processing protein EFG1 isoform X1 [Citrus sinensis]
102623265	LOC102623265	CISIN_1g017568mg	XP_006482634.1	-0.549741	-1.46382	0.0101257	uncharacterized protein At5g39570 [Citrus sinensis]
102606725	LOC102606725	CISIN_1g033813mg	XP_006470630.1	-0.548514	-1.46258	0.0511722	photosystem II 5 kDa protein chloroplastic [Citrus sinensis]
102615778	LOC102615778	CISIN_1g018811mg	XP_006492678.1	-0.548026	-1.46208	0.00724179	peroxidase A2 [Citrus sinensis]
102622490	LOC102622490	CISIN_1g038431mg	XP_006487561.1	-0.545541	-1.45957	0.00252155	peptidyl-prolyl cis-trans isomerase FKBP19 chloroplastic isoform X1 [Citrus sinensis]
102614363	LOC102614363	CISIN_1g031294mg	XP_006485430.1	-0.544439	-1.45845	0.0185715	glycine cleavage system H protein mitochondrial [Citrus sinensis]
102612554	LOC102612554	CISIN_1g030165mg	XP_015384179.1	-0.544104	-1.45811	0.0165374	thioredoxin M-type chloroplastic-like [Citrus sinensis]
4271212	atpB	atpB	YP_740482.1	-0.534126	-1.44806	0.00814214	ATP synthase CF1 beta subunit (chloroplast) [Citrus sinensis]
102625669	LOC102625669	CISIN_1g032181mg	XP_006488268.1	-0.534082	-1.44802	0.0583735	histone H2B.3 [Citrus sinensis]
102621778	LOC102621778	CISIN_1g007132mg	XP_006477743.1	-0.534022	-1.44796	0.00319681	peptide-N4-(N-acetyl-beta-glucosaminyl)asparagine amidase A-like isoform X1 [Citrus sinensis]
102620452	LOC102620452	CISIN_1g046258mg	XP_006477653.1	-0.533749	-1.44769	0.00339799	chaperone protein ClpB1 [Citrus sinensis]
102612306	LOC102612306	CISIN_1g020639mg	XP_006467367.2	-0.530854	-1.44478	0.0621008	plastid-lipid-associated protein chloroplastic [Citrus sinensis]
102612734	LOC102612734	CISIN_1g048274mg	XP_006471453.1	-0.530712	-1.44464	0.00791251	phosphoribulokinase chloroplastic [Citrus sinensis]
102609334	LOC102609334	CISIN_1g027367mg	XP_006466480.1	-0.528491	-1.44242	0.0327719	uncharacterized protein LOC102609334 isoform X1 [Citrus sinensis]
102620533	LOC102620533	CISIN_1g018405mg	XP_006493515.1	-0.525575	-1.43951	0.0303491	anthranilate N-methyltransferase-like [Citrus sinensis]
102631066	LOC102631066	CISIN_1g016293mg	XP_006480695.1	-0.524552	-1.43849	0.0222351	phosphoglycolate phosphatase 1B chloroplastic [Citrus sinensis]
102616478	LOC102616478	CISIN_1g021596mg	XP_006473525.1	-0.524315	-1.43825	0.00898499	isoflavone reductase homolog TP7-like [Citrus sinensis]
102615667	LOC102615667	CISIN_1g0266911mg	XP_006491639.1	-0.523507	-1.43745	0.0921152	photosystem II repair protein PSB27-H1 chloroplastic [Citrus sinensis]
102610429	LOC102610429	CISIN_1g046044mg	XP_006466484.1	-0.522376	-1.43632	0.0237283	peroxidase 51-like [Citrus sinensis]
102614650	LOC102614650	CISIN_1g0235891mg	XP_006483854.1	-0.522019	-1.43596	0.00887078	carbonic anhydrase 2 isoform X3 [Citrus sinensis]
102620211	LOC102620211	CISIN_1g020619mg	XP_006489185.1	-0.521758	-1.4357	0.0391224	peroxidase 24-like [Citrus sinensis]
102617521	LOC102617521	CISIN_1g024925mg	XP_006487404.1	-0.520074	-1.43403	0.0136905	triosephosphate isomerase chloroplastic [Citrus sinensis]
102622651	LOC102622651	CISIN_1g030950mg	XP_006473724.1	-0.514928	-1.42892	0.0132571	plastocyanin [Citrus sinensis]
102620682	LOC102620682	CISIN_1g029569mg	XP_006469548.1	-0.512001	-1.42603	0.0500451	uncharacterized protein LOC102620682 [Citrus sinensis]
102613434	LOC102613434	CISIN_1g020905mg	XP_006493202.1	-0.510651	-1.42469	0.00743451	ribosome-binding factor PSRP1 chloroplastic [Citrus sinensis]
102621920	LOC102621920	CISIN_1g032466mg	XP_006468888.1	-0.510384	-1.42443	0.0507276	light-regulated protein 1 chloroplastic [Citrus sinensis]
102624325	LOC102624325	CISIN_1g016237mg	XP_006481937.1	-0.509645	-1.4237	0.0547919	protein DJ-1 homolog D isoform X2 [Citrus sinensis]
102625888	LOC102625888	CISIN_1g038511mg	XP_015381136.1	-0.508322	-1.4224	0.13241	LOW QUALITY PROTEIN: heat shock 70 kDa protein [Citrus sinensis]
102620359	LOC102620359	CISIN_1g048464mg	XP_006477738.1	-0.507277	-1.42137	0.00365108	epidermis-specific secreted glycoprotein EP1-like [Citrus sinensis]
102626642	LOC102626642	CISIN_1g023621mg	XP_006488000.1	-0.504632	-1.41876	0.00468172	superoxide dismutase [Cu-Zn] chloroplastic [Citrus sinensis]
102619559	LOC102619559	CISIN_1g047288mg	XP_006469215.1	-0.504603	-1.41873	0.0104408	pectinesterase [Citrus sinensis]
102611091	LOC102611091	CISIN_1g028962mg	XP_015386361.1	-0.503888	-1.41803	0.0292285	photosystem II reaction center PSB28 protein chloroplastic isoform X2 [Citrus sinensis]
102624310	LOC102624310	CISIN_1g009278mg	XP_006477255.1	-0.502864	-1.41702	0.0171681	hsp70-Hsp90 organizing protein 3-like [Citrus sinensis]
102620552	LOC102620552	CISIN_1g027488mg	XP_006475256.1	-0.502427	-1.41659	0.0954574	multiple organellar RNA editing factor 9 chloroplastic [Citrus sinensis]
102609956	LOC102609956	CISIN_1g025377mg	XP_006474467.1	-0.499119	-1.41335	0.0223932	PHD finger protein ALFIN-LIKE 4 [Citrus sinensis]
102625686	LOC102625686	CISIN_1g020174mg	XP_006490701.1	-0.494427	-1.40876	0.028179	non-functional NADPH-dependent codeinone reductase 2-like [Citrus sinensis]
102622317	LOC102622317	CISIN_1g0264162mg	XP_006488852.1	-0.49247	-1.40685	0.0158433	probable bifunctional TENA-E protein isoform X1 [Citrus sinensis]
102609733	LOC102609733	CISIN_1g006194mg	XP_006472078.1	-0.489338	-1.4038	0.0268659	luminal-binding protein 5 isoform X1 [Citrus sinensis]
102625936	LOC102625936	CISIN_1g018474mg	XP_006485457.1	-0.484811	-1.3994	0.0407792	protein STRICTOSIDINE SYNTHASE-LIKE 4-like [Citrus sinensis]
102626141	LOC102626141	CISIN_1g029976mg	XP_006489464.1	-0.482881	-1.39753	0.00958809	early light-induced protein 1 chloroplastic [Citrus sinensis]
102628028	LOC102628028	CISIN_1g046262mg	XP_006472399.1	-0.482045	-1.39672	0.0880703	uncharacterized protein LOC102628028 [Citrus sinensis]
102620733	LOC102620733	CISIN_1g023449mg	XP_006482451.1	-0.480698	-1.39542	0.032995	riboflavin synthase [Citrus sinensis]
102620619	LOC102620619	CHS3	XP_006472745.1	-0.477357	-1.39219	0.0419073	chalcone synthase-like [Citrus sinensis]
102615475	LOC102615475	CISIN_1g018873mg	XP_006492677.1	-0.476681	-1.39154	0.0464763	peroxidase 15-like [Citrus sinensis]
102625227	LOC102625227	CISIN_1g032762mg	XP_006469561.1	-0.476005	-1.39089	0.085101	glycine-rich protein-like [Citrus sinensis]
102627842	LOC102627842	CISIN_1g028863mg	XP_006477681.1	-0.46805	-1.38324	0.0128317	uncharacterized protein LOC102627842 [Citrus sinensis]
102620737	LOC102620737	CISIN_1g026011mg	XP_006483536.1	-0.468001	-1.38319	0.0195855	probable phospholipid hydroperoxide glutathione peroxidase [Citrus sinensis]
102608147	LOC102608147	CISIN_1g025070mg	XP_006482842.1	-0.467232	-1.38245	0.020037	30S ribosomal protein 2 chloroplastic [Citrus sinensis]
4271125	psbB	psbB	YP_740502.1	-0.466514	-1.38177	0.0143777	photosystem II CP47 chlorophyll apoprotein (chloroplast) [Citrus sinensis]
102631380	LOC102631380	CISIN_1g0106561mg	XP_006481710.1	-0.465163	-1.38047	0.00807145	lysosomal Pro-X carboxypeptidase-like [Citrus sinensis]
102627248	LOC102627248	CISIN_1g028327mg	XP_006472867.1	-0.464452	-1.37979	0.0443145	NAD(P)H-quinone oxidoreductase subunit M chloroplastic [Citrus sinensis]
102622697	LOC102622697	CISIN_1g022816mg	XP_006465326.1	-0.464225	-1.37958	0.0131984	methyl-CpG-binding domain-containing protein 11 [Citrus sinensis]
102629224	LOC102629224	CISIN_1g008099mg	XP_006467340.1	-0.461982	-1.37743	0.00816698	transcription initiation factor IIF subunit alpha isoform X2 [Citrus sinensis]
102577965	GSTU1	GSTU1	NP_001275790.1	-0.460009	-1.37555	0.0837769	glutathione S-transferase [Citrus sinensis]
102629866	LOC102629866	CISIN_1g027122mg	XP_006481028.1	-0.45873	-1.37433	0.00703779	uncharacterized protein LOC102629866 isoform X1 [Citrus sinensis]
102624726	LOC102624726	CISIN_1g019871mg	XP_006488948.1	-0.456581	-1.37229	0.0149556	protein MET1 chloroplastic [Citrus sinensis]
102606603	LOC102606603	CISIN_1g015888mg	XP_006487372.1	-0.45591	-1.37165	0.0158085	fructose-bisphosphate aldolase 1 chloroplastic [Citrus sinensis]
102623114	LOC102623114	CISIN_1g005003mg	XP_006468980.1	-0.453963	-1.3698	0.00800696	ATP-dependent zinc metalloprotease FTSH 2 chloroplastic isoform X1 [Citrus sinensis]
102614652	LOC102614652	CISIN_1g031781mg	XP_006484805.1	-0.453035	-1.36892	0.0301677	peptidyl-prolyl cis-trans isomerase FKBP15-1 [Citrus sinensis]
102628687	LOC102628687	CISIN_1g024432mg	XP_006490024.1	-0.448196	-1.36433	0.014283	peptide methionine sulfoxide reductase A1 [Citrus sinensis]
102626995	LOC102626995	CISIN_1g033947mg	XP_006480440.1	-0.447404	-1.36358	0.047416	thioredoxin F-type chloroplastic-like [Citrus sinensis]
102630327	LOC102630327	CISIN_1g007374mg	XP_006473486.1	-0.443769	-1.36015	0.0188179	glucose-6-phosphate isomerase cytosolic 2B [Citrus sinensis]
102621218	LOC102621218	CISIN_1g029866mg	XP_006464740.1	-0.44309	-1.35951	0.0294362	uncharacterized protein LOC102621218 [Citrus sinensis]
102620446	LOC102620446	CISIN_1g028030mg	XP_006474598.1	-0.43972	-1.35634	0.0172561	peroxiredoxin Q chloroplastic [Citrus sinensis]
102630153	LOC102630153	CISIN_1g037642mg	XP_006479410.1	-0.437111	-1.35389	0.1282	uncharacterized protein LOC102630153 [Citrus sinensis]
102630292	LOC102630292	CISIN_1g008722mg	XP_006467993.1	-0.436824	-1.35362	0.0456821	pectinesterase-like [Citrus sinensis]
102608872	LOC102608872	CISIN_1g0199352mg	XP_006470726.1	-0.433411	-1.35042	6.58e-05	sanguinarine reductase isoform X1 [Citrus sinensis]
102617946	LOC102617946	CISIN_1g042390mg	XP_006473618.1	-0.433093	-1.35013	0.00945134	protein IQ-DOMAIN 32 [Citrus sinensis]
102618343	LOC102618343	CISIN_1g0082821mg	XP_006481752.1	-0.430913	-1.34809	0.00742397	signal recognition particle 54 kDa protein chloroplastic [Citrus sinensis]
102607123	LOC102607123	CISIN_1g020394mg	XP_015383686.1	-0.427327	-1.34474	0.0337805	uncharacterized protein LOC102607123 [Citrus sinensis]
102622394	LOC102622394	CISIN_1g016424mg	XP_006486803.1	-0.426809	-1.34426	0.0458279	malate dehydrogenase glyoxysomal isoform X1 [Citrus sinensis]
102609677	LOC102609677	CISIN_1g002335mg	XP_006483834.1	-0.425335	-1.34288	0.0483425	RNA-binding protein 25 isoform X1 [Citrus sinensis]
102610025	LOC102610025	CISIN_1g031707mg	XP_006468671.1	-0.418767	-1.33678	0.0494888	ferredoxin-thioredoxin reductase variable chain-like [Citrus sinensis]
102611886	LOC102611886	CISIN_1g044173mg	XP_006480712.1	-0.418676	-1.3367	0.0185221	uncharacterized acetyltransferase At3g50280-like isoform X1 [Citrus sinensis]
102625481	LOC102625481	CISIN_1g015895mg	XP_006486727.1	-0.41586	-1.33409	0.00283117	glycerate dehydrogenase [Citrus sinensis]
102620413	LOC102620413	CISIN_1g013743mg	XP_006492150.1	-0.414605	-1.33293	0.0291896	chaperonin CPN60-2 mitochondrial [Citrus sinensis]
102617209	LOC102617209	CISIN_1g019324mg	XP_006482176.1	-0.414146	-1.33251	0.00827921	EEF1A lysine methyltransferase 2 [Citrus sinensis]
102607943	LOC102607943	CISIN_1g000335mg	XP_006476736.1	-0.412274	-1.33078	0.0237351	uncharacterized protein LOC102607943 isoform X1 [Citrus sinensis]
102614816	LOC102614816	CISIN_1g008033mg	XP_006473247.1	-0.411755	-1.3303	0.0118124	patellin-3 [Citrus sinensis]
102629135	LOC102629135	CISIN_1g018188mg	XP_006467989.1	-0.409948	-1.32864	0.0423821	thiamine thiazole synthase 2 chloroplastic [Citrus sinensis]
102621724	LOC102621724	CISIN_1g0430222mg	XP_006466953.1	-0.409882	-1.32858	0.0181845	ferredoxin--NADP reductase leaf-type isozyme chloroplastic [Citrus sinensis]
102613371	LOC102613371	CISIN_1g016689mg	XP_006476057.1	-0.409503	-1.32823	0.0164941	probable lactoylglutathione lyase chloroplastic isoform X2 [Citrus sinensis]
102608197	LOC102608197	CISIN_1g024003mg	XP_006491134.1	-0.408916	-1.32769	0.00289289	uncharacterized protein LOC102608197 isoform X1 [Citrus sinensis]
102629953	LOC102629953	CISIN_1g020924mg	XP_006480211.1	-0.407411	-1.3263	0.0750278	cinnamoyl-CoA reductase 2 [Citrus sinensis]
102629780	LOC102629780	CISIN_1g025977mg	XP_006486048.1	-0.40391	-1.32309	0.0113651	psbP-like protein 1 chloroplastic [Citrus sinensis]
102609752	LOC102609752	CISIN_1g008975mg	XP_006475774.1	-0.402246	-1.32156	0.0307239	3-ketoacyl-CoA synthase 11 [Citrus sinensis]
107174216	LOC107174216	CISIN_1g018871mg	XP_006492674.1	-0.401985	-1.32132	0.0362458	peroxidase E5-like [Citrus sinensis]
102608952	LOC102608952	CISIN_1g044905mg	XP_024958163.1	-0.401097	-1.32051	0.00963664	protein plastid transcriptionally active 16 chloroplastic [Citrus sinensis]
102629991	LOC102629991	CISIN_1g017613mg	XP_006467433.1	-0.400675	-1.32013	0.0206276	ATP synthase gamma chain chloroplastic [Citrus sinensis]
102626023	LOC102626023	CISIN_1g032153mg	XP_006481510.1	-0.400118	-1.31962	0.0662588	photosystem I subunit O [Citrus sinensis]
102616249	LOC102616249	CISIN_1g026929mg	XP_006468422.1	-0.397757	-1.31746	0.0489543	photosystem I reaction center subunit III chloroplastic [Citrus sinensis]
102623016	LOC102623016	CISIN_1g017067mg	XP_006468448.1	-0.396548	-1.31635	0.0264219	CBBY-like protein isoform X1 [Citrus sinensis]
102629092	LOC102629092	CISIN_1g032460mg	XP_006476458.1	-0.395906	-1.31577	0.0383258	uncharacterized protein LOC102629092 isoform X1 [Citrus sinensis]
102628108	LOC102628108	CISIN_1g027198mg	XP_006470616.1	-0.395779	-1.31565	0.0321863	chaperonin-like RbcX protein 2 chloroplastic [Citrus sinensis]
102612875	LOC102612875	CISIN_1g023857mg	XP_006479713.1	-0.395628	-1.31552	0.0133342	ribosome-recycling factor chloroplastic [Citrus sinensis]
102609846	LOC102609846	CISIN_1g019961mg	XP_006473767.1	-0.394337	-1.31434	0.0167065	uncharacterized protein LOC102609846 [Citrus sinensis]
102626305	LOC102626305	CISIN_1g044737mg	XP_006477263.1	-0.392234	-1.31242	0.0120646	FAM10 family protein At4g22670 [Citrus sinensis]
102616406	LOC102616406	CISIN_1g002068mg	XP_006482689.1	-0.391304	-1.31158	0.010262	chaperone protein ClpB3 chloroplastic isoform X1 [Citrus sinensis]
102621606	LOC102621606	CISIN_1g031937mg	XP_006488428.1	-0.390313	-1.31068	0.162874	18.1 kDa class I heat shock protein [Citrus sinensis]
102618377	LOC102618377	CISIN_1g015907mg	XP_015382533.1	-0.390228	-1.3106	0.00959222	uncharacterized protein LOC102618377 isoform X1 [Citrus sinensis]
102630113	LOC102630113	CISIN_1g032973mg	XP_006492335.1	-0.388185	-1.30875	0.0396042	calvin cycle protein CP12-2 chloroplastic [Citrus sinensis]
107176422	LOC107176422	CISIN_1g037294mg	XP_015384413.1	-0.382333	-1.30345	0.0397269	18.5 kDa class IV heat shock protein [Citrus sinensis]
102612434	LOC102612434	CISIN_1g018578mg	XP_006492896.1	-0.37918	-1.3006	0.0352029	ankyrin repeat domain-containing protein 2B-like [Citrus sinensis]
102620384	LOC102620384	CISIN_1g007586mg	XP_006486371.1	0.378923	1.30037	0.0077738	coronatine-insensitive protein 1 [Citrus sinensis]
102621774	LOC102621774	CISIN_1g016653mg	XP_006476974.1	0.379301	1.30071	0.016385	26S proteasome non-ATPase regulatory subunit 6 homolog [Citrus sinensis]
102610652	LOC102610652	CISIN_1g015272mg	XP_006490863.1	0.379942	1.30129	0.0015783	phosphatidate cytidylyltransferase 4 chloroplastic [Citrus sinensis]
102630209	LOC102630209	CISIN_1g037797mg	XP_006470712.1	0.38031	1.30162	0.0126967	uncharacterized protein LOC102630209 [Citrus sinensis]
102611568	LOC102611568	CISIN_1g018379mg	XP_006474383.1	0.380774	1.30204	0.0422907	protein SRG1 [Citrus sinensis]
102619232	LOC102619232	CISIN_1g027703mg	XP_006484821.1	0.380834	1.30209	0.0261171	ras-related protein RABA5b [Citrus sinensis]
102607596	LOC102607596	CISIN_1g038533mg	NP_001306987.1	0.380903	1.30216	0.0493712	protein TRANSPARENT TESTA GLABRA 1 [Citrus sinensis]
102608962	LOC102608962	CISIN_1g0196392mg	XP_006468479.1	0.380979	1.30223	0.00111675	uncharacterized protein LOC102608962 [Citrus sinensis]
102620842	LOC102620842	CISIN_1g023916mg	XP_006484987.1	0.381218	1.30244	0.0291122	transmembrane protein 56-like isoform X1 [Citrus sinensis]
102619970	LOC102619970	CISIN_1g016467mg	XP_006473077.1	0.381302	1.30252	0.0107291	60S ribosomal protein L3 [Citrus sinensis]
102611317	LOC102611317	CISIN_1g003776mg	XP_006465082.1	0.381664	1.30284	0.0266939	probable methyltransferase PMT26 [Citrus sinensis]
102612679	LOC102612679	CISIN_1g005738mg	XP_024955564.1	0.381767	1.30294	0.0345432	ATP-dependent zinc metalloprotease FTSH 10 mitochondrial-like [Citrus sinensis]
4271167	ycf2	ycf2-A	YP_740519.1	0.382075	1.30321	0.0538468	hypothetical chloroplast RF2 (chloroplast) [Citrus sinensis]
102629591	LOC102629591	CISIN_1g045846mg	XP_006482318.1	0.382106	1.30324	0.0260748	uncharacterized protein LOC102629591 [Citrus sinensis]
102613044	LOC102613044	CISIN_1g0065302mg	XP_006492527.1	0.382171	1.3033	0.0023834	probable acyl-activating enzyme 16 chloroplastic isoform X4 [Citrus sinensis]
102616719	LOC102616719	CISIN_1g021268mg	XP_006466238.1	0.382385	1.3035	0.0089131	uncharacterized protein LOC102616719 [Citrus sinensis]
102608841	LOC102608841	CISIN_1g0453551mg	XP_006465444.1	0.382672	1.30375	0.0185949	N-terminal acetyltransferase A complex auxiliary subunit NAA15 [Citrus sinensis]
102630329	LOC102630329	CISIN_1g016507mg	XP_006473751.1	0.382751	1.30383	0.00792165	alcohol dehydrogenase-like 7 isoform X1 [Citrus sinensis]
102616450	LOC102616450	CISIN_1g011659mg	XP_006491165.1	0.382975	1.30403	0.0153901	probable polygalacturonase [Citrus sinensis]
102617259	LOC102617259	CISIN_1g025904mg	XP_006492294.1	0.383616	1.30461	0.0127727	IAA-alanine resistance protein 1 [Citrus sinensis]
107175788	LOC107175788	CISIN_1g003387mg	XP_024955718.1	0.384493	1.3054	0.00630371	probable disease resistance protein At1g58390 [Citrus sinensis]
102611593	LOC102611593	CISIN_1g016334mg	XP_006483596.1	0.384519	1.30542	0.0341188	uncharacterized protein LOC102611593 [Citrus sinensis]
102618361	LOC102618361	CISIN_1g045338mg	XP_006464390.2	0.385871	1.30665	0.0884918	60S ribosomal protein L37a [Citrus sinensis]
102627471	LOC102627471	CISIN_1g0009122mg	XP_006483292.1	0.386568	1.30728	0.0441566	phospholipid-transporting ATPase 3 [Citrus sinensis]
102625448	LOC102625448	CISIN_1g016770mg	XP_006478076.1	0.386717	1.30742	0.0646318	uncharacterized membrane protein C776.05-like [Citrus sinensis]
102630269	LOC102630269	CISIN_1g0041461mg	XP_006485871.1	0.386961	1.30764	0.0332696	uncharacterized protein LOC102630269 isoform X1 [Citrus sinensis]
102624807	LOC102624807	CISIN_1g039965mg	XP_006486388.1	0.387273	1.30792	0.0139291	aspartic proteinase PCS1 [Citrus sinensis]
102620131	LOC102620131	CISIN_1g0013971mg	XP_006471264.1	0.387388	1.30802	0.0187383	exportin-7 isoform X1 [Citrus sinensis]
102627645	LOC102627645	CISIN_1g008146mg	XP_006474686.1	0.387446	1.30808	0.0238173	3-oxoacyl-[acyl-carrier-protein] synthase II chloroplastic-like [Citrus sinensis]
102621834	LOC102621834	CISIN_1g040957mg	XP_006491088.1	0.387788	1.30839	0.0227252	uncharacterized protein LOC102621834 isoform X2 [Citrus sinensis]
102614175	LOC102614175	CISIN_1g018080mg	XP_006482427.1	0.38803	1.30861	0.015249	LOW QUALITY PROTEIN: UDP-arabinopyranose mutase 1 [Citrus sinensis]
102615706	LOC102615706	CISIN_1g008214mg	XP_006474399.1	0.388097	1.30867	0.00136042	synaptotagmin-5 [Citrus sinensis]
102625559	LOC102625559	CISIN_1g025439mg	XP_006486032.1	0.388347	1.30889	0.037476	uncharacterized protein LOC102625559 isoform X2 [Citrus sinensis]
102620513	LOC102620513	CISIN_1g023137mg	XP_006490603.1	0.38879	1.3093	0.0342381	reticulon-like protein B3 [Citrus sinensis]
102630887	LOC102630887	UGT1	XP_006486998.1	0.388792	1.3093	0.0463409	UDP-glycosyltransferase 84B2 [Citrus sinensis]
102625916	LOC102625916	CISIN_1g001050mg	XP_006478802.1	0.388926	1.30942	0.0226946	DNA-directed RNA polymerases IV and V subunit 2-like [Citrus sinensis]
102626111	LOC102626111	CISIN_1g006506mg	XP_006481280.1	0.388963	1.30945	0.0273598	probable galacturonosyltransferase 7 isoform X1 [Citrus sinensis]
102618027	LOC102618027	CISIN_1g0053341mg	XP_006472275.1	0.389289	1.30975	0.0132837	subtilisin-like protease SBT1.7 [Citrus sinensis]
102613416	LOC102613416	CISIN_1g015091mg	XP_006468021.1	0.389852	1.31026	0.0493037	polyadenylate-binding protein RBP45 isoform X1 [Citrus sinensis]
102613940	LOC102613940	CISIN_1g029826mg	XP_006473244.1	0.390796	1.31112	0.00945902	E3 ubiquitin-protein ligase RNF170-like [Citrus sinensis]
102623459	LOC102623459	CISIN_1g016384mg	XP_006483643.1	0.390857	1.31117	0.00085	probable nucleoredoxin 3 [Citrus sinensis]
102624467	LOC102624467	CISIN_1g025808mg	XP_006470179.1	0.390956	1.31126	0.00950724	expansin-like B1 [Citrus sinensis]
102610178	LOC102610178	CISIN_1g010019mg	XP_006480137.1	0.390966	1.31127	0.0422418	armadillo repeat-containing protein 6-like [Citrus sinensis]
102616459	LOC102616459	CISIN_1g019035mg	XP_006492138.1	0.391742	1.31198	0.0472708	protein PAM71-homolog chloroplastic [Citrus sinensis]
102619087	LOC102619087	CISIN_1g008382mg	XP_006494179.1	0.391935	1.31215	0.0335865	probable E3 ubiquitin-protein ligase ARI7 [Citrus sinensis]
102616080	LOC102616080	CISIN_1g006673mg	XP_006492679.1	0.392307	1.31249	0.0556639	formate--tetrahydrofolate ligase [Citrus sinensis]
107176843	LOC107176843	CISIN_1g030698mg	XP_015385320.1	0.392576	1.31274	0.0504628	uncharacterized protein LOC107176843 [Citrus sinensis]
102617648	LOC102617648	CISIN_1g0437802mg	XP_006471468.1	0.393225	1.31333	0.0031639	26S proteasome non-ATPase regulatory subunit 13 homolog B [Citrus sinensis]
102613059	LOC102613059	CISIN_1g000885mg	XP_006494428.1	0.393524	1.3136	0.0944893	stromal processing peptidase chloroplastic isoform X1 [Citrus sinensis]
102615805	LOC102615805	CISIN_1g004762mg	XP_015385462.1	0.393668	1.31373	0.0149606	diacylglycerol kinase 1 [Citrus sinensis]
102612821	LOC102612821	CISIN_1g020889mg	XP_006489330.1	0.39379	1.31384	0.052069	peroxisomal adenine nucleotide carrier 1-like isoform X1 [Citrus sinensis]
102618414	LOC102618414	CISIN_1g0252142mg	XP_006473708.1	0.393802	1.31385	0.017908	ribonuclease P protein subunit p25-like protein [Citrus sinensis]
102614495	LOC102614495	CISIN_1g013492mg	XP_006468948.1	0.394244	1.31425	0.0666091	glyceraldehyde-3-phosphate dehydrogenase A chloroplastic [Citrus sinensis]
102621912	LOC102621912	CISIN_1g034027mg	XP_006489192.1	0.394366	1.31436	0.0186799	NADH dehydrogenase [ubiquinone] 1 alpha subcomplex subunit 8-B [Citrus sinensis]
102619611	LOC102619611	CISIN_1g008884mg	XP_006483965.1	0.394823	1.31478	0.00740018	protein PECTIC ARABINOGALACTAN SYNTHESIS-RELATED isoform X1 [Citrus sinensis]
102628539	LOC102628539	CISIN_1g000049mg	XP_024955226.1	0.39539	1.3153	0.011448	LOW QUALITY PROTEIN: protein ILITYHIA [Citrus sinensis]
102628648	LOC102628648	CISIN_1g0450231mg	XP_006483813.1	0.395607	1.3155	0.0208666	AP-1 complex subunit gamma-2-like [Citrus sinensis]
102626787	LOC102626787	CISIN_1g006212mg	XP_006494826.1	0.395644	1.31553	0.046672	D-3-phosphoglycerate dehydrogenase 2 chloroplastic-like [Citrus sinensis]
102623876	LOC102623876	CISIN_1g003199mg	XP_006487758.1	0.39594	1.3158	0.0446007	receptor protein-tyrosine kinase CEPR1 [Citrus sinensis]
102613151	LOC102613151	CISIN_1g012347mg	XP_006493944.1	0.396143	1.31599	0.0431552	tryptophan synthase beta chain 1 [Citrus sinensis]
102627856	LOC102627856	CISIN_1g036539mg	XP_006481951.1	0.396209	1.31604	0.0355609	sucrose synthase 5 [Citrus sinensis]
102620909	LOC102620909	CISIN_1g042286mg	XP_006477655.1	0.39621	1.31605	0.0564872	flavonoid 3'-monooxygenase [Citrus sinensis]
102618523	LOC102618523	CISIN_1g002059mg	XP_006477141.1	0.397081	1.31684	0.0100216	E3 ubiquitin-protein ligase HOS1 [Citrus sinensis]
102611033	LOC102611033	CISIN_1g013886mg	XP_006488483.1	0.397423	1.31715	0.0060472	uncharacterized protein LOC102611033 [Citrus sinensis]
102626983	LOC102626983	CISIN_1g0001932mg	XP_006475834.1	0.397552	1.31727	0.0059965	nuclear pore complex protein NUP205 [Citrus sinensis]
102607313	LOC102607313	CISIN_1g029721mg	XP_006490556.1	0.397913	1.3176	0.00303357	abscisic acid receptor PYL8 [Citrus sinensis]
102619550	LOC102619550	CISIN_1g015038mg	XP_006489091.1	0.398072	1.31775	0.0258899	probable histone-arginine methyltransferase 1.4 isoform X1 [Citrus sinensis]
102615957	LOC102615957	CISIN_1g018914mg	XP_024958229.1	0.398159	1.31782	0.00261026	2-hydroxyisoflavanone dehydratase-like [Citrus sinensis]
102629613	LOC102629613	CISIN_1g048614mg	XP_006486994.1	0.39818	1.31784	0.00986214	methylthioribose kinase isoform X1 [Citrus sinensis]
102631080	LOC102631080	CISIN_1g021738mg	XP_006485476.1	0.398526	1.31816	0.0470996	uricase-2 [Citrus sinensis]
102617514	LOC102617514	CISIN_1g006381mg	XP_015388153.1	0.398767	1.31838	0.00394786	heat shock cognate 70 kDa protein 2 [Citrus sinensis]
102617211	LOC102617211	CISIN_1g002031mg	XP_006483617.1	0.398833	1.31844	0.0484357	uncharacterized protein LOC102617211 [Citrus sinensis]
102615051	LOC102615051	CISIN_1g017944mg	XP_006482866.1	0.398858	1.31846	0.000959	actin-related protein 7 isoform X1 [Citrus sinensis]
102615170	LOC102615170	CISIN_1g0083001mg	XP_006465166.1	0.398989	1.31858	0.0176644	mannosyl-oligosaccharide 1 2-alpha-mannosidase MNS1 [Citrus sinensis]
102625772	LOC102625772	CISIN_1g004967mg	XP_024957802.1	0.399162	1.31874	0.00350781	neutral ceramidase 1 isoform X2 [Citrus sinensis]
102613847	LOC102613847	CISIN_1g003176mg	XP_006474392.2	0.399489	1.31904	0.0150784	uncharacterized protein LOC102613847 isoform X1 [Citrus sinensis]
102621800	LOC102621800	CISIN_1g009976mg	XP_015387424.1	0.399529	1.31908	0.010142	cytochrome P450 71A1-like [Citrus sinensis]
102619142	LOC102619142	CISIN_1g006772mg	XP_006465314.1	0.40003	1.31954	0.0108051	E3 ubiquitin-protein ligase KEG-like [Citrus sinensis]
102623304	LOC102623304	CISIN_1g010067mg	XP_006469732.1	0.400141	1.31964	0.0218091	beta-amylase [Citrus sinensis]
102627420	LOC102627420	CISIN_1g003191mg	XP_006470777.1	0.400687	1.32014	0.0119353	ferric reduction oxidase 7 chloroplastic-like [Citrus sinensis]
102611146	LOC102611146	CISIN_1g043671mg	XP_006490390.1	0.400883	1.32032	0.0109958	O-glucosyltransferase rumi homolog [Citrus sinensis]
102609505	LOC102609505	CISIN_1g037361mg	XP_006484708.1	0.401073	1.32049	0.163588	cytochrome P450 89A2-like [Citrus sinensis]
102614429	LOC102614429	CISIN_1g032863mg	XP_006473783.1	0.401146	1.32056	0.0411147	small nuclear ribonucleoprotein SmD3b [Citrus sinensis]
102622061	LOC102622061	CISIN_1g012242mg	XP_006478069.1	0.401376	1.32077	0.0798099	malonyl-CoA:anthocyanidin 5-O-glucoside-6''-O-malonyltransferase-like [Citrus sinensis]
102623685	LOC102623685	CISIN_1g025027mg	XP_006489279.1	0.401669	1.32104	0.0151232	endo-1 3;1 4-beta-D-glucanase-like isoform X1 [Citrus sinensis]
102615263	LOC102615263	CISIN_1g024173mg	XP_006466416.1	0.401799	1.32115	0.00614489	uncharacterized protein At3g49720 isoform X1 [Citrus sinensis]
102625467	LOC102625467	CISIN_1g021607mg	XP_006482997.1	0.403147	1.32239	0.0171641	annexin D4 [Citrus sinensis]
102622925	LOC102622925	CISIN_1g0219951mg	XP_006470346.1	0.403638	1.32284	0.00483029	formate dehydrogenase mitochondrial [Citrus sinensis]
102631030	LOC102631030	CISIN_1g032270mg	XP_006472233.1	0.403888	1.32307	0.00606355	uncharacterized protein LOC102631030 [Citrus sinensis]
102608376	LOC102608376	CISIN_1g0095352mg	XP_006468004.2	0.405053	1.32414	0.0238332	beta-glucosidase 46-like isoform X2 [Citrus sinensis]
102613132	LOC102613132	CISIN_1g007654mg	XP_006470080.1	0.405264	1.32433	0.0483779	protein NUCLEAR FUSION DEFECTIVE 4 isoform X1 [Citrus sinensis]
102609674	LOC102609674	CISIN_1g013464mg	XP_006482242.1	0.405395	1.32445	0.0341956	mannose-6-phosphate isomerase 1 [Citrus sinensis]
102616683	LOC102616683	CISIN_1g036315mg	XP_006478316.1	0.405508	1.32456	0.0064198	shikimate O-hydroxycinnamoyltransferase-like [Citrus sinensis]
102626026	LOC102626026	CISIN_1g010208mg	XP_006482645.1	0.40657	1.32553	0.0102378	SNF1-related protein kinase catalytic subunit alpha KIN10 [Citrus sinensis]
102627705	LOC102627705	CISIN_1g010627mg	XP_006488958.1	0.406839	1.32578	0.0125033	probable pyruvate kinase cytosolic isozyme [Citrus sinensis]
102611249	LOC102611249	CISIN_1g0317991mg	XP_006488814.1	0.406943	1.32587	0.0877923	cell wall / vacuolar inhibitor of fructosidase 1 [Citrus sinensis]
4271213	rbcL	rbcL	YP_740483.1	0.4076	1.32648	0.0141964	ribulose 1 5-bisphosphate carboxylase/oxygenase large subunit (chloroplast) [Citrus sinensis]
102619425	LOC102619425	CISIN_1g017777mg	XP_006464488.1	0.408576	1.32737	0.0198312	caffeic acid 3-O-methyltransferase-like isoform X2 [Citrus sinensis]
102627040	LOC102627040	CISIN_1g0092821mg	XP_006470527.1	0.408789	1.32757	0.00448584	dihydropyrimidinase [Citrus sinensis]
102617204	LOC102617204	CISIN_1g0082522mg	XP_006481656.1	0.408904	1.32768	0.00371827	D-lactate dehydrogenase [cytochrome] mitochondrial isoform X1 [Citrus sinensis]
102625247	LOC102625247	CISIN_1g0013442mg	XP_006471793.1	0.409112	1.32787	0.0204587	protein HASTY 1 isoform X5 [Citrus sinensis]
102624507	LOC102624507	CISIN_1g0121811mg	XP_006479944.1	0.409569	1.32829	0.0224477	beta-glucosidase 11-like [Citrus sinensis]
107177765	LOC107177765	CISIN_1g035609mg	XP_015387653.2	0.409679	1.32839	0.0945367	ylmG homolog protein 1-2 chloroplastic [Citrus sinensis]
102630904	LOC102630904	CISIN_1g028405mg	XP_006468566.1	0.409679	1.32839	0.0945367	ylmG homolog protein 1-2 chloroplastic [Citrus sinensis]
102623572	LOC102623572	CISIN_1g032632mg	XP_006484753.1	0.410658	1.32929	0.0070028	upstream activation factor subunit UAF30 [Citrus sinensis]
102620187	LOC102620187	CISIN_1g014782mg	XP_006484740.1	0.412505	1.331	0.0100321	xylulose 5-phosphate/phosphate translocator chloroplastic [Citrus sinensis]
102607938	LOC102607938	CISIN_1g022046mg	XP_006475450.1	0.412639	1.33112	0.0205898	cytidine deaminase 1 [Citrus sinensis]
102625854	LOC102625854	CISIN_1g011896mg	XP_006467607.1	0.412668	1.33114	0.042217	protein transport protein Sec61 subunit alpha [Citrus sinensis]
102629298	LOC102629298	CISIN_1g0191621mg	XP_006480056.1	0.413033	1.33148	0.207431	dnaJ protein ERDJ3B [Citrus sinensis]
102628428	LOC102628428	CISIN_1g033093mg	XP_006477683.2	0.413262	1.33169	0.121918	uncharacterized protein LOC102628428 [Citrus sinensis]
102613662	LOC102613662	CISIN_1g000827mg	XP_006476058.1	0.413301	1.33173	0.0154475	splicing factor 3B subunit 1 [Citrus sinensis]
102631158	LOC102631158	CISIN_1g046837mg	XP_006477599.1	0.413675	1.33207	0.05726	protein SIEVE ELEMENT OCCLUSION B-like [Citrus sinensis]
102616917	LOC102616917	CISIN_1g023804mg	XP_006465792.1	0.414086	1.33245	0.0730419	uncharacterized protein LOC102616917 [Citrus sinensis]
102623419	LOC102623419	CISIN_1g042783mg	XP_006494812.1	0.41426	1.33262	0.0823348	4-coumarate--CoA ligase 1-like [Citrus sinensis]
102610283	LOC102610283	CISIN_1g009680mg	XP_006478527.1	0.414501	1.33284	0.0363288	serine hydroxymethyltransferase 3 chloroplastic [Citrus sinensis]
102620926	LOC102620926	CISIN_1g016015mg	XP_006482889.1	0.414507	1.33284	0.00313538	ADP ATP carrier protein 1 mitochondrial [Citrus sinensis]
102625943	LOC102625943	CISIN_1g004826mg	XP_006464966.1	0.415656	1.33391	0.0115257	ABC transporter B family member 25 mitochondrial [Citrus sinensis]
102611984	LOC102611984	CISIN_1g019775mg	XP_006479527.1	0.416138	1.33435	0.182741	probable arabinose 5-phosphate isomerase [Citrus sinensis]
102615567	LOC102615567	CISIN_1g028479mg	XP_006490882.1	0.41703	1.33518	0.00976901	cysteine-rich repeat secretory protein 15 isoform X1 [Citrus sinensis]
102621840	LOC102621840	CISIN_1g003291mg	XP_006492393.1	0.417136	1.33527	0.0336742	E3 ubiquitin-protein ligase HEL2 [Citrus sinensis]
102617883	LOC102617883	CISIN_1g0476511mg	XP_006464481.1	0.417138	1.33528	0.000124	mechanosensitive ion channel protein 10-like isoform X1 [Citrus sinensis]
102616255	LOC102616255	CISIN_1g004242mg	XP_006490976.1	0.41754	1.33565	0.0342277	subtilisin-like protease SBT1.1 [Citrus sinensis]
102618464	LOC102618464	CISIN_1g040980mg	XP_006467127.1	0.418015	1.33609	0.00592263	uncharacterized protein LOC102618464 isoform X1 [Citrus sinensis]
102627132	LOC102627132	CISIN_1g020276mg	XP_015383743.1	0.418237	1.33629	0.0492186	ubiquitin carboxyl-terminal hydrolase 12-like [Citrus sinensis]
102610848	LOC102610848	CISIN_1g001833mg	XP_006491328.1	0.41899	1.33699	0.0325051	U-box domain-containing protein 44 isoform X1 [Citrus sinensis]
102630333	LOC102630333	CISIN_1g035245mg	XP_006474171.1	0.41921	1.33719	0.118394	NADH dehydrogenase [ubiquinone] 1 beta subcomplex subunit 2 [Citrus sinensis]
102617625	LOC102617625	CISIN_1g003697mg	XP_006468123.1	0.419576	1.33753	0.0328607	pyrophosphate-energized membrane proton pump 2 [Citrus sinensis]
102610684	LOC102610684	CISIN_1g014743mg	XP_006475777.1	0.419649	1.3376	0.0254756	26S proteasome regulatory subunit 8 homolog A [Citrus sinensis]
102616193	LOC102616193	CISIN_1g012280mg	XP_006475016.1	0.420076	1.338	0.0177668	adenylyltransferase and sulfurtransferase MOCS3 isoform X1 [Citrus sinensis]
4271160	rps12	rps12-A	YP_740499.1	0.420187	1.3381	0.0981611	ribosomal protein S12 (chloroplast) [Citrus sinensis]
102619715	LOC102619715	CISIN_1g0130321mg	XP_006480495.1	0.420913	1.33877	0.00357253	phospholipase A(1) LCAT3 isoform X1 [Citrus sinensis]
102624689	LOC102624689	CISIN_1g001767mg	XP_024954734.1	0.421217	1.33906	0.0257875	probable LRR receptor-like serine/threonine-protein kinase At1g53430 isoform X1 [Citrus sinensis]
102627411	LOC102627411	CISIN_1g029380mg	XP_006490267.1	0.421711	1.33952	0.00295197	embryo-specific protein ATS3B-like [Citrus sinensis]
102622270	LOC102622270	CISIN_1g026834mg	XP_006478134.1	0.421712	1.33952	0.00693562	kunitz trypsin inhibitor 2 [Citrus sinensis]
102615375	LOC102615375	CISIN_1g001017mg	XP_006470322.1	0.421864	1.33966	0.0327901	probable phospholipid-transporting ATPase 8 [Citrus sinensis]
102616493	LOC102616493	CISIN_1g002016mg	XP_006476068.1	0.422235	1.34	0.0379064	ER membrane protein complex subunit 1 [Citrus sinensis]
102610078	LOC102610078	CISIN_1g047628mg	XP_006479428.1	0.423065	1.34077	0.0203867	NADH dehydrogenase [ubiquinone] 1 alpha subcomplex subunit 9 mitochondrial [Citrus sinensis]
102627699	LOC102627699	CISIN_1g022966mg	XP_006488095.1	0.423289	1.34098	0.0368344	aquaporin PIP2-1 [Citrus sinensis]
107174591	LOC107174591	CISIN_1g042574mg	XP_015381096.2	0.423366	1.34105	0.0371863	probable disease resistance protein At1g61300 [Citrus sinensis]
102610745	LOC102610745	CISIN_1g047680mg	XP_006491493.1	0.423569	1.34124	0.0700747	protein FATTY ACID EXPORT 1 chloroplastic-like isoform X1 [Citrus sinensis]
102614009	LOC102614009	CISIN_1g0025621mg	XP_006468414.1	0.423674	1.34134	0.0441373	probable LRR receptor-like serine/threonine-protein kinase At1g56140 [Citrus sinensis]
102621256	LOC102621256	CISIN_1g027929mg	XP_006491652.1	0.423899	1.34155	0.0652588	universal stress protein PHOS32 [Citrus sinensis]
102619017	LOC102619017	CISIN_1g0133382mg	XP_006482008.1	0.424029	1.34167	0.0206928	aladin isoform X1 [Citrus sinensis]
102627579	LOC102627579	CISIN_1g0175272mg	XP_006485008.1	0.424044	1.34168	0.0276778	N-acetyl-D-glucosamine kinase isoform X1 [Citrus sinensis]
102627082	LOC102627082	CISIN_1g0415182mg	XP_024954604.1	0.424404	1.34202	0.0428144	methylcrotonoyl-CoA carboxylase subunit alpha mitochondrial isoform X1 [Citrus sinensis]
102610286	LOC102610286	CISIN_1g0039261mg	XP_006479162.1	0.424959	1.34253	0.0483236	probable inactive leucine-rich repeat receptor-like protein kinase At3g03770 [Citrus sinensis]
102629409	LOC102629409	CISIN_1g030316mg	XP_006485470.1	0.425107	1.34267	0.0712484	uncharacterized protein LOC102629409 [Citrus sinensis]
102626794	LOC102626794	CISIN_1g002236mg	XP_006476636.1	0.425109	1.34267	0.0745348	ABC transporter A family member 7-like [Citrus sinensis]
102610133	LOC102610133	CISIN_1g026081mg	XP_006469429.1	0.425654	1.34318	0.13337	uncharacterized protein LOC102610133 isoform X1 [Citrus sinensis]
102608581	LOC102608581	CISIN_1g044152mg	XP_006471510.1	0.426128	1.34362	0.0263621	nicastrin isoform X4 [Citrus sinensis]
102621187	LOC102621187	CISIN_1g007857mg	XP_006475906.1	0.426747	1.3442	0.0186909	beta-fructofuranosidase insoluble isoenzyme CWINV1 [Citrus sinensis]
102626072	LOC102626072	CISIN_1g005877mg	XP_006490785.1	0.426865	1.34431	0.0472507	ERAD-associated E3 ubiquitin-protein ligase component HRD3A [Citrus sinensis]
102624502	LOC102624502	CISIN_1g001705mg	XP_006478341.1	0.426922	1.34436	0.0094784	probable sucrose-phosphate synthase 4 isoform X2 [Citrus sinensis]
102626702	LOC102626702	CISIN_1g045491mg	XP_006480359.1	0.427124	1.34455	0.0214787	40S ribosomal protein S3a [Citrus sinensis]
102628021	LOC102628021	CISIN_1g013734mg	XP_006471634.1	0.427517	1.34492	0.00518042	pectin acetylesterase 8 [Citrus sinensis]
102609319	LOC102609319	CISIN_1g032930mg	XP_006486064.1	0.427568	1.34496	0.00288233	40S ribosomal protein S15a-1 [Citrus sinensis]
102625609	LOC102625609	CISIN_1g028465mg	XP_006474958.1	0.427717	1.3451	0.0411073	chloroplastic import inner membrane translocase subunit TIM22-2 [Citrus sinensis]
102617731	LOC102617731	CISIN_1g046404mg	XP_006469711.1	0.427932	1.3453	0.0346831	traB domain-containing protein [Citrus sinensis]
102629251	LOC102629251	CISIN_1g010204mg	XP_024948594.1	0.428024	1.34539	0.032887	transmembrane protein 87A isoform X1 [Citrus sinensis]
102631283	LOC102631283	CISIN_1g036510mg	XP_006465678.1	0.428506	1.34584	0.0189446	protein transport protein SEC13 homolog B-like [Citrus sinensis]
102615236	LOC102615236	CISIN_1g011777mg	XP_006481147.1	0.428793	1.34611	0.0014883	alanine--glyoxylate aminotransferase 2 homolog 3 mitochondrial-like [Citrus sinensis]
102613005	LOC102613005	CISIN_1g012912mg	XP_024958046.1	0.428888	1.3462	0.0415279	alpha-1 3-mannosyl-glycoprotein 2-beta-N-acetylglucosaminyltransferase [Citrus sinensis]
102611970	LOC102611970	CISIN_1g014324mg	XP_024953233.1	0.429212	1.3465	0.0167499	uncharacterized protein LOC102611970 isoform X2 [Citrus sinensis]
102622301	LOC102622301	CISIN_1g011352mg	XP_006486715.1	0.429287	1.34657	0.00468536	probable 26S proteasome non-ATPase regulatory subunit 3 [Citrus sinensis]
102631111	LOC102631111	CISIN_1g006199mg	XP_006469168.1	0.429806	1.34705	0.0194994	auxin efflux carrier component 3 [Citrus sinensis]
107176861	LOC107176861	CISIN_1g028904mg	XP_015385412.1	0.429919	1.34716	0.0126464	pectinesterase inhibitor 10-like [Citrus sinensis]
102624845	LOC102624845	CISIN_1g045642mg	XP_006470844.1	0.430222	1.34744	0.0147183	translation initiation factor eIF-2B subunit beta [Citrus sinensis]
102621268	LOC102621268	CISIN_1g009825mg	XP_006493516.1	0.431291	1.34844	0.0486861	phosphoglucan water dikinase chloroplastic isoform X1 [Citrus sinensis]
102621674	LOC102621674	CISIN_1g030644mg	XP_006476786.1	0.431326	1.34847	0.0119608	iron-sulfur cluster assembly protein 1-like [Citrus sinensis]
102618432	LOC102618432	CISIN_1g019168mg	XP_006478936.1	0.432126	1.34922	0.0313791	bark storage protein A-like [Citrus sinensis]
102631271	LOC102631271	CISIN_1g011371mg	XP_006484780.1	0.432335	1.34942	0.0496688	protein DETOXIFICATION 24-like isoform X2 [Citrus sinensis]
102631271	LOC102631271	CISIN_1g011035mg	XP_006484779.1	0.432335	1.34942	0.0496688	protein DETOXIFICATION 24-like isoform X1 [Citrus sinensis]
107177643	LOC107177643	CISIN_1g011746mg	XP_015387215.2	0.432619	1.34968	0.008914	aspartyl protease family protein At5g10770-like [Citrus sinensis]
102615624	LOC102615624	CISIN_1g045708mg	XP_006483432.1	0.43281	1.34986	0.0124393	trafficking protein particle complex II-specific subunit 120 homolog isoform X1 [Citrus sinensis]
102622572	LOC102622572	CISIN_1g027419mg	XP_006478135.1	0.432917	1.34996	0.00582052	kunitz trypsin inhibitor 2-like [Citrus sinensis]
102627861	LOC102627861	CISIN_1g0066802mg	XP_006483810.1	0.433225	1.35025	0.00544405	threonine--tRNA ligase mitochondrial 1 isoform X1 [Citrus sinensis]
102608405	LOC102608405	CISIN_1g012318mg	XP_006472073.1	0.4334	1.35041	0.00858491	putative protease Do-like 14 isoform X2 [Citrus sinensis]
102630824	LOC102630824	CISIN_1g009347mg	XP_006471502.1	0.433503	1.35051	0.0404443	cytochrome P450 CYP82D47-like [Citrus sinensis]
102618869	LOC102618869	CISIN_1g017855mg	XP_015382773.2	0.434436	1.35138	0.0135226	LOW QUALITY PROTEIN: mitochondrial phosphate carrier protein 3 mitochondrial [Citrus sinensis]
102619755	LOC102619755	CISIN_1g008646mg	XP_006467583.1	0.434788	1.35171	0.0359187	MACPF domain-containing protein CAD1 [Citrus sinensis]
102612939	LOC102612939	CISIN_1g018903mg	XP_006470809.1	0.435461	1.35234	0.0416495	probable tRNA N6-adenosine threonylcarbamoyltransferase [Citrus sinensis]
102615969	LOC102615969	CISIN_1g016234mg	XP_006470324.1	0.435786	1.35265	0.0018669	phosphoglucan phosphatase LSF1 chloroplastic isoform X1 [Citrus sinensis]
102622692	LOC102622692	CISIN_1g036400mg	XP_006464573.1	0.436372	1.3532	5.04e-05	monooxygenase 2-like [Citrus sinensis]
102629394	LOC102629394	CISIN_1g023067mg	XP_006480209.1	0.437941	1.35467	0.0285761	ribonuclease P protein subunit p25-like protein [Citrus sinensis]
102623963	LOC102623963	CISIN_1g044148mg	XP_006465410.1	0.438325	1.35503	0.00930609	uncharacterized protein LOC102623963 [Citrus sinensis]
102607385	LOC102607385	CISIN_1g021523mg	XP_006466292.1	0.43866	1.35534	0.0537478	mitochondrial uncoupling protein 5 [Citrus sinensis]
102617705	LOC102617705	CISIN_1g0006471mg	XP_006464227.1	0.438741	1.35542	0.0462415	ABC transporter D family member 1 isoform X1 [Citrus sinensis]
102624069	LOC102624069	CISIN_1g015463mg	XP_006487831.1	0.439448	1.35609	0.00830414	protein STRICTOSIDINE SYNTHASE-LIKE 3-like [Citrus sinensis]
102608219	LOC102608219	CISIN_1g013121mg	XP_006472698.1	0.439625	1.35625	0.0469283	histone acetyltransferase of the MYST family 1 [Citrus sinensis]
102623585	LOC102623585	CISIN_1g003867mg	XP_006487829.1	0.439688	1.35631	0.00669456	replication factor C subunit 1 [Citrus sinensis]
102615660	LOC102615660	CISIN_1g0040341mg	XP_024950369.1	0.442035	1.35852	0.0573836	acetyl-coenzyme A synthetase chloroplastic/glyoxysomal [Citrus sinensis]
102610005	LOC102610005	CISIN_1g009747mg	XP_006487232.1	0.44214	1.35862	0.00443771	bifunctional dihydrofolate reductase-thymidylate synthase-like [Citrus sinensis]
102624901	LOC102624901	CISIN_1g032889mg	XP_006482902.1	0.442237	1.35871	0.00694003	sm-like protein LSM7 [Citrus sinensis]
102610304	LOC102610304	CISIN_1g0264261mg	XP_006485186.1	0.442254	1.35873	0.10913	vesicle-associated membrane protein 727 [Citrus sinensis]
102621177	LOC102621177	CISIN_1g000999mg	XP_006494186.1	0.44232	1.35879	0.0107856	isoleucine--tRNA ligase cytoplasmic [Citrus sinensis]
102622330	LOC102622330	CISIN_1g0024491mg	XP_006470434.1	0.442417	1.35888	0.00132436	protein argonaute 4-like [Citrus sinensis]
102623323	LOC102623323	CISIN_1g012022mg	XP_006473275.1	0.442775	1.35922	0.0220809	cysteine proteinase RD21A [Citrus sinensis]
102625078	LOC102625078	CISIN_1g046291mg	XP_006483187.1	0.442922	1.35936	0.0150676	40S ribosomal protein S9-2 [Citrus sinensis]
102609821	LOC102609821	CISIN_1g015684mg	XP_006491418.1	0.442963	1.35939	0.0173632	probable inactive purple acid phosphatase 29 [Citrus sinensis]
102609114	LOC102609114	CISIN_1g044516mg	XP_006480299.1	0.443013	1.35944	0.0933154	S-adenosylmethionine synthase 2 [Citrus sinensis]
102624145	LOC102624145	CISIN_1g008879mg	XP_006483717.2	0.443329	1.35974	0.0233465	uncharacterized protein LOC102624145 [Citrus sinensis]
102609090	LOC102609090	CISIN_1g017448mg	XP_006494222.1	0.443409	1.35981	0.0418302	putative 12-oxophytodienoate reductase 11 [Citrus sinensis]
102629999	LOC102629999	CISIN_1g022777mg	XP_006468382.1	0.444069	1.36044	0.00629421	coatomer subunit epsilon-1 [Citrus sinensis]
102619679	LOC102619679	CISIN_1g015736mg	XP_006493644.1	0.444122	1.36049	0.0669209	lysine-specific demethylase JMJ30 isoform X1 [Citrus sinensis]
102623877	LOC102623877	CISIN_1g011114mg	XP_015389061.1	0.444147	1.36051	0.036799	uncharacterized protein LOC102623877 isoform X1 [Citrus sinensis]
102614791	LOC102614791	gns1	NP_001306991.1	0.444384	1.36073	0.0939146	glucan endo-1 3-beta-glucosidase-like precursor [Citrus sinensis]
102621786	LOC102621786	CISIN_1g027494mg	XP_006479747.1	0.444566	1.3609	0.00532771	uncharacterized isomerase BH0283-like isoform X1 [Citrus sinensis]
102615461	LOC102615461	CISIN_1g0435721mg	XP_006468420.1	0.44458	1.36092	0.0150004	transforming growth factor-beta receptor-associated protein 1 isoform X2 [Citrus sinensis]
102613295	LOC102613295	CISIN_1g006765mg	XP_006484960.1	0.445464	1.36175	0.0321299	BTB/POZ domain-containing protein At3g44820 [Citrus sinensis]
102626680	LOC102626680	CISIN_1g012940mg	XP_006473831.1	0.445622	1.3619	0.0663699	glyceraldehyde-3-phosphate dehydrogenase GAPB chloroplastic [Citrus sinensis]
102630397	LOC102630397	CISIN_1g007706mg	XP_006468295.1	0.445988	1.36225	0.019619	phenylalanine--tRNA ligase beta subunit cytoplasmic [Citrus sinensis]
102618514	LOC102618514	CISIN_1g002609mg	XP_006475025.1	0.446306	1.36255	0.162233	1 4-alpha-glucan-branching enzyme 3 chloroplastic/amyloplastic isoform X1 [Citrus sinensis]
102614284	LOC102614284	CISIN_1g013774mg	XP_006464925.1	0.446803	1.36302	0.0097892	aspartic proteinase Asp1-like [Citrus sinensis]
102629458	LOC102629458	CISIN_1g0308342mg	XP_015382006.1	0.447214	1.3634	0.0498977	miraculin-like [Citrus sinensis]
102612740	LOC102612740	CISIN_1g035912mg	XP_006493430.1	0.447214	1.3634	0.0498977	kunitz trypsin inhibitor 2-like [Citrus sinensis]
102629481	LOC102629481	CISIN_1g006786mg	XP_006481200.1	0.447254	1.36344	0.0617576	vacuolar-sorting receptor 1-like isoform X1 [Citrus sinensis]
102621806	LOC102621806	CISIN_1g018246mg	XP_006464570.1	0.4474	1.36358	0.0114561	probable mannitol dehydrogenase [Citrus sinensis]
102628284	LOC102628284	CISIN_1g016108mg	XP_006488549.1	0.447627	1.3638	0.0443698	protein PMR5 [Citrus sinensis]
102619899	LOC102619899	CISIN_1g017413mg	XP_006481492.1	0.44865	1.36476	0.00327764	isocitrate dehydrogenase [NAD] catalytic subunit 5 mitochondrial [Citrus sinensis]
102616582	LOC102616582	CISIN_1g040222mg	XP_006476767.1	0.448873	1.36497	0.0173013	CASP-like protein 4A3 [Citrus sinensis]
102626933	LOC102626933	CISIN_1g0137012mg	XP_006487769.1	0.449923	1.36597	0.00220253	phosphoribosylaminoimidazole carboxylase chloroplastic isoform X1 [Citrus sinensis]
102621001	LOC102621001	CISIN_1g0418261mg	XP_006474601.1	0.45036	1.36638	0.00885874	uncharacterized protein LOC102621001 [Citrus sinensis]
102627469	LOC102627469	CISIN_1g046443mg	XP_006483104.1	0.450663	1.36667	0.0328245	ARF guanine-nucleotide exchange factor GNOM [Citrus sinensis]
102608976	LOC102608976	CISIN_1g0109162mg	XP_006491619.1	0.450721	1.36672	0.011385	putative ubiquitin-conjugating enzyme E2 38 isoform X1 [Citrus sinensis]
102618847	LOC102618847	CISIN_1g013791mg	XP_006487192.1	0.45088	1.36687	0.0329263	dolichyl-diphosphooligosaccharide--protein glycosyltransferase 48 kDa subunit isoform X1 [Citrus sinensis]
102616460	LOC102616460	CISIN_1g043341mg	XP_006470964.1	0.451199	1.36718	0.00321658	glutamate--tRNA ligase cytoplasmic [Citrus sinensis]
102620525	LOC102620525	CISIN_1g019585mg	XP_006492388.1	0.452428	1.36834	0.0272373	peroxidase 5 [Citrus sinensis]
102626352	LOC102626352	CISIN_1g005158mg	XP_006488953.1	0.452449	1.36836	0.0476809	uncharacterized protein LOC102626352 isoform X1 [Citrus sinensis]
102616862	LOC102616862	CISIN_1g016933mg	XP_006472918.1	0.452614	1.36852	0.0456563	alcohol dehydrogenase [Citrus sinensis]
102612606	LOC102612606	CISIN_1g004659mg	XP_006467278.1	0.452745	1.36864	0.0768	oligopeptide transporter 3 [Citrus sinensis]
102611253	LOC102611253	CISIN_1g037224mg	XP_006489496.1	0.452861	1.36875	0.0465976	serine/threonine receptor-like kinase NFP [Citrus sinensis]
102613189	LOC102613189	CISIN_1g026154mg	XP_006485196.1	0.453119	1.369	0.0166235	uncharacterized protein LOC102613189 [Citrus sinensis]
102607070	LOC102607070	CISIN_1g030609mg	XP_006481035.1	0.453487	1.36935	0.0316593	GDSL esterase/lipase CPRD49-like isoform X1 [Citrus sinensis]
102607405	LOC102607405	CISIN_1g001402mg	XP_006491315.1	0.453502	1.36936	0.0124819	bifunctional fucokinase/fucose pyrophosphorylase [Citrus sinensis]
102621155	LOC102621155	CISIN_1g012278mg	XP_006468052.1	0.454022	1.36985	0.0234187	endoplasmic reticulum oxidoreductin-2-like isoform X2 [Citrus sinensis]
112495462	LOC112495462	CISIN_1g005156mg	XP_006471863.1	0.454444	1.37025	0.0354715	cysteine-rich receptor-like protein kinase 10 isoform X1 [Citrus sinensis]
102630731	LOC102630731	CISIN_1g028830mg	XP_006472407.1	0.454539	1.37035	0.00957632	XIAP-associated factor 1 [Citrus sinensis]
102629587	LOC102629587	CISIN_1g012757mg	XP_006481027.1	0.454697	1.37049	0.0273177	vacuolar cation/proton exchanger 3 [Citrus sinensis]
102617314	LOC102617314	CISIN_1g011848mg	XP_006486449.1	0.455353	1.37112	0.00942512	7-deoxyloganetic acid glucosyltransferase-like [Citrus sinensis]
102577972	LOC102577972	CISIN_1g015087mg	XP_024957619.1	0.455635	1.37139	0.00760632	squalene synthase [Citrus sinensis]
102625829	LOC102625829	CISIN_1g025054mg	XP_006482470.1	0.455992	1.37173	0.00188051	isoflavone reductase homolog TP7-like isoform X1 [Citrus sinensis]
102609988	LOC102609988	CISIN_1g031480mg	XP_006483413.1	0.456133	1.37186	0.0208699	40S ribosomal protein S11 [Citrus sinensis]
102623201	LOC102623201	CISIN_1g046079mg	XP_006487563.1	0.456328	1.37205	0.00421644	obtusifoliol 14-alpha demethylase [Citrus sinensis]
102619605	LOC102619605	CISIN_1g001242mg	XP_006481665.1	0.45643	1.37214	0.0255334	ubiquitin carboxyl-terminal hydrolase 12 [Citrus sinensis]
102622337	LOC102622337	CISIN_1g000635mg	XP_006471947.1	0.456976	1.37266	0.0654823	probable disease resistance protein At4g27220 [Citrus sinensis]
102619923	LOC102619923	CISIN_1g042625mg	XP_006465317.1	0.457192	1.37287	0.0157164	pre-mRNA-processing-splicing factor 8A [Citrus sinensis]
102613919	LOC102613919	CISIN_1g036992mg	XP_006470811.1	0.457221	1.37289	0.098066	transmembrane 9 superfamily member 2-like [Citrus sinensis]
107176103	LOC107176103	CISIN_1g001738mg	XP_015383637.1	0.45764	1.37329	0.0802818	LRR receptor-like serine/threonine-protein kinase EFR [Citrus sinensis]
102618829	LOC102618829	CISIN_1g008384mg	XP_006484653.1	0.458324	1.37394	0.0169819	delta(24)-sterol reductase [Citrus sinensis]
102618362	LOC102618362	CISIN_1g008622mg	XP_006464483.1	0.458796	1.37439	0.0255029	mechanosensitive ion channel protein 10-like isoform X1 [Citrus sinensis]
102628280	LOC102628280	CISIN_1g027072mg	XP_006488190.1	0.460572	1.37609	0.0350373	NEDD8-specific protease 1 [Citrus sinensis]
102609685	LOC102609685	CISIN_1g015543mg	XP_006486759.1	0.461391	1.37687	0.0099982	26S proteasome non-ATPase regulatory subunit 4 homolog isoform X1 [Citrus sinensis]
102621901	LOC102621901	CISIN_1g045236mg	XP_006465903.1	0.461543	1.37701	0.0181995	subtilisin-like protease SBT1.4 [Citrus sinensis]
102625358	LOC102625358	CISIN_1g010486mg	XP_006480355.1	0.461791	1.37725	0.0186364	aspartic proteinase-like [Citrus sinensis]
102607502	LOC102607502	CISIN_1g042150mg	XP_006490646.1	0.463193	1.37859	0.0336079	probable receptor-like protein kinase At5g24010 [Citrus sinensis]
102615675	LOC102615675	CISIN_1g039882mg	XP_006470961.1	0.463796	1.37917	0.00041	leucine--tRNA ligase cytoplasmic isoform X1 [Citrus sinensis]
102612805	LOC102612805	CISIN_1g038248mg	XP_015388145.1	0.463857	1.37922	0.0198167	LOW QUALITY PROTEIN: cytosolic endo-beta-N-acetylglucosaminidase 1 [Citrus sinensis]
102608865	LOC102608865	CISIN_1g0211521mg	XP_006490810.1	0.464027	1.37939	0.00268659	protein bem46 isoform X1 [Citrus sinensis]
102612557	LOC102612557	CISIN_1g008535mg	XP_006473776.1	0.464216	1.37957	0.0440159	probable acyl-activating enzyme 1 peroxisomal [Citrus sinensis]
102622926	LOC102622926	CISIN_1g008038mg	XP_006470436.1	0.464475	1.37981	0.00129055	L-ascorbate oxidase-like [Citrus sinensis]
102607263	LOC102607263	CISIN_1g020854mg	XP_006484007.1	0.464604	1.37994	0.0213768	very-long-chain 3-oxoacyl-CoA reductase 1-like [Citrus sinensis]
102614227	LOC102614227	CISIN_1g018847mg	XP_006492672.1	0.465463	1.38076	0.0489353	peroxidase 15 [Citrus sinensis]
102611745	LOC102611745	CISIN_1g012670mg	XP_006492274.1	0.465636	1.38093	0.0216879	protein NRT1/ PTR FAMILY 8.3 [Citrus sinensis]
102610942	LOC102610942	CISIN_1g0079822mg	XP_006488033.1	0.466102	1.38137	0.00489889	ABC transporter F family member 1 [Citrus sinensis]
102629121	LOC102629121	CISIN_1g003259mg	XP_006485797.1	0.46731	1.38253	0.0299497	extended synaptotagmin-1 isoform X1 [Citrus sinensis]
102618840	LOC102618840	CISIN_1g002596mg	XP_006486701.1	0.468051	1.38324	0.0045509	transportin-1 isoform X2 [Citrus sinensis]
102578002	LOC102578002	CISIN_1g0132372mg	XP_006488147.1	0.468069	1.38326	0.00635545	elongation factor 1-alpha [Citrus sinensis]
102618290	LOC102618290	CISIN_1g015780mg	XP_006469539.1	0.468239	1.38342	0.0469727	cytochrome b561 and DOMON domain-containing protein At5g35735-like [Citrus sinensis]
102619554	LOC102619554	CISIN_1g0126491mg	XP_006468434.1	0.468349	1.38352	0.0364716	protein argonaute 2-like [Citrus sinensis]
102610540	LOC102610540	CISIN_1g022358mg	XP_006491420.1	0.468806	1.38396	0.0121772	translocase of chloroplast 33 chloroplastic [Citrus sinensis]
102616514	LOC102616514	CISIN_1g010473mg	XP_006485587.1	0.470648	1.38573	0.0179423	serine carboxypeptidase-like [Citrus sinensis]
102626057	LOC102626057	CISIN_1g018224mg	XP_006467061.1	0.471293	1.38635	0.0108086	isocitrate dehydrogenase [NAD] regulatory subunit 1 mitochondrial [Citrus sinensis]
102624352	LOC102624352	CISIN_1g007944mg	XP_006464960.1	0.471708	1.38675	0.0560923	root phototropism protein 2 [Citrus sinensis]
102613293	LOC102613293	CISIN_1g011007mg	XP_006484467.1	0.472425	1.38744	0.025567	3-ketoacyl-CoA synthase 6 isoform X1 [Citrus sinensis]
102606684	LOC102606684	CISIN_1g000343mg	XP_006465755.1	0.472569	1.38758	0.00651002	E3 ubiquitin-protein ligase KEG [Citrus sinensis]
102606950	LOC102606950	CISIN_1g014688mg	XP_006475764.1	0.472768	1.38777	0.0117724	sodium/pyruvate cotransporter BASS2 chloroplastic [Citrus sinensis]
102624117	LOC102624117	CISIN_1g019445mg	XP_006476982.1	0.47296	1.38795	0.00106881	glyceraldehyde-3-phosphate dehydrogenase GAPC1 cytosolic isoform X1 [Citrus sinensis]
102621846	LOC102621846	CISIN_1g045443mg	XP_006492997.1	0.473564	1.38854	0.0109438	xyloglucan endotransglucosylase/hydrolase 2-like [Citrus sinensis]
102608426	LOC102608426	CISIN_1g0174901mg	XP_006478173.1	0.474808	1.38973	0.0085993	uncharacterized protein LOC102608426 isoform X1 [Citrus sinensis]
102621609	LOC102621609	CISIN_1g010268mg	XP_006488615.1	0.474834	1.38976	0.110746	organic cation/carnitine transporter 7 [Citrus sinensis]
102614941	LOC102614941	CISIN_1g0006812mg	XP_024955645.1	0.475022	1.38994	0.0878943	regulatory-associated protein of TOR 1 isoform X1 [Citrus sinensis]
102611233	LOC102611233	CISIN_1g033056mg	XP_006486512.1	0.475097	1.39001	0.0434201	40S ribosomal protein S26-3-like partial [Citrus sinensis]
102614354	LOC102614354	CISIN_1g021456mg	XP_006482259.1	0.475978	1.39086	0.0874531	probable dolichyl pyrophosphate Man9GlcNAc2 alpha-1 3-glucosyltransferase [Citrus sinensis]
102627558	LOC102627558	CISIN_1g006872mg	XP_006479136.1	0.47681	1.39166	0.0545671	uncharacterized protein LOC102627558 isoform X1 [Citrus sinensis]
102609244	LOC102609244	CISIN_1g009944mg	XP_024950615.1	0.476977	1.39182	0.00897486	splicing factor U2af large subunit A isoform X1 [Citrus sinensis]
102620348	LOC102620348	CISIN_1g003047mg	XP_006474416.1	0.477427	1.39226	0.00935194	CCR4-NOT transcription complex subunit 10 [Citrus sinensis]
102613970	LOC102613970	CISIN_1g0033373mg	XP_006481059.1	0.478055	1.39286	0.0157814	phosphoinositide phosphatase SAC8 isoform X1 [Citrus sinensis]
102623634	LOC102623634	CISIN_1g004726mg	XP_006475648.1	0.478281	1.39308	0.00928249	peroxisomal fatty acid beta-oxidation multifunctional protein AIM1 [Citrus sinensis]
102628776	LOC102628776	CISIN_1g0098232mg	XP_024955246.1	0.478302	1.3931	0.0142167	phosphoinositide phosphatase SAC6 [Citrus sinensis]
102617059	LOC102617059	CISIN_1g028623mg	XP_006493807.1	0.479257	1.39403	0.00762676	60S ribosomal protein L13a-4 [Citrus sinensis]
102626560	LOC102626560	CISIN_1g035513mg	XP_006470038.1	0.479355	1.39412	0.0121521	uridine kinase-like protein 1 chloroplastic isoform X3 [Citrus sinensis]
102606773	LOC102606773	CISIN_1g000772mg	XP_006478985.1	0.481585	1.39628	0.0115233	protein PIR isoform X1 [Citrus sinensis]
102608389	LOC102608389	CISIN_1g010278mg	XP_006490730.1	0.481801	1.39649	0.025834	eukaryotic peptide chain release factor GTP-binding subunit ERF3A isoform X2 [Citrus sinensis]
102606838	LOC102606838	CISIN_1g0016382mg	XP_006492951.1	0.481828	1.39651	0.0316266	putative calcium-transporting ATPase 11 plasma membrane-type [Citrus sinensis]
102610061	LOC102610061	CISIN_1g046539mg	XP_006495013.1	0.482058	1.39673	0.0413653	cytochrome P450 CYP72A219-like [Citrus sinensis]
102622580	LOC102622580	CISIN_1g048205mg	XP_006480347.1	0.482089	1.39676	0.00101391	probable LRR receptor-like serine/threonine-protein kinase At3g47570 isoform X6 [Citrus sinensis]
102622580	LOC102622580	CISIN_1g0020211mg	XP_006480343.1	0.482089	1.39676	0.00101391	receptor kinase-like protein Xa21 isoform X1 [Citrus sinensis]
102630655	LOC102630655	CISIN_1g013899mg	XP_006476279.1	0.482289	1.39696	0.0270859	protein GPR107 [Citrus sinensis]
102627125	LOC102627125	CISIN_1g007014mg	XP_006470776.1	0.482798	1.39745	0.0356085	endoglucanase 25 [Citrus sinensis]
102630988	LOC102630988	CISIN_1g020951mg	XP_006466288.1	0.483027	1.39767	0.0125589	peroxidase 4-like [Citrus sinensis]
102608971	LOC102608971	CISIN_1g037368mg	XP_006469505.1	0.483038	1.39768	0.0165188	vacuolar protein-sorting-associated protein 11 homolog [Citrus sinensis]
112498796	LOC112498796	CISIN_1g048792mg	XP_024956131.1	0.483317	1.39795	0.0452801	putative UPF0481 protein At3g02645 [Citrus sinensis]
102622437	LOC102622437	CISIN_1g008532mg	XP_006492620.1	0.484836	1.39943	0.0670134	dicarboxylate transporter 2.1 chloroplastic [Citrus sinensis]
102610324	LOC102610324	CISIN_1g027621mg	XP_006466304.1	0.484865	1.39946	0.000528	very-long-chain (3R)-3-hydroxyacyl-CoA dehydratase PASTICCINO 2 [Citrus sinensis]
102612154	LOC102612154	CISIN_1g004159mg	XP_006474385.1	0.485556	1.40013	0.0374095	pyrophosphate-energized vacuolar membrane proton pump [Citrus sinensis]
102618682	LOC102618682	CISIN_1g000086mg	XP_006472643.1	0.485877	1.40044	0.0290459	acetyl-CoA carboxylase 1 [Citrus sinensis]
102612460	LOC102612460	CISIN_1g020932mg	XP_006475464.1	0.486755	1.40129	0.0498798	putative uncharacterized protein YDL057W isoform X1 [Citrus sinensis]
102608549	LOC102608549	CISIN_1g010376mg	XP_006486755.1	0.487076	1.4016	0.04337	amino acid permease 3-like [Citrus sinensis]
102615457	LOC102615457	CISIN_1g010798mg	XP_006468029.1	0.487236	1.40176	0.0335579	protein DETOXIFICATION 40-like [Citrus sinensis]
102617575	LOC102617575	CISIN_1g015865mg	XP_006478383.1	0.487236	1.40176	0.0335579	protein DETOXIFICATION 14-like isoform X1 [Citrus sinensis]
102624666	LOC102624666	CISIN_1g019013mg	XP_006492776.1	0.487475	1.40199	0.0390525	U5 small nuclear ribonucleoprotein 40 kDa protein [Citrus sinensis]
102629578	LOC102629578	CISIN_1g042673mg	XP_006479142.1	0.487636	1.40215	0.00563689	tobamovirus multiplication protein 3 isoform X1 [Citrus sinensis]
102611519	LOC102611519	CISIN_1g011254mg	XP_006487238.1	0.487868	1.40237	0.0147902	protein HYPER-SENSITIVITY-RELATED 4-like [Citrus sinensis]
102620586	LOC102620586	CISIN_1g009626mg	XP_006486284.1	0.487909	1.40241	0.0155469	uncharacterized protein LOC102620586 [Citrus sinensis]
102611496	LOC102611496	CISIN_1g016749mg	XP_006480545.1	0.488687	1.40317	0.102446	thylakoid membrane protein TERC chloroplastic isoform X1 [Citrus sinensis]
102631122	LOC102631122	CISIN_1g043469mg	XP_006492256.1	0.489319	1.40378	0.0276605	uncharacterized protein LOC102631122 [Citrus sinensis]
102630360	LOC102630360	CISIN_1g011087mg	XP_006482321.1	0.489954	1.4044	0.022013	uncharacterized protein LOC102630360 [Citrus sinensis]
102612717	LOC102612717	CISIN_1g000195mg	XP_006469280.1	0.490222	1.40466	0.00682678	THO complex subunit 2 [Citrus sinensis]
102630315	LOC102630315	CISIN_1g014966mg	XP_006492037.1	0.490402	1.40484	0.0029339	protein MANNAN SYNTHESIS-RELATED 1-like [Citrus sinensis]
102608610	LOC102608610	CISIN_1g011148mg	XP_006474988.1	0.49048	1.40491	0.0115288	putative BPI/LBP family protein At1g04970 isoform X1 [Citrus sinensis]
102631295	LOC102631295	CISIN_1g043859mg	XP_006466729.1	0.491183	1.4056	0.0456901	anthocyanidin 3-O-glucosyltransferase 5-like [Citrus sinensis]
102618392	LOC102618392	CISIN_1g001962mg	XP_006470008.1	0.491387	1.4058	0.0283644	protein TPLATE isoform X1 [Citrus sinensis]
102629683	LOC102629683	CISIN_1g013571mg	XP_006481704.1	0.49213	1.40652	0.00244434	IAA-amino acid hydrolase ILR1-like 3 [Citrus sinensis]
102608879	LOC102608879	CISIN_1g032760mg	XP_006471733.1	0.492477	1.40686	0.0055607	40S ribosomal protein S24-1 [Citrus sinensis]
102620271	LOC102620271	CISIN_1g008466mg	XP_006476968.1	0.492639	1.40702	0.0871689	elongator complex protein 3 [Citrus sinensis]
102629862	LOC102629862	CISIN_1g016978mg	XP_006479409.1	0.492688	1.40706	0.0400384	alcohol dehydrogenase class-3 [Citrus sinensis]
102630362	LOC102630362	CISIN_1g020068mg	XP_006483207.1	0.492766	1.40714	0.0211788	UDP-galactose/UDP-glucose transporter 3 [Citrus sinensis]
102619148	LOC102619148	CISIN_1g000933mg	XP_006487332.1	0.493348	1.40771	0.0373654	coatomer subunit alpha-2 [Citrus sinensis]
102630556	LOC102630556	CISIN_1g030282mg	XP_006482134.1	0.493484	1.40784	0.0175082	protein PTST chloroplastic [Citrus sinensis]
102620032	LOC102620032	CISIN_1g013113mg	XP_006488930.1	0.494062	1.40841	0.0250714	tubulin alpha-1 chain [Citrus sinensis]
102616082	LOC102616082	CISIN_1g0039772mg	XP_006472546.1	0.494676	1.409	0.000606	isoamylase 3 chloroplastic isoform X1 [Citrus sinensis]
102630782	LOC102630782	AAT1	XP_006484694.1	0.495075	1.40939	0.0349022	benzyl alcohol O-benzoyltransferase [Citrus sinensis]
102618109	LOC102618109	CISIN_1g0017301mg	XP_006491927.1	0.49548	1.40979	0.0470183	nardilysin-like isoform X1 [Citrus sinensis]
102615371	LOC102615371	CISIN_1g045960mg	XP_006469449.1	0.496322	1.41061	0.017063	probable caffeine synthase 4 [Citrus sinensis]
102622126	LOC102622126	CISIN_1g000934mg	XP_006470834.1	0.496351	1.41064	0.00447422	cullin-associated NEDD8-dissociated protein 1 isoform X1 [Citrus sinensis]
102610667	LOC102610667	CISIN_1g033003mg	XP_006493266.1	0.496524	1.41081	0.0120385	uncharacterized protein LOC102610667 [Citrus sinensis]
102622428	LOC102622428	CISIN_1g010070mg	XP_006490910.1	0.496739	1.41102	0.0031062	3-phosphoshikimate 1-carboxyvinyltransferase 2 [Citrus sinensis]
102627103	LOC102627103	CISIN_1g016470mg	XP_006488093.1	0.496846	1.41113	0.0281888	ankyrin repeat-containing protein At5g02620-like [Citrus sinensis]
102622876	LOC102622876	CISIN_1g0005092mg	XP_006482987.1	0.498098	1.41235	0.00400766	RNA helicase aquarius [Citrus sinensis]
102616609	LOC102616609	CISIN_1g014714mg	XP_006485205.1	0.49829	1.41254	0.0021115	diphosphomevalonate decarboxylase MVD2 peroxisomal-like [Citrus sinensis]
102616003	LOC102616003	CISIN_1g003661mg	XP_006474580.1	0.49835	1.4126	0.0449256	sucrose synthase [Citrus sinensis]
102621696	LOC102621696	CISIN_1g014310mg	XP_006484408.1	0.49873	1.41297	0.0303833	SUPPRESSOR OF GAMMA RESPONSE 1-like [Citrus sinensis]
102617306	LOC102617306	CISIN_1g003205mg	XP_006484899.1	0.499484	1.41371	0.0109764	protein VACUOLELESS1 [Citrus sinensis]
102617633	LOC102617633	CISIN_1g046230mg	XP_024950361.1	0.499921	1.41414	0.0490632	long chain base biosynthesis protein 2a isoform X1 [Citrus sinensis]
102612738	LOC102612738	CISIN_1g035483mg	XP_006493272.1	0.499955	1.41417	0.0374182	annexin D5-like [Citrus sinensis]
102616987	LOC102616987	CISIN_1g018539mg	XP_006481248.1	0.500551	1.41475	0.0116957	protein RETICULATA-RELATED 3 chloroplastic [Citrus sinensis]
102628273	LOC102628273	CISIN_1g0124871mg	XP_006486826.1	0.501012	1.41521	0.01203	branched-chain-amino-acid aminotransferase 6-like isoform X1 [Citrus sinensis]
102625574	LOC102625574	CISIN_1g009987mg	XP_006468813.1	0.501045	1.41524	0.0895836	sulfhydryl oxidase 2-like isoform X2 [Citrus sinensis]
112495626	LOC112495626	CISIN_1g034267mg	XP_024948053.1	0.501236	1.41543	0.0317147	uncharacterized protein LOC112495626 [Citrus sinensis]
102610029	LOC102610029	CISIN_1g013033mg	XP_006469597.1	0.502024	1.4162	0.00345143	zinc finger CCCH domain-containing protein 3 [Citrus sinensis]
102611297	LOC102611297	CISIN_1g048394mg	XP_006480799.1	0.502316	1.41649	0.0523045	pentatricopeptide repeat-containing protein At1g02370 mitochondrial [Citrus sinensis]
102613284	LOC102613284	CISIN_1g010403mg	XP_006480240.1	0.502469	1.41664	0.00776295	3-isopropylmalate dehydratase large subunit chloroplastic [Citrus sinensis]
102614788	LOC102614788	CISIN_1g011065mg	XP_006491063.1	0.503113	1.41727	0.000442	DEAD-box ATP-dependent RNA helicase 8 [Citrus sinensis]
102615632	LOC102615632	CISIN_1g004311mg	XP_006464473.1	0.503851	1.41799	0.0163997	elongation factor G-2 mitochondrial isoform X4 [Citrus sinensis]
102629722	LOC102629722	CISIN_1g048343mg	XP_006467991.1	0.50413	1.41827	0.0418361	probable dolichyl-diphosphooligosaccharide--protein glycosyltransferase subunit 3B [Citrus sinensis]
102627937	LOC102627937	CISIN_1g015089mg	XP_006475431.1	0.505205	1.41933	0.0744087	enhanced ethylene response protein 5 isoform X1 [Citrus sinensis]
102578061	NSY	NSY	NP_001275861.1	0.505949	1.42006	0.0110896	neoxanthin synthase precursor [Citrus sinensis]
102618022	LOC102618022	CISIN_1g029438mg	XP_015383476.1	0.506638	1.42074	0.0120311	coumarin 8-geranyltransferase 1 chloroplastic-like [Citrus sinensis]
102618067	LOC102618067	CISIN_1g015340mg	XP_015387287.1	0.506638	1.42074	0.0120311	coumarin 8-geranyltransferase 1b chloroplastic-like [Citrus sinensis]
102615381	LOC102615381	CISIN_1g016056mg	XP_006471030.1	0.506638	1.42074	0.0120311	coumarin 8-geranyltransferase 1b chloroplastic-like isoform X1 [Citrus sinensis]
102618351	LOC102618351	CISIN_1g025348mg	XP_006483442.1	0.506638	1.42074	0.0120311	coumarin 8-geranyltransferase 1b chloroplastic-like [Citrus sinensis]
102610512	LOC102610512	CISIN_1g039308mg	XP_024956559.1	0.506812	1.42091	0.0230415	GDSL esterase/lipase 1-like [Citrus sinensis]
102623643	LOC102623643	CISIN_1g008620mg	XP_006478794.1	0.507007	1.4211	0.106499	(-)-germacrene D synthase-like isoform X2 [Citrus sinensis]
102614800	LOC102614800	CISIN_1g041103mg	XP_006471164.1	0.508338	1.42241	0.0452302	probable trehalase isoform X1 [Citrus sinensis]
102625768	LOC102625768	CISIN_1g029470mg	XP_006466450.1	0.509411	1.42347	0.0977973	NADH dehydrogenase [ubiquinone] iron-sulfur protein 4 mitochondrial [Citrus sinensis]
102626320	LOC102626320	CISIN_1g0205771mg	XP_006483900.1	0.509709	1.42376	0.0464893	uncharacterized protein LOC102626320 [Citrus sinensis]
102621638	LOC102621638	CISIN_1g029746mg	XP_006492696.1	0.510735	1.42478	0.124767	dirigent protein 22 [Citrus sinensis]
102625871	LOC102625871	CISIN_1g008538mg	XP_006470607.1	0.511384	1.42542	0.0872526	dicarboxylate transporter 1 chloroplastic [Citrus sinensis]
102616108	LOC102616108	CISIN_1g000831mg	XP_006478689.1	0.512171	1.42619	0.0208521	5-oxoprolinase [Citrus sinensis]
102628157	LOC102628157	CISIN_1g034532mg	XP_006484083.1	0.512424	1.42645	0.0267841	probable signal peptidase complex subunit 1 [Citrus sinensis]
102613890	LOC102613890	CISIN_1g011030mg	XP_006487471.1	0.512929	1.42694	0.0062971	geraniol 8-hydroxylase-like isoform X1 [Citrus sinensis]
102610864	LOC102610864	CISIN_1g030642mg	XP_006493629.1	0.516983	1.43096	0.00831043	endochitinase EP3-like [Citrus sinensis]
102624262	LOC102624262	CISIN_1g019012mg	XP_006468636.1	0.517565	1.43154	0.0145034	2-alkenal reductase (NADP(+)-dependent) [Citrus sinensis]
102619122	LOC102619122	CISIN_1g019448mg	XP_006481490.1	0.520333	1.43429	0.0516696	adenosine kinase 2 [Citrus sinensis]
102610028	LOC102610028	CISIN_1g048118mg	XP_006490737.1	0.52049	1.43444	0.0155484	guanine nucleotide-binding protein subunit beta-like protein [Citrus sinensis]
102610031	LOC102610031	CISIN_1g039097mg	XP_006491047.1	0.521334	1.43528	0.0741017	(+)-neomenthol dehydrogenase-like [Citrus sinensis]
102612099	LOC102612099	CISIN_1g0120982mg	XP_006487240.1	0.523771	1.43771	0.0346557	diaminopimelate decarboxylase 1 chloroplastic-like [Citrus sinensis]
102611445	LOC102611445	CISIN_1g039062mg	XP_006491990.1	0.523861	1.4378	0.0212322	importin subunit beta-1 [Citrus sinensis]
102629479	LOC102629479	CISIN_1g013007mg	XP_006479776.1	0.523936	1.43787	0.00849577	elongation factor Tu mitochondrial [Citrus sinensis]
102630408	LOC102630408	CISIN_1g026082mg	XP_006470864.1	0.524078	1.43801	0.0371849	aquaporin SIP1-1 [Citrus sinensis]
102630674	LOC102630674	CISIN_1g0019001mg	XP_006483916.1	0.524138	1.43807	0.00357093	alpha-glucan water dikinase chloroplastic isoform X3 [Citrus sinensis]
102617363	LOC102617363	CISIN_1g034091mg	XP_006493808.1	0.525426	1.43936	0.00369312	protein arginine methyltransferase NDUFAF7 homolog mitochondrial isoform X1 [Citrus sinensis]
102620311	LOC102620311	CISIN_1g018483mg	XP_006488423.1	0.526223	1.44015	0.0391244	UDP-glucose iridoid glucosyltransferase-like [Citrus sinensis]
102624024	LOC102624024	CISIN_1g014873mg	XP_006476096.1	0.527167	1.4411	0.0236455	nudix hydrolase 19 chloroplastic [Citrus sinensis]
102631086	LOC102631086	CISIN_1g023025mg	XP_006464692.1	0.528649	1.44258	0.0133674	transmembrane protein 184C-like [Citrus sinensis]
102624684	LOC102624684	CISIN_1g011278mg	XP_006475652.1	0.528869	1.4428	0.0429635	probable plastidic glucose transporter 2 isoform X1 [Citrus sinensis]
102621545	LOC102621545	CISIN_1g002839mg	XP_006472028.1	0.529693	1.44362	0.014342	probable linoleate 9S-lipoxygenase 5 isoform X1 [Citrus sinensis]
102618989	LOC102618989	CISIN_1g013684mg	XP_006473711.1	0.530267	1.4442	0.00155187	probable nucleoredoxin 2 isoform X2 [Citrus sinensis]
102611405	LOC102611405	CISIN_1g024193mg	XP_006486162.1	0.530345	1.44427	0.0664559	uncharacterized protein LOC102611405 [Citrus sinensis]
102621188	LOC102621188	CISIN_1g004727mg	XP_006476335.1	0.530464	1.44439	0.0317247	glutamine-dependent NAD(+) synthetase-like [Citrus sinensis]
102609117	LOC102609117	CISIN_1g016411mg	XP_006484364.1	0.531011	1.44494	0.0268543	choline/ethanolaminephosphotransferase 1 isoform X1 [Citrus sinensis]
102620125	LOC102620125	CISIN_1g028960mg	XP_006470164.1	0.532071	1.446	0.0279323	dnaJ homolog subfamily B member 13-like [Citrus sinensis]
102608479	LOC102608479	CISIN_1g0025862mg	XP_006469265.1	0.53394	1.44788	0.0243327	RNA-dependent RNA polymerase 1 [Citrus sinensis]
102617872	LOC102617872	CISIN_1g047869mg	XP_006482440.1	0.53481	1.44875	0.0465927	auxin transport protein BIG [Citrus sinensis]
102615688	LOC102615688	CISIN_1g021007mg	XP_006472008.1	0.53538	1.44932	0.0349872	peroxisomal adenine nucleotide carrier 1 [Citrus sinensis]
102619435	LOC102619435	CISIN_1g0033092mg	XP_006487552.1	0.536719	1.45067	0.0258377	ADP-ribosylation factor GTPase-activating protein AGD3 [Citrus sinensis]
102629996	LOC102629996	CISIN_1g033171mg	XP_006467992.1	0.53739	1.45134	0.0310739	nuclear transport factor 2B [Citrus sinensis]
102622763	LOC102622763	CISIN_1g028755mg	XP_006480750.1	0.537907	1.45186	0.0175738	soluble inorganic pyrophosphatase 4 [Citrus sinensis]
102620685	LOC102620685	CISIN_1g021628mg	XP_006470343.1	0.538342	1.4523	0.00646347	2-methylene-furan-3-one reductase-like [Citrus sinensis]
102610487	LOC102610487	CISIN_1g035316mg	XP_006478910.1	0.538898	1.45286	0.0228782	probable NADH dehydrogenase [ubiquinone] 1 alpha subcomplex subunit 12 [Citrus sinensis]
102629492	LOC102629492	CISIN_1g0098531mg	XP_006485956.1	0.538949	1.45291	0.0443127	leukotriene A-4 hydrolase homolog [Citrus sinensis]
102615769	LOC102615769	CISIN_1g009755mg	XP_006469617.1	0.539956	1.45393	0.0137623	nucleobase-ascorbate transporter 1 isoform X1 [Citrus sinensis]
102609031	LOC102609031	CISIN_1g0113381mg	XP_006464617.1	0.539971	1.45394	0.0213023	uncharacterized protein LOC102609031 isoform X2 [Citrus sinensis]
102623565	LOC102623565	CISIN_1g021162mg	XP_006482635.1	0.543081	1.45708	0.0288947	pectinesterase 31 [Citrus sinensis]
102618648	LOC102618648	CISIN_1g022329mg	XP_006466245.1	0.544433	1.45845	0.0150007	linamarin synthase 1-like [Citrus sinensis]
102623002	LOC102623002	CISIN_1g008441mg	XP_006488169.1	0.545225	1.45925	0.0393518	uncharacterized protein LOC102623002 [Citrus sinensis]
102608064	LOC102608064	CISIN_1g021436mg	XP_015387661.1	0.546834	1.46088	0.0180018	cytochrome b561 and DOMON domain-containing protein At3g25290 [Citrus sinensis]
102620164	LOC102620164	CISIN_1g017924mg	XP_006478205.1	0.547174	1.46122	0.0406171	immune-associated nucleotide-binding protein 9-like [Citrus sinensis]
102609208	LOC102609208	CISIN_1g019114mg	XP_006481810.1	0.550599	1.46469	0.00530573	GDSL esterase/lipase At5g03610 [Citrus sinensis]
102611246	LOC102611246	CISIN_1g024153mg	XP_006466826.1	0.551116	1.46522	0.135936	gamma carbonic anhydrase 1 mitochondrial [Citrus sinensis]
102611638	LOC102611638	CISIN_1g011720mg	XP_006491423.1	0.551795	1.46591	0.00521555	UNC93-like protein 1 [Citrus sinensis]
102629297	LOC102629297	CISIN_1g0134671mg	XP_006479962.1	0.552215	1.46633	0.0123949	UDP-glucuronic acid decarboxylase 2-like [Citrus sinensis]
102618708	LOC102618708	CISIN_1g033216mg	XP_006477235.1	0.554763	1.46893	0.00579329	NADH dehydrogenase [ubiquinone] 1 beta subcomplex subunit 8 mitochondrial [Citrus sinensis]
102629002	LOC102629002	CISIN_1g045530mg	XP_006475841.1	0.555165	1.46934	0.0288112	peroxidase 25 isoform X2 [Citrus sinensis]
102615436	LOC102615436	CISIN_1g0010542mg	XP_006485359.1	0.555232	1.46941	0.000963	regulator of nonsense transcripts 1 homolog [Citrus sinensis]
102617408	LOC102617408	CISIN_1g040474mg	XP_006485283.1	0.556011	1.4702	0.0127002	phosphoglucan phosphatase DSP4 amyloplastic isoform X1 [Citrus sinensis]
102613149	LOC102613149	CISIN_1g048516mg	XP_006472626.1	0.55686	1.47106	0.0376688	uncharacterized protein LOC102613149 [Citrus sinensis]
102610505	LOC102610505	CISIN_1g000868mg	XP_006464702.1	0.557231	1.47144	0.036467	trafficking protein particle complex II-specific subunit 130 homolog [Citrus sinensis]
102609631	LOC102609631	CISIN_1g012251mg	XP_006471014.1	0.557319	1.47153	0.0262318	transmembrane 9 superfamily member 1 [Citrus sinensis]
102607718	LOC102607718	CISIN_1g024170mg	XP_006474089.1	0.558832	1.47308	0.0680852	tetraspanin-8 [Citrus sinensis]
102612727	LOC102612727	CISIN_1g043063mg	XP_015389903.1	0.558967	1.47321	0.037119	LOW QUALITY PROTEIN: caffeic acid 3-O-methyltransferase 2 [Citrus sinensis]
102613136	LOC102613136	CISIN_1g041010mg	XP_006470742.1	0.559217	1.47347	0.0429134	methanol O-anthraniloyltransferase-like [Citrus sinensis]
102629956	LOC102629956	CISIN_1g010440mg	XP_006481201.1	0.55951	1.47377	0.0411315	transmembrane protein 87B-like isoform X1 [Citrus sinensis]
102630022	LOC102630022	CISIN_1g006091mg	XP_006493328.1	0.560406	1.47468	0.00738531	starch synthase 1 chloroplastic/amyloplastic isoform X1 [Citrus sinensis]
102607989	LOC102607989	CISIN_1g006322mg	XP_006467913.1	0.560541	1.47482	0.00754082	probable serine/threonine-protein kinase abkC [Citrus sinensis]
102620592	LOC102620592	CISIN_1g004315mg	XP_006487669.1	0.56065	1.47493	0.0170743	uncharacterized protein LOC102620592 isoform X2 [Citrus sinensis]
102613091	LOC102613091	CISIN_1g014638mg	XP_006481641.1	0.561058	1.47535	0.00297022	sucrose-phosphatase 2 [Citrus sinensis]
102610435	LOC102610435	CISIN_1g004821mg	XP_006488898.1	0.562282	1.4766	0.0310481	probable acyl-activating enzyme 18 peroxisomal [Citrus sinensis]
102618838	LOC102618838	CISIN_1g007242mg	XP_006464940.1	0.564187	1.47855	0.000247	fatty acid amide hydrolase isoform X1 [Citrus sinensis]
102608002	LOC102608002	CISIN_1g020326mg	XP_006470635.1	0.565248	1.47964	0.0480653	cinnamoyl-CoA reductase 1-like [Citrus sinensis]
102621721	LOC102621721	CISIN_1g010382mg	XP_006466526.1	0.568697	1.48318	0.000659	metal transporter Nramp3 [Citrus sinensis]
102629983	LOC102629983	CISIN_1g018851mg	XP_006487142.1	0.56992	1.48444	0.0131874	phenylalanine--tRNA ligase alpha subunit cytoplasmic [Citrus sinensis]
102619984	LOC102619984	CISIN_1g011069mg	XP_006477331.1	0.569936	1.48446	0.175812	geraniol 8-hydroxylase-like [Citrus sinensis]
102618663	LOC102618663	CISIN_1g009399mg	XP_006468345.1	0.570046	1.48457	0.0140875	berberine bridge enzyme-like 13 [Citrus sinensis]
102630975	LOC102630975	CISIN_1g008094mg	XP_006464439.1	0.571922	1.4865	0.00365066	cationic amino acid transporter 9 chloroplastic [Citrus sinensis]
102612174	LOC102612174	CISIN_1g029841mg	XP_006479993.1	0.572164	1.48675	0.0153242	60S ribosomal protein L18-2 [Citrus sinensis]
102615293	LOC102615293	CISIN_1g043334mg	XP_006470812.1	0.572606	1.48721	0.0110913	methionine S-methyltransferase isoform X1 [Citrus sinensis]
102616948	LOC102616948	CISIN_1g004550mg	XP_006491767.1	0.572871	1.48748	0.00416673	vesicle-fusing ATPase [Citrus sinensis]
102622411	LOC102622411	CISIN_1g043005mg	XP_006488765.1	0.57297	1.48758	0.0415102	uncharacterized protein LOC102622411 [Citrus sinensis]
102624558	LOC102624558	CISIN_1g040810mg	XP_006491285.1	0.57437	1.48903	0.0289158	aspartyl protease family protein 2 [Citrus sinensis]
102621368	LOC102621368	CISIN_1g0222002mg	XP_006494668.1	0.575056	1.48974	0.0197921	ankyrin-1-like isoform X1 [Citrus sinensis]
102614701	LOC102614701	CISIN_1g037034mg	XP_006471674.1	0.575693	1.49039	0.0135238	V-type proton ATPase subunit F isoform X2 [Citrus sinensis]
102619042	LOC102619042	CISIN_1g013764mg	XP_006487665.1	0.575981	1.49069	0.0358805	eukaryotic peptide chain release factor subunit 1-3 [Citrus sinensis]
102612964	LOC102612964	CISIN_1g027593mg	XP_006475782.1	0.576367	1.49109	0.00156939	GTP-binding nuclear protein Ran1B [Citrus sinensis]
102608440	LOC102608440	CISIN_1g027607mg	XP_006483313.1	0.576367	1.49109	0.00156939	GTP-binding nuclear protein Ran-3 [Citrus sinensis]
102608599	LOC102608599	CISIN_1g018700mg	XP_006473762.1	0.576521	1.49125	0.104325	WD repeat-containing protein DWA2 [Citrus sinensis]
102625926	LOC102625926	CISIN_1g017992mg	XP_006482556.1	0.577946	1.49272	0.0233615	aldose 1-epimerase-like [Citrus sinensis]
102622294	LOC102622294	CISIN_1g007863mg	XP_006485775.1	0.577969	1.49275	0.0179276	serine/threonine-protein phosphatase 2A 65 kDa regulatory subunit A beta isoform-like [Citrus sinensis]
102615692	LOC102615692	CISIN_1g0159921mg	XP_006472267.1	0.578519	1.49332	0.0474238	3-oxo-Delta(4 5)-steroid 5-beta-reductase-like isoform X1 [Citrus sinensis]
102627840	LOC102627840	CISIN_1g037522mg	XP_006476545.1	0.57873	1.49353	0.135913	cytochrome P450 86A22 [Citrus sinensis]
102622899	LOC102622899	CISIN_1g002496mg	XP_006465563.1	0.578829	1.49364	0.0020907	coatomer subunit beta'-2-like [Citrus sinensis]
102616702	LOC102616702	CISIN_1g034525mg	XP_006484729.1	0.579247	1.49407	0.00515434	uncharacterized protein LOC102616702 [Citrus sinensis]
102620870	LOC102620870	CISIN_1g008621mg	XP_006468884.1	0.579368	1.49419	0.0193404	aspartokinase 2 chloroplastic-like isoform X1 [Citrus sinensis]
102608421	LOC102608421	CISIN_1g028362mg	XP_006476738.1	0.581195	1.49609	0.221319	rac-like GTP-binding protein ARAC8 isoform X1 [Citrus sinensis]
102610126	LOC102610126	CISIN_1g0100763mg	XP_006489740.1	0.58151	1.49641	0.00660477	probable inorganic phosphate transporter 1-7 [Citrus sinensis]
102620330	LOC102620330	CISIN_1g012131mg	XP_015383783.1	0.582119	1.49705	0.0465142	LOW QUALITY PROTEIN: probable polyamine transporter At1g31830 [Citrus sinensis]
102630381	LOC102630381	CISIN_1g024887mg	XP_006487368.1	0.582621	1.49757	0.0200581	DNA-binding protein HEXBP [Citrus sinensis]
102628142	LOC102628142	CISIN_1g001521mg	XP_006479137.1	0.584156	1.49916	0.04369	protein QUIRKY [Citrus sinensis]
102617292	LOC102617292	CISIN_1g0001142mg	XP_006480405.1	0.584189	1.4992	0.00127812	DExH-box ATP-dependent RNA helicase DExH12-like [Citrus sinensis]
102624407	LOC102624407	CISIN_1g025538mg	XP_006477835.1	0.588878	1.50408	0.00490928	protein trichome birefringence-like 41 [Citrus sinensis]
102616223	LOC102616223	CISIN_1g040630mg	XP_006485755.1	0.59589	1.5114	0.00267325	histone deacetylase 15 isoform X1 [Citrus sinensis]
102619298	LOC102619298	CISIN_1g035744mg	XP_006473949.1	0.595949	1.51147	0.0185899	transmembrane 9 superfamily member 11 [Citrus sinensis]
102625237	LOC102625237	CISIN_1g000779mg	XP_006470771.1	0.600022	1.51574	0.00144243	nuclear pore complex protein NUP160 isoform X1 [Citrus sinensis]
102627349	LOC102627349	CISIN_1g017419mg	XP_006494485.1	0.603689	1.5196	0.00672108	cysteine proteinase COT44 [Citrus sinensis]
102611843	LOC102611843	CISIN_1g002958mg	XP_006471586.1	0.603865	1.51978	0.0697467	alpha alpha-trehalose-phosphate synthase [UDP-forming] 5 [Citrus sinensis]
102623600	LOC102623600	CISIN_1g006214mg	XP_006469390.1	0.604315	1.52026	0.000279	transmembrane 9 superfamily member 12 [Citrus sinensis]
102610458	LOC102610458	CISIN_1g0046352mg	XP_006493422.1	0.604722	1.52069	0.0277894	dolichyl-diphosphooligosaccharide--protein glycosyltransferase subunit STT3B [Citrus sinensis]
102616591	LOC102616591	CISIN_1g013091mg	XP_006479544.1	0.607014	1.5231	0.0227766	pre-mRNA-splicing factor SLU7-A [Citrus sinensis]
102606648	LOC102606648	CISIN_1g009582mg	XP_006476733.1	0.607769	1.5239	0.0223911	nucleobase-ascorbate transporter 6 [Citrus sinensis]
102630440	LOC102630440	CISIN_1g023093mg	XP_006475759.1	0.607807	1.52394	0.140245	protein PGR [Citrus sinensis]
102627459	LOC102627459	CISIN_1g001729mg	XP_006479955.1	0.607861	1.524	0.0103427	DExH-box ATP-dependent RNA helicase DExH8 isoform X1 [Citrus sinensis]
102615732	LOC102615732	CISIN_1g017282mg	XP_006481064.1	0.608074	1.52422	0.0446315	chlorophyll synthase chloroplastic [Citrus sinensis]
102614799	LOC102614799	CISIN_1g005867mg	XP_006492369.1	0.60937	1.52559	0.000426	long chain acyl-CoA synthetase 1 [Citrus sinensis]
102613896	LOC102613896	CISIN_1g042687mg	XP_006488404.1	0.612115	1.5285	0.0489259	ras-related protein Rab2BV [Citrus sinensis]
102607779	LOC102607779	CISIN_1g018813mg	XP_006488293.1	0.612284	1.52868	0.0304118	osmotin-like protein [Citrus sinensis]
102625739	LOC102625739	CISIN_1g004450mg	XP_006481370.1	0.612519	1.52893	0.0316845	protein FAR-RED ELONGATED HYPOCOTYL 3 isoform X1 [Citrus sinensis]
102609995	LOC102609995	CISIN_1g024842mg	XP_006485732.1	0.612527	1.52893	0.0823098	serine/threonine-protein kinase 16 [Citrus sinensis]
102629211	LOC102629211	glgC	NP_001275823.1	0.612837	1.52926	0.0180316	glucose-1-phosphate adenylyltransferase large subunit 1-like [Citrus sinensis]
102606992	LOC102606992	CISIN_1g011099mg	XP_006466731.1	0.613224	1.52967	0.0326109	UDP-glycosyltransferase 72E1-like [Citrus sinensis]
102624505	LOC102624505	CISIN_1g0171371mg	XP_006479037.1	0.613658	1.53013	0.0020941	uncharacterized protein LOC102624505 isoform X2 [Citrus sinensis]
102613789	LOC102613789	CISIN_1g014047mg	XP_006465227.1	0.615022	1.53158	0.0383457	protein NUCLEAR FUSION DEFECTIVE 4 [Citrus sinensis]
102619902	LOC102619902	CISIN_1g0312711mg	XP_006483262.1	0.615925	1.53254	0.00718911	thioredoxin H7 [Citrus sinensis]
102625979	LOC102625979	CISIN_1g015634mg	XP_006491732.1	0.619139	1.53596	0.1087	probable ADP-ribosylation factor GTPase-activating protein AGD8 isoform X1 [Citrus sinensis]
102631167	LOC102631167	CISIN_1g007869mg	XP_006480860.1	0.619647	1.5365	0.0800625	L-type lectin-domain containing receptor kinase IV.1 [Citrus sinensis]
102609722	LOC102609722	CISIN_1g0045481mg	XP_006491622.1	0.622142	1.53916	0.0127643	two pore calcium channel protein 1 isoform X1 [Citrus sinensis]
102615337	LOC102615337	CISIN_1g026944mg	XP_006483150.1	0.622348	1.53938	0.0139676	extracellular ribonuclease LE-like [Citrus sinensis]
102624276	LOC102624276	CISIN_1g028150mg	XP_006492313.1	0.622438	1.53947	0.000978	transmembrane protein 205 [Citrus sinensis]
102619837	LOC102619837	CISIN_1g019087mg	XP_006488754.2	0.625246	1.54247	0.0174157	uncharacterized protein LOC102619837 [Citrus sinensis]
102621673	LOC102621673	CISIN_1g010184mg	XP_006476522.1	0.625372	1.54261	0.044575	LOW QUALITY PROTEIN: general transcription and DNA repair factor IIH helicase subunit XPB1 [Citrus sinensis]
102578032	HSP90	hsp90	NP_001275844.1	0.628693	1.54616	0.0552053	HSP90 protein [Citrus sinensis]
102630366	LOC102630366	CISIN_1g002204mg	XP_006484939.1	0.631421	1.54909	0.00581457	protein argonaute 5 isoform X1 [Citrus sinensis]
102611592	LOC102611592	CISIN_1g023969mg	XP_006483230.1	0.631454	1.54913	0.0112847	mitochondrial outer membrane protein porin of 36 kDa [Citrus sinensis]
102620668	LOC102620668	CISIN_1g0180941mg	XP_006466345.1	0.631621	1.5493	0.0306486	probable mannitol dehydrogenase [Citrus sinensis]
102622658	LOC102622658	CISIN_1g009753mg	XP_006474851.1	0.632759	1.55053	0.0675683	cellulose synthase-like protein E6 isoform X1 [Citrus sinensis]
102616973	LOC102616973	CISIN_1g0107352mg	XP_006475705.1	0.638055	1.55623	0.0205573	aldehyde dehydrogenase family 2 member C4-like [Citrus sinensis]
102630977	LOC102630977	CISIN_1g015560mg	XP_006486411.1	0.638445	1.55665	0.0159523	BTB/POZ and MATH domain-containing protein 3 isoform X1 [Citrus sinensis]
102622303	LOC102622303	CISIN_1g020633mg	XP_006465405.1	0.642418	1.56094	0.0102659	caffeoylshikimate esterase [Citrus sinensis]
102630558	LOC102630558	CISIN_1g039892mg	XP_006482486.1	0.644774	1.56349	0.026205	peroxidase 31-like [Citrus sinensis]
102616854	LOC102616854	CISIN_1g029641mg	XP_006492825.1	0.645251	1.56401	0.102797	dirigent protein 22-like [Citrus sinensis]
102628413	LOC102628413	CISIN_1g044248mg	XP_015381368.2	0.64546	1.56424	0.0432596	LOW QUALITY PROTEIN: ammonium transporter 1 member 1 [Citrus sinensis]
102614633	LOC102614633	CISIN_1g018760mg	XP_006477218.1	0.645822	1.56463	0.0258672	L-lactate dehydrogenase B [Citrus sinensis]
102608825	LOC102608825	CISIN_1g043666mg	XP_006482406.1	0.646306	1.56516	0.00635898	conserved oligomeric Golgi complex subunit 6 isoform X2 [Citrus sinensis]
102618004	LOC102618004	CISIN_1g036056mg	XP_006488326.1	0.647068	1.56598	0.00699971	outer envelope pore protein 16 chloroplastic [Citrus sinensis]
102619810	LOC102619810	CISIN_1g011566mg	XP_006481575.1	0.647869	1.56685	0.00376991	probable aspartyl protease At4g16563 [Citrus sinensis]
102617192	LOC102617192	CISIN_1g034649mg	XP_006476687.1	0.650804	1.57004	0.0439201	uncharacterized protein LOC102617192 [Citrus sinensis]
102607400	LOC102607400	CISIN_1g010346mg	XP_006490728.1	0.651241	1.57052	0.0330196	cytochrome P450 71A22-like [Citrus sinensis]
102608354	LOC102608354	CISIN_1g0119651mg	XP_006484538.1	0.653452	1.57293	0.00854482	serine carboxypeptidase-like 35 [Citrus sinensis]
112495464	LOC112495464	CISIN_1g0099912mg	XP_006487431.1	0.653637	1.57313	0.0515641	probable amidase At4g34880 [Citrus sinensis]
102608336	LOC102608336	CISIN_1g044059mg	XP_006480866.1	0.654566	1.57414	0.021626	thaumatin-like protein [Citrus sinensis]
102624947	LOC102624947	CISIN_1g041429mg	XP_006491379.1	0.661835	1.58209	0.0535834	metal tolerance protein 1 [Citrus sinensis]
102624907	LOC102624907	CISIN_1g009188mg	XP_006484997.1	0.663047	1.58342	0.0295898	WD repeat-containing protein 26 homolog [Citrus sinensis]
102629238	LOC102629238	CISIN_1g015925mg	XP_006490112.1	0.663171	1.58356	0.019488	BAG family molecular chaperone regulator 7 [Citrus sinensis]
102608185	LOC102608185	CISIN_1g003005mg	XP_006468393.1	0.663996	1.58447	0.0158991	subtilisin-like protease SBT2.2 [Citrus sinensis]
102620812	LOC102620812	CISIN_1g033055mg	XP_006495465.1	0.66523	1.58582	0.0428664	inhibitor of trypsin and hageman factor-like [Citrus sinensis]
102608844	LOC102608844	CISIN_1g008307mg	XP_006487455.1	0.665903	1.58656	0.0758817	dol-P-Man:Man(6)GlcNAc(2)-PP-Dol alpha-1 2-mannosyltransferase isoform X1 [Citrus sinensis]
102616424	LOC102616424	MaT2	XP_006487182.1	0.668403	1.58931	0.0226496	polyol transporter 5-like [Citrus sinensis]
102609608	LOC102609608	CISIN_1g026069mg	XP_006488571.1	0.669053	1.59003	0.0362231	gamma-interferon-inducible lysosomal thiol reductase [Citrus sinensis]
102620813	LOC102620813	CISIN_1g010230mg	XP_006475035.1	0.671487	1.59271	0.0194412	aspartic proteinase A1 [Citrus sinensis]
102627147	LOC102627147	CISIN_1g0002072mg	XP_006474777.1	0.67226	1.59357	0.0181299	proteasome activator subunit 4 isoform X1 [Citrus sinensis]
102606837	LOC102606837	CISIN_1g009800mg	XP_006471647.3	0.67823	1.60018	0.0148726	peptide-N(4)-(N-acetyl-beta-glucosaminyl)asparagine amidase isoform X4 [Citrus sinensis]
102615506	LOC102615506	CISIN_1g027381mg	XP_006479011.1	0.680182	1.60234	0.0457158	germin-like protein subfamily 1 member 17 [Citrus sinensis]
102612839	LOC102612839	CISIN_1g018894mg	XP_006491904.1	0.681489	1.60379	0.023296	UDP-xylose transporter 3 isoform X2 [Citrus sinensis]
102611841	LOC102611841	CISIN_1g0001712mg	XP_006492664.1	0.684586	1.60724	0.0242851	callose synthase 3 [Citrus sinensis]
102613688	LOC102613688	CISIN_1g048624mg	XP_006464214.1	0.685089	1.6078	0.0494658	acyl-coenzyme A oxidase 2 peroxisomal [Citrus sinensis]
102612417	LOC102612417	CISIN_1g017063mg	XP_006469036.1	0.685191	1.60792	0.0270392	protein trichome birefringence-like 39 [Citrus sinensis]
102621153	LOC102621153	CISIN_1g019268mg	XP_006467870.1	0.687495	1.61048	0.0595738	secretory carrier-associated membrane protein 3 [Citrus sinensis]
102609554	LOC102609554	CISIN_1g006585mg	XP_006473499.1	0.690677	1.61404	0.0161583	5'-nucleotidase domain-containing protein 4 isoform X2 [Citrus sinensis]
102608192	LOC102608192	CISIN_1g0269791mg	XP_006490379.1	0.693404	1.61709	0.0262783	transmembrane ascorbate ferrireductase 1 [Citrus sinensis]
102629156	LOC102629156	CISIN_1g010058mg	XP_006472402.1	0.695682	1.61965	0.0446403	serine hydroxymethyltransferase 2 mitochondrial-like [Citrus sinensis]
102622985	LOC102622985	CISIN_1g0024021mg	XP_006485690.1	0.697601	1.62181	0.00150012	endoplasmic reticulum metallopeptidase 1-like isoform X1 [Citrus sinensis]
102622162	LOC102622162	CISIN_1g033458mg	XP_006480910.1	0.703427	1.62837	0.00756597	uncharacterized protein LOC102622162 [Citrus sinensis]
102612446	LOC102612446	CISIN_1g014447mg	XP_006473327.1	0.703691	1.62867	0.00188653	alpha-amylase [Citrus sinensis]
102620675	LOC102620675	CISIN_1g009833mg	XP_006489360.1	0.708538	1.63415	0.0262655	sugar transport protein 13 [Citrus sinensis]
102626691	LOC102626691	CISIN_1g028785mg	XP_006476900.1	0.709005	1.63468	0.0237152	high-affinity nitrate transporter 3.1 [Citrus sinensis]
102615988	LOC102615988	CISIN_1g023517mg	XP_006472009.1	0.709738	1.63551	0.0978451	protein YIPF1 homolog [Citrus sinensis]
102625021	LOC102625021	CISIN_1g025108mg	XP_006468456.1	0.715176	1.64168	0.0172153	lectin [Citrus sinensis]
102616100	LOC102616100	CISIN_1g024701mg	XP_006477132.1	0.718411	1.64537	0.00993685	palmitoyl-protein thioesterase 1-like [Citrus sinensis]
102630563	LOC102630563	CISIN_1g030240mg	XP_006483485.1	0.718477	1.64544	0.112368	early nodulin-like protein 3 [Citrus sinensis]
102625307	LOC102625307	CISIN_1g042270mg	XP_006489939.1	0.719655	1.64679	0.0384991	insulin-degrading enzyme-like 1 peroxisomal isoform X1 [Citrus sinensis]
102614913	LOC102614913	CISIN_1g003973mg	XP_006494313.1	0.720444	1.64769	0.0345135	dolichyl-diphosphooligosaccharide--protein glycosyltransferase subunit STT3A [Citrus sinensis]
102613177	LOC102613177	CISIN_1g011565mg	XP_006479808.1	0.721017	1.64834	0.0389664	sugar transporter ERD6-like 7 [Citrus sinensis]
102612791	LOC102612791	CISIN_1g011649mg	XP_006483507.1	0.724286	1.65208	0.0458288	aspartyl protease family protein At5g10770 isoform X1 [Citrus sinensis]
102622912	LOC102622912	CISIN_1g003500mg	XP_006489932.1	0.726675	1.65482	0.0345897	probable galactinol--sucrose galactosyltransferase 2 [Citrus sinensis]
102609713	LOC102609713	CISIN_1g001917mg	XP_006469685.1	0.727021	1.65522	0.00239106	aconitate hydratase cytoplasmic isoform X1 [Citrus sinensis]
102620630	LOC102620630	CISIN_1g0391202mg	XP_006474418.1	0.730673	1.65941	0.00282277	probable galactinol--sucrose galactosyltransferase 6 isoform X2 [Citrus sinensis]
102611528	LOC102611528	CISIN_1g018920mg	XP_006467364.1	0.735973	1.66552	0.0387097	1-aminocyclopropane-1-carboxylate oxidase [Citrus sinensis]
102629998	LOC102629998	CISIN_1g031593mg	XP_006489564.1	0.744001	1.67481	0.0109893	uncharacterized protein LOC102629998 [Citrus sinensis]
102624895	LOC102624895	CISIN_1g010250mg	XP_006481368.1	0.746121	1.67728	0.0274317	gamma aminobutyrate transaminase 3 chloroplastic [Citrus sinensis]
102626445	LOC102626445	CISIN_1g020966mg	XP_006468993.1	0.748668	1.68024	0.00505832	peroxidase P7-like [Citrus sinensis]
102618274	LOC102618274	CISIN_1g021944mg	XP_006465721.1	0.753571	1.68596	0.0360825	inositol oxygenase 1 isoform X1 [Citrus sinensis]
102606986	LOC102606986	CISIN_1g040848mg	XP_006466033.1	0.754547	1.6871	0.0511931	transmembrane 9 superfamily member 7 [Citrus sinensis]
102608747	LOC102608747	CISIN_1g0235982mg	XP_006487008.1	0.75875	1.69202	0.0329364	protein TIC 21 chloroplastic [Citrus sinensis]
102619221	LOC102619221	CISIN_1g011392mg	XP_006480987.1	0.76818	1.70312	0.0436523	auxin transporter-like protein 2 [Citrus sinensis]
102610412	LOC102610412	CISIN_1g010561mg	XP_006483933.1	0.772669	1.70843	0.00915706	protein DETOXIFICATION 29-like [Citrus sinensis]
102623173	LOC102623173	CISIN_1g000438mg	XP_006479939.1	0.77439	1.71047	0.00118701	ABC transporter C family member 14 [Citrus sinensis]
	LOC102613730	CISIN_1g035501mg	XP_006473782.1	0.778692	1.71557	0.00927992	1 4-alpha-glucan-branching enzyme 1 chloroplastic/amyloplastic-like isoform X5 [Citrus sinensis]
102612639	LOC102612639	CISIN_1g010834mg	XP_006471388.1	0.784387	1.72236	0.0488875	histone deacetylase 9 isoform X1 [Citrus sinensis]
102626804	LOC102626804	CISIN_1g038785mg	XP_006479397.1	0.792428	1.73199	0.150238	protein DMR6-LIKE OXYGENASE 1-like [Citrus sinensis]
102631291	LOC102631291	CISIN_1g0089572mg	XP_006466384.1	0.795076	1.73517	0.0431438	probable sphingolipid transporter spinster homolog 2 [Citrus sinensis]
102618673	LOC102618673	CISIN_1g027694mg	XP_024948803.1	0.795929	1.73619	0.0320449	uncharacterized protein LOC102618673 [Citrus sinensis]
102628891	LOC102628891	CISIN_1g0122742mg	XP_006472137.1	0.798828	1.73969	0.00114909	putative pectinesterase/pectinesterase inhibitor 22 [Citrus sinensis]
102629950	LOC102629950	CISIN_1g047754mg	XP_006478979.1	0.799729	1.74077	0.00898017	inositol-tetrakisphosphate 1-kinase 1-like [Citrus sinensis]
102606996	LOC102606996	CISIN_1g003196mg	XP_006488467.1	0.800845	1.74212	0.00845272	alpha-glucan phosphorylase 2 cytosolic [Citrus sinensis]
102629546	LOC102629546	CISIN_1g011724mg	XP_006493026.1	0.8115	1.75504	0.0109039	UDP-glycosyltransferase 86A1 [Citrus sinensis]
102619932	LOC102619932	CISIN_1g047041mg	XP_006467306.1	0.814332	1.75848	0.0121287	glucan endo-1 3-beta-glucosidase 4-like isoform X1 [Citrus sinensis]
102621066	LOC102621066	CISIN_1g023045mg	XP_006468710.1	0.818394	1.76344	0.057523	endonuclease 2 isoform X1 [Citrus sinensis]
102611524	LOC102611524	CISIN_1g0092422mg	XP_006466654.1	0.821516	1.76726	0.00240383	L-ascorbate oxidase homolog [Citrus sinensis]
102613661	LOC102613661	CISIN_1g018026mg	XP_006475878.1	0.822723	1.76874	0.0377191	uclacyanin 1 [Citrus sinensis]
102619778	LOC102619778	CISIN_1g008311mg	XP_006471327.1	0.823499	1.76969	0.0116816	protein SIEVE ELEMENT OCCLUSION B-like [Citrus sinensis]
102615123	LOC102615123	CISIN_1g045562mg	XP_006473248.1	0.823689	1.76993	0.00501982	protein NRT1/ PTR FAMILY 5.10-like [Citrus sinensis]
102611770	LOC102611770	CISIN_1g025864mg	XP_006476050.1	0.824958	1.77148	0.0091687	aquaporin TIP4-1 [Citrus sinensis]
102624648	LOC102624648	CISIN_1g013165mg	XP_006488439.1	0.827889	1.77509	0.00677195	tubulin beta-2 chain [Citrus sinensis]
102614944	LOC102614944	CISIN_1g0032301mg	XP_006481828.1	0.83028	1.77803	0.00220926	1 4-alpha-glucan-branching enzyme 2-2 chloroplastic/amyloplastic isoform X1 [Citrus sinensis]
102622771	LOC102622771	CISIN_1g048832mg	XP_006482021.1	0.832434	1.78069	0.000243	Werner Syndrome-like exonuclease [Citrus sinensis]
102626323	LOC102626323	CISIN_1g031084mg	XP_015387681.1	0.839231	1.7891	0.0507989	glutathione S-transferase F9-like [Citrus sinensis]
102626941	LOC102626941	CISIN_1g008342mg	XP_006488869.1	0.843881	1.79487	0.130009	acetate/butyrate--CoA ligase AAE7 peroxisomal-like [Citrus sinensis]
102625551	LOC102625551	CISIN_1g005245mg	XP_006483988.1	0.844349	1.79545	0.000344	protein SIEVE ELEMENT OCCLUSION B-like [Citrus sinensis]
102625976	LOC102625976	CISIN_1g0356171mg	XP_006470036.1	0.863018	1.81884	0.190312	triacylglycerol lipase 2 [Citrus sinensis]
102607931	LOC102607931	CISIN_1g016399mg	XP_006473582.1	0.871773	1.82991	0.0242978	protein WALLS ARE THIN 1 [Citrus sinensis]
102626229	LOC102626229	CISIN_1g025745mg	XP_024957124.1	0.87849	1.83845	0.0376199	thaumatin-like protein [Citrus sinensis]
102612494	LOC102612494	CISIN_1g039041mg	XP_006485129.1	0.879736	1.84004	0.0518268	uncharacterized protein LOC102612494 [Citrus sinensis]
102623820	LOC102623820	CISIN_1g009846mg	XP_006473639.1	0.889428	1.85244	0.0506036	endoglucanase 10-like [Citrus sinensis]
102621972	LOC102621972	CISIN_1g020188mg	XP_006478133.1	0.896283	1.86126	0.0451717	chlorophyllase-1 chloroplastic [Citrus sinensis]
102617838	LOC102617838	CISIN_1g030678mg	XP_006472107.1	0.900049	1.86613	0.0317335	uncharacterized protein LOC102617838 [Citrus sinensis]
102619023	LOC102619023	CISIN_1g014537mg	XP_006484736.1	0.923852	1.89717	0.0234725	aspartic proteinase CDR1-like [Citrus sinensis]
102577968	LOC102577968	CISIN_1g002585mg	XP_006483229.1	0.927657	1.90218	0.0341385	alpha-amylase 3 chloroplastic [Citrus sinensis]
102630521	LOC102630521	CISIN_1g014424mg	XP_006493767.1	0.92802	1.90266	0.0191296	glyceraldehyde-3-phosphate dehydrogenase GAPCP1 chloroplastic [Citrus sinensis]
102625781	LOC102625781	CISIN_1g008614mg	XP_024958326.1	0.941972	1.92115	0.0350235	cyclic nucleotide-gated ion channel 1-like [Citrus sinensis]
102624065	LOC102624065	CISIN_1g025865mg	XP_006465649.1	0.949591	1.93132	0.0233695	aquaporin TIP2-1 [Citrus sinensis]
102613102	LOC102613102	CISIN_1g035444mg	XP_006486079.1	0.949898	1.93174	0.0032944	uncharacterized protein LOC102613102 [Citrus sinensis]
102630205	LOC102630205	CISIN_1g014387mg	XP_006470197.1	0.956144	1.94012	0.0364578	protein SIEVE ELEMENT OCCLUSION B-like [Citrus sinensis]
102629963	LOC102629963	CISIN_1g006525mg	XP_006483483.1	0.964667	1.95161	0.0148843	transmembrane 9 superfamily member 8 [Citrus sinensis]
102630703	LOC102630703	CISIN_1g006998mg	XP_006489480.1	0.981618	1.97468	0.0735167	uncharacterized protein LOC102630703 isoform X1 [Citrus sinensis]
102610318	LOC102610318	CISIN_1g005092mg	XP_006465599.1	0.988516	1.98414	0.0525461	kinesin-like protein KIN-13B isoform X1 [Citrus sinensis]
102615412	LOC102615412	CISIN_1g042351mg	XP_006475619.1	0.988516	1.98414	0.0525461	kinesin-like protein KIN-13B [Citrus sinensis]
102612660	LOC102612660	CISIN_1g004261mg	XP_006474722.1	0.992312	1.98937	0.0525457	subtilisin-like protease SBT1.8 isoform X1 [Citrus sinensis]
102623672	LOC102623672	CISIN_1g012209mg	XP_024953731.1	0.99936	1.99911	0.0501506	molybdate transporter 2 [Citrus sinensis]
102627806	LOC102627806	CISIN_1g038881mg	XP_006469402.1	1.10852	2.15624	0.00496112	subtilisin-like protease SBT5.3 [Citrus sinensis]
102577951	LOC102577951	CISIN_1g007224mg	XP_006491364.1	1.11215	2.16167	0.010092	granule-bound starch synthase 1 chloroplastic/amyloplastic [Citrus sinensis]
102622604	LOC102622604	CISIN_1g012495mg	XP_006465406.2	1.15032	2.21963	0.0291233	plastidic ATP/ADP-transporter [Citrus sinensis]
102620375	LOC102620375	CISIN_1g022847mg	XP_006483705.1	1.16907	2.24867	0.00825623	acyl-protein thioesterase 2-like partial [Citrus sinensis]
102631254	LOC102631254	CISIN_1g021867mg	XP_006480453.1	1.24891	2.37661	0.036292	probable O-methyltransferase 3 [Citrus sinensis]
102630636	LOC102630636	CISIN_1g024960mg	XP_006494562.1	1.27402	2.41835	0.0388361	probable inactive serine/threonine-protein kinase fnkC [Citrus sinensis]
102625710	LOC102625710	CISIN_1g002649mg	XP_006494272.1	1.27903	2.42676	0.00921659	linoleate 13S-lipoxygenase 2-1 chloroplastic [Citrus sinensis]
102615045	LOC102615045	CISIN_1g015816mg	XP_006480558.1	1.29422	2.45244	0.0565199	probable serine/threonine-protein kinase PBL7 isoform X1 [Citrus sinensis]
102607157	LOC102607157	CISIN_1g031445mg	XP_006479693.1	1.34962	2.54845	0.0263677	non-specific lipid-transfer protein-like protein At2g13820 [Citrus sinensis]
102627216	LOC102627216	CISIN_1g032770mg	XP_006489379.1	1.47634	2.78242	0.010696	40S ribosomal protein S24-1 [Citrus sinensis]
