# Supplementary material for: Comparative Proteomic Analysis of Sweet Orange Petiole Provides Insights Into the Development of Huanglongbing Symptoms
Source: Front Plant Sci. 2021 Apr 19;12:656997. doi: 10.3389/fpls.2021.656997 (PMC8092123; doi:10.3389/fpls.2021.656997)
Supplement: Supplementary Table 3 — Gene ontology (GO) and Kyoto Encyclopedia of Genes and Genomes (KEGG) pathway enrichment analysis of differentially accumulated proteins (DAPs) in asymptomatic and symptomatic citrus petiole. [file Table_3.XLS]

## Sheet: Table S2a-d Gene Ontology
Table 3. Gene ontology (GO) and Kyoto Encyclopedia of Genes and Genomes (KEGG) pathway enrichment analysis of differentially accumulated proteins (DAPs) in asymptomatic and symptomatic citrus petiole.
Table S3a GO enrichment analysis of the downregulated differentially accumulated proteins (DAPs) in CI1 vs. MI1 comparison
GO term	Ontology	Description	Number in input list	Number in BG/Ref	p-value	FDRunder dependency (Yekutieli)	entries
GO:0015979	P	photosynthesis	13	55	3.2e-16	3.1e-14	CISIN_1g028743mg CISIN_1g024422mg CISIN_1g032316mg CISIN_1g026780mg CISIN_1g032633mg CISIN_1g031707mg CISIN_1g019870mg CISIN_1g025577mg CISIN_1g025092mg CISIN_1g024654mg CISIN_1g026929mg CISIN_1g028962mg CISIN_1g028581mg
GO:0006091	P	generation of precursor metabolites and energy	9	74	2.9e-09	1.4e-07	CISIN_1g043542mg CISIN_1g028743mg CISIN_1g024422mg CISIN_1g007374mg CISIN_1g018326mg CISIN_1g024892mg CISIN_1g025577mg CISIN_1g024654mg CISIN_1g019870mg
GO:0019684	P	photosynthesis, light reaction	5	18	3.1e-07	9.8e-06	CISIN_1g025577mg CISIN_1g028743mg CISIN_1g019870mg CISIN_1g024422mg CISIN_1g024654mg
GO:0006950	P	response to stress	7	336	0.0067	0.16	CISIN_1g023621mg CISIN_1g005321mg CISIN_1g014118mg CISIN_1g026736mg CISIN_1g025588mg CISIN_1g032285mg CISIN_1g020451mg
GO:0044281	P	small molecule metabolic process	8	470	0.012	0.19	CISIN_1g021578mg CISIN_1g029550mg CISIN_1g029866mg CISIN_1g031707mg CISIN_1g018326mg CISIN_1g024892mg CISIN_1g023449mg CISIN_1g007374mg
GO:0009056	P	catabolic process	5	204	0.011	0.19	CISIN_1g026315mg CISIN_1g014118mg CISIN_1g018326mg CISIN_1g042050mg CISIN_1g007374mg
GO:0009987	P	cellular process	40	4729	0.027	0.35	CISIN_1g028743mg CISIN_1g021578mg CISIN_1g032316mg CISIN_1g026199mg CISIN_1g005321mg CISIN_1g024892mg CISIN_1g023449mg CISIN_1g028581mg CISIN_1g024422mg CISIN_1g026780mg CISIN_1g032633mg CISIN_1g031707mg CISIN_1g031432mg CISIN_1g025577mg CISIN_1g029866mg CISIN_1g002335mg CISIN_1g029550mg CISIN_1g007374mg CISIN_1g023621mg CISIN_1g004476mg CISIN_1g014118mg CISIN_1g018326mg CISIN_1g019870mg CISIN_1g…
GO:0044237	P	cellular metabolic process	34	3891	0.03	0.35	CISIN_1g028743mg CISIN_1g021578mg CISIN_1g032316mg CISIN_1g026199mg CISIN_1g005321mg CISIN_1g024892mg CISIN_1g023449mg CISIN_1g028581mg CISIN_1g024422mg CISIN_1g026780mg CISIN_1g032633mg CISIN_1g031707mg CISIN_1g031432mg CISIN_1g025577mg CISIN_1g007374mg CISIN_1g023621mg CISIN_1g004476mg CISIN_1g014118mg CISIN_1g018326mg CISIN_1g019870mg CISIN_1g005707mg CISIN_1g025092mg CISIN_1g024654mg CISIN_1g…
GO:0008152	P	metabolic process	50	6289	0.033	0.35	CISIN_1g028743mg CISIN_1g021578mg CISIN_1g032316mg CISIN_1g025092mg CISIN_1g026199mg CISIN_1g046258mg CISIN_1g024892mg CISIN_1g023449mg CISIN_1g004476mg CISIN_1g037639mg CISIN_1g002775mg CISIN_1g028581mg CISIN_1g012172mg CISIN_1g024422mg CISIN_1g026780mg CISIN_1g032633mg CISIN_1g026790mg CISIN_1g031432mg CISIN_1g025577mg CISIN_1g029866mg CISIN_1g026340mg CISIN_1g029550mg CISIN_1g020451mg CISIN_1g…
GO:0044249	P	cellular biosynthetic process	10	1670	0.66	1	CISIN_1g021578mg CISIN_1g031432mg CISIN_1g031707mg CISIN_1g032460mg CISIN_1g024892mg CISIN_1g023449mg CISIN_1g005707mg CISIN_1g026340mg CISIN_1g007374mg CISIN_1g022296mg
GO:0006807	P	nitrogen compound metabolic process	8	1968	0.95	1	CISIN_1g004476mg CISIN_1g004560mg CISIN_1g026315mg CISIN_1g014118mg CISIN_1g006085mg CISIN_1g023449mg CISIN_1g002335mg CISIN_1g024892mg
GO:0044267	P	cellular protein metabolic process	8	1897	0.94	1	CISIN_1g014118mg CISIN_1g031432mg CISIN_1g022070mg CISIN_1g005321mg CISIN_1g032460mg CISIN_1g018157mg CISIN_1g005707mg CISIN_1g026340mg
GO:0044260	P	cellular macromolecule metabolic process	13	3187	0.98	1	CISIN_1g014118mg CISIN_1g004560mg CISIN_1g031432mg CISIN_1g022070mg CISIN_1g005321mg CISIN_1g018326mg CISIN_1g004476mg CISIN_1g032460mg CISIN_1g018157mg CISIN_1g005707mg CISIN_1g026340mg CISIN_1g002335mg CISIN_1g007374mg
GO:0010467	P	gene expression	7	1370	0.8	1	CISIN_1g004476mg CISIN_1g004560mg CISIN_1g032460mg CISIN_1g002335mg CISIN_1g026340mg CISIN_1g005707mg CISIN_1g031432mg
GO:0065007	P	biological regulation	5	1221	0.91	1	CISIN_1g029550mg CISIN_1g029866mg CISIN_1g023956mg CISIN_1g019870mg CISIN_1g031432mg
GO:0006810	P	transport	5	1051	0.82	1	CISIN_1g020436mg CISIN_1g023956mg CISIN_1g008622mg CISIN_1g023111mg CISIN_1g024892mg
GO:0006139	P	nucleobase, nucleoside, nucleotide and nucleic acid metabolic process	5	1441	0.96	1	CISIN_1g002335mg CISIN_1g014118mg CISIN_1g004560mg CISIN_1g004476mg CISIN_1g024892mg
GO:0009058	P	biosynthetic process	10	1804	0.75	1	CISIN_1g021578mg CISIN_1g031432mg CISIN_1g031707mg CISIN_1g032460mg CISIN_1g024892mg CISIN_1g023449mg CISIN_1g005707mg CISIN_1g026340mg CISIN_1g007374mg CISIN_1g022296mg
GO:0051234	P	establishment of localization	5	1055	0.83	1	CISIN_1g020436mg CISIN_1g023956mg CISIN_1g008622mg CISIN_1g023111mg CISIN_1g024892mg
GO:0051179	P	localization	5	1063	0.83	1	CISIN_1g020436mg CISIN_1g023956mg CISIN_1g008622mg CISIN_1g023111mg CISIN_1g024892mg
GO:0055114	P	oxidation reduction	7	1155	0.63	1	CISIN_1g043542mg CISIN_1g023621mg CISIN_1g026199mg CISIN_1g020436mg CISIN_1g006085mg CISIN_1g025588mg CISIN_1g020451mg
GO:0044238	P	primary metabolic process	23	4432	0.93	1	CISIN_1g031432mg CISIN_1g046258mg CISIN_1g024892mg CISIN_1g002068mg CISIN_1g002775mg CISIN_1g004560mg CISIN_1g005321mg CISIN_1g026790mg CISIN_1g007374mg CISIN_1g026340mg CISIN_1g004476mg CISIN_1g014118mg CISIN_1g018326mg CISIN_1g045994mg CISIN_1g005707mg CISIN_1g020905mg CISIN_1g002335mg CISIN_1g032460mg CISIN_1g026315mg CISIN_1g002012mg CISIN_1g037639mg CISIN_1g018157mg CISIN_1g022070mg
GO:0019538	P	protein metabolic process	14	2264	0.63	1	CISIN_1g005321mg CISIN_1g014118mg CISIN_1g031432mg CISIN_1g046258mg CISIN_1g022070mg CISIN_1g026790mg CISIN_1g002012mg CISIN_1g002068mg CISIN_1g032460mg CISIN_1g045994mg CISIN_1g018157mg CISIN_1g005707mg CISIN_1g026340mg CISIN_1g002775mg
GO:0050896	P	response to stimulus	7	784	0.25	1	CISIN_1g023621mg CISIN_1g005321mg CISIN_1g014118mg CISIN_1g026736mg CISIN_1g025588mg CISIN_1g032285mg CISIN_1g020451mg
GO:0043170	P	macromolecule metabolic process	21	3576	0.75	1	CISIN_1g014118mg CISIN_1g004476mg CISIN_1g004560mg CISIN_1g002012mg CISIN_1g046258mg CISIN_1g026315mg CISIN_1g026790mg CISIN_1g005321mg CISIN_1g018326mg CISIN_1g042050mg CISIN_1g002068mg CISIN_1g032460mg CISIN_1g045994mg CISIN_1g018157mg CISIN_1g005707mg CISIN_1g002335mg CISIN_1g026340mg CISIN_1g022070mg CISIN_1g002775mg CISIN_1g031432mg CISIN_1g007374mg
GO:0051540	F	metal cluster binding	5	52	3.2e-05	0.0015	CISIN_1g033992mg CISIN_1g031979mg CISIN_1g031707mg CISIN_1g032230mg CISIN_1g032269mg
GO:0051536	F	iron-sulfur cluster binding	5	52	3.2e-05	0.0015	CISIN_1g033992mg CISIN_1g031979mg CISIN_1g031707mg CISIN_1g032230mg CISIN_1g032269mg
GO:0008135	F	translation factor activity, nucleic acid binding	5	60	6.1e-05	0.0019	CISIN_1g032460mg CISIN_1g005707mg CISIN_1g047577mg CISIN_1g026340mg CISIN_1g031432mg
GO:0043169	F	cation binding	12	1398	0.2	1	CISIN_1g023621mg CISIN_1g023956mg CISIN_1g025588mg CISIN_1g026780mg CISIN_1g020436mg CISIN_1g026199mg CISIN_1g006085mg CISIN_1g019915mg CISIN_1g025092mg CISIN_1g002775mg CISIN_1g019870mg CISIN_1g020451mg
GO:0003676	F	nucleic acid binding	13	1457	0.15	1	CISIN_1g004560mg CISIN_1g032181mg CISIN_1g031432mg CISIN_1g028369mg CISIN_1g002335mg CISIN_1g026340mg CISIN_1g014118mg CISIN_1g047577mg CISIN_1g032460mg CISIN_1g005707mg CISIN_1g022816mg CISIN_1g025070mg CISIN_1g032772mg
GO:0003677	F	DNA binding	5	852	0.66	1	CISIN_1g028369mg CISIN_1g032181mg CISIN_1g014118mg CISIN_1g032772mg CISIN_1g022816mg
GO:0043167	F	ion binding	12	1481	0.26	1	CISIN_1g023621mg CISIN_1g023956mg CISIN_1g025588mg CISIN_1g026780mg CISIN_1g020436mg CISIN_1g026199mg CISIN_1g006085mg CISIN_1g019915mg CISIN_1g025092mg CISIN_1g002775mg CISIN_1g019870mg CISIN_1g020451mg
GO:0001883	F	purine nucleoside binding	8	1917	0.94	1	CISIN_1g011914mg CISIN_1g005321mg CISIN_1g007985mg CISIN_1g046258mg CISIN_1g002012mg CISIN_1g002068mg CISIN_1g018157mg CISIN_1g007313mg
GO:0001882	F	nucleoside binding	8	1924	0.94	1	CISIN_1g011914mg CISIN_1g005321mg CISIN_1g007985mg CISIN_1g046258mg CISIN_1g002012mg CISIN_1g002068mg CISIN_1g018157mg CISIN_1g007313mg
GO:0016740	F	transferase activity	6	2544	1	1	CISIN_1g012172mg CISIN_1g022070mg CISIN_1g031707mg CISIN_1g023449mg CISIN_1g003776mg CISIN_1g044173mg
GO:0000166	F	nucleotide binding	8	2139	0.98	1	CISIN_1g011914mg CISIN_1g005321mg CISIN_1g007985mg CISIN_1g046258mg CISIN_1g002012mg CISIN_1g002068mg CISIN_1g018157mg CISIN_1g007313mg
GO:0017076	F	purine nucleotide binding	8	1923	0.94	1	CISIN_1g011914mg CISIN_1g005321mg CISIN_1g007985mg CISIN_1g046258mg CISIN_1g002012mg CISIN_1g002068mg CISIN_1g018157mg CISIN_1g007313mg
GO:0016491	F	oxidoreductase activity	10	1277	0.32	1	CISIN_1g043542mg CISIN_1g029550mg CISIN_1g026199mg CISIN_1g029866mg CISIN_1g029538mg CISIN_1g034905mg CISIN_1g025588mg CISIN_1g028030mg CISIN_1g006085mg CISIN_1g020451mg
GO:0005524	F	ATP binding	7	1309	0.76	1	CISIN_1g011914mg CISIN_1g002012mg CISIN_1g007985mg CISIN_1g046258mg CISIN_1g005321mg CISIN_1g002068mg CISIN_1g007313mg
GO:0016787	F	hydrolase activity	8	1718	0.88	1	CISIN_1g002012mg CISIN_1g026315mg CISIN_1g046258mg CISIN_1g002068mg CISIN_1g045994mg CISIN_1g037639mg CISIN_1g002775mg CISIN_1g026476mg
GO:0003824	F	catalytic activity	28	6096	1	1	CISIN_1g026199mg CISIN_1g046258mg CISIN_1g006085mg CISIN_1g023449mg CISIN_1g019915mg CISIN_1g037639mg CISIN_1g002775mg CISIN_1g026476mg CISIN_1g031707mg CISIN_1g029538mg CISIN_1g034905mg CISIN_1g029866mg CISIN_1g028030mg CISIN_1g020451mg CISIN_1g020924mg CISIN_1g007374mg CISIN_1g018326mg CISIN_1g045994mg CISIN_1g025588mg CISIN_1g044173mg CISIN_1g043542mg CISIN_1g029550mg CISIN_1g012172mg CISIN_1g…
GO:0046872	F	metal ion binding	12	1392	0.19	1	CISIN_1g023621mg CISIN_1g023956mg CISIN_1g025588mg CISIN_1g026780mg CISIN_1g020436mg CISIN_1g026199mg CISIN_1g006085mg CISIN_1g019915mg CISIN_1g025092mg CISIN_1g002775mg CISIN_1g019870mg CISIN_1g020451mg
GO:0046914	F	transition metal ion binding	7	983	0.46	1	CISIN_1g023956mg CISIN_1g020436mg CISIN_1g006085mg CISIN_1g019915mg CISIN_1g025588mg CISIN_1g002775mg CISIN_1g020451mg
GO:0030554	F	adenyl nucleotide binding	8	1750	0.9	1	CISIN_1g011914mg CISIN_1g005321mg CISIN_1g007985mg CISIN_1g046258mg CISIN_1g002012mg CISIN_1g002068mg CISIN_1g018157mg CISIN_1g007313mg
GO:0032559	F	adenyl ribonucleotide binding	7	1748	0.95	1	CISIN_1g011914mg CISIN_1g002012mg CISIN_1g007985mg CISIN_1g046258mg CISIN_1g005321mg CISIN_1g002068mg CISIN_1g007313mg
GO:0005515	F	protein binding	10	2676	0.99	1	CISIN_1g009278mg CISIN_1g014118mg CISIN_1g046920mg CISIN_1g026482mg CISIN_1g005321mg CISIN_1g047355mg CISIN_1g018157mg CISIN_1g027524mg CISIN_1g020276mg CISIN_1g046262mg
GO:0032555	F	purine ribonucleotide binding	7	1917	0.97	1	CISIN_1g011914mg CISIN_1g002012mg CISIN_1g007985mg CISIN_1g046258mg CISIN_1g005321mg CISIN_1g002068mg CISIN_1g007313mg
GO:0032553	F	ribonucleotide binding	7	1932	0.98	1	CISIN_1g011914mg CISIN_1g002012mg CISIN_1g007985mg CISIN_1g046258mg CISIN_1g005321mg CISIN_1g002068mg CISIN_1g007313mg
GO:0005488	F	binding	46	7011	0.51	1	CISIN_1g004560mg CISIN_1g025092mg CISIN_1g026199mg CISIN_1g005321mg CISIN_1g006085mg CISIN_1g019915mg CISIN_1g022816mg CISIN_1g002775mg CISIN_1g025070mg CISIN_1g020276mg CISIN_1g046262mg CISIN_1g032181mg CISIN_1g011914mg CISIN_1g026780mg CISIN_1g026482mg CISIN_1g031707mg CISIN_1g031432mg CISIN_1g031979mg CISIN_1g026340mg CISIN_1g020451mg CISIN_1g023621mg CISIN_1g020924mg CISIN_1g046258mg CISIN_1g…
GO:0034357	C	photosynthetic membrane	8	35	2.7e-10	7.7e-09	CISIN_1g032316mg CISIN_1g026780mg CISIN_1g032633mg CISIN_1g019870mg CISIN_1g025092mg CISIN_1g026929mg CISIN_1g028962mg CISIN_1g028581mg
GO:0009579	C	thylakoid	8	36	3.2e-10	7.7e-09	CISIN_1g032316mg CISIN_1g026780mg CISIN_1g032633mg CISIN_1g019870mg CISIN_1g025092mg CISIN_1g026929mg CISIN_1g028962mg CISIN_1g028581mg
GO:0009521	C	photosystem	8	34	2.2e-10	7.7e-09	CISIN_1g032316mg CISIN_1g026780mg CISIN_1g032633mg CISIN_1g019870mg CISIN_1g025092mg CISIN_1g026929mg CISIN_1g028962mg CISIN_1g028581mg
GO:0009654	C	oxygen evolving complex	5	18	3.1e-07	5.6e-06	CISIN_1g032633mg CISIN_1g019870mg CISIN_1g028962mg CISIN_1g025092mg CISIN_1g026780mg
GO:0009523	C	photosystem II	5	23	8.8e-07	1.3e-05	CISIN_1g032633mg CISIN_1g019870mg CISIN_1g028962mg CISIN_1g025092mg CISIN_1g026780mg
GO:0044436	C	thylakoid part	5	36	6.3e-06	7.5e-05	CISIN_1g032633mg CISIN_1g019870mg CISIN_1g028962mg CISIN_1g025092mg CISIN_1g026780mg
GO:0005623	C	cell	23	1618	0.00022	0.002	CISIN_1g028743mg CISIN_1g024422mg CISIN_1g032316mg CISIN_1g032181mg CISIN_1g022816mg CISIN_1g028581mg CISIN_1g026780mg CISIN_1g032633mg CISIN_1g029538mg CISIN_1g034905mg CISIN_1g025577mg CISIN_1g023621mg CISIN_1g047577mg CISIN_1g019870mg CISIN_1g005707mg CISIN_1g008622mg CISIN_1g025092mg CISIN_1g024654mg CISIN_1g033992mg CISIN_1g028369mg CISIN_1g028962mg CISIN_1g017359mg CISIN_1g026929mg
GO:0044464	C	cell part	23	1618	0.00022	0.002	CISIN_1g028743mg CISIN_1g024422mg CISIN_1g032316mg CISIN_1g032181mg CISIN_1g022816mg CISIN_1g028581mg CISIN_1g026780mg CISIN_1g032633mg CISIN_1g029538mg CISIN_1g034905mg CISIN_1g025577mg CISIN_1g023621mg CISIN_1g047577mg CISIN_1g019870mg CISIN_1g005707mg CISIN_1g008622mg CISIN_1g025092mg CISIN_1g024654mg CISIN_1g033992mg CISIN_1g028369mg CISIN_1g028962mg CISIN_1g017359mg CISIN_1g026929mg
GO:0005622	C	intracellular	18	1511	0.0082	0.059	CISIN_1g023621mg CISIN_1g032316mg CISIN_1g028962mg CISIN_1g032181mg CISIN_1g026780mg CISIN_1g028369mg CISIN_1g032633mg CISIN_1g047577mg CISIN_1g029538mg CISIN_1g034905mg CISIN_1g026929mg CISIN_1g005707mg CISIN_1g022816mg CISIN_1g025092mg CISIN_1g033992mg CISIN_1g019870mg CISIN_1g028581mg CISIN_1g017359mg
GO:0043234	C	protein complex	9	526	0.0076	0.059	CISIN_1g032316mg CISIN_1g026780mg CISIN_1g032633mg CISIN_1g047577mg CISIN_1g019870mg CISIN_1g025092mg CISIN_1g026929mg CISIN_1g028962mg CISIN_1g028581mg
GO:0044424	C	intracellular part	17	1455	0.012	0.081	CISIN_1g023621mg CISIN_1g032316mg CISIN_1g028962mg CISIN_1g032181mg CISIN_1g026780mg CISIN_1g028369mg CISIN_1g032633mg CISIN_1g047577mg CISIN_1g029538mg CISIN_1g034905mg CISIN_1g026929mg CISIN_1g022816mg CISIN_1g025092mg CISIN_1g033992mg CISIN_1g019870mg CISIN_1g028581mg CISIN_1g017359mg
GO:0032991	C	macromolecular complex	11	796	0.015	0.088	CISIN_1g032316mg CISIN_1g032181mg CISIN_1g026780mg CISIN_1g028369mg CISIN_1g032633mg CISIN_1g047577mg CISIN_1g019870mg CISIN_1g025092mg CISIN_1g026929mg CISIN_1g028962mg CISIN_1g028581mg
GO:0044446	C	intracellular organelle part	7	452	0.029	0.15	CISIN_1g032181mg CISIN_1g026780mg CISIN_1g028369mg CISIN_1g032633mg CISIN_1g019870mg CISIN_1g025092mg CISIN_1g028962mg
GO:0044422	C	organelle part	7	453	0.029	0.15	CISIN_1g032181mg CISIN_1g026780mg CISIN_1g028369mg CISIN_1g032633mg CISIN_1g019870mg CISIN_1g025092mg CISIN_1g028962mg
GO:0043226	C	organelle	13	1170	0.04	0.18	CISIN_1g023621mg CISIN_1g028962mg CISIN_1g032181mg CISIN_1g026780mg CISIN_1g028369mg CISIN_1g032633mg CISIN_1g029538mg CISIN_1g034905mg CISIN_1g022816mg CISIN_1g025092mg CISIN_1g033992mg CISIN_1g019870mg CISIN_1g017359mg
GO:0043229	C	intracellular organelle	13	1169	0.04	0.18	CISIN_1g023621mg CISIN_1g028962mg CISIN_1g032181mg CISIN_1g026780mg CISIN_1g028369mg CISIN_1g032633mg CISIN_1g029538mg CISIN_1g034905mg CISIN_1g022816mg CISIN_1g025092mg CISIN_1g033992mg CISIN_1g019870mg CISIN_1g017359mg
GO:0043231	C	intracellular membrane-bounded organelle	7	765	0.23	0.88	CISIN_1g023621mg CISIN_1g028369mg CISIN_1g029538mg CISIN_1g034905mg CISIN_1g022816mg CISIN_1g033992mg CISIN_1g017359mg
GO:0043227	C	membrane-bounded organelle	7	765	0.23	0.88	CISIN_1g023621mg CISIN_1g028369mg CISIN_1g029538mg CISIN_1g034905mg CISIN_1g022816mg CISIN_1g033992mg CISIN_1g017359mg
GO:0016020	C	membrane	13	1579	0.23	0.88	CISIN_1g028743mg CISIN_1g024422mg CISIN_1g032316mg CISIN_1g026780mg CISIN_1g032633mg CISIN_1g019870mg CISIN_1g025577mg CISIN_1g008622mg CISIN_1g025092mg CISIN_1g024654mg CISIN_1g026929mg CISIN_1g028962mg CISIN_1g028581mg
GO:0044425	C	membrane part	8	923	0.25	0.91	CISIN_1g032316mg CISIN_1g026780mg CISIN_1g032633mg CISIN_1g019870mg CISIN_1g025092mg CISIN_1g026929mg CISIN_1g028962mg CISIN_1g028581mg
Table S3b GO enrichment analysis of the upregulated differentially accumulated proteins (DAPs) in CI1 vs. MI1 comparison
GO term	Ontology	Description	Number in input list	Number in BG/Ref	p-value	FDRunder dependency (Yekutieli)	entries
GO:0006508	P	proteolysis	17	455	3.5e-06	0.00035	CISIN_1g003469mg CISIN_1g011600mg CISIN_1g004301mg CISIN_1g039412mg CISIN_1g011482mg CISIN_1g011566mg CISIN_1g012236mg CISIN_1g011746mg CISIN_1g012276mg CISIN_1g038881mg CISIN_1g010230mg CISIN_1g012022mg CISIN_1g040558mg CISIN_1g004261mg CISIN_1g014537mg CISIN_1g012819mg CISIN_1g045236mg CISIN_1g028581mg CISIN_1g032316mg
GO:0055114	P	oxidation reduction	26	1155	6.6e-05	0.0033	CISIN_1g012940mg CISIN_1g010346mg CISIN_1g018847mg CISIN_1g009347mg CISIN_1g045530mg CISIN_1g004496mg CISIN_1g009399mg CISIN_1g008038mg CISIN_1g007735mg CISIN_1g013492mg CISIN_1g020966mg CISIN_1g020615mg CISIN_1g008384mg CISIN_1g007635mg CISIN_1g037522mg CISIN_1g009485mg CISIN_1g020951mg CISIN_1g042286mg CISIN_1g021596mg CISIN_1g005872mg CISIN_1g009149mg CISIN_1g036220mg CISIN_1g011466mg CISIN_1g…
GO:0008152	P	metabolic process	83	6289	0.0002	0.0066	CISIN_1g012940mg CISIN_1g038226mg CISIN_1g001057mg CISIN_1g023045mg CISIN_1g012236mg CISIN_1g010346mg CISIN_1g011566mg CISIN_1g008342mg CISIN_1g014447mg CISIN_1g001738mg CISIN_1g031095mg CISIN_1g001767mg CISIN_1g004261mg CISIN_1g009347mg CISIN_1g040558mg CISIN_1g014803mg CISIN_1g005466mg CISIN_1g006982mg CISIN_1g005867mg CISIN_1g009846mg CISIN_1g012744mg CISIN_1g045530mg CISIN_1g004301mg CISIN_1g…
GO:0006979	P	response to oxidative stress	6	95	0.00046	0.012	CISIN_1g018847mg CISIN_1g020966mg CISIN_1g020951mg CISIN_1g020615mg CISIN_1g045530mg CISIN_1g019976mg
GO:0005975	P	carbohydrate metabolic process	14	529	0.00086	0.017	CISIN_1g003076mg CISIN_1g009846mg CISIN_1g041103mg CISIN_1g038226mg CISIN_1g006872mg CISIN_1g019775mg CISIN_1g010067mg CISIN_1g014447mg CISIN_1g003973mg CISIN_1g003612mg CISIN_1g005466mg CISIN_1g037832mg CISIN_1g017992mg CISIN_1g011636mg
GO:0042221	P	response to chemical stimulus	7	159	0.0012	0.02	CISIN_1g018847mg CISIN_1g020966mg CISIN_1g020951mg CISIN_1g020615mg CISIN_1g045530mg CISIN_1g019976mg CISIN_1g010561mg
GO:0019538	P	protein metabolic process	31	2264	0.034	0.49	CISIN_1g001057mg CISIN_1g011566mg CISIN_1g001738mg CISIN_1g031095mg CISIN_1g001767mg CISIN_1g012022mg CISIN_1g040558mg CISIN_1g006982mg CISIN_1g004301mg CISIN_1g045236mg CISIN_1g012236mg CISIN_1g009091mg CISIN_1g012819mg CISIN_1g002721mg CISIN_1g006317mg CISIN_1g007869mg CISIN_1g012276mg CISIN_1g010230mg CISIN_1g003973mg CISIN_1g015816mg CISIN_1g014537mg CISIN_1g011600mg CISIN_1g039412mg CISIN_1g…
GO:0016310	P	phosphorylation	11	1232	0.68	1	CISIN_1g002721mg CISIN_1g006317mg CISIN_1g001057mg CISIN_1g007869mg CISIN_1g001738mg CISIN_1g001767mg CISIN_1g015816mg CISIN_1g009091mg CISIN_1g006982mg CISIN_1g048439mg CISIN_1g048205mg
GO:0043412	P	macromolecule modification	12	1508	0.82	1	CISIN_1g002721mg CISIN_1g006317mg CISIN_1g001057mg CISIN_1g007869mg CISIN_1g001738mg CISIN_1g003973mg CISIN_1g001767mg CISIN_1g015816mg CISIN_1g009091mg CISIN_1g006982mg CISIN_1g048439mg CISIN_1g048205mg
GO:0044267	P	cellular protein metabolic process	14	1897	0.91	1	CISIN_1g002721mg CISIN_1g006317mg CISIN_1g001057mg CISIN_1g009091mg CISIN_1g007869mg CISIN_1g001738mg CISIN_1g003973mg CISIN_1g001767mg CISIN_1g015816mg CISIN_1g031095mg CISIN_1g014803mg CISIN_1g006982mg CISIN_1g048439mg CISIN_1g048205mg
GO:0044260	P	cellular macromolecule metabolic process	15	3187	1	1	CISIN_1g002721mg CISIN_1g006317mg CISIN_1g001057mg CISIN_1g023045mg CISIN_1g007869mg CISIN_1g001738mg CISIN_1g009091mg CISIN_1g003973mg CISIN_1g001767mg CISIN_1g015816mg CISIN_1g031095mg CISIN_1g014803mg CISIN_1g006982mg CISIN_1g048439mg CISIN_1g048205mg
GO:0051179	P	localization	9	1063	0.73	1	CISIN_1g025864mg CISIN_1g045562mg CISIN_1g007736mg CISIN_1g007262mg CISIN_1g037034mg CISIN_1g025865mg CISIN_1g012131mg CISIN_1g025904mg CISIN_1g010561mg
GO:0006468	P	protein amino acid phosphorylation	11	1164	0.61	1	CISIN_1g002721mg CISIN_1g006317mg CISIN_1g001057mg CISIN_1g007869mg CISIN_1g001738mg CISIN_1g001767mg CISIN_1g015816mg CISIN_1g009091mg CISIN_1g006982mg CISIN_1g048439mg CISIN_1g048205mg
GO:0006810	P	transport	9	1051	0.72	1	CISIN_1g025864mg CISIN_1g045562mg CISIN_1g007736mg CISIN_1g007262mg CISIN_1g037034mg CISIN_1g025865mg CISIN_1g012131mg CISIN_1g025904mg CISIN_1g010561mg
GO:0009987	P	cellular process	31	4729	1	1	CISIN_1g001057mg CISIN_1g045562mg CISIN_1g009829mg CISIN_1g001738mg CISIN_1g031095mg CISIN_1g001767mg CISIN_1g037034mg CISIN_1g006982mg CISIN_1g010561mg CISIN_1g023045mg CISIN_1g009091mg CISIN_1g025904mg CISIN_1g002721mg CISIN_1g006317mg CISIN_1g007869mg CISIN_1g005092mg CISIN_1g013165mg CISIN_1g003973mg CISIN_1g015816mg CISIN_1g011007mg CISIN_1g012131mg CISIN_1g019168mg CISIN_1g028362mg CISIN_1g…
GO:0006464	P	protein modification process	12	1470	0.8	1	CISIN_1g002721mg CISIN_1g006317mg CISIN_1g001057mg CISIN_1g007869mg CISIN_1g001738mg CISIN_1g003973mg CISIN_1g001767mg CISIN_1g015816mg CISIN_1g009091mg CISIN_1g006982mg CISIN_1g048439mg CISIN_1g048205mg
GO:0009058	P	biosynthetic process	5	1804	1	1	CISIN_1g011007mg CISIN_1g003973mg CISIN_1g021596mg CISIN_1g031095mg CISIN_1g044516mg
GO:0051234	P	establishment of localization	9	1055	0.72	1	CISIN_1g025864mg CISIN_1g045562mg CISIN_1g007736mg CISIN_1g007262mg CISIN_1g037034mg CISIN_1g025865mg CISIN_1g012131mg CISIN_1g025904mg CISIN_1g010561mg
GO:0055085	P	transmembrane transport	5	577	0.68	1	CISIN_1g045562mg CISIN_1g010561mg CISIN_1g012131mg CISIN_1g025904mg CISIN_1g037034mg
GO:0044238	P	primary metabolic process	50	4432	0.15	1	CISIN_1g001057mg CISIN_1g023045mg CISIN_1g011566mg CISIN_1g014447mg CISIN_1g001738mg CISIN_1g031095mg CISIN_1g001767mg CISIN_1g012022mg CISIN_1g040558mg CISIN_1g005466mg CISIN_1g006982mg CISIN_1g003076mg CISIN_1g009846mg CISIN_1g004301mg CISIN_1g045236mg CISIN_1g006872mg CISIN_1g012236mg CISIN_1g019775mg CISIN_1g010067mg CISIN_1g021596mg CISIN_1g009091mg CISIN_1g012819mg CISIN_1g015047mg CISIN_1g…
GO:0050896	P	response to stimulus	7	784	0.66	1	CISIN_1g018847mg CISIN_1g020966mg CISIN_1g020951mg CISIN_1g020615mg CISIN_1g045530mg CISIN_1g019976mg CISIN_1g010561mg
GO:0006950	P	response to stress	6	336	0.12	1	CISIN_1g018847mg CISIN_1g020966mg CISIN_1g020951mg CISIN_1g020615mg CISIN_1g045530mg CISIN_1g019976mg
GO:0044237	P	cellular metabolic process	19	3891	1	1	CISIN_1g002721mg CISIN_1g006317mg CISIN_1g001057mg CISIN_1g023045mg CISIN_1g041103mg CISIN_1g044516mg CISIN_1g019168mg CISIN_1g007869mg CISIN_1g001738mg CISIN_1g009091mg CISIN_1g003973mg CISIN_1g001767mg CISIN_1g031095mg CISIN_1g015816mg CISIN_1g011007mg CISIN_1g014803mg CISIN_1g006982mg CISIN_1g048439mg CISIN_1g048205mg
GO:0043170	P	macromolecule metabolic process	33	3576	0.71	1	CISIN_1g001057mg CISIN_1g023045mg CISIN_1g011566mg CISIN_1g001738mg CISIN_1g031095mg CISIN_1g001767mg CISIN_1g012022mg CISIN_1g040558mg CISIN_1g006982mg CISIN_1g004301mg CISIN_1g045236mg CISIN_1g012236mg CISIN_1g010067mg CISIN_1g009091mg CISIN_1g012819mg CISIN_1g002721mg CISIN_1g006317mg CISIN_1g007869mg CISIN_1g012276mg CISIN_1g010230mg CISIN_1g003973mg CISIN_1g015816mg CISIN_1g014537mg CISIN_1g…
GO:0006796	P	phosphate metabolic process	11	1455	0.86	1	CISIN_1g002721mg CISIN_1g006317mg CISIN_1g001057mg CISIN_1g007869mg CISIN_1g001738mg CISIN_1g001767mg CISIN_1g015816mg CISIN_1g009091mg CISIN_1g006982mg CISIN_1g048439mg CISIN_1g048205mg
GO:0006793	P	phosphorus metabolic process	11	1458	0.86	1	CISIN_1g002721mg CISIN_1g006317mg CISIN_1g001057mg CISIN_1g007869mg CISIN_1g001738mg CISIN_1g001767mg CISIN_1g015816mg CISIN_1g009091mg CISIN_1g006982mg CISIN_1g048439mg CISIN_1g048205mg
GO:0003824	F	catalytic activity	100	6096	2.2e-12	5.2e-10	CISIN_1g001057mg CISIN_1g001738mg CISIN_1g040558mg CISIN_1g005466mg CISIN_1g006982mg CISIN_1g012744mg CISIN_1g013527mg CISIN_1g012819mg CISIN_1g004496mg CISIN_1g020966mg CISIN_1g020615mg CISIN_1g003973mg CISIN_1g015816mg CISIN_1g019168mg CISIN_1g011482mg CISIN_1g020951mg CISIN_1g036220mg CISIN_1g003612mg CISIN_1g038785mg CISIN_1g021867mg CISIN_1g023125mg CISIN_1g011466mg CISIN_1g011566mg CISIN_1g…
GO:0004175	F	endopeptidase activity	14	251	3.1e-07	1.9e-05	CISIN_1g011600mg CISIN_1g004301mg CISIN_1g039412mg CISIN_1g011482mg CISIN_1g011566mg CISIN_1g011746mg CISIN_1g003469mg CISIN_1g038881mg CISIN_1g010230mg CISIN_1g009527mg CISIN_1g040558mg CISIN_1g004261mg CISIN_1g014537mg CISIN_1g045236mg
GO:0008233	F	peptidase activity	18	422	2.7e-07	1.9e-05	CISIN_1g012276mg CISIN_1g011600mg CISIN_1g004301mg CISIN_1g039412mg CISIN_1g011482mg CISIN_1g011566mg CISIN_1g012236mg CISIN_1g011746mg CISIN_1g009527mg CISIN_1g038881mg CISIN_1g010230mg CISIN_1g045236mg CISIN_1g012022mg CISIN_1g040558mg CISIN_1g004261mg CISIN_1g014537mg CISIN_1g012819mg CISIN_1g003469mg
GO:0070011	F	peptidase activity, acting on L-amino acid peptides	18	408	1.7e-07	1.9e-05	CISIN_1g012276mg CISIN_1g011600mg CISIN_1g004301mg CISIN_1g039412mg CISIN_1g011482mg CISIN_1g011566mg CISIN_1g012236mg CISIN_1g011746mg CISIN_1g009527mg CISIN_1g038881mg CISIN_1g010230mg CISIN_1g045236mg CISIN_1g012022mg CISIN_1g040558mg CISIN_1g004261mg CISIN_1g014537mg CISIN_1g012819mg CISIN_1g003469mg
GO:0016787	F	hydrolase activity	39	1718	4.2e-07	2e-05	CISIN_1g037034mg CISIN_1g017225mg CISIN_1g023045mg CISIN_1g009085mg CISIN_1g011566mg CISIN_1g014447mg CISIN_1g015684mg CISIN_1g009527mg CISIN_1g040558mg CISIN_1g003076mg CISIN_1g009846mg CISIN_1g012022mg CISIN_1g045236mg CISIN_1g006872mg CISIN_1g012236mg CISIN_1g010067mg CISIN_1g013734mg CISIN_1g012819mg CISIN_1g011636mg CISIN_1g038226mg CISIN_1g048388mg CISIN_1g005092mg CISIN_1g013165mg CISIN_1g…
GO:0004190	F	aspartic-type endopeptidase activity	8	89	4.7e-06	0.00016	CISIN_1g011600mg CISIN_1g039412mg CISIN_1g011482mg CISIN_1g011566mg CISIN_1g009527mg CISIN_1g010230mg CISIN_1g011746mg CISIN_1g014537mg
GO:0070001	F	aspartic-type peptidase activity	8	89	4.7e-06	0.00016	CISIN_1g011600mg CISIN_1g039412mg CISIN_1g011482mg CISIN_1g011566mg CISIN_1g009527mg CISIN_1g010230mg CISIN_1g011746mg CISIN_1g014537mg
GO:0008236	F	serine-type peptidase activity	9	168	6e-05	0.0016	CISIN_1g003469mg CISIN_1g004301mg CISIN_1g045236mg CISIN_1g012236mg CISIN_1g012276mg CISIN_1g038881mg CISIN_1g040558mg CISIN_1g004261mg CISIN_1g012819mg
GO:0017171	F	serine hydrolase activity	9	168	6e-05	0.0016	CISIN_1g003469mg CISIN_1g004301mg CISIN_1g045236mg CISIN_1g012236mg CISIN_1g012276mg CISIN_1g038881mg CISIN_1g040558mg CISIN_1g004261mg CISIN_1g012819mg
GO:0016491	F	oxidoreductase activity	27	1277	0.00013	0.0032	CISIN_1g012940mg CISIN_1g010346mg CISIN_1g018847mg CISIN_1g009347mg CISIN_1g045530mg CISIN_1g005466mg CISIN_1g004496mg CISIN_1g009399mg CISIN_1g008038mg CISIN_1g007735mg CISIN_1g013492mg CISIN_1g020966mg CISIN_1g020615mg CISIN_1g008384mg CISIN_1g007635mg CISIN_1g037522mg CISIN_1g009485mg CISIN_1g020951mg CISIN_1g042286mg CISIN_1g021596mg CISIN_1g005872mg CISIN_1g009149mg CISIN_1g036220mg CISIN_1g…
GO:0004252	F	serine-type endopeptidase activity	6	94	0.00044	0.0079	CISIN_1g004301mg CISIN_1g045236mg CISIN_1g003469mg CISIN_1g038881mg CISIN_1g040558mg CISIN_1g004261mg
GO:0005507	F	copper ion binding	5	59	0.0004	0.0079	CISIN_1g007735mg CISIN_1g005872mg CISIN_1g009149mg CISIN_1g008038mg CISIN_1g007635mg
GO:0030246	F	carbohydrate binding	7	133	0.00045	0.0079	CISIN_1g003076mg CISIN_1g038226mg CISIN_1g007869mg CISIN_1g019775mg CISIN_1g043005mg CISIN_1g024176mg CISIN_1g003612mg
GO:0016684	F	oxidoreductase activity, acting on peroxide as acceptor	6	96	0.00049	0.0079	CISIN_1g018847mg CISIN_1g020966mg CISIN_1g020951mg CISIN_1g020615mg CISIN_1g045530mg CISIN_1g019976mg
GO:0004601	F	peroxidase activity	6	95	0.00046	0.0079	CISIN_1g018847mg CISIN_1g020966mg CISIN_1g020951mg CISIN_1g020615mg CISIN_1g045530mg CISIN_1g019976mg
GO:0016209	F	antioxidant activity	6	109	0.00092	0.014	CISIN_1g018847mg CISIN_1g020966mg CISIN_1g020951mg CISIN_1g020615mg CISIN_1g045530mg CISIN_1g019976mg
GO:0004553	F	hydrolase activity, hydrolyzing O-glycosyl compounds	10	324	0.0016	0.023	CISIN_1g003076mg CISIN_1g009846mg CISIN_1g041103mg CISIN_1g038226mg CISIN_1g006872mg CISIN_1g010067mg CISIN_1g014447mg CISIN_1g003612mg CISIN_1g037832mg CISIN_1g011636mg
GO:0016798	F	hydrolase activity, acting on glycosyl bonds	10	339	0.0022	0.03	CISIN_1g003076mg CISIN_1g009846mg CISIN_1g041103mg CISIN_1g038226mg CISIN_1g006872mg CISIN_1g010067mg CISIN_1g014447mg CISIN_1g003612mg CISIN_1g037832mg CISIN_1g011636mg
GO:0005506	F	iron ion binding	10	342	0.0024	0.03	CISIN_1g020615mg CISIN_1g037522mg CISIN_1g010346mg CISIN_1g020966mg CISIN_1g020951mg CISIN_1g042286mg CISIN_1g018847mg CISIN_1g009347mg CISIN_1g045530mg CISIN_1g019976mg
GO:0016747	F	transferase activity, transferring acyl groups other than amino-acyl groups	7	211	0.0056	0.068	CISIN_1g023125mg CISIN_1g041010mg CISIN_1g013437mg CISIN_1g011007mg CISIN_1g013527mg CISIN_1g036315mg CISIN_1g012242mg
GO:0020037	F	heme binding	10	396	0.0065	0.072	CISIN_1g020615mg CISIN_1g037522mg CISIN_1g010346mg CISIN_1g020966mg CISIN_1g020951mg CISIN_1g042286mg CISIN_1g018847mg CISIN_1g009347mg CISIN_1g045530mg CISIN_1g019976mg
GO:0046906	F	tetrapyrrole binding	10	396	0.0065	0.072	CISIN_1g020615mg CISIN_1g037522mg CISIN_1g010346mg CISIN_1g020966mg CISIN_1g020951mg CISIN_1g042286mg CISIN_1g018847mg CISIN_1g009347mg CISIN_1g045530mg CISIN_1g019976mg
GO:0016746	F	transferase activity, transferring acyl groups	7	255	0.014	0.15	CISIN_1g023125mg CISIN_1g041010mg CISIN_1g013437mg CISIN_1g011007mg CISIN_1g013527mg CISIN_1g036315mg CISIN_1g012242mg
GO:0048037	F	cofactor binding	7	313	0.038	0.38	CISIN_1g020326mg CISIN_1g009485mg CISIN_1g005872mg CISIN_1g008384mg CISIN_1g036220mg CISIN_1g009399mg CISIN_1g005466mg
GO:0046914	F	transition metal ion binding	15	983	0.063	0.61	CISIN_1g020615mg CISIN_1g018847mg CISIN_1g037522mg CISIN_1g007735mg CISIN_1g010346mg CISIN_1g020966mg CISIN_1g020951mg CISIN_1g009149mg CISIN_1g042286mg CISIN_1g007635mg CISIN_1g005872mg CISIN_1g008038mg CISIN_1g009347mg CISIN_1g045530mg CISIN_1g019976mg
GO:0050662	F	coenzyme binding	5	217	0.067	0.62	CISIN_1g009399mg CISIN_1g009485mg CISIN_1g008384mg CISIN_1g036220mg CISIN_1g020326mg
GO:0043169	F	cation binding	19	1398	0.096	0.83	CISIN_1g042286mg CISIN_1g018847mg CISIN_1g037522mg CISIN_1g007735mg CISIN_1g010346mg CISIN_1g020966mg CISIN_1g020951mg CISIN_1g008620mg CISIN_1g009149mg CISIN_1g014447mg CISIN_1g007635mg CISIN_1g005872mg CISIN_1g008038mg CISIN_1g009347mg CISIN_1g020615mg CISIN_1g009091mg CISIN_1g045530mg CISIN_1g014803mg CISIN_1g019976mg
GO:0046872	F	metal ion binding	19	1392	0.093	0.83	CISIN_1g042286mg CISIN_1g018847mg CISIN_1g037522mg CISIN_1g007735mg CISIN_1g010346mg CISIN_1g020966mg CISIN_1g020951mg CISIN_1g008620mg CISIN_1g009149mg CISIN_1g014447mg CISIN_1g007635mg CISIN_1g005872mg CISIN_1g008038mg CISIN_1g009347mg CISIN_1g020615mg CISIN_1g009091mg CISIN_1g045530mg CISIN_1g014803mg CISIN_1g019976mg
GO:0016817	F	hydrolase activity, acting on acid anhydrides	5	379	0.32	1	CISIN_1g013165mg CISIN_1g047682mg CISIN_1g042351mg CISIN_1g005092mg CISIN_1g037034mg
GO:0005488	F	binding	49	7011	1	1	CISIN_1g023045mg CISIN_1g010346mg CISIN_1g011254mg CISIN_1g043005mg CISIN_1g014447mg CISIN_1g001738mg CISIN_1g001767mg CISIN_1g009347mg CISIN_1g000635mg CISIN_1g005466mg CISIN_1g045530mg CISIN_1g003076mg CISIN_1g020326mg CISIN_1g008620mg CISIN_1g019775mg CISIN_1g024176mg CISIN_1g007735mg CISIN_1g007635mg CISIN_1g008038mg CISIN_1g009399mg CISIN_1g009091mg CISIN_1g028466mg CISIN_1g002721mg CISIN_1g…
GO:0000166	F	nucleotide binding	19	2139	0.73	1	CISIN_1g002721mg CISIN_1g028362mg CISIN_1g042351mg CISIN_1g006317mg CISIN_1g007869mg CISIN_1g011254mg CISIN_1g005092mg CISIN_1g044516mg CISIN_1g001738mg CISIN_1g008384mg CISIN_1g036220mg CISIN_1g009485mg CISIN_1g015816mg CISIN_1g000635mg CISIN_1g009091mg CISIN_1g047682mg CISIN_1g009399mg CISIN_1g028466mg CISIN_1g048205mg
GO:0001883	F	purine nucleoside binding	17	1917	0.72	1	CISIN_1g002721mg CISIN_1g009485mg CISIN_1g042351mg CISIN_1g006317mg CISIN_1g007869mg CISIN_1g011254mg CISIN_1g005092mg CISIN_1g001738mg CISIN_1g008384mg CISIN_1g036220mg CISIN_1g044516mg CISIN_1g015816mg CISIN_1g000635mg CISIN_1g009091mg CISIN_1g047682mg CISIN_1g009399mg CISIN_1g048205mg
GO:0016462	F	pyrophosphatase activity	5	363	0.29	1	CISIN_1g013165mg CISIN_1g047682mg CISIN_1g042351mg CISIN_1g005092mg CISIN_1g037034mg
GO:0022857	F	transmembrane transporter activity	5	502	0.56	1	CISIN_1g044248mg CISIN_1g010561mg CISIN_1g012131mg CISIN_1g025904mg CISIN_1g037034mg
GO:0001882	F	nucleoside binding	17	1924	0.73	1	CISIN_1g002721mg CISIN_1g009485mg CISIN_1g042351mg CISIN_1g006317mg CISIN_1g007869mg CISIN_1g011254mg CISIN_1g005092mg CISIN_1g001738mg CISIN_1g008384mg CISIN_1g036220mg CISIN_1g044516mg CISIN_1g015816mg CISIN_1g000635mg CISIN_1g009091mg CISIN_1g047682mg CISIN_1g009399mg CISIN_1g048205mg
GO:0043167	F	ion binding	19	1481	0.14	1	CISIN_1g042286mg CISIN_1g018847mg CISIN_1g037522mg CISIN_1g007735mg CISIN_1g010346mg CISIN_1g020966mg CISIN_1g020951mg CISIN_1g008620mg CISIN_1g009149mg CISIN_1g014447mg CISIN_1g007635mg CISIN_1g005872mg CISIN_1g008038mg CISIN_1g009347mg CISIN_1g020615mg CISIN_1g009091mg CISIN_1g045530mg CISIN_1g014803mg CISIN_1g019976mg
GO:0016740	F	transferase activity	26	2544	0.46	1	CISIN_1g023125mg CISIN_1g041010mg CISIN_1g001057mg CISIN_1g001738mg CISIN_1g001767mg CISIN_1g006982mg CISIN_1g012744mg CISIN_1g022329mg CISIN_1g010058mg CISIN_1g009091mg CISIN_1g013527mg CISIN_1g002721mg CISIN_1g006317mg CISIN_1g007869mg CISIN_1g013437mg CISIN_1g003973mg CISIN_1g015816mg CISIN_1g011007mg CISIN_1g036315mg CISIN_1g006506mg CISIN_1g011142mg CISIN_1g044516mg CISIN_1g021867mg CISIN_1g…
GO:0004672	F	protein kinase activity	11	1168	0.61	1	CISIN_1g002721mg CISIN_1g006317mg CISIN_1g001057mg CISIN_1g007869mg CISIN_1g001738mg CISIN_1g001767mg CISIN_1g015816mg CISIN_1g009091mg CISIN_1g006982mg CISIN_1g048439mg CISIN_1g048205mg
GO:0005524	F	ATP binding	13	1309	0.53	1	CISIN_1g002721mg CISIN_1g042351mg CISIN_1g006317mg CISIN_1g007869mg CISIN_1g011254mg CISIN_1g005092mg CISIN_1g001738mg CISIN_1g047682mg CISIN_1g044516mg CISIN_1g015816mg CISIN_1g000635mg CISIN_1g009091mg CISIN_1g048205mg
GO:0016757	F	transferase activity, transferring glycosyl groups	5	416	0.39	1	CISIN_1g011142mg CISIN_1g012744mg CISIN_1g003973mg CISIN_1g006506mg CISIN_1g022329mg
GO:0005215	F	transporter activity	10	666	0.13	1	CISIN_1g025864mg CISIN_1g045562mg CISIN_1g007736mg CISIN_1g044248mg CISIN_1g007262mg CISIN_1g037034mg CISIN_1g025865mg CISIN_1g012131mg CISIN_1g025904mg CISIN_1g010561mg
GO:0017111	F	nucleoside-triphosphatase activity	5	355	0.28	1	CISIN_1g013165mg CISIN_1g047682mg CISIN_1g042351mg CISIN_1g005092mg CISIN_1g037034mg
GO:0017076	F	purine nucleotide binding	19	1923	0.54	1	CISIN_1g002721mg CISIN_1g028362mg CISIN_1g042351mg CISIN_1g006317mg CISIN_1g007869mg CISIN_1g011254mg CISIN_1g005092mg CISIN_1g044516mg CISIN_1g001738mg CISIN_1g008384mg CISIN_1g036220mg CISIN_1g009485mg CISIN_1g015816mg CISIN_1g000635mg CISIN_1g009091mg CISIN_1g047682mg CISIN_1g009399mg CISIN_1g028466mg CISIN_1g048205mg
GO:0016818	F	hydrolase activity, acting on acid anhydrides, in phosphorus-containing anhydrides	5	369	0.3	1	CISIN_1g013165mg CISIN_1g047682mg CISIN_1g042351mg CISIN_1g005092mg CISIN_1g037034mg
GO:0016772	F	transferase activity, transferring phosphorus-containing groups	11	1417	0.84	1	CISIN_1g002721mg CISIN_1g006317mg CISIN_1g001057mg CISIN_1g007869mg CISIN_1g001738mg CISIN_1g001767mg CISIN_1g015816mg CISIN_1g009091mg CISIN_1g006982mg CISIN_1g048439mg CISIN_1g048205mg
GO:0030554	F	adenyl nucleotide binding	17	1750	0.57	1	CISIN_1g002721mg CISIN_1g009485mg CISIN_1g042351mg CISIN_1g006317mg CISIN_1g007869mg CISIN_1g011254mg CISIN_1g005092mg CISIN_1g001738mg CISIN_1g008384mg CISIN_1g036220mg CISIN_1g044516mg CISIN_1g015816mg CISIN_1g000635mg CISIN_1g009091mg CISIN_1g047682mg CISIN_1g009399mg CISIN_1g048205mg
GO:0016301	F	kinase activity	11	1262	0.71	1	CISIN_1g002721mg CISIN_1g006317mg CISIN_1g001057mg CISIN_1g007869mg CISIN_1g001738mg CISIN_1g001767mg CISIN_1g015816mg CISIN_1g009091mg CISIN_1g006982mg CISIN_1g048439mg CISIN_1g048205mg
GO:0016773	F	phosphotransferase activity, alcohol group as acceptor	11	1257	0.71	1	CISIN_1g002721mg CISIN_1g006317mg CISIN_1g001057mg CISIN_1g007869mg CISIN_1g001738mg CISIN_1g001767mg CISIN_1g015816mg CISIN_1g009091mg CISIN_1g006982mg CISIN_1g048439mg CISIN_1g048205mg
GO:0032559	F	adenyl ribonucleotide binding	13	1748	0.89	1	CISIN_1g002721mg CISIN_1g042351mg CISIN_1g006317mg CISIN_1g007869mg CISIN_1g011254mg CISIN_1g005092mg CISIN_1g001738mg CISIN_1g047682mg CISIN_1g044516mg CISIN_1g015816mg CISIN_1g000635mg CISIN_1g009091mg CISIN_1g048205mg
GO:0005515	F	protein binding	9	2676	1	1	CISIN_1g002721mg CISIN_1g042351mg CISIN_1g005092mg CISIN_1g001738mg CISIN_1g001767mg CISIN_1g021867mg CISIN_1g014803mg CISIN_1g015925mg CISIN_1g048205mg
GO:0032555	F	purine ribonucleotide binding	15	1917	0.87	1	CISIN_1g002721mg CISIN_1g028362mg CISIN_1g042351mg CISIN_1g006317mg CISIN_1g007869mg CISIN_1g011254mg CISIN_1g005092mg CISIN_1g001738mg CISIN_1g047682mg CISIN_1g044516mg CISIN_1g015816mg CISIN_1g000635mg CISIN_1g009091mg CISIN_1g028466mg CISIN_1g048205mg
GO:0016758	F	transferase activity, transferring hexosyl groups	5	358	0.28	1	CISIN_1g011142mg CISIN_1g012744mg CISIN_1g003973mg CISIN_1g006506mg CISIN_1g022329mg
GO:0032553	F	ribonucleotide binding	15	1932	0.87	1	CISIN_1g002721mg CISIN_1g028362mg CISIN_1g042351mg CISIN_1g006317mg CISIN_1g007869mg CISIN_1g011254mg CISIN_1g005092mg CISIN_1g001738mg CISIN_1g047682mg CISIN_1g044516mg CISIN_1g015816mg CISIN_1g000635mg CISIN_1g009091mg CISIN_1g028466mg CISIN_1g048205mg
GO:0044464	C	cell part	28	1618	0.0023	0.042	CISIN_1g017225mg CISIN_1g045562
Table S3c GO enrichment analysis of the downregulated differentially accumulated proteins (DAPs) in CI2 vs. MI2 comparison
GO term	Ontology	Description	Number in input list	Number in BG/Ref	p-value	FDRunder dependency (Yekutieli)	entries
GO:0015979	P	photosynthesis	12	55	2.9e-14	4e-12	CISIN_1g024422mg CISIN_1g032316mg CISIN_1g026780mg CISIN_1g032633mg CISIN_1g031707mg CISIN_1g019870mg CISIN_1g025577mg CISIN_1g026590mg CISIN_1g025092mg CISIN_1g026929mg CISIN_1g025977mg CISIN_1g028962mg
GO:0006979	P	response to oxidative stress	10	95	2.8e-09	2e-07	CISIN_1g023621mg CISIN_1g024432mg CISIN_1g026011mg CISIN_1g018873mg CISIN_1g046044mg CISIN_1g020619mg CISIN_1g018871mg CISIN_1g025588mg CISIN_1g020412mg CISIN_1g018811mg
GO:0042221	P	response to chemical stimulus	11	159	2.6e-08	1.2e-06	CISIN_1g023621mg CISIN_1g024432mg CISIN_1g026011mg CISIN_1g018873mg CISIN_1g046044mg CISIN_1g020619mg CISIN_1g026736mg CISIN_1g018871mg CISIN_1g025588mg CISIN_1g020412mg CISIN_1g018811mg
GO:0006091	P	generation of precursor metabolites and energy	8	74	9.8e-08	3.4e-06	CISIN_1g024422mg CISIN_1g017613mg CISIN_1g018326mg CISIN_1g024892mg CISIN_1g025577mg CISIN_1g007374mg CISIN_1g015888mg CISIN_1g019870mg
GO:0006950	P	response to stress	13	336	8.7e-07	2.4e-05	CISIN_1g023621mg CISIN_1g024432mg CISIN_1g026011mg CISIN_1g018873mg CISIN_1g046044mg CISIN_1g005321mg CISIN_1g020619mg CISIN_1g026736mg CISIN_1g018871mg CISIN_1g025588mg CISIN_1g020412mg CISIN_1g018811mg CISIN_1g034001mg
GO:0044281	P	small molecule metabolic process	14	470	6.2e-06	0.00015	CISIN_1g029550mg CISIN_1g017613mg CISIN_1g030165mg CISIN_1g031707mg CISIN_1g007374mg CISIN_1g018326mg CISIN_1g024892mg CISIN_1g023449mg CISIN_1g012238mg CISIN_1g033947mg CISIN_1g029866mg CISIN_1g008975mg CISIN_1g015888mg CISIN_1g016424mg
GO:0006457	P	protein folding	5	80	0.00032	0.0063	CISIN_1g019043mg CISIN_1g030573mg CISIN_1g005321mg CISIN_1g031781mg CISIN_1g038431mg
GO:0008152	P	metabolic process	61	6289	0.00039	0.0068	CISIN_1g024432mg CISIN_1g032316mg CISIN_1g019043mg CISIN_1g025092mg CISIN_1g017613mg CISIN_1g031781mg CISIN_1g005321mg CISIN_1g024892mg CISIN_1g023449mg CISIN_1g018871mg CISIN_1g033947mg CISIN_1g004476mg CISIN_1g025977mg CISIN_1g024925mg CISIN_1g015888mg CISIN_1g008975mg CISIN_1g028327mg CISIN_1g016265mg CISIN_1g026780mg CISIN_1g032633mg CISIN_1g031707mg CISIN_1g007374mg CISIN_1g020619mg CISIN_1g…
GO:0019725	P	cellular homeostasis	5	92	0.00058	0.009	CISIN_1g030165mg CISIN_1g033947mg CISIN_1g023956mg CISIN_1g029866mg CISIN_1g029550mg
GO:0042592	P	homeostatic process	5	100	0.00083	0.012	CISIN_1g030165mg CISIN_1g033947mg CISIN_1g023956mg CISIN_1g029866mg CISIN_1g029550mg
GO:0065008	P	regulation of biological quality	5	127	0.0023	0.029	CISIN_1g030165mg CISIN_1g033947mg CISIN_1g023956mg CISIN_1g029866mg CISIN_1g029550mg
GO:0050896	P	response to stimulus	13	784	0.0035	0.041	CISIN_1g023621mg CISIN_1g024432mg CISIN_1g026011mg CISIN_1g018873mg CISIN_1g046044mg CISIN_1g005321mg CISIN_1g020619mg CISIN_1g026736mg CISIN_1g018871mg CISIN_1g025588mg CISIN_1g020412mg CISIN_1g018811mg CISIN_1g034001mg
GO:0055114	P	oxidation reduction	16	1155	0.0068	0.074	CISIN_1g023621mg CISIN_1g024432mg CISIN_1g016265mg CISIN_1g018873mg CISIN_1g046044mg CISIN_1g020619mg CISIN_1g028327mg CISIN_1g006085mg CISIN_1g018871mg CISIN_1g015895mg CISIN_1g021596mg CISIN_1g025588mg CISIN_1g020412mg CISIN_1g026011mg CISIN_1g018811mg CISIN_1g016424mg
GO:0044237	P	cellular metabolic process	36	3891	0.035	0.35	CISIN_1g024432mg CISIN_1g032316mg CISIN_1g017613mg CISIN_1g005321mg CISIN_1g024892mg CISIN_1g023449mg CISIN_1g025977mg CISIN_1g015888mg CISIN_1g008975mg CISIN_1g024422mg CISIN_1g026780mg CISIN_1g032633mg CISIN_1g031707mg CISIN_1g025577mg CISIN_1g038431mg CISIN_1g023621mg CISIN_1g004476mg CISIN_1g023857mg CISIN_1g031781mg CISIN_1g000335mg CISIN_1g018326mg CISIN_1g019870mg CISIN_1g026929mg CISIN_1g…
GO:0019752	P	carboxylic acid metabolic process	5	268	0.042	0.39	CISIN_1g012238mg CISIN_1g031707mg CISIN_1g007374mg CISIN_1g016424mg CISIN_1g008975mg
GO:0043436	P	oxoacid metabolic process	5	273	0.045	0.39	CISIN_1g012238mg CISIN_1g031707mg CISIN_1g007374mg CISIN_1g016424mg CISIN_1g008975mg
GO:0009987	P	cellular process	41	4729	0.061	0.48	CISIN_1g024432mg CISIN_1g032316mg CISIN_1g017613mg CISIN_1g005321mg CISIN_1g024892mg CISIN_1g023449mg CISIN_1g033947mg CISIN_1g025977mg CISIN_1g015888mg CISIN_1g008975mg CISIN_1g024422mg CISIN_1g026780mg CISIN_1g032633mg CISIN_1g031707mg CISIN_1g007374mg CISIN_1g025577mg CISIN_1g029866mg CISIN_1g038431mg CISIN_1g023621mg CISIN_1g004476mg CISIN_1g023857mg CISIN_1g031781mg CISIN_1g000335mg CISIN_1g…
GO:0006082	P	organic acid metabolic process	5	297	0.06	0.48	CISIN_1g012238mg CISIN_1g031707mg CISIN_1g007374mg CISIN_1g016424mg CISIN_1g008975mg
GO:0044249	P	cellular biosynthetic process	12	1670	0.52	1	CISIN_1g000335mg CISIN_1g023857mg CISIN_1g017613mg CISIN_1g031707mg CISIN_1g032460mg CISIN_1g024892mg CISIN_1g023449mg CISIN_1g025377mg CISIN_1g005707mg CISIN_1g007374mg CISIN_1g008099mg CISIN_1g008975mg
GO:0006807	P	nitrogen compound metabolic process	10	1968	0.9	1	CISIN_1g004476mg CISIN_1g017613mg CISIN_1g002335mg CISIN_1g012238mg CISIN_1g000335mg CISIN_1g006085mg CISIN_1g023449mg CISIN_1g025377mg CISIN_1g008099mg CISIN_1g024892mg
GO:0034645	P	cellular macromolecule biosynthetic process	6	1338	0.92	1	CISIN_1g032460mg CISIN_1g000335mg CISIN_1g025377mg CISIN_1g005707mg CISIN_1g008099mg CISIN_1g023857mg
GO:0050789	P	regulation of biological process	7	1183	0.74	1	CISIN_1g029550mg CISIN_1g030165mg CISIN_1g025377mg CISIN_1g019870mg CISIN_1g033947mg CISIN_1g029866mg CISIN_1g008099mg
GO:0044267	P	cellular protein metabolic process	9	1897	0.93	1	CISIN_1g024432mg CISIN_1g032460mg CISIN_1g005321mg CISIN_1g031781mg CISIN_1g030573mg CISIN_1g005707mg CISIN_1g019043mg CISIN_1g023857mg CISIN_1g038431mg
GO:0044260	P	cellular macromolecule metabolic process	17	3187	0.93	1	CISIN_1g024432mg CISIN_1g004476mg CISIN_1g023857mg CISIN_1g002335mg CISIN_1g031781mg CISIN_1g005321mg CISIN_1g018326mg CISIN_1g025377mg CISIN_1g000335mg CISIN_1g032460mg CISIN_1g008099mg CISIN_1g030573mg CISIN_1g005707mg CISIN_1g007374mg CISIN_1g015888mg CISIN_1g019043mg CISIN_1g038431mg
GO:0010467	P	gene expression	8	1370	0.76	1	CISIN_1g004476mg CISIN_1g032460mg CISIN_1g002335mg CISIN_1g023857mg CISIN_1g000335mg CISIN_1g025377mg CISIN_1g005707mg CISIN_1g008099mg
GO:0065007	P	biological regulation	8	1221	0.64	1	CISIN_1g023956mg CISIN_1g030165mg CISIN_1g025377mg CISIN_1g019870mg CISIN_1g033947mg CISIN_1g029550mg CISIN_1g029866mg CISIN_1g008099mg
GO:0006139	P	nucleobase, nucleoside, nucleotide and nucleic acid metabolic process	7	1441	0.89	1	CISIN_1g004476mg CISIN_1g017613mg CISIN_1g002335mg CISIN_1g000335mg CISIN_1g024892mg CISIN_1g025377mg CISIN_1g008099mg
GO:0050794	P	regulation of cellular process	7	1161	0.72	1	CISIN_1g029550mg CISIN_1g030165mg CISIN_1g025377mg CISIN_1g019870mg CISIN_1g033947mg CISIN_1g029866mg CISIN_1g008099mg
GO:0009058	P	biosynthetic process	15	1804	0.28	1	CISIN_1g000335mg CISIN_1g023857mg CISIN_1g017613mg CISIN_1g031707mg CISIN_1g032460mg CISIN_1g024892mg CISIN_1g023449mg CISIN_1g012238mg CISIN_1g025377mg CISIN_1g005707mg CISIN_1g021596mg CISIN_1g007374mg CISIN_1g008099mg CISIN_1g018474mg CISIN_1g008975mg
GO:0009059	P	macromolecule biosynthetic process	6	1339	0.92	1	CISIN_1g032460mg CISIN_1g000335mg CISIN_1g025377mg CISIN_1g005707mg CISIN_1g008099mg CISIN_1g023857mg
GO:0016070	P	RNA metabolic process	5	1097	0.89	1	CISIN_1g008099mg CISIN_1g002335mg CISIN_1g025377mg CISIN_1g004476mg CISIN_1g000335mg
GO:0044238	P	primary metabolic process	27	4432	0.85	1	CISIN_1g024432mg CISIN_1g017613mg CISIN_1g046258mg CISIN_1g024892mg CISIN_1g015888mg CISIN_1g008975mg CISIN_1g005321mg CISIN_1g031781mg CISIN_1g021596mg CISIN_1g038431mg CISIN_1g004476mg CISIN_1g023857mg CISIN_1g015111mg CISIN_1g000335mg CISIN_1g018326mg CISIN_1g025377mg CISIN_1g005707mg CISIN_1g020905mg CISIN_1g032460mg CISIN_1g002335mg CISIN_1g012238mg CISIN_1g002068mg CISIN_1g030573mg CISIN_1g…
GO:0019538	P	protein metabolic process	12	2264	0.89	1	CISIN_1g024432mg CISIN_1g005321mg CISIN_1g023857mg CISIN_1g046258mg CISIN_1g031781mg CISIN_1g002068mg CISIN_1g032460mg CISIN_1g030573mg CISIN_1g005707mg CISIN_1g019043mg CISIN_1g038431mg CISIN_1g005003mg
GO:0043170	P	macromolecule metabolic process	20	3576	0.91	1	CISIN_1g024432mg CISIN_1g046258mg CISIN_1g004476mg CISIN_1g023857mg CISIN_1g002335mg CISIN_1g031781mg CISIN_1g005321mg CISIN_1g018326mg CISIN_1g025377mg CISIN_1g002068mg CISIN_1g000335mg CISIN_1g032460mg CISIN_1g008099mg CISIN_1g030573mg CISIN_1g005707mg CISIN_1g007374mg CISIN_1g015888mg CISIN_1g019043mg CISIN_1g038431mg CISIN_1g005003mg
GO:0016684	F	oxidoreductase activity, acting on peroxide as acceptor	8	96	6.2e-07	3.6e-05	CISIN_1g026011mg CISIN_1g018873mg CISIN_1g046044mg CISIN_1g020619mg CISIN_1g018871mg CISIN_1g025588mg CISIN_1g020412mg CISIN_1g018811mg
GO:0004601	F	peroxidase activity	8	95	5.8e-07	3.6e-05	CISIN_1g026011mg CISIN_1g018873mg CISIN_1g046044mg CISIN_1g020619mg CISIN_1g018871mg CISIN_1g025588mg CISIN_1g020412mg CISIN_1g018811mg
GO:0016209	F	antioxidant activity	8	109	1.5e-06	5.9e-05	CISIN_1g026011mg CISIN_1g018873mg CISIN_1g046044mg CISIN_1g020619mg CISIN_1g018871mg CISIN_1g025588mg CISIN_1g020412mg CISIN_1g018811mg
GO:0016491	F	oxidoreductase activity	21	1277	0.00019	0.0056	CISIN_1g024432mg CISIN_1g029550mg CISIN_1g016265mg CISIN_1g017492mg CISIN_1g018873mg CISIN_1g046044mg CISIN_1g030165mg CISIN_1g028030mg CISIN_1g020619mg CISIN_1g015895mg CISIN_1g006085mg CISIN_1g018871mg CISIN_1g033947mg CISIN_1g029866mg CISIN_1g021596mg CISIN_1g025588mg CISIN_1g020412mg CISIN_1g026011mg CISIN_1g018811mg CISIN_1g016424mg CISIN_1g028327mg
GO:0005509	F	calcium ion binding	5	85	0.00041	0.0094	CISIN_1g025977mg CISIN_1g019870mg CISIN_1g026590mg CISIN_1g025092mg CISIN_1g026780mg
GO:0016667	F	oxidoreductase activity, acting on sulfur group of donors	5	107	0.0011	0.021	CISIN_1g024432mg CISIN_1g033947mg CISIN_1g029550mg CISIN_1g029866mg CISIN_1g030165mg
GO:0005506	F	iron ion binding	8	342	0.0031	0.051	CISIN_1g023956mg CISIN_1g018873mg CISIN_1g046044mg CISIN_1g020619mg CISIN_1g018871mg CISIN_1g025588mg CISIN_1g020412mg CISIN_1g018811mg
GO:0043169	F	cation binding	18	1398	0.0085	0.11	CISIN_1g023621mg CISIN_1g023956mg CISIN_1g016265mg CISIN_1g025092mg CISIN_1g019870mg CISIN_1g026780mg CISIN_1g046044mg CISIN_1g030950mg CISIN_1g019915mg CISIN_1g020619mg CISIN_1g006085mg CISIN_1g018871mg CISIN_1g026590mg CISIN_1g025588mg CISIN_1g020412mg CISIN_1g018873mg CISIN_1g025977mg CISIN_1g018811mg
GO:0046872	F	metal ion binding	18	1392	0.0082	0.11	CISIN_1g023621mg CISIN_1g023956mg CISIN_1g016265mg CISIN_1g025092mg CISIN_1g019870mg CISIN_1g026780mg CISIN_1g046044mg CISIN_1g030950mg CISIN_1g019915mg CISIN_1g020619mg CISIN_1g006085mg CISIN_1g018871mg CISIN_1g026590mg CISIN_1g025588mg CISIN_1g020412mg CISIN_1g018873mg CISIN_1g025977mg CISIN_1g018811mg
GO:0043167	F	ion binding	18	1481	0.015	0.17	CISIN_1g023621mg CISIN_1g023956mg CISIN_1g016265mg CISIN_1g025092mg CISIN_1g019870mg CISIN_1g026780mg CISIN_1g046044mg CISIN_1g030950mg CISIN_1g019915mg CISIN_1g020619mg CISIN_1g006085mg CISIN_1g018871mg CISIN_1g026590mg CISIN_1g025588mg CISIN_1g020412mg CISIN_1g018873mg CISIN_1g025977mg CISIN_1g018811mg
GO:0020037	F	heme binding	7	396	0.023	0.22	CISIN_1g018873mg CISIN_1g046044mg CISIN_1g020619mg CISIN_1g018871mg CISIN_1g025588mg CISIN_1g020412mg CISIN_1g018811mg
GO:0046906	F	tetrapyrrole binding	7	396	0.023	0.22	CISIN_1g018873mg CISIN_1g046044mg CISIN_1g020619mg CISIN_1g018871mg CISIN_1g025588mg CISIN_1g020412mg CISIN_1g018811mg
GO:0046914	F	transition metal ion binding	12	983	0.044	0.39	CISIN_1g023956mg CISIN_1g016265mg CISIN_1g019915mg CISIN_1g046044mg CISIN_1g030950mg CISIN_1g018873mg CISIN_1g020619mg CISIN_1g006085mg CISIN_1g018871mg CISIN_1g025588mg CISIN_1g020412mg CISIN_1g018811mg
GO:0003676	F	nucleic acid binding	10	1457	0.58	1	CISIN_1g032181mg CISIN_1g032460mg CISIN_1g002335mg CISIN_1g000335mg CISIN_1g022412mg CISIN_1g005707mg CISIN_1g022816mg CISIN_1g020607mg CISIN_1g008099mg CISIN_1g025070mg
GO:0003677	F	DNA binding	5	852	0.72	1	CISIN_1g008099mg CISIN_1g022412mg CISIN_1g000335mg CISIN_1g022816mg CISIN_1g032181mg
GO:0000166	F	nucleotide binding	10	2139	0.95	1	CISIN_1g011914mg CISIN_1g005321mg CISIN_1g007985mg CISIN_1g046258mg CISIN_1g002068mg CISIN_1g015895mg CISIN_1g048274mg CISIN_1g013743mg CISIN_1g019043mg CISIN_1g005003mg
GO:0001883	F	purine nucleoside binding	9	1917	0.94	1	CISIN_1g011914mg CISIN_1g005321mg CISIN_1g007985mg CISIN_1g046258mg CISIN_1g002068mg CISIN_1g048274mg CISIN_1g013743mg CISIN_1g019043mg CISIN_1g005003mg
GO:0001882	F	nucleoside binding	9	1924	0.94	1	CISIN_1g011914mg CISIN_1g005321mg CISIN_1g007985mg CISIN_1g046258mg CISIN_1g002068mg CISIN_1g048274mg CISIN_1g013743mg CISIN_1g019043mg CISIN_1g005003mg
GO:0016740	F	transferase activity	8	2544	1	1	CISIN_1g018405mg CISIN_1g019324mg CISIN_1g031707mg CISIN_1g023449mg CISIN_1g012238mg CISIN_1g048274mg CISIN_1g044173mg CISIN_1g008975mg
GO:0017076	F	purine nucleotide binding	9	1923	0.94	1	CISIN_1g011914mg CISIN_1g005321mg CISIN_1g007985mg CISIN_1g046258mg CISIN_1g002068mg CISIN_1g048274mg CISIN_1g013743mg CISIN_1g019043mg CISIN_1g005003mg
GO:0005524	F	ATP binding	8	1309	0.71	1	CISIN_1g011914mg CISIN_1g005321mg CISIN_1g007985mg CISIN_1g046258mg CISIN_1g002068mg CISIN_1g048274mg CISIN_1g013743mg CISIN_1g005003mg
GO:0016787	F	hydrolase activity	9	1718	0.87	1	CISIN_1g047288mg CISIN_1g027367mg CISIN_1g017613mg CISIN_1g015111mg CISIN_1g046258mg CISIN_1g002068mg CISIN_1g008722mg CISIN_1g026476mg CISIN_1g005003mg
GO:0030554	F	adenyl nucleotide binding	9	1750	0.88	1	CISIN_1g011914mg CISIN_1g005321mg CISIN_1g007985mg CISIN_1g046258mg CISIN_1g002068mg CISIN_1g048274mg CISIN_1g013743mg CISIN_1g019043mg CISIN_1g005003mg
GO:0003824	F	catalytic activity	45	6096	0.37	1	CISIN_1g024432mg CISIN_1g018405mg CISIN_1g017492mg CISIN_1g017613mg CISIN_1g046258mg CISIN_1g006085mg CISIN_1g023449mg CISIN_1g018871mg CISIN_1g033947mg CISIN_1g024925mg CISIN_1g015888mg CISIN_1g026476mg CISIN_1g008975mg CISIN_1g027367mg CISIN_1g016265mg CISIN_1g018873mg CISIN_1g031707mg CISIN_1g020619mg CISIN_1g028327mg CISIN_1g020412mg CISIN_1g021596mg CISIN_1g028030mg CISIN_1g047288mg CISIN_1g…
GO:0032559	F	adenyl ribonucleotide binding	8	1748	0.94	1	CISIN_1g011914mg CISIN_1g005321mg CISIN_1g007985mg CISIN_1g046258mg CISIN_1g002068mg CISIN_1g048274mg CISIN_1g013743mg CISIN_1g005003mg
GO:0005515	F	protein binding	10	2676	0.99	1	CISIN_1g025377mg CISIN_1g018405mg CISIN_1g046920mg CISIN_1g005321mg CISIN_1g009278mg CISIN_1g015907mg CISIN_1g042390mg CISIN_1g001380mg CISIN_1g019043mg CISIN_1g046262mg
GO:0032555	F	purine ribonucleotide binding	8	1917	0.97	1	CISIN_1g011914mg CISIN_1g005321mg CISIN_1g007985mg CISIN_1g046258mg CISIN_1g002068mg CISIN_1g048274mg CISIN_1g013743mg CISIN_1g005003mg
GO:0032553	F	ribonucleotide binding	8	1932	0.97	1	CISIN_1g011914mg CISIN_1g005321mg CISIN_1g007985mg CISIN_1g046258mg CISIN_1g002068mg CISIN_1g048274mg CISIN_1g013743mg CISIN_1g005003mg
GO:0005488	F	binding	52	7011	0.33	1	CISIN_1g018405mg CISIN_1g025092mg CISIN_1g030950mg CISIN_1g005321mg CISIN_1g006085mg CISIN_1g018871mg CISIN_1g025977mg CISIN_1g022816mg CISIN_1g025070mg CISIN_1g046262mg CISIN_1g032181mg CISIN_1g011914mg CISIN_1g016265mg CISIN_1g026780mg CISIN_1g031707mg CISIN_1g020619mg CISIN_1g022412mg CISIN_1g042390mg CISIN_1g020607mg CISIN_1g023621mg CISIN_1g020924mg CISIN_1g046258mg CISIN_1g046044mg CISIN_1g…
GO:0034357	C	photosynthetic membrane	9	35	1.5e-11	4.9e-10	CISIN_1g032316mg CISIN_1g026780mg CISIN_1g032633mg CISIN_1g019870mg CISIN_1g026590mg CISIN_1g025092mg CISIN_1g026929mg CISIN_1g025977mg CISIN_1g028962mg
GO:0009579	C	thylakoid	9	36	1.9e-11	4.9e-10	CISIN_1g032316mg CISIN_1g026780mg CISIN_1g032633mg CISIN_1g019870mg CISIN_1g026590mg CISIN_1g025092mg CISIN_1g026929mg CISIN_1g025977mg CISIN_1g028962mg
GO:0009521	C	photosystem	9	34	1.2e-11	4.9e-10	CISIN_1g032316mg CISIN_1g026780mg CISIN_1g032633mg CISIN_1g019870mg CISIN_1g026590mg CISIN_1g025092mg CISIN_1g026929mg CISIN_1g025977mg CISIN_1g028962mg
GO:0009654	C	oxygen evolving complex	7	18	2.8e-10	5.4e-09	CISIN_1g026780mg CISIN_1g032633mg CISIN_1g019870mg CISIN_1g025977mg CISIN_1g025092mg CISIN_1g026590mg CISIN_1g028962mg
GO:0009523	C	photosystem II	7	23	1.2e-09	1.8e-08	CISIN_1g026780mg CISIN_1g032633mg CISIN_1g019870mg CISIN_1g025977mg CISIN_1g025092mg CISIN_1g026590mg CISIN_1g028962mg
GO:0044436	C	thylakoid part	7	36	1.7e-08	2.2e-07	CISIN_1g026780mg CISIN_1g032633mg CISIN_1g019870mg CISIN_1g025977mg CISIN_1g025092mg CISIN_1g026590mg CISIN_1g028962mg
GO:0019898	C	extrinsic to membrane	5	21	8.7e-07	9.6e-06	CISIN_1g025977mg CISIN_1g019870mg CISIN_1g026590mg CISIN_1g025092mg CISIN_1g026780mg
GO:0005623	C	cell	22	1618	0.0017	0.015	CISIN_1g024422mg CISIN_1g032316mg CISIN_1g032181mg CISIN_1g017613mg CISIN_1g025977mg CISIN_1g022816mg CISIN_1g008722mg CISIN_1g008975mg CISIN_1g026780mg CISIN_1g032633mg CISIN_1g022412mg CISIN_1g025577mg CISIN_1g047288mg CISIN_1g023621mg CISIN_1g000335mg CISIN_1g019870mg CISIN_1g008099mg CISIN_1g005707mg CISIN_1g026590mg CISIN_1g025092mg CISIN_1g028962mg CISIN_1g026929mg
GO:0044464	C	cell part	22	1618	0.0017	0.015	CISIN_1g024422mg CISIN_1g032316mg CISIN_1g032181mg CISIN_1g017613mg CISIN_1g025977mg CISIN_1g022816mg CISIN_1g008722mg CISIN_1g008975mg CISIN_1g026780mg CISIN_1g032633mg CISIN_1g022412mg CISIN_1g025577mg CISIN_1g047288mg CISIN_1g023621mg CISIN_1g000335mg CISIN_1g019870mg CISIN_1g008099mg CISIN_1g005707mg CISIN_1g026590mg CISIN_1g025092mg CISIN_1g028962mg CISIN_1g026929mg
GO:0043234	C	protein complex	10	526	0.0041	0.032	CISIN_1g032316mg CISIN_1g026780mg CISIN_1g017613mg CISIN_1g032633mg CISIN_1g019870mg CISIN_1g026590mg CISIN_1g025092mg CISIN_1g026929mg CISIN_1g025977mg CISIN_1g028962mg
GO:0044446	C	intracellular organelle part	8	452	0.015	0.097	CISIN_1g032181mg CISIN_1g026780mg CISIN_1g032633mg CISIN_1g019870mg CISIN_1g025977mg CISIN_1g025092mg CISIN_1g026590mg CISIN_1g028962mg
GO:0044422	C	organelle part	8	453	0.015	0.097	CISIN_1g032181mg CISIN_1g026780mg CISIN_1g032633mg CISIN_1g019870mg CISIN_1g025977mg CISIN_1g025092mg CISIN_1g026590mg CISIN_1g028962mg
GO:0032991	C	macromolecular complex	11	796	0.025	0.15	CISIN_1g032316mg CISIN_1g032181mg CISIN_1g026780mg CISIN_1g017613mg CISIN_1g032633mg CISIN_1g019870mg CISIN_1g026590mg CISIN_1g025092mg CISIN_1g026929mg CISIN_1g025977mg CISIN_1g028962mg
GO:0005622	C	intracellular	17	1511	0.035	0.19	CISIN_1g023621mg CISIN_1g032316mg CISIN_1g032181mg CISIN_1g026780mg CISIN_1g017613mg CISIN_1g032633mg CISIN_1g000335mg CISIN_1g022412mg CISIN_1g019870mg CISIN_1g026929mg CISIN_1g005707mg CISIN_1g026590mg CISIN_1g022816mg CISIN_1g025092mg CISIN_1g008099mg CISIN_1g025977mg CISIN_1g028962mg
GO:0044424	C	intracellular part	16	1455	0.048	0.24	CISIN_1g023621mg CISIN_1g032316mg CISIN_1g032181mg CISIN_1g026780mg CISIN_1g017613mg CISIN_1g032633mg CISIN_1g000335mg CISIN_1g022412mg CISIN_1g019870mg CISIN_1g026929mg CISIN_1g026590mg CISIN_1g022816mg CISIN_1g025092mg CISIN_1g008099mg CISIN_1g025977mg CISIN_1g028962mg
GO:0043229	C	intracellular organelle	13	1169	0.067	0.3	CISIN_1g023621mg CISIN_1g032181mg CISIN_1g026780mg CISIN_1g032633mg CISIN_1g000335mg CISIN_1g022412mg CISIN_1g019870mg CISIN_1g026590mg CISIN_1g022816mg CISIN_1g025092mg CISIN_1g008099mg CISIN_1g025977mg CISIN_1g028962mg
GO:0043226	C	organelle	13	1170	0.067	0.3	CISIN_1g023621mg CISIN_1g032181mg CISIN_1g026780mg CISIN_1g032633mg CISIN_1g000335mg CISIN_1g022412mg CISIN_1g019870mg CISIN_1g026590mg CISIN_1g022816mg CISIN_1g025092mg CISIN_1g008099mg CISIN_1g025977mg CISIN_1g028962mg
GO:0044425	C	membrane part	10	923	0.12	0.49	CISIN_1g032316mg CISIN_1g026780mg CISIN_1g017613mg CISIN_1g032633mg CISIN_1g019870mg CISIN_1g026590mg CISIN_1g025092mg CISIN_1g026929mg CISIN_1g025977mg CISIN_1g028962mg
GO:0043227	C	membrane-bounded organelle	5	765	0.63	1	CISIN_1g023621mg CISIN_1g008099mg CISIN_1g000335mg CISIN_1g022816mg CISIN_1g022412mg
GO:0016020	C	membrane	13	1579	0.32	1	CISIN_1g024422mg CISIN_1g032316mg CISIN_1g026780mg CISIN_1g017613mg CISIN_1g032633mg CISIN_1g019870mg CISIN_1g025577mg CISIN_1g026590mg CISIN_1g025092mg CISIN_1g026929mg CISIN_1g025977mg CISIN_1g028962mg CISIN_1g008975mg
GO:0043231	C	intracellular membrane-bounded organelle	5	765	0.63	1	CISIN_1g023621mg CISIN_1g008099mg CISIN_1g000335mg CISIN_1g022816mg CISIN_1g022412mg
Table S3d GO enrichment analysis of the upregulated differentially accumulated proteins (DAPs) in CI2 vs. MI2 comparison
GO term	Ontology	Description	Number in input list	Number in BG/Ref	p-value	FDRunder dependency (Yekutieli)	entries
GO:0044106	P	cellular amine metabolic process	9	15	5.4e-09	2.4e-06	CISIN_1g045846mg CISIN_1g000999mg CISIN_1g009747mg CISIN_1g039882mg CISIN_1g046230mg CISIN_1g044516mg CISIN_1g007706mg CISIN_1g043341mg CISIN_1g018851mg
GO:0009308	P	amine metabolic process	10	32	1e-07	2.3e-05	CISIN_1g045846mg CISIN_1g000999mg CISIN_1g030642mg CISIN_1g009747mg CISIN_1g039882mg CISIN_1g046230mg CISIN_1g044516mg CISIN_1g007706mg CISIN_1g043341mg CISIN_1g018851mg
GO:0044262	P	cellular carbohydrate metabolic process	16	111	2.4e-07	3.5e-05	CISIN_1g013464mg CISIN_1g001705mg CISIN_1g003661mg CISIN_1g041103mg CISIN_1g002958mg CISIN_1g018080mg CISIN_1g036539mg CISIN_1g009753mg CISIN_1g010627mg CISIN_1g045443mg CISIN_1g012912mg CISIN_1g013791mg CISIN_1g003973mg CISIN_1g021944mg CISIN_1g014638mg CISIN_1g047754mg
GO:0006810	P	transport	51	1051	6.2e-05	0.0056	CISIN_1g011035mg CISIN_1g012670mg CISIN_1g000933mg CISIN_1g009755mg CISIN_1g045562mg CISIN_1g008094mg CISIN_1g023969mg CISIN_1g008538mg CISIN_1g037034mg CISIN_1g003205mg CISIN_1g015865mg CISIN_1g006199mg CISIN_1g022777mg CISIN_1g025864mg CISIN_1g019268mg CISIN_1g010382mg CISIN_1g022966mg CISIN_1g043666mg CISIN_1g008532mg CISIN_1g004826mg CISIN_1g001017mg CISIN_1g020068mg CISIN_1g003697mg CISIN_1g…
GO:0051234	P	establishment of localization	51	1055	6.8e-05	0.0056	CISIN_1g011035mg CISIN_1g012670mg CISIN_1g000933mg CISIN_1g009755mg CISIN_1g045562mg CISIN_1g008094mg CISIN_1g023969mg CISIN_1g008538mg CISIN_1g037034mg CISIN_1g003205mg CISIN_1g015865mg CISIN_1g006199mg CISIN_1g022777mg CISIN_1g025864mg CISIN_1g019268mg CISIN_1g010382mg CISIN_1g022966mg CISIN_1g043666mg CISIN_1g008532mg CISIN_1g004826mg CISIN_1g001017mg CISIN_1g020068mg CISIN_1g003697mg CISIN_1g…
GO:0051179	P	localization	51	1063	8.2e-05	0.0056	CISIN_1g011035mg CISIN_1g012670mg CISIN_1g000933mg CISIN_1g009755mg CISIN_1g045562mg CISIN_1g008094mg CISIN_1g023969mg CISIN_1g008538mg CISIN_1g037034mg CISIN_1g003205mg CISIN_1g015865mg CISIN_1g006199mg CISIN_1g022777mg CISIN_1g025864mg CISIN_1g019268mg CISIN_1g010382mg CISIN_1g022966mg CISIN_1g043666mg CISIN_1g008532mg CISIN_1g004826mg CISIN_1g001017mg CISIN_1g020068mg CISIN_1g003697mg CISIN_1g…
GO:0005975	P	carbohydrate metabolic process	31	529	8.9e-05	0.0056	CISIN_1g014638mg CISIN_1g013886mg CISIN_1g002958mg CISIN_1g030642mg CISIN_1g009753mg CISIN_1g010627mg CISIN_1g036539mg CISIN_1g014447mg CISIN_1g004315mg CISIN_1g018080mg CISIN_1g009846mg CISIN_1g045443mg CISIN_1g002609mg CISIN_1g006872mg CISIN_1g019775mg CISIN_1g010067mg CISIN_1g021944mg CISIN_1g002585mg CISIN_1g013464mg CISIN_1g003661mg CISIN_1g003973mg CISIN_1g007014mg CISIN_1g011114mg CISIN_1g…
GO:0005984	P	disaccharide metabolic process	6	30	0.00033	0.018	CISIN_1g014638mg CISIN_1g001705mg CISIN_1g036539mg CISIN_1g041103mg CISIN_1g002958mg CISIN_1g003661mg
GO:0009311	P	oligosaccharide metabolic process	6	35	0.00068	0.033	CISIN_1g014638mg CISIN_1g001705mg CISIN_1g036539mg CISIN_1g041103mg CISIN_1g002958mg CISIN_1g003661mg
GO:0042221	P	response to chemical stimulus	12	159	0.002	0.089	CISIN_1g011035mg CISIN_1g010798mg CISIN_1g020966mg CISIN_1g020951mg CISIN_1g018847mg CISIN_1g039892mg CISIN_1g019585mg CISIN_1g015865mg CISIN_1g045530mg CISIN_1g013899mg CISIN_1g011371mg CISIN_1g010561mg
GO:0055114	P	oxidation reduction	47	1155	0.0044	0.18	CISIN_1g012940mg CISIN_1g010346mg CISIN_1g009747mg CISIN_1g018379mg CISIN_1g021628mg CISIN_1g018847mg CISIN_1g039892mg CISIN_1g016933mg CISIN_1g009347mg CISIN_1g045530mg CISIN_1g003191mg CISIN_1g019445mg CISIN_1g002839mg CISIN_1g037522mg CISIN_1g004726mg CISIN_1g016507mg CISIN_1g046079mg CISIN_1g018246mg CISIN_1g046539mg CISIN_1g008038mg CISIN_1g021944mg CISIN_1g009399mg CISIN_1g037361mg CISIN_1g…
GO:0055085	P	transmembrane transport	27	577	0.0057	0.21	CISIN_1g011035mg CISIN_1g009755mg CISIN_1g045562mg CISIN_1g008094mg CISIN_1g023969mg CISIN_1g008538mg CISIN_1g037034mg CISIN_1g015865mg CISIN_1g006199mg CISIN_1g010561mg CISIN_1g008532mg CISIN_1g004826mg CISIN_1g020068mg CISIN_1g025904mg CISIN_1g010798mg CISIN_1g012757mg CISIN_1g009582mg CISIN_1g000438mg CISIN_1g008622mg CISIN_1g010268mg CISIN_1g012131mg CISIN_1g011371mg CISIN_1g011565mg CISIN_1g…
GO:0043436	P	oxoacid metabolic process	15	273	0.01	0.24	CISIN_1g006673mg CISIN_1g045846mg CISIN_1g000999mg CISIN_1g004726mg CISIN_1g009747mg CISIN_1g000086mg CISIN_1g039882mg CISIN_1g046230mg CISIN_1g044516mg CISIN_1g011007mg CISIN_1g007706mg CISIN_1g043341mg CISIN_1g018760mg CISIN_1g048624mg CISIN_1g018851mg
GO:0043038	P	amino acid activation	5	46	0.011	0.24	CISIN_1g039882mg CISIN_1g007706mg CISIN_1g043341mg CISIN_1g000999mg CISIN_1g018851mg
GO:0043039	P	tRNA aminoacylation	5	46	0.011	0.24	CISIN_1g039882mg CISIN_1g007706mg CISIN_1g043341mg CISIN_1g000999mg CISIN_1g018851mg
GO:0046907	P	intracellular transport	9	128	0.011	0.24	CISIN_1g033003mg CISIN_1g000933mg CISIN_1g022777mg CISIN_1g002496mg CISIN_1g039062mg CISIN_1g043666mg CISIN_1g002596mg CISIN_1g003205mg CISIN_1g037368mg
GO:0006508	P	proteolysis	22	455	0.0085	0.24	CISIN_1g003005mg CISIN_1g034532mg CISIN_1g011566mg CISIN_1g040810mg CISIN_1g011746mg CISIN_1g013774mg CISIN_1g027072mg CISIN_1g004242mg CISIN_1g012022mg CISIN_1g039965mg CISIN_1g038881mg CISIN_1g011649mg CISIN_1g010486mg CISIN_1g017419mg CISIN_1g005738mg CISIN_1g045236mg CISIN_1g012318mg CISIN_1g014537mg CISIN_1g010473mg CISIN_1g010230mg CISIN_1g004261mg CISIN_1g015543mg
GO:0019752	P	carboxylic acid metabolic process	15	268	0.0086	0.24	CISIN_1g006673mg CISIN_1g045846mg CISIN_1g000999mg CISIN_1g004726mg CISIN_1g009747mg CISIN_1g000086mg CISIN_1g039882mg CISIN_1g046230mg CISIN_1g044516mg CISIN_1g011007mg CISIN_1g007706mg CISIN_1g043341mg CISIN_1g018760mg CISIN_1g048624mg CISIN_1g018851mg
GO:0006520	P	cellular amino acid metabolic process	9	121	0.0078	0.24	CISIN_1g045846mg CISIN_1g000999mg CISIN_1g009747mg CISIN_1g039882mg CISIN_1g046230mg CISIN_1g044516mg CISIN_1g007706mg CISIN_1g043341mg CISIN_1g018851mg
GO:0051649	P	establishment of localization in cell	9	128	0.011	0.24	CISIN_1g033003mg CISIN_1g000933mg CISIN_1g022777mg CISIN_1g002496mg CISIN_1g039062mg CISIN_1g043666mg CISIN_1g002596mg CISIN_1g003205mg CISIN_1g037368mg
GO:0044281	P	small molecule metabolic process	22	470	0.012	0.25	CISIN_1g006673mg CISIN_1g009747mg CISIN_1g010627mg CISIN_1g039882mg CISIN_1g045846mg CISIN_1g004726mg CISIN_1g046230mg CISIN_1g021944mg CISIN_1g015038mg CISIN_1g018851mg CISIN_1g013464mg CISIN_1g000086mg CISIN_1g022046mg CISIN_1g011007mg CISIN_1g007706mg CISIN_1g019168mg CISIN_1g047754mg CISIN_1g000999mg CISIN_1g044516mg CISIN_1g018760mg CISIN_1g043341mg CISIN_1g048624mg
GO:0015031	P	protein transport	9	134	0.014	0.28	CISIN_1g033003mg CISIN_1g000933mg CISIN_1g019268mg CISIN_1g002496mg CISIN_1g039062mg CISIN_1g002596mg CISIN_1g011896mg CISIN_1g003205mg CISIN_1g037368mg
GO:0033036	P	macromolecule localization	10	163	0.017	0.28	CISIN_1g033003mg CISIN_1g000933mg CISIN_1g019268mg CISIN_1g002496mg CISIN_1g039062mg CISIN_1g002596mg CISIN_1g011896mg CISIN_1g001017mg CISIN_1g003205mg CISIN_1g037368mg
GO:0045184	P	establishment of protein localization	9	138	0.016	0.28	CISIN_1g033003mg CISIN_1g000933mg CISIN_1g019268mg CISIN_1g002496mg CISIN_1g039062mg CISIN_1g002596mg CISIN_1g011896mg CISIN_1g003205mg CISIN_1g037368mg
GO:0042493	P	response to drug	5	52	0.017	0.28	CISIN_1g011035mg CISIN_1g015865mg CISIN_1g010561mg CISIN_1g011371mg CISIN_1g010798mg
GO:0015893	P	drug transport	5	52	0.017	0.28	CISIN_1g011035mg CISIN_1g015865mg CISIN_1g010561mg CISIN_1g011371mg CISIN_1g010798mg
GO:0006855	P	multidrug transport	5	52	0.017	0.28	CISIN_1g011035mg CISIN_1g015865mg CISIN_1g010561mg CISIN_1g011371mg CISIN_1g010798mg
GO:0051641	P	cellular localization	9	140	0.018	0.28	CISIN_1g033003mg CISIN_1g000933mg CISIN_1g022777mg CISIN_1g002496mg CISIN_1g039062mg CISIN_1g043666mg CISIN_1g002596mg CISIN_1g003205mg CISIN_1g037368mg
GO:0006082	P	organic acid metabolic process	15	297	0.02	0.3	CISIN_1g006673mg CISIN_1g045846mg CISIN_1g000999mg CISIN_1g004726mg CISIN_1g009747mg CISIN_1g000086mg CISIN_1g039882mg CISIN_1g046230mg CISIN_1g044516mg CISIN_1g011007mg CISIN_1g007706mg CISIN_1g043341mg CISIN_1g018760mg CISIN_1g048624mg CISIN_1g018851mg
GO:0008104	P	protein localization	9	146	0.022	0.33	CISIN_1g033003mg CISIN_1g000933mg CISIN_1g019268mg CISIN_1g002496mg CISIN_1g039062mg CISIN_1g002596mg CISIN_1g011896mg CISIN_1g003205mg CISIN_1g037368mg
GO:0034637	P	cellular carbohydrate biosynthetic process	5	60	0.029	0.41	CISIN_1g013464mg CISIN_1g018080mg CISIN_1g009753mg CISIN_1g014638mg CISIN_1g002958mg
GO:0006886	P	intracellular protein transport	7	109	0.035	0.48	CISIN_1g033003mg CISIN_1g000933mg CISIN_1g002496mg CISIN_1g039062mg CISIN_1g002596mg CISIN_1g003205mg CISIN_1g037368mg
GO:0016051	P	carbohydrate biosynthetic process	5	68	0.044	0.59	CISIN_1g013464mg CISIN_1g018080mg CISIN_1g009753mg CISIN_1g014638mg CISIN_1g002958mg
GO:0070727	P	cellular macromolecule localization	7	121	0.054	0.62	CISIN_1g033003mg CISIN_1g000933mg CISIN_1g002496mg CISIN_1g039062mg CISIN_1g002596mg CISIN_1g003205mg CISIN_1g037368mg
GO:0006979	P	response to oxidative stress	6	95	0.052	0.62	CISIN_1g020966mg CISIN_1g020951mg CISIN_1g018847mg CISIN_1g039892mg CISIN_1g019585mg CISIN_1g045530mg
GO:0034613	P	cellular protein localization	7	121	0.054	0.62	CISIN_1g033003mg CISIN_1g000933mg CISIN_1g002496mg CISIN_1g039062mg CISIN_1g002596mg CISIN_1g003205mg CISIN_1g037368mg
GO:0009057	P	macromolecule catabolic process	7	120	0.052	0.62	CISIN_1g030642mg CISIN_1g023045mg CISIN_1g015543mg CISIN_1g010627mg CISIN_1g010067mg CISIN_1g011352mg CISIN_1g021944mg
GO:0006412	P	translation	15	337	0.049	0.62	CISIN_1g032770mg CISIN_1g000999mg CISIN_1g013764mg CISIN_1g045491mg CISIN_1g039882mg CISIN_1g033056mg CISIN_1g028623mg CISIN_1g032760mg CISIN_1g016467mg CISIN_1g032930mg CISIN_1g007706mg CISIN_1g043341mg CISIN_1g029841mg CISIN_1g031480mg CISIN_1g045338mg
GO:0005976	P	polysaccharide metabolic process	5	77	0.067	0.75	CISIN_1g018080mg CISIN_1g045443mg CISIN_1g009753mg CISIN_1g010067mg CISIN_1g030642mg
GO:0008152	P	metabolic process	186	6289	0.071	0.77	CISIN_1g003005mg CISIN_1g009747mg CISIN_1g001738mg CISIN_1g040810mg CISIN_1g048516mg CISIN_1g019445mg CISIN_1g002609mg CISIN_1g004242mg CISIN_1g011724mg CISIN_1g026154mg CISIN_1g046539mg CISIN_1g039965mg CISIN_1g021944mg CISIN_1g015038mg CISIN_1g037361mg CISIN_1g011649mg CISIN_1g046230mg CISIN_1g013464mg CISIN_1g003661mg CISIN_1g032770mg CISIN_1g010403mg CISIN_1g000086mg CISIN_1g020966mg CISIN_1g…
GO:0080090	P	regulation of primary metabolic process	5	768	1	1	CISIN_1g013121mg CISIN_1g014310mg CISIN_1g048516mg CISIN_1g004450mg CISIN_1g011352mg
GO:0019222	P	regulation of metabolic process	6	781	1	1	CISIN_1g014310mg CISIN_1g004450mg CISIN_1g011352mg CISIN_1g004762mg CISIN_1g013121mg CISIN_1g048516mg
GO:0044283	P	small molecule biosynthetic process	6	133	0.16	1	CISIN_1g013464mg CISIN_1g045846mg CISIN_1g009747mg CISIN_1g000086mg CISIN_1g044516mg CISIN_1g011007mg
GO:0060255	P	regulation of macromolecule metabolic process	5	778	1	1	CISIN_1g013121mg CISIN_1g014310mg CISIN_1g048516mg CISIN_1g004450mg CISIN_1g011352mg
GO:0032787	P	monocarboxylic acid metabolic process	5	111	0.19	1	CISIN_1g006673mg CISIN_1g011007mg CISIN_1g000086mg CISIN_1g048624mg CISIN_1g004726mg
GO:0016192	P	vesicle-mediated transport	5	112	0.2	1	CISIN_1g002496mg CISIN_1g000933mg CISIN_1g037368mg CISIN_1g022777mg CISIN_1g043666mg
GO:0019538	P	protein metabolic process	62	2264	0.5	1	CISIN_1g003005mg CISIN_1g026154mg CISIN_1g034532mg CISIN_1g011566mg CISIN_1g013774mg CISIN_1g005156mg CISIN_1g039882mg CISIN_1g001738mg CISIN_1g042150mg CISIN_1g040810mg CISIN_1g003199mg CISIN_1g001767mg CISIN_1g012022mg CISIN_1g016467mg CISIN_1g029841mg CISIN_1g045491mg CISIN_1g010473mg CISIN_1g037224mg CISIN_1g024842mg CISIN_1g027072mg CISIN_1g006772mg CISIN_1g001833mg CISIN_1g004242mg CISIN_1g…
GO:0016053	P	organic acid biosynthetic process	5	109	0.19	1	CISIN_1g011007mg CISIN_1g009747mg CISIN_1g000086mg CISIN_1g044516mg CISIN_1g045846mg
GO:0006468	P	protein amino acid phosphorylation	13	1164	1	1	CISIN_1g037224mg CISIN_1g024842mg CISIN_1g006772mg CISIN_1g005156mg CISIN_1g007869mg CISIN_1g001738mg CISIN_1g042150mg CISIN_1g003199mg CISIN_1g001767mg CISIN_1g015816mg CISIN_1g048205mg CISIN_1g000343mg CISIN_1g010208mg
GO:0006807	P	nitrogen compound metabolic process	24	1968	1	1	CISIN_1g030642mg CISIN_1g023045mg CISIN_1g009747mg CISIN_1g048832mg CISIN_1g039882mg CISIN_1g003867mg CISIN_1g013121mg CISIN_1g048516mg CISIN_1g045846mg CISIN_1g004450mg CISIN_1g046230mg CISIN_1g018851mg CISIN_1g013464mg CISIN_1g042625mg CISIN_1g032863mg CISIN_1g004727mg CISIN_1g007706mg CISIN_1g019168mg CISIN_1g001050mg CISIN_1g022046mg CISIN_1g014310mg CISIN_1g000999mg CISIN_1g044516mg CISIN_1g…
GO:0034660	P	ncRNA metabolic process	5	108	0.18	1	CISIN_1g039882mg CISIN_1g007706mg CISIN_1g043341mg CISIN_1g000999mg CISIN_1g018851mg
GO:0050789	P	regulation of biological process	10	1183	1	1	CISIN_1g028362mg CISIN_1g027593mg CISIN_1g014310mg CISIN_1g004450mg CISIN_1g011352mg CISIN_1g004762mg CISIN_1g013121mg CISIN_1g046443mg CISIN_1g048516mg CISIN_1g009987mg
GO:0044267	P	cellular protein metabolic process	40	1897	0.97	1	CISIN_1g026154mg CISIN_1g034532mg CISIN_1g016234mg CISIN_1g005156mg CISIN_1g039882mg CISIN_1g001738mg CISIN_1g042150mg CISIN_1g003199mg CISIN_1g001767mg CISIN_1g016467mg CISIN_1g029841mg CISIN_1g045491mg CISIN_1g037224mg CISIN_1g024842mg CISIN_1g006772mg CISIN_1g001833mg CISIN_1g015543mg CISIN_1g008382mg CISIN_1g008441mg CISIN_1g028623mg CISIN_1g015038mg CISIN_1g032930mg CISIN_1g031480mg CISIN_1g…
GO:0044260	P	cellular macromolecule metabolic process	55	3187	1	1	CISIN_1g048516mg CISIN_1g023045mg CISIN_1g034532mg CISIN_1g009753mg CISIN_1g016234mg CISIN_1g010627mg CISIN_1g005156mg CISIN_1g039882mg CISIN_1g018080mg CISIN_1g042150mg CISIN_1g003199mg CISIN_1g001767mg CISIN_1g013121mg CISIN_1g029841mg CISIN_1g016467mg CISIN_1g045491mg CISIN_1g037224mg CISIN_1g045443mg CISIN_1g008441mg CISIN_1g006772mg CISIN_1g001833mg CISIN_1g015543mg CISIN_1g004450mg CISIN_1g…
GO:0065007	P	biological regulation	10	1221	1	1	CISIN_1g028362mg CISIN_1g027593mg CISIN_1g014310mg CISIN_1g004450mg CISIN_1g011352mg CISIN_1g004762mg CISIN_1g013121mg CISIN_1g046443mg CISIN_1g048516mg CISIN_1g009987mg
GO:0006629	P	lipid metabolic process	8	316	0.63	1	CISIN_1g016411mg CISIN_1g004726mg CISIN_1g000086mg CISIN_1g014714mg CISIN_1g010230mg CISIN_1g011007mg CISIN_1g048624mg CISIN_1g010486mg
GO:0006812	P	cation transport	5	239	0.78	1	CISIN_1g004159mg CISIN_1g003697mg CISIN_1g041429mg CISIN_1g025904mg CISIN_1g037034mg
GO:0006811	P	ion transport	6	319	0.87	1	CISIN_1g025904mg CISIN_1g004159mg CISIN_1g041429mg CISIN_1g037034mg CISIN_1g003697mg CISIN_1g012209mg
GO:0050794	P	regulation of cellular process	9	1161	1	1	CISIN_1g028362mg CISIN_1g027593mg CISIN_1g014310mg CISIN_1g004450mg CISIN_1g004762mg CISIN_1g013121mg CISIN_1g046443mg CISIN_1g048516mg CISIN_1g009987mg
GO:0006950	P	response to stress	8	336	0.7	1	CISIN_1g033055mg CISIN_1g020966mg CISIN_1g020951mg CISIN_1g018847mg CISIN_1g039892mg CISIN_1g019585mg CISIN_1g045530mg CISIN_1g027929mg
GO:0016070	P	RNA metabolic process	12	1097	1	1	CISIN_1g004450mg CISIN_1g014310mg CISIN_1g042625mg CISIN_1g032863mg CISIN_1g039882mg CISIN_1g000999mg CISIN_1g013121mg CISIN_1g007706mg CISIN_1g043341mg CISIN_1g048516mg CISIN_1g001050mg CISIN_1g018851mg
GO:0046394	P	carboxylic acid biosynthetic process	5	94	0.12	1	CISIN_1g011007mg CISIN_1g009747mg CISIN_1g000086mg CISIN_1g044516mg CISIN_1g045846mg
GO:0050896	P	response to stimulus	15	784	0.94	1	CISIN_1g011035mg CISIN_1g033055mg CISIN_1g010798mg CISIN_1g020966mg CISIN_1g020951mg CISIN_1g011371mg CISIN_1g018847mg CISIN_1g039892mg CISIN_1g019585mg CISIN_1g015865mg CISIN_1g007944mg CISIN_1g045530mg CISIN_1g013899mg CISIN_1g027929mg CISIN_1g010561mg
GO:0043412	P	macromolecule modification	23	1508	1	1	CISIN_1g026154mg CISIN_1g005156mg CISIN_1g001738mg CISIN_1g042150mg CISIN_1g003199mg CISIN_1g001767mg CISIN_1g037224mg CISIN_1g024842mg CISIN_1g006772mg CISIN_1g001833mg CISIN_1g008441mg CISIN_1g015038mg CISIN_1g008382mg CISIN_1g007869mg CISIN_1g016234mg CISIN_1g003973mg CISIN_1g015816mg CISIN_1g000343mg CISIN_1g040474mg CISIN_1g013791mg CISIN_1g012912mg CISIN_1g010208mg CISIN_1g048205mg
GO:0006351	P	transcription, DNA-dependent	5	852	1	1	CISIN_1g013121mg CISIN_1g014310mg CISIN_1g048516mg CISIN_1g004450mg CISIN_1g001050mg
GO:0032774	P	RNA biosynthetic process	5	854	1	1	CISIN_1g013121mg CISIN_1g014310mg CISIN_1g048516mg CISIN_1g004450mg CISIN_1g001050mg
GO:0016310	P	phosphorylation	15	1232	1	1	CISIN_1g037224mg CISIN_1g024842mg CISIN_1g006772mg CISIN_1g004762mg CISIN_1g009825mg CISIN_1g005156mg CISIN_1g007869mg CISIN_1g001738mg CISIN_1g042150mg CISIN_1g003199mg CISIN_1g001767mg CISIN_1g015816mg CISIN_1g048205mg CISIN_1g000343mg CISIN_1g010208mg
GO:0044248	P	cellular catabolic process	6	135	0.17	1	CISIN_1g023045mg CISIN_1g015543mg CISIN_1g010627mg CISIN_1g022046mg CISIN_1g021944mg CISIN_1g048624mg
GO:0044249	P	cellular biosynthetic process	38	1670	0.9	1	CISIN_1g006673mg CISIN_1g014638mg CISIN_1g048516mg CISIN_1g002958mg CISIN_1g009753mg CISIN_1g009747mg CISIN_1g000086mg CISIN_1g039882mg CISIN_1g018080mg CISIN_1g003867mg CISIN_1g013121mg CISIN_1g029841mg CISIN_1g016467mg CISIN_1g045491mg CISIN_1g014714mg CISIN_1g045846mg CISIN_1g004450mg CISIN_1g028623mg CISIN_1g032930mg CISIN_1g031480mg CISIN_1g013464mg CISIN_1g032770mg CISIN_1g016411mg CISIN_1g…
GO:0034641	P	cellular nitrogen compound metabolic process	10	1823	1	1	CISIN_1g045846mg CISIN_1g000999mg CISIN_1g009747mg CISIN_1g039882mg CISIN_1g046230mg CISIN_1g044516mg CISIN_1g022046mg CISIN_1g007706mg CISIN_1g043341mg CISIN_1g018851mg
GO:0023052	P	signaling	5	288	0.89	1	CISIN_1g046443mg CISIN_1g013899mg CISIN_1g027593mg CISIN_1g028362mg CISIN_1g004762mg
GO:0034645	P	cellular macromolecule biosynthetic process	26	1338	0.98	1	CISIN_1g048516mg CISIN_1g009753mg CISIN_1g039882mg CISIN_1g018080mg CISIN_1g003867mg CISIN_1g013121mg CISIN_1g029841mg CISIN_1g016467mg CISIN_1g045491mg CISIN_1g004450mg CISIN_1g028623mg CISIN_1g032930mg CISIN_1g031480mg CISIN_1g032770mg CISIN_1g013764mg CISIN_1g033056mg CISIN_1g003973mg CISIN_1g032760mg CISIN_1g007706mg CISIN_1g001050mg CISIN_1g013791mg CISIN_1g014310mg CISIN_1g000999mg CISIN_1g…
GO:0006139	P	nucleobase, nucleoside, nucleotide and nucleic acid metabolic process	20	1441	1	1	CISIN_1g013464mg CISIN_1g022046mg CISIN_1g048516mg CISIN_1g042625mg CISIN_1g048832mg CISIN_1g023045mg CISIN_1g014310mg CISIN_1g009747mg CISIN_1g032863mg CISIN_1g019168mg CISIN_1g039882mg CISIN_1g003867mg CISIN_1g044516mg CISIN_1g000999mg CISIN_1g013121mg CISIN_1g007706mg CISIN_1g043341mg CISIN_1g004450mg CISIN_1g001050mg CISIN_1g018851mg
GO:0009987	P	cellular process	129	4729	0.51	1	CISIN_1g009747mg CISIN_1g001738mg CISIN_1g015865mg CISIN_1g048516mg CISIN_1g026154mg CISIN_1g021944mg CISIN_1g015038mg CISIN_1g046230mg CISIN_1g013464mg CISIN_1g009825mg CISIN_1g032770mg CISIN_1g028362mg CISIN_1g002496mg CISIN_1g010627mg CISIN_1g013764mg CISIN_1g013113mg CISIN_1g003973mg CISIN_1g015816mg CISIN_1g012131mg CISIN_1g019168mg CISIN_1g029470mg CISIN_1g030644mg CISIN_1g013791mg CISIN_1g…
GO:0044255	P	cellular lipid metabolic process	6	181	0.38	1	CISIN_1g016411mg CISIN_1g004726mg CISIN_1g000086mg CISIN_1g014714mg CISIN_1g011007mg CISIN_1g048624mg
GO:0043170	P	macromolecule metabolic process	79	3576	0.99	1	CISIN_1g003005mg CISIN_1g048516mg CISIN_1g030642mg CISIN_1g023045mg CISIN_1g034532mg CISIN_1g009753mg CISIN_1g011566mg CISIN_1g010627mg CISIN_1g013774mg CISIN_1g005156mg CISIN_1g039882mg CISIN_1g001738mg CISIN_1g042150mg CISIN_1g040810mg CISIN_1g003199mg CISIN_1g001767mg CISIN_1g012022mg CISIN_1g013121mg CISIN_1g029841mg CISIN_1g016467mg CISIN_1g045491mg CISIN_1g010473mg CISIN_1g037224mg CISIN_1g…
GO:0031323	P	regulation of cellular metabolic process	5	768	1	1	CISIN_1g013121mg CISIN_1g014310mg CISIN_1g048516mg CISIN_1g004450mg CISIN_1g004762mg
GO:0010467	P	gene expression	24	1370	0.99	1	CISIN_1g034532mg CISIN_1g039882mg CISIN_1g013121mg CISIN_1g016467mg CISIN_1g048516mg CISIN_1g045491mg CISIN_1g029841mg CISIN_1g004450mg CISIN_1g028623mg CISIN_1g032930mg CISIN_1g031480mg CISIN_1g032770mg CISIN_1g042625mg CISIN_1g013764mg CISIN_1g032863mg CISIN_1g044152mg CISIN_1g033056mg CISIN_1g032760mg CISIN_1g007706mg CISIN_1g001050mg CISIN_1g014310mg CISIN_1g000999mg CISIN_1g045338mg CISIN_1g…
GO:0006464	P	protein modification process	23	1470	1	1	CISIN_1g026154mg CISIN_1g005156mg CISIN_1g001738mg CISIN_1g042150mg CISIN_1g003199mg CISIN_1g001767mg CISIN_1g037224mg CISIN_1g024842mg CISIN_1g006772mg CISIN_1g001833mg CISIN_1g008441mg CISIN_1g015038mg CISIN_1g008382mg CISIN_1g007869mg CISIN_1g016234mg CISIN_1g003973mg CISIN_1g015816mg CISIN_1g000343mg CISIN_1g040474mg CISIN_1g013791mg CISIN_1g012912mg CISIN_1g010208mg CISIN_1g048205mg
GO:0009058	P	biosynthetic process	42	1804	0.88	1	CISIN_1g006673mg CISIN_1g014638mg CISIN_1g048516mg CISIN_1g000999mg CISIN_1g002958mg CISIN_1g009753mg CISIN_1g009747mg CISIN_1g000086mg CISIN_1g039882mg CISIN_1g018080mg CISIN_1g003867mg CISIN_1g013121mg CISIN_1g029841mg CISIN_1g016467mg CISIN_1g045491mg CISIN_1g014714mg CISIN_1g045846mg CISIN_1g004450mg CISIN_1g028623mg CISIN_1g032930mg CISIN_1g015087mg CISIN_1g031480mg CISIN_1g013464mg CISIN_1g…
GO:0009059	P	macromolecule biosynthetic process	26	1339	0.98	1	CISIN_1g048516mg CISIN_1g009753mg CISIN_1g039882mg CISIN_1g018080mg CISIN_1g003867mg CISIN_1g013121mg CISIN_1g029841mg CISIN_1g016467mg CISIN_1g045491mg CISIN_1g004450mg CISIN_1g028623mg CISIN_1g032930mg CISIN_1g031480mg CISIN_1g032770mg CISIN_1g013764mg CISIN_1g033056mg CISIN_1g003973mg CISIN_1g032760mg CISIN_1g007706mg CISIN_1g001050mg CISIN_1g013791mg CISIN_1g014310mg CISIN_1g000999mg CISIN_1g…
GO:0009056	P	catabolic process	9	204	0.11	1	CISIN_1g030642mg CISIN_1g023045mg CISIN_1g015543mg CISIN_1g010627mg CISIN_1g010067mg CISIN_1g022046mg CISIN_1g011352mg CISIN_1g021944mg CISIN_1g048624mg
GO:0044238	P	primary metabolic process	113	4432	0.82	1	CISIN_1g003005mg CISIN_1g009747mg CISIN_1g013791mg CISIN_1g040810mg CISIN_1g048516mg CISIN_1g002609mg CISIN_1g004242mg CISIN_1g026154mg CISIN_1g039965mg CISIN_1g021944mg CISIN_1g015038mg CISIN_1g011649mg CISIN_1g046230mg CISIN_1g013464mg CISIN_1g003661mg CISIN_1g032770mg CISIN_1g010627mg CISIN_1g013764mg CISIN_1g044152mg CISIN_1g012318mg CISIN_1g003973mg CISIN_1g015816mg CISIN_1g019168mg CISIN_1g…
GO:0044237	P	cellular metabolic process	85	3891	0.99	1	CISIN_1g006673mg CISIN_1g014638mg CISIN_1g048516mg CISIN_1g047754mg CISIN_1g018851mg CISIN_1g002958mg CISIN_1g023045mg CISIN_1g034532mg CISIN_1g009753mg CISIN_1g009747mg CISIN_1g000086mg CISIN_1g009825mg CISIN_1g005156mg CISIN_1g039882mg CISIN_1g001738mg CISIN_1g042150mg CISIN_1g003199mg CISIN_1g001767mg CISIN_1g004762mg CISIN_1g013121mg CISIN_1g029841mg CISIN_1g016467mg CISIN_1g045491mg CISIN_1g…
GO:0006399	P	tRNA metabolic process	5	86	0.094	1	CISIN_1g039882mg CISIN_1g007706mg CISIN_1g043341mg CISIN_1g000999mg CISIN_1g018851mg
GO:0006796	P	phosphate metabolic process	19	1455	1	1	CISIN_1g037224mg CISIN_1g024842mg CISIN_1g040474mg CISIN_1g026154mg CISIN_1g006772mg CISIN_1g004762mg CISIN_1g009825mg CISIN_1g005156mg CISIN_1g007869mg CISIN_1g001738mg CISIN_1g042150mg CISIN_1g003199mg CISIN_1g001767mg CISIN_1g000343mg CISIN_1g015816mg CISIN_1g048205mg CISIN_1g016234mg CISIN_1g028755mg CISIN_1g010208mg
GO:0006793	P	phosphorus metabolic process	19	1458	1	1	CISIN_1g037224mg CISIN_1g024842mg CISIN_1g040474mg CISIN_1g026154mg CISIN_1g006772mg CISIN_1g004762mg CISIN_1g009825mg CISIN_1g005156mg CISIN_1g007869mg CISIN_1g001738mg CISIN_1g042150mg CISIN_1g003199mg CISIN_1g001767mg CISIN_1g000343mg CISIN_1g015816mg CISIN_1g048205mg CISIN_1g016234mg CISIN_1g028755mg CISIN_1g010208mg
GO:0003824	F	catalytic activity	209	6096	5.4e-06	0.0025	CISIN_1g003005mg CISIN_1g016056mg CISIN_1g009747mg CISIN_1g001738mg CISIN_1g040810mg CISIN_1g013165mg CISIN_1g011777mg CISIN_1g010070mg CISIN_1g019445mg CISIN_1g002609mg CISIN_1g004242mg CISIN_1g011724mg CISIN_1g026154mg CISIN_1g046539mg CISIN_1g039965mg CISIN_1g021944mg CISIN_1g015038mg CISIN_1g037361mg CISIN_1g011649mg CISIN_1g013464mg CISIN_1g006212mg CISIN_1g003661mg CISIN_1g017282mg CISIN_1g…
GO:0016874	F	ligase activity	11	111	0.0004	0.091	CISIN_1g006673mg CISIN_1g001833mg CISIN_1g000999mg CISIN_1g000086mg CISIN_1g039882mg CISIN_1g008441mg CISIN_1g007242mg CISIN_1g008382mg CISIN_1g007706mg CISIN_1g043341mg CISIN_1g018851mg
GO:0070001	F	aspartic-type peptidase activity	9	89	0.0012	0.11	CISIN_1g011566mg CISIN_1g013774mg CISIN_1g014537mg CISIN_1g040810mg CISIN_1g039965mg CISIN_1g011746mg CISIN_1g010230mg CISIN_1g011649mg CISIN_1g010486mg
GO:0016787	F	hydrolase activity	68	1718	0.0012	0.11	CISIN_1g014638mg CISIN_1g003005mg CISIN_1g037034mg CISIN_1g030642mg CISIN_1g023045mg CISIN_1g034532mg CISIN_1g011566mg CISIN_1g048832mg CISIN_1g014447mg CISIN_1g004315mg CISIN_1g015684mg CISIN_1g040810mg CISIN_1g013165mg CISIN_1g026944mg CISIN_1g030609mg CISIN_1g039308mg CISIN_1g013774mg CISIN_1g009846mg CISIN_1g045443mg CISIN_1g002609mg CISIN_1g006872mg CISIN_1g004242mg CISIN_1g012022mg CISIN_1g…
GO:0004190	F	aspartic-type endopeptidase activity	9	89	0.0012	0.11	CISIN_1g011566mg CISIN_1g013774mg CISIN_1g014537mg CISIN_1g040810mg CISIN_1g039965mg CISIN_1g011746mg CISIN_1g010230mg CISIN_1g011649mg CISIN_1g010486mg
GO:0004175	F	endopeptidase activity	16	251	0.0021	0.14	CISIN_1g040810mg CISIN_1g003005mg CISIN_1g005738mg CISIN_1g038881mg CISIN_1g004242mg CISIN_1g011566mg CISIN_1g013774mg CISIN_1g010230mg CISIN_1g012318mg CISIN_1g039965mg CISIN_1g011746mg CISIN_1g045236mg CISIN_1g004261mg CISIN_1g014537mg CISIN_1g011649mg CISIN_1g010486mg
GO:0016765	F	transferase activity, transferring alkyl or aryl (other than methyl) groups	7	61	0.0021	0.14	CISIN_1g044516mg CISIN_1g016056mg CISIN_1g025348mg CISIN_1g015340mg CISIN_1g029438mg CISIN_1g017282mg CISIN_1g010070mg
GO:0004659	F	prenyltransferase activity	5	32	0.0028	0.16	CISIN_1g016056mg CISIN_1g017282mg CISIN_1g025348mg CISIN_1g015340mg CISIN_1g029438mg
GO:0005215	F	transporter activity	31	666	0.0034	0.17	CISIN_1g011035mg CISIN_1g012670mg CISIN_1g009755mg CISIN_1g045562mg CISIN_1g008094mg CISIN_1g044248mg CISIN_1g037034mg CISIN_1g015865mg CISIN_1g010561mg CISIN_1g025864mg CISIN_1g010382mg CISIN_1g022966mg CISIN_1g004826mg CISIN_1g001017mg CISIN_1g003697mg CISIN_1g025904mg CISIN_1g012495mg CISIN_1g016399mg CISIN_1g010798mg CISIN_1g026082mg CISIN_1g009582mg CISIN_1g002236mg CISIN_1g000438mg CISIN_1g…
GO:0022804	F	active transmembrane transporter activity	13	202	0.0049	0.22	CISIN_1g011035mg CISIN_1g012495mg CISIN_1g010798mg CISIN_1g008094mg CISIN_1g000438mg CISIN_1g004826mg CISIN_1g004159mg CISIN_1g037034mg CISIN_1g015865mg CISIN_1g003697mg CISIN_1g012131mg CISIN_1g011371mg CISIN_1g010561mg
GO:0016491	F	oxidoreductase activity	50	1277	0.0068	0.27	CISIN_1g012940mg CISIN_1g010346mg CISIN_1g009747mg CISIN_1g018379mg CISIN_1g021628mg CISIN_1g018847mg CISIN_1g039892mg CISIN_1g016933mg CISIN_1g009347mg CISIN_1g045530mg CISIN_1g003191mg CISIN_1g019445mg CISIN_1g002839mg CISIN_1g037522mg CISIN_1g004726mg CISIN_1g016507mg CISIN_1g046079mg CISIN_1g018246mg CISIN_1g046539mg CISIN_1g008038mg CISIN_1g021944mg CISIN_1g009399mg CISIN_1g037361mg CISIN_1g…
GO:0005506	F	iron ion binding	18	342	0.0076	0.27	CISIN_1g011069mg CISIN_1g037522mg CISIN_1g030644mg CISIN_1g009976mg CISIN_1g010346mg CISIN_1g020966mg CISIN_1g046079mg CISIN_1g020951mg CISIN_1g042286mg CISIN_1g039892mg CISIN_1g018847mg CISIN_1g046539mg CISIN_1g045530mg CISIN_1g021944mg CISIN_1g009347mg CISIN_1g019585mg CISIN_1g011030mg CISIN_1g037361mg
GO:0008233	F	peptidase activity	21	422	0.0075	0.27	CISIN_1g040810mg CISIN_1g003005mg CISIN_1g010473mg CISIN_1g017419mg CISIN_1g005738mg CISIN_1g034532mg CISIN_1g004242mg CISIN_1g011566mg CISIN_1g011746mg CISIN_1g027072mg CISIN_1g013774mg CISIN_1g010230mg CISIN_1g012318mg CISIN_1g039965mg CISIN_1g012022mg CISIN_1g045236mg CISIN_1g004261mg CISIN_1g014537mg CISIN_1g011649mg CISIN_1g038881mg CISIN_1g010486mg
GO:0004812	F	aminoacyl-tRNA ligase activity	5	45	0.01	0.28	CISIN_1g039882mg CISIN_1g007706mg CISIN_1g043341mg CISIN_1g000999mg CISIN_1g018851mg
GO:0016875	F	ligase activity, forming carbon-oxygen bonds	5	46	0.011	0.28	CISIN_1g039882mg CISIN_1g007706mg CISIN_1g043341mg CISIN_1g000999mg CISIN_1g018851mg
GO:0000287	F	magnesium ion binding	8	105	0.01	0.28	CISIN_1g047754mg CISIN_1g017413mg CISIN_1g010627mg CISIN_1g008620mg CISIN_1g001017mg CISIN_1g028755mg CISIN_1g018224mg CISIN_1g007706mg
GO:0016876	F	ligase activity, forming aminoacyl-tRNA and related compounds	5	46	0.011	0.28	CISIN_1g039882mg CISIN_1g007706mg CISIN_1g043341mg CISIN_1g000999mg CISIN_1g018851mg
GO:0070011	F	peptidase activity, acting on L-amino acid peptides	20	408	0.01	0.28	CISIN_1g040810mg CISIN_1g003005mg CISIN_1g010473mg CISIN_1g017419mg CISIN_1g005738mg CISIN_1g038881mg CISIN_1g004242mg CISIN_1g011566mg CISIN_1g011746mg CISIN_1g027072mg CISIN_1g013774mg CISIN_1g010230mg CISIN_1g012318mg CISIN_1g039965mg CISIN_1g012022mg CISIN_1g045236mg CISIN_1g004261mg CISIN_1g014537mg CISIN_1g011649mg CISIN_1g010486mg
GO:0016879	F	ligase activity, forming carbon-nitrogen bonds	5	47	0.012	0.29	CISIN_1g006673mg CISIN_1g008382mg CISIN_1g001833mg CISIN_1g007242mg CISIN_1g008441mg
GO:0015238	F	drug transmembrane transporter activity	5	52	0.017	0.4	CISIN_1g011035mg CISIN_1g015865mg CISIN_1g010561mg CISIN_1g011371mg CISIN_1g010798mg
GO:0005525	F	GTP binding	10	169	0.021	0.41	CISIN_1g028362mg CISIN_1g027593mg CISIN_1g004311mg CISIN_1g027703mg CISIN_1g010278mg CISIN_1g017924mg CISIN_1g027607mg CISIN_1g022358mg CISIN_1g013007mg CISIN_1g042687mg
GO:0043169	F	cation binding	51	1398	0.021	0.41	CISIN_1g047754mg CISIN_1g010346mg CISIN_1g010627mg CISIN_1g021628mg CISIN_1g014447mg CISIN_1g039892mg CISIN_1g016933mg CISIN_1g009347mg CISIN_1g045530mg CISIN_1g035483mg CISIN_1g002839mg CISIN_1g037522mg CISIN_1g002609mg CISIN_1g019012mg CISIN_1g016507mg CISIN_1g004450mg CISIN_1g046079mg CISIN_1g008620mg CISIN_1g018246mg CISIN_1g016978mg CISIN_1g008038mg CISIN_1g021944mg CISIN_1g002585mg CISIN_1g…
GO:0008194	F	UDP-glycosyltransferase activity	7	96	0.02	0.41	CISIN_1g001705mg CISIN_1g036539mg CISIN_1g009753mg CISIN_1g003661mg CISIN_1g012912mg CISIN_1g016334mg CISIN_1g006506mg
GO:0032561	F	guanyl ribonucleotide binding	10	169	0.021	0.41	CISIN_1g028362mg CISIN_1g027593mg CISIN_1g004311mg CISIN_1g027703mg CISIN_1g010278mg CISIN_1g017924mg CISIN_1g027607mg CISIN_1g022358mg CISIN_1g013007mg CISIN_1g042687mg
GO:0016758	F	transferase activity, transferring hexosyl groups	17	358	0.022	0.41	CISIN_1g011848mg CISIN_1g001705mg CISIN_1g045443mg CISIN_1g018483mg CISIN_1g022329mg CISIN_1g036539mg CISIN_1g003196mg CISIN_1g009753mg CISIN_1g003661mg CISIN_1g043859mg CISIN_1g003973mg CISIN_1g011724mg CISIN_1g021456mg CISIN_1g016334mg CISIN_1g012912mg CISIN_1g006506mg CISIN_1g011099mg
GO:0019001	F	guanyl nucleotide binding	10	173	0.024	0.41	CISIN_1g028362mg CISIN_1g027593mg CISIN_1g004311mg CISIN_1g027703mg CISIN_1g010278mg CISIN_1g017924mg CISIN_1g027607mg CISIN_1g022358mg CISIN_1g013007mg CISIN_1g042687mg
GO:0005198	F	structural molecule activity	13	250	0.023	0.41	CISIN_1g000933mg CISIN_1g022777mg CISIN_1g002496mg CISIN_1g033056mg CISIN_1g032770mg CISIN_1g028623mg CISIN_1g032760mg CISIN_1g016467mg CISIN_1g032930mg CISIN_1g029841mg CISIN_1g045491mg CISIN_1g031480mg CISIN_1g045338mg
GO:0016757	F	transferase activity, transferring glycosyl groups	18	416	0.041	0.62	CISIN_1g011848mg CISIN_1g001705mg CISIN_1g045443mg CISIN_1g018483mg CISIN_1g022329mg CISIN_1g036539mg CISIN_1g003196mg CISIN_1g009753mg CISIN_1g003661mg CISIN_1g008307mg CISIN_1g043859mg CISIN_1g003973mg CISIN_1g011724mg CISIN_1g021456mg CISIN_1g016334mg CISIN_1g012912mg CISIN_1g006506mg CISIN_1g011099mg
GO:0015405	F	P-P-bond-hydrolysis-driven transmembrane transporter activity	5	67	0.042	0.62	CISIN_1g000438mg CISIN_1g004826mg CISIN_1g003697mg CISIN_1g004159mg CISIN_1g037034mg
GO:0015399	F	primary active transmembrane transporter activity	5	67	0.042	0.62	CISIN_1g000438mg CISIN_1g004826mg CISIN_1g003697mg CISIN_1g004159mg CISIN_1g037034mg
GO:0046872	F	metal ion binding	49	1392	0.041	0.62	CISIN_1g047754mg CISIN_1g010346mg CISIN_1g010627mg CISIN_1g021628mg CISIN_1g014447mg CISIN_1g039892mg CISIN_1g016933mg CISIN_1g009347mg CISIN_1g045530mg CISIN_1g035483mg CISIN_1g002839mg CISIN_1g037522mg CISIN_1g019012mg CISIN_1g016507mg CISIN_1g004450mg CISIN_1g046079mg CISIN_1g008620mg CISIN_1g018246mg CISIN_1g016978mg CISIN_1g008038mg CISIN_1g021944mg CISIN_1g002585mg CISIN_1g024887mg CISIN_1g…
GO:0004252	F	serine-type endopeptidase activity	6	94	0.05	0.7	CISIN_1g003005mg CISIN_1g004242mg CISIN_1g038881mg CISIN_1g012318mg CISIN_1g045236mg CISIN_1g004261mg
GO:0004601	F	peroxidase activity	6	95	0.052	0.7	CISIN_1g020966mg CISIN_1g020951mg CISIN_1g018847mg CISIN_1g039892mg CISIN_1g019585mg CISIN_1g045530mg
GO:0043167	F	ion binding	51	1481	0.051	0.7	CISIN_1g047754mg CISIN_1g010346mg CISIN_1g010627mg CISIN_1g021628mg CISIN_1g014447mg CISIN_1g039892mg CISIN_1g016933mg CISIN_1g009347mg CISIN_1g045530mg CISIN_1g035483mg CISIN_1g002839mg CISIN_1g037522mg CISIN_1g002609mg CISIN_1g019012mg CISIN_1g016507mg CISIN_1g004450mg CISIN_1g046079mg CISIN_1g008620mg CISIN_1g018246mg CISIN_1g016978mg CISIN_1g008038mg CISIN_1g021944mg CISIN_1g002585mg CISIN_1g…
GO:0016684	F	oxidoreductase activity, acting on peroxide as acceptor	6	96	0.054	0.7	CISIN_1g020966mg CISIN_1g020951mg CISIN_1g018847mg CISIN_1g039892mg CISIN_1g019585mg CISIN_1g045530mg
GO:0015297	F	antiporter activity	6	99	0.06	0.77	CISIN_1g011035mg CISIN_1g012495mg CISIN_1g010798mg CISIN_1g015865mg CISIN_1g011371mg CISIN_1g010561mg
GO:0004553	F	hydrolase activity, hydrolyzing O-glycosyl compounds	14	324	0.067	0.78	CISIN_1g013886mg CISIN_1g009846mg CISIN_1g045443mg CISIN_1g002585mg CISIN_1g041103mg CISIN_1g030642mg CISIN_1g006872mg CISIN_1g010067mg CISIN_1g014447mg CISIN_1g004315mg CISIN_1g035501mg CISIN_1g007014mg CISIN_1g011114mg CISIN_1g002609mg
GO:0022857	F	transmembrane transporter activity	20	502	0.064	0.78	CISIN_1g011035mg CISIN_1g012495mg CISIN_1g016399mg CISIN_1g012209mg CISIN_1g010268mg CISIN_1g008094mg CISIN_1g044248mg CISIN_1g011278mg CISIN_1g010798mg CISIN_1g000438mg CISIN_1g004826mg CISIN_1g004159mg CISIN_1g041429mg CISIN_1g037034mg CISIN_1g015865mg CISIN_1g003697mg CISIN_1g012131mg CISIN_1g011371mg CISIN_1g025904mg CISIN_1g010561mg
GO:0030234	F	enzyme regulator activity	8	154	0.067	0.78	CISIN_1g027419mg CISIN_1g035912mg CISIN_1g028904mg CISIN_1g033055mg CISIN_1g011352mg CISIN_1g026834mg CISIN_1g046443mg CISIN_1g015634mg
GO:0020037	F	heme binding	16	396	0.083	0.92	CISIN_1g011069mg CISIN_1g037522mg CISIN_1g009976mg CISIN_1g010346mg CISIN_1g020966mg CISIN_1g046079mg CISIN_1g020951mg CISIN_1g042286mg CISIN_1g039892mg CISIN_1g018847mg CISIN_1g046539mg CISIN_1g045530mg CISIN_1g009347mg CISIN_1g019585mg CISIN_1g011030mg CISIN_1g037361mg
GO:0046906	F	tetrapyrrole binding	16	396	0.083	0.92	CISIN_1g011069mg CISIN_1g037522mg CISIN_1g009976mg CISIN_1g010346mg CISIN_1g020966mg CISIN_1g046079mg CISIN_1g020951mg CISIN_1g042286mg CISIN_1g039892mg CISIN_1g018847mg CISIN_1g046539mg CISIN_1g045530mg CISIN_1g009347mg CISIN_1g019585mg CISIN_1g011030mg CISIN_1g037361mg
GO:0016209	F	antioxidant activity	6	109	0.085	0.93	CISIN_1g020966mg CISIN_1g020951mg CISIN_1g018847mg CISIN_1g039892mg CISIN_1g019585mg CISIN_1g045530mg
GO:0016798	F	hydrolase activity, acting on glycosyl bonds	14	339	0.088	0.93	CISIN_1g013886mg CISIN_1g009846mg CISIN_1g045443mg CISIN_1g002585mg CISIN_1g041103mg CISIN_1g030642mg CISIN_1g006872mg CISIN_1g010067mg CISIN_1g014447mg CISIN_1g004315mg CISIN_1g035501mg CISIN_1g007014mg CISIN_1g011114mg CISIN_1g002609mg
GO:0008236	F	serine-type peptidase activity	7	168	0.18	1	CISIN_1g003005mg CISIN_1g010473mg CISIN_1g004242mg CISIN_1g038881mg CISIN_1g012318mg CISIN_1g045236mg CISIN_1g004261mg
GO:0016740	F	transferase activity	63	2544	0.81	1	CISIN_1g011099mg CISIN_1g021456mg CISIN_1g041010mg CISIN_1g016056mg CISIN_1g009753mg CISIN_1g009747mg CISIN_1g010627mg CISIN_1g001402mg CISIN_1g045960mg CISIN_1g043859mg CISIN_1g001738mg CISIN_1g042150mg CISIN_1g003199mg CISIN_1g001767mg CISIN_1g004762mg CISIN_1g013121mg CISIN_1g011777mg CISIN_1g010070mg CISIN_1g017777mg CISIN_1g037224mg CISIN_1g015087mg CISIN_1g045443mg CISIN_1g018483mg CISIN_1g…
GO:0016741	F	transferase activity, transferring one-carbon groups	7	258	0.56	1	CISIN_1g017777mg CISIN_1g043063mg CISIN_1g009747mg CISIN_1g045960mg CISIN_1g003776mg CISIN_1g015038mg CISIN_1g021867mg
GO:0016746	F	transferase activity, transferring acyl groups	6	255	0.69	1	CISIN_1g041010mg CISIN_1g008466mg CISIN_1g013121mg CISIN_1g011007mg CISIN_1g036315mg CISIN_1g012242mg
GO:0016747	F	transferase activity, transferring acyl groups other than amino-acyl groups	6	211	0.52	1	CISIN_1g041010mg CISIN_1g008466mg CISIN_1g013121mg CISIN_1g011007mg CISIN_1g036315mg CISIN_1g012242mg
GO:0017171	F	serine hydrolase activity	7	168	0.18	1	CISIN_1g003005mg CISIN_1g010473mg CISIN_1g004242mg CISIN_1g038881mg CISIN_1g012318mg CISIN_1g045236mg CISIN_1g004261mg
GO:0016818	F	hydrolase activity, acting on acid anhydrides, in phosphorus-containing anhydrides	13	369	0.22	1	CISIN_1g013113mg CISIN_1g042351mg CISIN_1g005092mg CISIN_1g003867mg CISIN_1g002236mg CISIN_1g013165mg CISIN_1g000438mg CISIN_1g004826mg CISIN_1g001017mg CISIN_1g037034mg CISIN_1g003697mg CISIN_1g004159mg CISIN_1g028755mg
GO:0016614	F	oxidoreductase activity, acting on CH-OH group of donors	5	121	0.24	1	CISIN_1g018224mg CISIN_1g018760mg CISIN_1g006212mg CISIN_1g017413mg CISIN_1g004726mg
GO:0016616	F	oxidoreductase activity, acting on the CH-OH group of donors, NAD or NADP as acceptor	5	105	0.17	1	CISIN_1g018224mg CISIN_1g018760mg CISIN_1g006212mg CISIN_1g017413mg CISIN_1g004726mg
GO:0008270	F	zinc ion binding	13	566	0.77	1	CISIN_1g013464mg CISIN_1g005738mg CISIN_1g019012mg CISIN_1g016507mg CISIN_1g004450mg CISIN_1g047869mg CISIN_1g021628mg CISIN_1g022046mg CISIN_1g018246mg CISIN_1g016933mg CISIN_1g016978mg CISIN_1g024887mg CISIN_1g003176mg
GO:0016817	F	hydrolase activity, acting on acid anhydrides	13	379	0.24	1	CISIN_1g013113mg CISIN_1g042351mg CISIN_1g005092mg CISIN_1g003867mg CISIN_1g002236mg CISIN_1g013165mg CISIN_1g000438mg CISIN_1g004826mg CISIN_1g001017mg CISIN_1g037034mg CISIN_1g003697mg CISIN_1g004159mg CISIN_1g028755mg
GO:0005488	F	binding	151	7011	1	1	CISIN_1g001521mg CISIN_1g001738mg CISIN_1g000635mg CISIN_1g048516mg CISIN_1g011777mg CISIN_1g007944mg CISIN_1g017777mg CISIN_1g042574mg CISIN_1g002609mg CISIN_1g046539mg CISIN_1g027607mg CISIN_1g021944mg CISIN_1g037361mg CISIN_1g013464mg CISIN_1g009825mg CISIN_1g002496mg CISIN_1g004550mg CISIN_1g000086mg CISIN_1g020966mg CISIN_1g013764mg CISIN_1g012318mg CISIN_1g015816mg CISIN_1g009188mg CISIN_1g…
GO:0016887	F	ATPase activity	6	203	0.48	1	CISIN_1g003867mg CISIN_1g002236mg CISIN_1g000438mg CISIN_1g004826mg CISIN_1g001017mg CISIN_1g037034mg
GO:0003677	F	DNA binding	5	852	1	1	CISIN_1g001050mg CISIN_1g014310mg CISIN_1g003867mg CISIN_1g048516mg CISIN_1g010184mg
GO:0042623	F	ATPase activity, coupled	5	101	0.15	1	CISIN_1g000438mg CISIN_1g004826mg CISIN_1g001017mg CISIN_1g003867mg CISIN_1g037034mg
GO:0017076	F	purine nucleotide binding	51	1923	0.6	1	CISIN_1g006673mg CISIN_1g014714mg CISIN_1g000999mg CISIN_1g004311mg CISIN_1g017924mg CISIN_1g011254mg CISIN_1g000086mg CISIN_1g001402mg CISIN_1g005156mg CISIN_1g039882mg CISIN_1g001738mg CISIN_1g003867mg CISIN_1g003199mg CISIN_1g000635mg CISIN_1g005738mg CISIN_1g042574mg CISIN_1g024842mg CISIN_1g013007mg CISIN_1g007869mg CISIN_1g004826mg CISIN_1g001017mg CISIN_1g010184mg CISIN_1g009399mg CISIN_1g…
GO:0005524	F	ATP binding	37	1309	0.43	1	CISIN_1g006673mg CISIN_1g000999mg CISIN_1g011254mg CISIN_1g000086mg CISIN_1g001402mg CISIN_1g005156mg CISIN_1g039882mg CISIN_1g014714mg CISIN_1g003867mg CISIN_1g003199mg CISIN_1g000635mg CISIN_1g005738mg CISIN_1g037224mg CISIN_1g024842mg CISIN_1g007869mg CISIN_1g004826mg CISIN_1g001017mg CISIN_1g010184mg CISIN_1g011065mg CISIN_1g018851mg CISIN_1g009825mg CISIN_1g012495mg CISIN_1g004550mg CISIN_1g…
GO:0016301	F	kinase activity	17	1262	1	1	CISIN_1g037224mg CISIN_1g024842mg CISIN_1g047754mg CISIN_1g006772mg CISIN_1g004762mg CISIN_1g010627mg CISIN_1g009825mg CISIN_1g005156mg CISIN_1g007869mg CISIN_1g001738mg CISIN_1g042150mg CISIN_1g003199mg CISIN_1g001767mg CISIN_1g015816mg CISIN_1g048205mg CISIN_1g000343mg CISIN_1g010208mg
GO:0016788	F	hydrolase activity, acting on ester bonds	12	366	0.3	1	CISIN_1g014638mg CISIN_1g016234mg CISIN_1g040474mg CISIN_1g040957mg CISIN_1g023045mg CISIN_1g019114mg CISIN_1g048832mg CISIN_1g026154mg CISIN_1g021162mg CISIN_1g026944mg CISIN_1g030609mg CISIN_1g039308mg
GO:0022892	F	substrate-specific transporter activity	8	328	0.67	1	CISIN_1g008094mg CISIN_1g044248mg CISIN_1g001017mg CISIN_1g025904mg CISIN_1g037034mg CISIN_1g012209mg CISIN_1g012131mg CISIN_1g041429mg
GO:0016772	F	transferase activity, transferring phosphorus-containing groups	20	1417	1	1	CISIN_1g037224mg CISIN_1g001050mg CISIN_1g024842mg CISIN_1g047754mg CISIN_1g009825mg CISIN_1g016411mg CISIN_1g006772mg CISIN_1g004762mg CISIN_1g010627mg CISIN_1g001402mg CISIN_1g005156mg CISIN_1g007869mg CISIN_1g001738mg CISIN_1g042150mg CISIN_1g003199mg CISIN_1g001767mg CISIN_1g015816mg CISIN_1g048205mg CISIN_1g000343mg CISIN_1g010208mg
GO:0015075	F	ion transmembrane transporter activity	5	267	0.85	1	CISIN_1g012209mg CISIN_1g044248mg CISIN_1g041429mg CISIN_1g025904mg CISIN_1g037034mg
GO:0032559	F	adenyl ribonucleotide binding	39	1748	0.92	1	CISIN_1g006673mg CISIN_1g000999mg CISIN_1g011254mg CISIN_1g000086mg CISIN_1g001402mg CISIN_1g005156mg CISIN_1g039882mg CISIN_1g014714mg CISIN_1g003867mg CISIN_1g003199mg CISIN_1g000635mg CISIN_1g005738mg CISIN_1g042574mg CISIN_1g024842mg CISIN_1g007869mg CISIN_1g004826mg CISIN_1g001017mg CISIN_1g010184mg CISIN_1g011065mg CISIN_1g018851mg CISIN_1g037224mg CISIN_1g009825mg CISIN_1g012495mg CISIN_1g…
GO:0032555	F	purine ribonucleotide binding	49	1917	0.7	1	CISIN_1g006673mg CISIN_1g014714mg CISIN_1g000999mg CISIN_1g004311mg CISIN_1g017924mg CISIN_1g011254mg CISIN_1g000086mg CISIN_1g001402mg CISIN_1g005156mg CISIN_1g039882mg CISIN_1g001738mg CISIN_1g003867mg CISIN_1g003199mg CISIN_1g000635mg CISIN_1g005738mg CISIN_1g042574mg CISIN_1g024842mg CISIN_1g013007mg CISIN_1g007869mg CISIN_1g004826mg CISIN_1g001017mg CISIN_1g010184mg CISIN_1g011065mg CISIN_1g…
GO:0032553	F	ribonucleotide binding	49	1932	0.72	1	CISIN_1g006673mg CISIN_1g014714mg CISIN_1g000999mg CISIN_1g004311mg CISIN_1g017924mg CISIN_1g011254mg CISIN_1g000086mg CISIN_1g001402mg CISIN_1g005156mg CISIN_1g039882mg CISIN_1g001738mg CISIN_1g003867mg CISIN_1g003199mg CISIN_1g000635mg CISIN_1g005738mg CISIN_1g042574mg CISIN_1g024842mg CISIN_1g013007mg CISIN_1g007869mg CISIN_1g004826mg CISIN_1g001017mg CISIN_1g010184mg CISIN_1g011065mg CISIN_1g…
GO:0016705	F	oxidoreductase activity, acting on paired donors, with incorporation or reduction of molecular oxygen	10	335	0.43	1	CISIN_1g011069mg CISIN_1g037522mg CISIN_1g009976mg CISIN_1g010346mg CISIN_1g046079mg CISIN_1g042286mg CISIN_1g046539mg CISIN_1g009347mg CISIN_1g011030mg CISIN_1g037361mg
GO:0004857	F	enzyme inhibitor activity	5	110	0.19	1	CISIN_1g027419mg CISIN_1g035912mg CISIN_1g028904mg CISIN_1g026834mg CISIN_1g033055mg
GO:0000166	F	nucleotide binding	55	2139	0.7	1	CISIN_1g006673mg CISIN_1g014714mg CISIN_1g000999mg CISIN_1g004311mg CISIN_1g017924mg CISIN_1g011254mg CISIN_1g000086mg CISIN_1g001402mg CISIN_1g005156mg CISIN_1g039882mg CISIN_1g001738mg CISIN_1g003867mg CISIN_1g003199mg CISIN_1g000635mg CISIN_1g005738mg CISIN_1g042574mg CISIN_1g024842mg CISIN_1g013007mg CISIN_1g007869mg CISIN_1g004826mg CISIN_1g001017mg CISIN_1g010184mg CISIN_1g009399mg CISIN_1g…
GO:0016829	F	lyase activity	5	178	0.54	1	CISIN_1g014714mg CISIN_1g015463mg CISIN_1g046230mg CISIN_1g008620mg CISIN_1g045846mg
GO:0022891	F	substrate-specific transmembrane transporter activity	7	293	0.69	1	CISIN_1g008094mg CISIN_1g044248mg CISIN_1g025904mg CISIN_1g037034mg CISIN_1g012209mg CISIN_1g012131mg CISIN_1g041429mg
GO:0015291	F	secondary active transmembrane transporter activity	6	127	0.14	1	CISIN_1g011035mg CISIN_1g012495mg CISIN_1g010798mg CISIN_1g015865mg CISIN_1g011371mg CISIN_1g010561mg
GO:0048037	F	cofactor binding	11	313	0.24	1	CISIN_1g010250mg CISIN_1g045846mg CISIN_1g017448mg CISIN_1g006212mg CISIN_1g017413mg CISIN_1g020326mg CISIN_1g043334mg CISIN_1g008384mg CISIN_1g009399mg CISIN_1g018224mg CISIN_1g011777mg
GO:0016853	F	isomerase activity	5	126	0.27	1	CISIN_1g013464mg CISIN_1g018080mg CISIN_1g012278mg CISIN_1g017992mg CISIN_1g011087mg
GO:0030554	F	adenyl nucleotide binding	41	1750	0.87	1	CISIN_1g006673mg CISIN_1g000999mg CISIN_1g011254mg CISIN_1g000086mg CISIN_1g001402mg CISIN_1g005156mg CISIN_1g039882mg CISIN_1g014714mg CISIN_1g003867mg CISIN_1g003199mg CISIN_1g000635mg CISIN_1g005738mg CISIN_1g042574mg CISIN_1g024842mg CISIN_1g007869mg CISIN_1g004826mg CISIN_1g001017mg CISIN_1g010184mg CISIN_1g009399mg CISIN_1g011065mg CISIN_1g018851mg CISIN_1g037224mg CISIN_1g009825mg CISIN_1g…
GO:0016773	F	phosphotransferase activity, alcohol group as acceptor	16	1257	1	1	CISIN_1g037224mg CISIN_1g024842mg CISIN_1g047754mg CISIN_1g006772mg CISIN_1g004762mg CISIN_1g010627mg CISIN_1g005156mg CISIN_1g007869mg CISIN_1g001738mg CISIN_1g042150mg CISIN_1g003199mg CISIN_1g001767mg CISIN_1g015816mg CISIN_1g048205mg CISIN_1g000343mg CISIN_1g010208mg
GO:0003723	F	RNA binding	5	280	0.88	1	CISIN_1g046291mg CISIN_1g007706mg CISIN_1g042625mg CISIN_1g026944mg CISIN_1g018851mg
GO:0005515	F	protein binding	39	2676	1	1	CISIN_1g000933mg CISIN_1g024960mg CISIN_1g003259mg CISIN_1g002496mg CISIN_1g029380mg CISIN_1g001521mg CISIN_1g001738mg CISIN_1g003199mg CISIN_1g001767mg CISIN_1g020276mg CISIN_1g007944mg CISIN_1g017777mg CISIN_1g042574mg CISIN_1g032632mg CISIN_1g016653mg CISIN_1g002204mg CISIN_1g048118mg CISIN_1g019087mg CISIN_1g008214mg CISIN_1g015560mg CISIN_1g042625mg CISIN_1g005092mg CISIN_1g039062mg CISIN_1g…
GO:0003676	F	nucleic acid binding	20	1457	1	1	CISIN_1g001050mg CISIN_1g011065mg CISIN_1g001729mg CISIN_1g002204mg CISIN_1g023045mg CISIN_1g014310mg CISIN_1g026944mg CISIN_1g042625mg CISIN_1g013764mg CISIN_1g048832mg CISIN_1g009944mg CISIN_1g003867mg CISIN_1g023067mg CISIN_1g010184mg CISIN_1g046291mg CISIN_1g024887mg CISIN_1g007706mg CISIN_1g048516mg CISIN_1g015091mg CISIN_1g018851mg
GO:0008168	F	methyltransferase activity	7	250	0.52	1	CISIN_1g017777mg CISIN_1g043063mg CISIN_1g009747mg CISIN_1g045960mg CISIN_1g003776mg CISIN_1g015038mg CISIN_1g021867mg
GO:0001883	F	purine nucleoside binding	41	1917	0.96	1	CISIN_1g006673mg CISIN_1g000999mg CISIN_1g011254mg CISIN_1g000086mg CISIN_1g001402mg CISIN_1g005156mg CISIN_1g039882mg CISIN_1g014714mg CISIN_1g003867mg CISIN_1g003199mg CISIN_1g000635mg CISIN_1g005738mg CISIN_1g042574mg CISIN_1g024842mg CISIN_1g007869mg CISIN_1g004826mg CISIN_1g001017mg CISIN_1g010184mg CISIN_1g009399mg CISIN_1g011065mg CISIN_1g018851mg CISIN_1g037224mg CISIN_1g009825mg CISIN_1g…
GO:0001882	F	nucleoside binding	42	1924	0.95	1	CISIN_1g006673mg CISIN_1g000999mg CISIN_1g011254mg CISIN_1g000086mg CISIN_1g001402mg CISIN_1g005156mg CISIN_1g039882mg CISIN_1g014714mg CISIN_1g003867mg CISIN_1g003199mg CISIN_1g000635mg CISIN_1g005738mg CISIN_1g042574mg CISIN_1g024842mg CISIN_1g007869mg CISIN_1g004826mg CISIN_1g001017mg CISIN_1g010184mg CISIN_1g009399mg CISIN_1g011065mg CISIN_1g018851mg CISIN_1g001050mg CISIN_1g037224mg CISIN_1g…
GO:0050662	F	coenzyme binding	7	217	0.38	1	CISIN_1g020326mg CISIN_1g017448mg CISIN_1g006212mg CISIN_1g017413mg CISIN_1g008384mg CISIN_1g009399mg CISIN_1g018224mg
GO:0016462	F	pyrophosphatase activity	13	363	0.2	1	CISIN_1g013113mg CISIN_1g042351mg CISIN_1g005092mg CISIN_1g003867mg CISIN_1g002236mg CISIN_1g013165mg CISIN_1g000438mg CISIN_1g004826mg CISIN_1g001017mg CISIN_1g037034mg CISIN_1g003697mg CISIN_1g004159mg CISIN_1g028755mg
GO:0003735	F	structural constituent of ribosome	10	235	0.12	1	CISIN_1g032770mg CISIN_1g033056mg CISIN_1g028623mg CISIN_1g032760mg CISIN_1g016467mg CISIN_1g032930mg CISIN_1g029841mg CISIN_1g045491mg CISIN_1g031480mg CISIN_1g045338mg
GO:0004672	F	protein kinase activity	13	1168	1	1	CISIN_1g037224mg CISIN_1g024842mg CISIN_1g006772mg CISIN_1g005156mg CISIN_1g007869mg CISIN_1g001738mg CISIN_1g042150mg CISIN_1g003199mg CISIN_1g001767mg CISIN_1g015816mg CISIN_1g048205mg CISIN_1g000343mg CISIN_1g010208mg
GO:0017111	F	nucleoside-triphosphatase activity	10	355	0.5	1	CISIN_1g013113mg CISIN_1g042351mg CISIN_1g005092mg CISIN_1g003867mg CISIN_1g002236mg CISIN_1g013165mg CISIN_1g000438mg CISIN_1g004826mg CISIN_1g001017mg CISIN_1g037034mg
GO:0046914	F	transition metal ion binding	32	983	0.17	1	CISIN_1g010346mg CISIN_1g021628mg CISIN_1g018847mg CISIN_1g039892mg CISIN_1g016933mg CISIN_1g009347mg CISIN_1g045530mg CISIN_1g011030mg CISIN_1g019012mg CISIN_1g016507mg CISIN_1g004450mg CISIN_1g046079mg CISIN_1g018246mg CISIN_1g016978mg CISIN_1g008038mg CISIN_1g021944mg CISIN_1g024887mg CISIN_1g037361mg CISIN_1g013464mg CISIN_1g011069mg CISIN_1g005738mg CISIN_1g020966mg CISIN_1g022046mg CISIN_1g…
GO:0044464	C	cell part	114	1618	1.8e-21	8.2e-20	CISIN_1g035245mg CISIN_1g016056mg CISIN_1g013791mg CISIN_1g015865mg CISIN_1g048516mg CISIN_1g010204mg CISIN_1g013899mg CISIN_1g022966mg CISIN_1g021944mg CISIN_1g036992mg CISIN_1g012209mg CISIN_1g012251mg CISIN_1g016399mg CISIN_1g013764mg CISIN_1g013113mg CISIN_1g021162mg CISIN_1g011896mg CISIN_1g003973mg CISIN_1g012131mg CISIN_1g009626mg CISIN_1g003205mg CISIN_1g011278mg CISIN_1g023916mg CISIN_1g…
GO:0005623	C	cell	114	1618	1.8e-21	8.2e-20	CISIN_1g035245mg CISIN_1g016056mg CISIN_1g013791mg CISIN_1g015865mg CISIN_1g048516mg CISIN_1g010204mg CISIN_1g013899mg CISIN_1g022966mg CISIN_1g021944mg CISIN_1g036992mg CISIN_1g012209mg CISIN_1g012251mg CISIN_1g016399mg CISIN_1g013764mg CISIN_1g013113mg CISIN_1g021162mg CISIN_1g011896mg CISIN_1g003973mg CISIN_1g012131mg CISIN_1g009626mg CISIN_1g003205mg CISIN_1g011278mg CISIN_1g023916mg CISIN_1g…
GO:0016020	C	membrane	81	1579	2.5e-08	7.6e-07	CISIN_1g011035mg CISIN_1g012670mg CISIN_1g000933mg CISIN_1g009755mg CISIN_1g021456mg CISIN_1g016056mg CISIN_1g034532mg CISIN_1g009753mg CISIN_1g008094mg CISIN_1g044248mg CISIN_1g006525mg CISIN_1g047680mg CISIN_1g002496mg CISIN_1g013791mg CISIN_1g009833mg CISIN_1g035245mg CISIN_1g023517mg CISIN_1g037034mg CISIN_1g019035mg CISIN_1g015865mg CISIN_1g008538mg CISIN_1g010204mg CISIN_1g013899mg CISIN_1g…
GO:0016021	C	integral to membrane	41	763	4.3e-05	0.00077	CISIN_1g006525mg CISIN_1g016056mg CISIN_1g034532mg CISIN_1g025348mg CISIN_1g023093mg CISIN_1g008538mg CISIN_1g010204mg CISIN_1g013899mg CISIN_1g006199mg CISIN_1g005738mg CISIN_1g019268mg CISIN_1g016749mg CISIN_1g008532mg CISIN_1g045562mg CISIN_1g004826mg CISIN_1g001017mg CISIN_1g015780mg CISIN_1g036992mg CISIN_1g009833mg CISIN_1g012209mg CISIN_1g024170mg CISIN_1g040848mg CISIN_1g012251mg CISIN_1g…
GO:0044425	C	membrane part	47	923	4.1e-05	0.00077	CISIN_1g006525mg CISIN_1g000933mg CISIN_1g021456mg CISIN_1g016056mg CISIN_1g034532mg CISIN_1g002496mg CISIN_1g025348mg CISIN_1g013791mg CISIN_1g008538mg CISIN_1g035245mg CISIN_1g037034mg CISIN_1g010204mg CISIN_1g013899mg CISIN_1g006199mg CISIN_1g005738mg CISIN_1g019268mg CISIN_1g016749mg CISIN_1g033003mg CISIN_1g008532mg CISIN_1g045562mg CISIN_1g004826mg CISIN_1g001017mg CISIN_1g015780mg CISIN_1g…
GO:0031224	C	intrinsic to membrane	41	773	5.6e-05	0.00085	CISIN_1g006525mg CISIN_1g016056mg CISIN_1g034532mg CISIN_1g025348mg CISIN_1g023093mg CISIN_1g008538mg CISIN_1g010204mg CISIN_1g013899mg CISIN_1g006199mg CISIN_1g005738mg CISIN_1g019268mg CISIN_1g016749mg CISIN_1g008532mg CISIN_1g045562mg CISIN_1g004826mg CISIN_1g001017mg CISIN_1g015780mg CISIN_1g036992mg CISIN_1g009833mg CISIN_1g012209mg CISIN_1g024170mg CISIN_1g040848mg CISIN_1g012251mg CISIN_1g…
GO:0005737	C	cytoplasm	28	624	0.0083	0.11	CISIN_1g045491mg CISIN_1g000933mg CISIN_1g021456mg CISIN_1g034532mg CISIN_1g002496mg CISIN_1g013791mg CISIN_1g035245mg CISIN_1g016467mg CISIN_1g048516mg CISIN_1g029841mg CISIN_1g043666mg CISIN_1g028623mg CISIN_1g021944mg CISIN_1g032930mg CISIN_1g031480mg CISIN_1g018851mg CISIN_1g032770mg CISIN_1g013764mg CISIN_1g033056mg CISIN_1g032760mg CISIN_1g028755mg CISIN_1g033003mg CISIN_1g012278mg CISIN_1g…
GO:0044444	C	cytoplasmic part	22	517	0.03	0.34	CISIN_1g045491mg CISIN_1g000933mg CISIN_1g032760mg CISIN_1g034532mg CISIN_1g002496mg CISIN_1g013791mg CISIN_1g035245mg CISIN_1g016467mg CISIN_1g048516mg CISIN_1g029841mg CISIN_1g043666mg CISIN_1g028623mg CISIN_1g032930mg CISIN_1g031480mg CISIN_1g032770mg CISIN_1g033056mg CISIN_1g021456mg CISIN_1g033003mg CISIN_1g012278mg CISIN_1g023969mg CISIN_1g045338mg CISIN_1g048624mg
GO:0031090	C	organelle membrane	6	86	0.035	0.36	CISIN_1g035245mg CISIN_1g034532mg CISIN_1g023969mg CISIN_1g013791mg CISIN_1g000933mg CISIN_1g021456mg
GO:0005783	C	endoplasmic reticulum	5	66	0.04	0.36	CISIN_1g013791mg CISIN_1g034532mg CISIN_1g012278mg CISIN_1g021456mg CISIN_1g033003mg
GO:0005840	C	ribosome	10	231	0.11	0.89	CISIN_1g032770mg CISIN_1g033056mg CISIN_1g028623mg CISIN_1g032760mg CISIN_1g016467mg CISIN_1g032930mg CISIN_1g029841mg CISIN_1g045491mg CISIN_1g031480mg CISIN_1g045338mg
GO:0030529	C	ribonucleoprotein complex	11	271	0.13	0.99	CISIN_1g032770mg CISIN_1g042625mg CISIN_1g033056mg CISIN_1g028623mg CISIN_1g032760mg CISIN_1g016467mg CISIN_1g032930mg CISIN_1g029841mg CISIN_1g045491mg CISIN_1g031480mg CISIN_1g045338mg
GO:0043231	C	intracellular membrane-bounded organelle	12	765	0.99	1	CISIN_1g033003mg CISIN_1g000933mg CISIN_1g012278mg CISIN_1g034532mg CISIN_1g042625mg CISIN_1g023969mg CISIN_1g043666mg CISIN_1g013791mg CISIN_1g035245mg CISIN_1g021456mg CISIN_1g048516mg CISIN_1g048624mg
GO:0043234	C	protein complex	14	526	0.57	1	CISIN_1g000933mg CISIN_1g013113mg CISIN_1g002496mg CISIN_1g034532mg CISIN_1g015543mg CISIN_1g042351mg CISIN_1g005092mg CISIN_1g011352mg CISIN_1g043666mg CISIN_1g013165mg CISIN_1g004315mg CISIN_1g003867mg CISIN_1g035245mg CISIN_1g037034mg
GO:0044424	C	intracellular part	36	1455	0.75	1	CISIN_1g048516mg CISIN_1g000933mg CISIN_1g021456mg CISIN_1g034532mg CISIN_1g002496mg CISIN_1g013791mg CISIN_1g003867mg CISIN_1g035245mg CISIN_1g003205mg CISIN_1g029841mg CISIN_1g045491mg CISIN_1g015543mg CISIN_1g043666mg CISIN_1g028623mg CISIN_1g021944mg CISIN_1g032930mg CISIN_1g031480mg CISIN_1g018851mg CISIN_1g032770mg CISIN_1g042625mg CISIN_1g005092mg CISIN_1g013764mg CISIN_1g011352mg CISIN_1g…
GO:0044422	C	organelle part	14	453	0.36	1	CISIN_1g000933mg CISIN_1g042351mg CISIN_1g013113mg CISIN_1g034532mg CISIN_1g042625mg CISIN_1g005092mg CISIN_1g023969mg CISIN_1g043666mg CISIN_1g013165mg CISIN_1g013791mg CISIN_1g003867mg CISIN_1g035245mg CISIN_1g028623mg CISIN_1g021456mg
GO:0043229	C	intracellular organelle	27	1169	0.84	1	CISIN_1g045491mg CISIN_1g000933mg CISIN_1g021456mg CISIN_1g034532mg CISIN_1g013791mg CISIN_1g003867mg CISIN_1g035245mg CISIN_1g016467mg CISIN_1g048516mg CISIN_1g029841mg CISIN_1g043666mg CISIN_1g028623mg CISIN_1g032930mg CISIN_1g031480mg CISIN_1g032770mg CISIN_1g042625mg CISIN_1g005092mg CISIN_1g013165mg CISIN_1g013113mg CISIN_1g033056mg CISIN_1g032760mg CISIN_1g033003mg CISIN_1g012278mg CISIN_1g…
GO:0005622	C	intracellular	39	1511	0.66	1	CISIN_1g048516mg CISIN_1g000933mg CISIN_1g021456mg CISIN_1g034532mg CISIN_1g002496mg CISIN_1g013791mg CISIN_1g003867mg CISIN_1g035245mg CISIN_1g003205mg CISIN_1g029841mg CISIN_1g045491mg CISIN_1g015543mg CISIN_1g016467mg CISIN_1g043666mg CISIN_1g028623mg CISIN_1g021944mg CISIN_1g032930mg CISIN_1g031480mg CISIN_1g018851mg CISIN_1g032770mg CISIN_1g042625mg CISIN_1g005092mg CISIN_1g013764mg CISIN_1g…
GO:0043227	C	membrane-bounded organelle	12	765	0.99	1	CISIN_1g033003mg CISIN_1g000933mg CISIN_1g012278mg CISIN_1g034532mg CISIN_1g042625mg CISIN_1g023969mg CISIN_1g043666mg CISIN_1g013791mg CISIN_1g035245mg CISIN_1g021456mg CISIN_1g048516mg CISIN_1g048624mg
GO:0032991	C	macromolecular complex	25	796	0.26	1	CISIN_1g000933mg CISIN_1g034532mg CISIN_1g002496mg CISIN_1g004315mg CISIN_1g003867mg CISIN_1g035245mg CISIN_1g037034mg CISIN_1g016467mg CISIN_1g029841mg CISIN_1g045491mg CISIN_1g015543mg CISIN_1g043666mg CISIN_1g028623mg CISIN_1g032930mg CISIN_1g031480mg CISIN_1g032770mg CISIN_1g042625mg CISIN_1g005092mg CISIN_1g011352mg CISIN_1g013165mg CISIN_1g013113mg CISIN_1g033056mg CISIN_1g032760mg CISIN_1g…
GO:0043228	C	non-membrane-bounded organelle	15	452	0.26	1	CISIN_1g032770mg CISIN_1g042351mg CISIN_1g005092mg CISIN_1g013165mg CISIN_1g013113mg CISIN_1g003867mg CISIN_1g033056mg CISIN_1g028623mg CISIN_1g032760mg CISIN_1g016467mg CISIN_1g032930mg CISIN_1g029841mg CISIN_1g045491mg CISIN_1g031480mg CISIN_1g045338mg
GO:0043232	C	intracellular non-membrane-bounded organelle	15	452	0.26	1	CISIN_1g032770mg CISIN_1g042351mg CISIN_1g005092mg CISIN_1g013165mg CISIN_1g013113mg CISIN_1g003867mg CISIN_1g033056mg CISIN_1g028623mg CISIN_1g032760mg CISIN_1g016467mg CISIN_1g032930mg CISIN_1g029841mg CISIN_1g045491mg CISIN_1g031480mg CISIN_1g045338mg
GO:0044446	C	intracellular organelle part	14	452	0.35	1	CISIN_1g000933mg CISIN_1g042351mg CISIN_1g013113mg CISIN_1g034532mg CISIN_1g042625mg CISIN_1g005092mg CISIN_1g023969mg CISIN_1g043666mg CISIN_1g013165mg CISIN_1g013791mg CISIN_1g003867mg CISIN_1g035245mg CISIN_1g028623mg CISIN_1g021456mg
GO:0043226	C	organelle	27	1170	0.84	1	CISIN_1g045491mg CISIN_1g000933mg CISIN_1g021456mg CISIN_1g034532mg CISIN_1g013791mg CISIN_1g003867mg CISIN_1g035245mg CISIN_1g016467mg CISIN_1g048516mg CISIN_1g029841mg CISIN_1g043666mg CISIN_1g028623mg CISIN_1g032930mg CISIN_1g031480mg CISIN_1g032770mg CISIN_1g042625mg CISIN_1g005092mg CISIN_1g013165mg CISIN_1g013113mg CISIN_1g033056mg CISIN_1g032760mg CISIN_1g033003mg CISIN_1g012278mg CISIN_1g…

## Sheet: Table S2e-h KEGG pathways
Table 3. Gene ontology (GO) and Kyoto Encyclopedia of Genes and Genomes (KEGG) pathway enrichment analysis of differentially accumulated proteins (DAPs) in asymptomatic and symptomatic citrus petiole.
Table S3e KEGG pathways enrichment analysis of downregulated differentially accumulated proteins (DAPs) in CI1 VS. MI1 comparison
KEGG ID	Term	Ontology Source	Term PValue	Term PValue Corrected with Bonferroni step down	Group PValue	Group PValue Corrected with Bonferroni step down	% Associated Genes	Nr. Genes	Associated Genes Found	Gene.Name.UniProt
KEGG:00195	Photosynthesis	KEGG_18.03.2019	1.33207e-14	6.66033e-14	1.33207e-14	6.66033e-14	21.0526	16	[LOC102609071, LOC102609364, LOC102610762, LOC102611091, LOC102612085, LOC102616249, LOC102620317, LOC102621051, LOC102625749, LOC102626023, LOC102626990, PSADB, PSAE, atpB, psbB, psbH]	CISIN_1g027048mg CISIN_1g019870mg CISIN_1g028581mg CISIN_1g025092mg CISIN_1g032316mg CISIN_1g031979mg psbH CISIN_1g032153mg CISIN_1g028962mg CISIN_1g032633mg CISIN_1g026780mg CISIN_1g032269mg psbB CISIN_1g032230mg CISIN_1g026929mg atpB CISIN_1g032316mg
KEGG:04141	Protein processing in endoplasmic reticulum	KEGG_18.03.2019	1.32253e-10	5.29013e-10	1.32253e-10	5.29013e-10	9.35961	19	[LOC102606859, LOC102608313, LOC102608585, LOC102609733, LOC102610711, LOC102614644, LOC102616579, LOC102617602, LOC102620028, LOC102621606, LOC102624423, LOC102624529, LOC102625591, LOC102625888, LOC102627015, LOC102630008, LOC102630544, LOC102631003, LOC112495491]	CISIN_1g027048mg CISIN_1g031218mg CISIN_1g026695mg CISIN_1g043296mg CISIN_1g031365mg CISIN_1g031515mg CISIN_1g028798mg CISIN_1g027026mg CISIN_1g005321mg CISIN_1g031533mg CISIN_1g028468mg CISIN_1g0316021mg CISIN_1g006194mg CISIN_1g038511mg CISIN_1g031937mg CISIN_1g032282mg CISIN_1g027900mg CISIN_1g005099mg CISIN_1g014118mg
KEGG:00196	Photosynthesis	KEGG_18.03.2019	0.000114287	0.000342861	0.000114287	0.000342861	23.5294	4	[LOC102608150, LOC102626435, LOC102627462, LOC102629975]	CISIN_1g024422mg CISIN_1g024654mg CISIN_1g028743mg CISIN_1g025577mg
KEGG:00480	Glutathione metabolism	KEGG_18.03.2019	0.00117983	0.00235966	0.00117983	0.00235966	6.66667	7	[GSTU1, LOC102606849, LOC102611781, LOC102614737, LOC102622372, LOC102630188, LOC102631055]	CISIN_1g027048mg CISIN_1g025588mg CISIN_1g033674mg CISIN_1g027524mg CISIN_1g046920mg CISIN_1g026482mg GSTU1 CISIN_1g0244891mg
KEGG:00190	Oxidative phosphorylation	KEGG_18.03.2019	0.0151719	0.0151719	0.0151719	0.0151719	4.65116	6	[LOC102607433, LOC102610762, LOC102612555, LOC102620251, atpB, ndhI]	CISIN_1g027048mg CISIN_1g043542mg CISIN_1g034905mg CISIN_1g024892mg CISIN_1g029538mg ndhI atpB
Table S3f KEGG pathways enrichment analysis of upregulated differentially accumulated proteins (DAPs) in CI1 VS. MI1 comparison
KEGG ID	Term	Ontology Source	Term PValue	Term PValue Corrected with Bonferroni step down	Group PValue	Group PValue Corrected with Bonferroni step down	% Associated Genes	Nr. Genes	Associated Genes Found	Gene.Name.UniProt
KEGG:00940	Phenylpropanoid biosynthesis	KEGG_18.03.2019	2.92358e-07	2.33886e-06	2.92358e-07	1.16943e-06	6.66667	14	[LOC102608376, LOC102614517, LOC102616683, LOC102618017, LOC102618663, LOC102619134, LOC102622303, LOC102622741, LOC102623419, LOC102626445, LOC102628004, LOC102629002, LOC102630907, LOC102630988]	CISIN_1g003973mg CISIN_1g009527mg CISIN_1g006214mg CISIN_1g028392mg CISIN_1g030240mg CISIN_1g018914mg CISIN_1g034649mg CISIN_1g034299mg CISIN_1g037829mg CISIN_1g010230mg A7LAB9_CITSI CISIN_1g038248mg CISIN_1g021596mg CISIN_1g0095352mg
KEGG:04145	Phagosome	KEGG_18.03.2019	0.00224532	0.0157172	0.00224532	0.00673596	6.94444	5	[LOC102608421, LOC102611212, LOC102614701, LOC102618403, LOC102624648]	CISIN_1g028362mg CISIN_1g014803mg CISIN_1g037034mg CISIN_1g0453962mg CISIN_1g013165mg
KEGG:00500	Starch and sucrose metabolism	KEGG_18.03.2019	0.00418481	0.0251088	0.00418481	0.00836961	4.40252	7	[LOC102608376, LOC102612446, LOC102614800, LOC102619134, LOC102621187, LOC102623304, LOC102629166]	CISIN_1g028362mg CISIN_1g014447mg CISIN_1g041103mg CISIN_1g006872mg CISIN_1g007857mg CISIN_1g010067mg CISIN_1g011636mg
KEGG:00630	Glyoxylate and dicarboxylate metabolism	KEGG_18.03.2019	0.00729194	0.0364597	0.00729194	0.00729194	6.66667	4	[LOC102609713, LOC102612348, LOC102626941, LOC102629156]	CISIN_1g001917mg CISIN_1g029245mg CISIN_1g008342mg CISIN_1g010058mg
KEGG:00410	beta-Alanine metabolism	KEGG_18.03.2019	0.0225165	0.0900661	0.0225165	0.0900661	6.38298	3	[LOC102624275, LOC102625302, LOC102627040]
KEGG:00460	Cyanoamino acid metabolism	KEGG_18.03.2019	0.0323193	0.0969579	0.0323193	0.0969579	5.55556	3	[LOC102608376, LOC102619134, LOC102629156]
KEGG:00710	Carbon fixation in photosynthetic organisms	KEGG_18.03.2019	0.0387732	0.0775465	0.0387732	0.0775465	5.17241	3	[LOC102612348, LOC102614495, LOC102626680]
KEGG:00360	Phenylalanine metabolism	KEGG_18.03.2019	0.0515232	0.0515232	0.0515232	0.0515232	4.61538	3	[LOC102623419, LOC102625302, LOC112495464]
KEGG:00941	Flavonoid biosynthesis	KEGG_18.03.2019	0.0515232	0.0515232	0.0515232	0.0515232	4.61538	3	[LOC102607309, LOC102616683, LOC102620909]
Table S3g KEGG pathways enrichment analysis of downregulated differentially accumulated proteins (DAPs) in CI1 VS. MI1 comparison
KEGG ID	Term	Ontology Source	Term PValue	Term PValue Corrected with Bonferroni step down	Group PValue	Group PValue Corrected with Bonferroni step down	% Associated Genes	Nr. Genes	Associated Genes Found	Gene.Name.UniProt
KEGG:00195	Photosynthesis	KEGG_18.03.2019	4.84196e-19	5.32615e-18	4.84196e-19	1.93678e-18	26.3158	20	[LOC102609071, LOC102609364, LOC102610576, LOC102610762, LOC102611091, LOC102615667, LOC102616249, LOC102620317, LOC102621051, LOC102621724, LOC102622651, LOC102625749, LOC102626023, LOC102626990, LOC102629780, LOC102629991, PSADB, PSAE, atpB, psbB]	atpB CISIN_1g032269mg CISIN_1g032230mg CISIN_1g026590mg CISIN_1g024892mg CISIN_1g028962mg CISIN_1g0266911mg CISIN_1g026929mg CISIN_1g026780mg CISIN_1g019870mg CISIN_1g0430222mg CISIN_1g030950mg CISIN_1g025092mg CISIN_1g032153mg CISIN_1g032633mg CISIN_1g025977mg CISIN_1g017613mg psaDb CISIN_1g032316mg psbB
KEGG:00630	Glyoxylate and dicarboxylate metabolism	KEGG_18.03.2019	0.000616737	0.0049339	0.000616737	0.000616737	10	6	[LOC102609334, LOC102614363, LOC102617863, LOC102622394, LOC102625481, LOC102631066]	CISIN_1g027367mg CISIN_1g031294mg CISIN_1g017492mg CISIN_1g016424mg CISIN_1g015895mg CISIN_1g016293mg
KEGG:00710	Carbon fixation in photosynthetic organisms	KEGG_18.03.2019	0.000512965	0.00461668	0.000512965	0.00102593	10.3448	6	[LOC102606603, LOC102610883, LOC102612734, LOC102617521, LOC102622394, LOC102628345]	CISIN_1g015888mg CISIN_1g018326mg CISIN_1g048274mg CISIN_1g024925mg CISIN_1g016424mg CISIN_1g015111mg
KEGG:04141	Protein processing in endoplasmic reticulum	KEGG_18.03.2019	3.68134e-07	3.68134e-06	3.68134e-07	1.1044e-06	7.88177	16	[LOC102606859, LOC102608313, LOC102608585, LOC102609733, LOC102616579, LOC102617602, LOC102620028, LOC102621606, LOC102624529, LOC102625591, LOC102625888, LOC102627015, LOC102630008, LOC102630544, LOC102631003, LOC112495491]	CISIN_1g031533mg CISIN_1g031515mg CISIN_1g027048mg CISIN_1g006194mg CISIN_1g005321mg CISIN_1g031218mg CISIN_1g031365mg CISIN_1g031937mg CISIN_1g026695mg CISIN_1g043296mg CISIN_1g038511mg CISIN_1g0316021mg CISIN_1g027026mg CISIN_1g028798mg CISIN_1g028468mg CISIN_1g005099mg
KEGG:00030	Pentose phosphate pathway	KEGG_18.03.2019	0.0107647	0.075353	0.0975331	0.195066	8.16327	4	[LOC102606603, LOC102610883, LOC102628345, LOC102630327]
KEGG:00051	Fructose and mannose metabolism	KEGG_18.03.2019	0.0159917	0.0959502	0.0975331	0.195066	7.27273	4	[LOC102606603, LOC102610883, LOC102617521, LOC102628345]
KEGG:00910	Nitrogen metabolism	KEGG_18.03.2019	0.0170691	0.0853453	0.0170691	0.0682762	9.67742	3	[LOC102609334, LOC102614650, LOC102616455]
KEGG:00480	Glutathione metabolism	KEGG_18.03.2019	0.0382341	0.152936	0.0382341	0.114702	4.7619	5	[GSTU1, LOC102614737, LOC102620737, LOC102622372, LOC102631055]
KEGG:00010	Glycolysis / Gluconeogenesis	KEGG_18.03.2019	0.0633288	0.189986	0.0975331	0.195066	4.13223	5	[LOC102606603, LOC102610883, LOC102617521, LOC102628345, LOC102630327]
KEGG:00260	Glycine, serine and threonine metabolism	KEGG_18.03.2019	0.0938242	0.187648	0.00219648	0.0109824	4.91803	3	[LOC102614363, LOC102623979, LOC102625481]
KEGG:00620	Pyruvate metabolism	KEGG_18.03.2019	0.148214	0.148214	0.148214	0.148214	4	3	[LOC102613371, LOC102622394, LOC102624325]
Table S3h KEGG pathways enrichment analysis of upregulated differentially accumulated proteins (DAPs) in CI2 VS. MI2 comparison
KEGG ID	Term	Ontology Source	Term PValue	Term PValue Corrected with Bonferroni step down	Group PValue	Group PValue Corrected with Bonferroni step down	% Associated Genes	Nr. Genes	Associated Genes Found	Gene.Name.UniProt
KEGG:00500	Starch and sucrose metabolism	KEGG_18.03.2019	1.52989e-06	5.66059e-05	1.52989e-06	3.05978e-06	14.4654	23	[LOC102577951, LOC102577968, LOC102606996, LOC102608376, LOC102611033, LOC102611843, LOC102612446, LOC102613091, LOC102613730, LOC102614800, LOC102614944, LOC102616003, LOC102616082, LOC102618514, LOC102621187, LOC102623304, LOC102624502, LOC102624507, LOC102627125, LOC102627558, LOC102627856, LOC102629211, LOC102630022]	CISIN_1g010067mg CISIN_1g0095352mg CISIN_1g0121811mg CISIN_1g001705mg CISIN_1g002609mg CISIN_1g021456mg CISIN_1g006872mg CISIN_1g007014mg CISIN_1g0039772mg CISIN_1g003661mg CISIN_1g048343mg CISIN_1g041103mg CISIN_1g006091mg CISIN_1g014638mg CISIN_1g002958mg CISIN_1g0046352mg glgC CISIN_1g003973mg CISIN_1g035501mg CISIN_1g003196mg CISIN_1g002585mg CISIN_1g007224mg CISIN_1g006091mg
KEGG:00510	N-Glycan biosynthesis	KEGG_18.03.2019	0.000356152	0.0128215	0.000356152	0.000356152	21.0526	8	[LOC102608844, LOC102610458, LOC102613005, LOC102614354, LOC102614913, LOC102615170, LOC102618847, LOC102629722]	CISIN_1g0083001mg CISIN_1g012912mg CISIN_1g013791mg CISIN_1g021456mg CISIN_1g048343mg CISIN_1g0046352mg CISIN_1g008307mg CISIN_1g003973mg
KEGG:00071	Fatty acid degradation	KEGG_18.03.2019	0.0093111	0.325888	0.53492	1	14	7	[LOC102613044, LOC102613688, LOC102614799, LOC102616862, LOC102623634, LOC102629862, LOC102630329]
KEGG:00670	One carbon pool by folate	KEGG_18.03.2019	0.0137902	0.468865	0.0137902	0.372334	20	4	[LOC102610005, LOC102610283, LOC102616080, LOC102629156]
KEGG:01040	Biosynthesis of unsaturated fatty acids	KEGG_18.03.2019	0.016406	0.541397	0.0343223	0.755092	19.0476	4	[LOC102607263, LOC102610324, LOC102613688, LOC102621834]
KEGG:00940	Phenylpropanoid biosynthesis	KEGG_18.03.2019	0.0190529	0.609694	0.0190529	0.495377	8.57143	18	[LOC102606992, LOC102608376, LOC102611033, LOC102614227, LOC102616683, LOC102616973, LOC102618663, LOC102619425, LOC102620525, LOC102622303, LOC102623419, LOC102624507, LOC102626445, LOC102627558, LOC102629002, LOC102630558, LOC102630988, LOC102631295]
KEGG:03050	Proteasome	KEGG_18.03.2019	0.0217552	0.674412	0.0217552	0.543881	13.0435	6	[LOC102609685, LOC102610684, LOC102617648, LOC102621774, LOC102622301, LOC102627147]
KEGG:00630	Glyoxylate and dicarboxylate metabolism	KEGG_18.03.2019	0.0240186	0.720559	0.0240186	0.576447	11.6667	7	[LOC102609713, LOC102610283, LOC102615660, LOC102622925, LOC102626941, LOC102629156, rbcL]
KEGG:00260	Glycine, serine and threonine metabolism	KEGG_18.03.2019	0.026061	0.755768	0.026061	0.599402	11.4754	7	[LOC102610283, LOC102613151, LOC102615236, LOC102620870, LOC102626787, LOC102629156, LOC102629591]
KEGG:00062	Fatty acid elongation	KEGG_18.03.2019	0.0306743	0.85888	0.0343223	0.755092	13.5135	5	[LOC102607263, LOC102610324, LOC102613293, LOC102616100, LOC102621834]
KEGG:00592	alpha-Linolenic acid metabolism	KEGG_18.03.2019	0.040437	1	0.53492	1	11.3208	6	[LOC102609090, LOC102613688, LOC102616862, LOC102619715, LOC102623634, LOC102625710]
KEGG:00460	Cyanoamino acid metabolism	KEGG_18.03.2019	0.0437371	1	0.0437371	0.91848	11.1111	6	[LOC102608376, LOC102610283, LOC102611033, LOC102624507, LOC102627558, LOC102629156]
KEGG:03013	RNA transport	KEGG_18.03.2019	0.0500194	1	0.0500194	1	8.55263	13	[LOC102578002, LOC102606773, LOC102608440, LOC102611445, LOC102612717, LOC102612964, LOC102615436, LOC102619017, LOC102624845, LOC102625237, LOC102625247, LOC102626983, LOC102631283]
KEGG:00010	Glycolysis / Gluconeogenesis	KEGG_18.03.2019	0.0822422	1	0.53492	1	8.26446	10	[LOC102614633, LOC102615660, LOC102616862, LOC102624117, LOC102625926, LOC102626941, LOC102627705, LOC102629862, LOC102630329, LOC102630521]
KEGG:00061	Fatty acid biosynthesis	KEGG_18.03.2019	0.150584	1	0.53492	1	9.30233	4	[LOC102613044, LOC102614799, LOC102618682, LOC102627645]
KEGG:00620	Pyruvate metabolism	KEGG_18.03.2019	0.174993	1	0.53492	1	8	6	[LOC102614633, LOC102615660, LOC102617204, LOC102618682, LOC102626941, LOC102627705]
KEGG:00600	Sphingolipid metabolism	KEGG_18.03.2019	0.18559	1	0.18559	1	9.67742	3	[LOC102617633, LOC102620592, LOC102625772]
KEGG:04070	Phosphatidylinositol signaling system	KEGG_18.03.2019	0.192551	1	0.27235	1	8.92857	5	[LOC102610652, LOC102613970, LOC102615805, LOC102628776, LOC102629950]
KEGG:00052	Galactose metabolism	KEGG_18.03.2019	0.201419	1	0.201419	1	8.62069	5	[LOC102620592, LOC102620630, LOC102621187, LOC102622912, LOC102625926]
KEGG:00710	Carbon fixation in photosynthetic organisms	KEGG_18.03.2019	0.201419	1	0.201419	1	8.62069	5	[LOC102614495, LOC102624117, LOC102626680, LOC102630521, rbcL]
KEGG:00640	Propanoate metabolism	KEGG_18.03.2019	0.23637	1	0.53492	1	8.57143	3	[LOC102614633, LOC102615660, LOC102618682]
KEGG:00270	Cysteine and methionine metabolism	KEGG_18.03.2019	0.237357	1	0.237357	1	7.14286	7	[LOC102609114, LOC102611528, LOC102614633, LOC102615236, LOC102620870, LOC102628273, LOC102629613]
KEGG:00130	Ubiquinone and other terpenoid-quinone biosynthesis	KEGG_18.03.2019	0.248302	1	0.248302	1	7.57576	5	[LOC102615381, LOC102618022, LOC102618067, LOC102618351, LOC102623419]
KEGG:00970	Aminoacyl-tRNA biosynthesis	KEGG_18.03.2019	0.281785	1	0.281785	1	7.5	6	[LOC102615675, LOC102616460, LOC102621177, LOC102627861, LOC102629983, LOC102630397]
KEGG:04141	Protein processing in endoplasmic reticulum	KEGG_18.03.2019	0.311145	1	0.112769	1	6.40394	13	[HSP90, LOC102606837, LOC102610458, LOC102614913, LOC102615170, LOC102617514, LOC102618847, LOC102621155, LOC102625854, LOC102626072, LOC102629298, LOC102629722, LOC102631283]
KEGG:00240	Pyrimidine metabolism	KEGG_18.03.2019	0.35287	1	0.35287	1	7.01754	4	[LOC102607938, LOC102610005, LOC102626560, LOC102627040]
KEGG:03040	Spliceosome	KEGG_18.03.2019	0.361626	1	0.361626	1	6.35838	11	[LOC102609244, LOC102612717, LOC102613662, LOC102614429, LOC102616591, LOC102617292, LOC102617514, LOC102619923, LOC102622876, LOC102624666, LOC102624901]
KEGG:04145	Phagosome	KEGG_18.03.2019	0.395851	1	0.395851	1	6.94444	5	[LOC102608421, LOC102614701, LOC102620032, LOC102624648, LOC102625854]
KEGG:00100	Steroid biosynthesis	KEGG_18.03.2019	0.422569	1	0.422569	1	8.10811	3	[LOC102577972, LOC102618829, LOC102623201]
KEGG:00860	Porphyrin and chlorophyll metabolism	KEGG_18.03.2019	0.469091	1	0.469091	1	6.81818	3	[LOC102615732, LOC102616460, LOC102621972]
KEGG:00020	Citrate cycle (TCA cycle)	KEGG_18.03.2019	0.47696	1	0.47696	1	6.66667	3	[LOC102609713, LOC102619899, LOC102626057]
KEGG:00400	Phenylalanine, tyrosine and tryptophan biosynthesis	KEGG_18.03.2019	0.485045	1	0.485045	1	6.52174	3	[LOC102613151, LOC102622428, LOC102629591]
KEGG:00562	Inositol phosphate metabolism	KEGG_18.03.2019	0.549634	1	0.27235	1	6.25	4	[LOC102613970, LOC102618274, LOC102628776, LOC102629950]
KEGG:00564	Glycerophospholipid metabolism	KEGG_18.03.2019	0.607863	1	0.607863	1	5.81395	5	[LOC102609117, LOC102610652, LOC102615805, LOC102619715, LOC102620375]
KEGG:00520	Amino sugar and nucleotide sugar metabolism	KEGG_18.03.2019	0.67412	1	0.67412	1	5.46875	7	[LOC102607405, LOC102609674, LOC102610864, LOC102614175, LOC102626111, LOC102629211, LOC102629297]
KEGG:00280	Valine, leucine and isoleucine degradation	KEGG_18.03.2019	0.747319	1	0.747319	1	5.45455	3	[LOC102615236, LOC102627082, LOC102628273]
KEGG:00350	Tyrosine metabolism	KEGG_18.03.2019	0.761166	1	0.53492	1	5.08475	3	[LOC102616862, LOC102629862, LOC102630329]
KEGG:00190	Oxidative phosphorylation	KEGG_18.03.2019	1	1	1	1	4.65116	6	[LOC102610078, LOC102610487, LOC102614701, LOC102621912, LOC102622763, LOC102625768]
KEGG:00230	Purine metabolism	KEGG_18.03.2019	1	1	1	1	4.3956	4	[LOC102619122, LOC102626933, LOC102627705, LOC102631080]
KEGG:04146	Peroxisome	KEGG_18.03.2019	1	1	0.53492	1	4.7619	4	[LOC102613044, LOC102613688, LOC102614799, LOC102624024]
