# Supplementary material for: Comparative Proteomic Analysis of Sweet Orange Petiole Provides Insights Into the Development of Huanglongbing Symptoms
Source: Front Plant Sci. 2021 Apr 19;12:656997. doi: 10.3389/fpls.2021.656997 (PMC8092123; doi:10.3389/fpls.2021.656997)
Supplement: Supplementary Table 4 — MapMan annotation of differentially accumulated proteins (DAPs) in asymptomatic and symptomatic citrus petiole. [file Table_4.XLS]

## Sheet: Asymtomatic stage (CI1 vs. MI1)
Table S4a. MapMan annotation of differentially accumulated proteins (DAPs) in CI1 vs. MI1 comparison
BinCode	BinName	id	type	description	FC_CI2-vs-CI1
1.1.1.1	PS.lightreaction.photosystem II.LHC-II	cisin_1g028743mg	Transcript	moderately similar to ( 358) AT2G40100 | Symbols: LHCB4.3 | LHCB4.3 (light harvesting complex PSII); chlorophyll binding | chr2:16745884-16747190 FORWARDmoderately similar to ( 224) CB29_CHLRE Chlorophyll a-b binding protein CP29 - Chlamydomonas reinhardtiimoderately similar to ( 324) loc_os07g37240 12007.m29225 protein expressed proteinChloroa_b-bind no original description	-1.65009
1.1.1.1	PS.lightreaction.photosystem II.LHC-II	cisin_1g025577mg	Transcript	moderately similar to ( 377) AT3G54890 | Symbols: LHCA1 | LHCA1; chlorophyll binding | chr3:20339881-20340922 REVERSEweakly similar to ( 133) CB21_SINAL Chlorophyll a-b binding protein 1, chloroplast precursor (LHCII type I CAB-1) (LHCP) - Sinapis alba (White mustard) (Brassica hirta)moderately similar to ( 362) loc_os06g21590 12006.m32064 protein chlorophyll a-b binding protein 6A, chloroplast p…	-1.34407
1.1.1.1	PS.lightreaction.photosystem II.LHC-II	cisin_1g024422mg	Transcript	moderately similar to ( 394) AT3G61470 | Symbols: LHCA2 | LHCA2; chlorophyll binding | chr3:22745736-22747032 FORWARDmoderately similar to ( 420) CB12_PETHY Chlorophyll a-b binding protein, chloroplast precursor (LHCI type II CAB) - Petunia hybrida (Petunia)moderately similar to ( 390) loc_os07g38960 12007.m29236 protein chlorophyll a-b binding protein, chloroplast precursor, putative, expressedC…	-1.69694
1.1.1.1	PS.lightreaction.photosystem II.LHC-II	cisin_1g024654mg	Transcript	moderately similar to ( 439) AT2G34430 | Symbols: LHB1B1, LHCB1.4 | LHB1B1; chlorophyll binding | chr2:14524818-14525618 FORWARDmoderately similar to ( 475) CB24_TOBAC Chlorophyll a-b binding protein 40, chloroplast precursor (LHCII type I CAB-40) (LHCP) - Nicotiana tabacum (Common tobacco)moderately similar to ( 440) loc_os09g17740 12009.m05032 protein chlorophyll a-b binding protein 1, chloropl…	-1.32094
1.1.1.2	PS.lightreaction.photosystem II.PSII polypeptide subunits	psbb	Id	'(gnl|cdd|79279 : 993.0) no description available & (p06411|psbb_tobac : 970.0) Photosystem II P680 chlorophyll A apoprotein (CP-47 protein) - Nicotiana tabacum (Common tobacco) & (atcg00680 : 967.0) encodes for CP47, subunit of the photosystem II reaction center.; photosystem II reaction center protein B (PSBB); FUNCTIONS IN: chlorophyll binding; INVOLVED IN: photosynthesis, light reaction, phot…	-1.38648
1.1.1.2	PS.lightreaction.photosystem II.PSII polypeptide subunits	psbh	Id	'(gnl|cdd|79283 : 125.0) no description available & (q9bbq7|psbh_lotja : 119.0) Photosystem II reaction center protein H (PSII-H) (Photosystem II 10 kDa phosphoprotein) - Lotus japonicus & (atcg00710 : 115.0) Encodes a 8 kD phosphoprotein that is a component of the photosystem II oxygen evolving core. Its exact molecular function has not been determined but it may play a role in mediating electro…	-1.52685
1.1.1.2	PS.lightreaction.photosystem II.PSII polypeptide subunits	cisin_1g026780mg	Transcript	moderately similar to ( 262) AT4G05180 | Symbols: PSBQ, PSBQ-2, PSII-Q | PSBQ-2; calcium ion binding | chr4:2672093-2673170 REVERSEmoderately similar to ( 261) PSBQ_SPIOL Oxygen-evolving enhancer protein 3, chloroplast precursor (OEE3) (16 kDa subunit of oxygen evolving system of photosystem II) (OEC 16 kDa subunit) - Spinacia oleracea (Spinach)weakly similar to ( 182) loc_os07g36080 12007.m07970…	-1.41538
1.1.1.2	PS.lightreaction.photosystem II.PSII polypeptide subunits	cisin_1g025092mg	Transcript	moderately similar to ( 380) AT1G06680 | Symbols: PSBP-1, OEE2, PSII-P | PSBP-1 (PHOTOSYSTEM II SUBUNIT P-1); poly(U) binding | chr1:2048076-2049186 FORWARDmoderately similar to ( 397) PSBP_CUCSA Oxygen-evolving enhancer protein 2, chloroplast precursor (OEE2) (23 kDa subunit of oxygen evolving system of photosystem II) (OEC 23 kDa subunit) (23 kDa thylakoid membrane protein) (OEC23) - Cucumis sa…	-1.90096
1.1.1.2	PS.lightreaction.photosystem II.PSII polypeptide subunits	cisin_1g019870mg	Transcript	moderately similar to ( 498) AT3G50820 | Symbols: PSBO2, PSBO-2, OEC33 | PSBO2 (PHOTOSYSTEM II SUBUNIT O-2); oxygen evolving/ poly(U) binding | chr3:18891008-18892311 REVERSEhighly similar to ( 535) PSBO_TOBAC Oxygen-evolving enhancer protein 1, chloroplast precursor (OEE1) (33 kDa subunit of oxygen evolving system of photosystem II) (OEC 33 kDa subunit) (33 kDa thylakoid membrane protein) - Nico…	-2.06996
1.1.1.2	PS.lightreaction.photosystem II.PSII polypeptide subunits	cisin_1g032633mg	Transcript	weakly similar to ( 160) AT1G79040 | Symbols: PSBR | PSBR (photosystem II subunit R) | chr1:29736085-29736781 FORWARDweakly similar to ( 162) PSBR_TOBAC Photosystem II 10 kDa polypeptide, chloroplast precursor (PII10) - Nicotiana tabacum (Common tobacco)weakly similar to ( 124) loc_os08g10020 12008.m26609 protein photosystem II 10 kDa polypeptide, chloroplast precursor, putative, expressedPsbR no…	-1.46698
1.1.1.2	PS.lightreaction.photosystem II.PSII polypeptide subunits	cisin_1g028962mg	Transcript	weakly similar to ( 185) AT4G28660 | Symbols: PSB28 | PSB28 (PHOTOSYSTEM II REACTION CENTER PSB28 PROTEIN) | chr4:14150008-14150933 FORWARDweakly similar to ( 196) loc_os01g71190 12001.m13162 protein photosystem II reaction center W protein, putative, expressedpsbW Psb28 no original description	-1.47978
1.1.2.2	PS.lightreaction.photosystem I.PSI polypeptide subunits	cisin_1g026929mg	Transcript	moderately similar to ( 287) AT1G31330 | Symbols: PSAF | PSAF (photosystem I subunit F) | chr1:11215011-11215939 REVERSEmoderately similar to ( 272) PSAF_SPIOL Photosystem I reaction center subunit III, chloroplast precursor (Light-harvesting complex I 17 kDa protein) (PSI-F) - Spinacia oleracea (Spinach)moderately similar to ( 249) loc_os03g56670 12003.m34938 protein photosystem I reaction cente…	-1.33885
1.1.2.2	PS.lightreaction.photosystem I.PSI polypeptide subunits	cisin_1g032316mg	Transcript	weakly similar to ( 103) AT2G20260 | Symbols: PSAE-2 | PSAE-2 (photosystem I subunit E-2); catalytic | chr2:8736780-8737644 FORWARDweakly similar to ( 119) PSAEA_NICSY Photosystem I reaction center subunit IV A, chloroplast precursor (PSI-E A) [Contains: Photosystem I reaction center subunit IV A isoform 2] - Nicotiana sylvestris (Wood tobacco)very weakly similar to (95.1) loc_os07g25430 12007.m2…	-1.85848
1.1.2.2	PS.lightreaction.photosystem I.PSI polypeptide subunits	cisin_1g032153mg	Transcript	weakly similar to ( 199) AT1G08380 | Symbols: PSAO | PSAO (photosystem I subunit O) | chr1:2641004-2641739 REVERSEweakly similar to ( 160) loc_os04g33830 12004.m08478 protein 16kDa membrane protein, putative, expressed no original description	-1.5261
1.1.4.2	PS.lightreaction.ATP synthase.beta subunit	atpb	Transcript	'(gnl|cdd|79277 : 926.0) no description available & (q0zj13|atpb_vitvi : 848.0) ATP synthase subunit beta (EC 3.6.3.14) (ATPase subunit beta) (ATP synthase F1 sector subunit beta) - Vitis vinifera (Grape) & (atcg00480 : 836.0) chloroplast-encoded gene for beta subunit of ATP synthase; ATP synthase subunit beta (PB); FUNCTIONS IN: hydrogen ion transmembrane transporter activity, zinc ion binding; …	-1.3029
1.1.4.2	PS.lightreaction.ATP synthase.beta subunit	atpb	Transcript	'(gnl|cdd|79277 : 951.0) no description available & (q0zj13|atpb_vitvi : 900.0) ATP synthase subunit beta (EC 3.6.3.14) (ATPase subunit beta) (ATP synthase F1 sector subunit beta) - Vitis vinifera (Grape) & (atcg00480 : 880.0) chloroplast-encoded gene for beta subunit of ATP synthase; ATP synthase subunit beta (PB); FUNCTIONS IN: hydrogen ion transmembrane transporter activity, zinc ion binding; …	-1.3029
1.1.4.7	PS.lightreaction.ATP synthase.delta chain	cisin_1g024892mg	Transcript	moderately similar to ( 261) AT4G09650 | Symbols: ATPD | ATPD (ATP SYNTHASE DELTA-SUBUNIT GENE); hydrogen ion transporting ATP synthase, rotational mechanism / proton-transporting ATPase, rotational mechanism | chr4:6100799-6101503 FORWARDmoderately similar to ( 249) ATPD_TOBAC ATP synthase delta chain, chloroplast precursor (EC 3.6.3.14) - Nicotiana tabacum (Common tobacco)weakly similar to ( 19…	-1.31168
1.1.5.2	PS.lightreaction.other electron carrier (ox/red).ferredoxin	cisin_1g031979mg	Transcript	weakly similar to ( 179) AT2G27510 | Symbols: ATFD3 | ATFD3 (ferredoxin 3); 2 iron, 2 sulfur cluster binding / electron carrier/ iron-sulfur cluster binding | chr2:11758281-11758748 REVERSEweakly similar to ( 173) FER3_MAIZE Ferredoxin-3, chloroplast precursor (Ferredoxin III) (Fd III) - Zea mays (Maize)weakly similar to ( 164) loc_os03g61960 12003.m11075 protein ferredoxin-3, chloroplast precurs…	-1.70258
1.1.5.2	PS.lightreaction.other electron carrier (ox/red).ferredoxin	cisin_1g032230mg	Transcript	weakly similar to ( 181) AT1G60950 | Symbols: FED A, ATFD2 | FED A; 2 iron, 2 sulfur cluster binding / electron carrier/ iron-sulfur cluster binding | chr1:22444565-22445011 FORWARDweakly similar to ( 181) FER_CAPAN Ferredoxin, chloroplast precursor (PFLP) - Capsicum annuum (Bell pepper)weakly similar to ( 134) loc_os08g01380 12008.m080056 protein ferredoxin-1, chloroplast precursor, putative, ex…	-1.35349
1.1.5.2	PS.lightreaction.other electron carrier (ox/red).ferredoxin	cisin_1g032269mg	Transcript	weakly similar to ( 192) AT1G60950 | Symbols: FED A, ATFD2 | FED A; 2 iron, 2 sulfur cluster binding / electron carrier/ iron-sulfur cluster binding | chr1:22444565-22445011 FORWARDweakly similar to ( 194) FER_CAPAN Ferredoxin, chloroplast precursor (PFLP) - Capsicum annuum (Bell pepper)weakly similar to ( 148) loc_os08g01380 12008.m080056 protein ferredoxin-1, chloroplast precursor, putative, ex…	-1.40634
1.1.40	PS.lightreaction.cyclic electron flow-chlororespiration	ndhi	Transcript	'(gnl|cdd|79233 : 341.0) no description available & (q2l959|ndhi_goshi : 327.0) NAD(P)H-quinone oxidoreductase subunit I, chloroplast (EC 1.6.5.-) (NAD(P)H dehydrogenase subunit I) (NDH subunit I) (NADH-plastoquinone oxidoreductase subunit I) - Gossypium hirsutum (Upland cotton) & (atcg01090 : 321.0) Encodes subunit of the chloroplast NAD(P)H dehydrogenase complex; NDHI; FUNCTIONS IN: NADPH dehyd…	-1.30558
1.2.5	PS.photorespiration.serine hydroxymethyltransferase	cisin_1g010058mg	Transcript	highly similar to ( 849) AT5G26780 | Symbols: SHM2 | SHM2 (SERINE HYDROXYMETHYLTRANSFERASE 2); catalytic/ glycine hydroxymethyltransferase/ pyridoxal phosphate binding | chr5:9418299-9421725 FORWARDhighly similar to ( 853) GLYM_SOLTU Serine hydroxymethyltransferase, mitochondrial precursor (EC 2.1.2.1) (Serine methylase) (Glycine hydroxymethyltransferase) (SHMT) - Solanum tuberosum (Potato)highly…	1.31018
1.3.2	PS.calvin cycle.rubisco small subunit	cisin_1g029245mg	Transcript	weakly similar to ( 190) AT5G38410 | Symbols: | ribulose bisphosphate carboxylase small chain 3B / RuBisCO small subunit 3B (RBCS-3B) (ATS3B) | chr5:15377501-15378306 REVERSEweakly similar to ( 194) RBS1_SOLTU Ribulose bisphosphate carboxylase small chain 1, chloroplast precursor (EC 4.1.1.39) (RuBisCO small subunit 1) - Solanum tuberosum (Potato)weakly similar to ( 200) loc_os02g05830 12002.m100…	1.35675
1.3.4	PS.calvin cycle.GAP	cisin_1g013492mg	Transcript	highly similar to ( 546) AT3G26650 | Symbols: GAPA, GAPA-1 | GAPA (GLYCERALDEHYDE 3-PHOSPHATE DEHYDROGENASE A SUBUNIT); glyceraldehyde-3-phosphate dehydrogenase/ protein binding | chr3:9795226-9796848 FORWARDhighly similar to ( 563) G3PA_PEA Glyceraldehyde-3-phosphate dehydrogenase A, chloroplast precursor (EC 1.2.1.13) (NADP-dependent glyceraldehydephosphate dehydrogenase subunit A) - Pisum sati…	1.39865
1.3.4	PS.calvin cycle.GAP	cisin_1g012940mg	Transcript	highly similar to ( 691) AT1G42970 | Symbols: GAPB | GAPB (GLYCERALDEHYDE-3-PHOSPHATE DEHYDROGENASE B SUBUNIT); glyceraldehyde-3-phosphate dehydrogenase (NADP+)/ glyceraldehyde-3-phosphate dehydrogenase | chr1:16127552-16129584 FORWARDhighly similar to ( 700) G3PB_PEA Glyceraldehyde-3-phosphate dehydrogenase B, chloroplast precursor (EC 1.2.1.13) (NADP-dependent glyceraldehydephosphate dehydrogen…	1.83847
1.3.6	PS.calvin cycle.aldolase	cisin_1g018326mg	Transcript	highly similar to ( 628) AT2G36460 | Symbols: | fructose-bisphosphate aldolase, putative | chr2:15296929-15297732 REVERSEhighly similar to ( 624) ALF_ORYSA Fructose-bisphosphate aldolase cytoplasmic isozyme (EC 4.1.2.13) (Gravity-specific protein GSC 233) - Oryza sativa (Rice)highly similar to ( 624) loc_os05g33380 12005.m07570 protein fructose-bisphosphate aldolase cytoplasmic isozyme, putative,…	-1.31357
1.3.13	PS.calvin cycle.rubisco interacting	cisin_1g011914mg	Transcript	highly similar to ( 766) AT2G39730 | Symbols: RCA | RCA (RUBISCO ACTIVASE); ADP binding / ATP binding / enzyme regulator/ ribulose-1,5-bisphosphate carboxylase/oxygenase activator | chr2:16571174-16573345 REVERSEhighly similar to ( 760) RCA_ORYSA Ribulose bisphosphate carboxylase/oxygenase activase, chloroplast precursor (RuBisCO activase) (RA) - Oryza sativa (Rice)highly similar to ( 760) loc_os…	-2.56789
2.2.1.3.2	major CHO metabolism.degradation.sucrose.invertases.cell wall	cisin_1g007857mg	Transcript	highly similar to ( 649) AT3G13790 | Symbols: ATCWINV1, ATBFRUCT1 | ATBFRUCT1; beta-fructofuranosidase/ hydrolase, hydrolyzing O-glycosyl compounds | chr3:4533084-4535831 REVERSEhighly similar to ( 608) INV1_DAUCA Beta-fructofuranosidase, insoluble isoenzyme 1 precursor (EC 3.2.1.26) (Sucrose hydrolase 1) (Invertase 1) (Cell wall beta-fructosidase 1) - Daucus carota (Carrot)highly similar to ( 56…	1.40603
2.2.2.1	major CHO metabolism.degradation.starch.starch cleavage	cisin_1g014447mg	Transcript	highly similar to ( 615) AT4G25000 | Symbols: ATAMY1, AMY1 | AMY1 (ALPHA-AMYLASE-LIKE); alpha-amylase | chr4:12852109-12853825 REVERSEhighly similar to ( 591) AMY3D_ORYSA Alpha-amylase isozyme 3D precursor (EC 3.2.1.1) (1,4-alpha-D-glucan glucanohydrolase) - Oryza sativa (Rice)highly similar to ( 593) loc_os08g36910 12008.m26515 protein alpha-amylase isozyme 3D precursor, putative, expressedAlpha…	1.75067
2.2.2.1.2	major CHO metabolism.degradation.starch.starch cleavage.beta amylase	cisin_1g010067mg	Transcript	highly similar to ( 731) AT2G32290 | Symbols: BMY5, BAM6 | BAM6 (BETA-AMYLASE 6); beta-amylase/ catalytic/ cation binding | chr2:13714643-13716906 REVERSEhighly similar to ( 813) AMYB_MEDSA Beta-amylase (EC 3.2.1.2) (1,4-alpha-D-glucan maltohydrolase) - Medicago sativa (Alfalfa)highly similar to ( 686) loc_os07g35940 12007.m07847 protein beta-amylase, putativeGlyco_hydro_14 no original description	1.31524
3.2.4	minor CHO metabolism.trehalose.trehalase	cisin_1g041103mg	Transcript	moderately similar to ( 437) AT4G24040 | Symbols: ATTRE1, TRE1 | TRE1 (TREHALASE 1); alpha,alpha-trehalase/ trehalase | chr4:12488242-12491060 FORWARDmoderately similar to ( 418) loc_os10g37660 12010.m50427 protein trehalase precursor, putative, expressedTrehalase TreA no original description	1.37444
3.5	minor CHO metabolism.others	cisin_1g017992mg	Transcript	moderately similar to ( 408) AT5G15140 | Symbols: | aldose 1-epimerase family protein | chr5:4908686-4910670 FORWARDmoderately similar to ( 377) loc_os04g38530 12004.m08843 protein aldose 1-epimerase precursor, putative, expressedgalM Aldose_epim GalM no original description	1.40245
3.8.2	minor CHO metabolism.galactose.alpha-galactosidases	cisin_1g014862mg	Transcript	highly similar to ( 665) AT5G08380 | Symbols: AtAGAL1 | AtAGAL1 (Arabidopsis thaliana ALPHA-GALACTOSIDASE 1); alpha-galactosidase/ catalytic/ hydrolase, hydrolyzing O-glycosyl compounds | chr5:2694851-2697616 REVERSEmoderately similar to ( 472) AGAL_ORYSA Alpha-galactosidase precursor (EC 3.2.1.22) (Melibiase) (Alpha-D-galactoside galactohydrolase) - Oryza sativa (Rice)highly similar to ( 538) lo…	1.4281
4.1.1	glycolysis.cytosolic branch.UGPase	cisin_1g012172mg	Transcript	highly similar to ( 770) AT5G17310 | Symbols: | UTP--glucose-1-phosphate uridylyltransferase, putative / UDP-glucose pyrophosphorylase, putative / UGPase, putative | chr5:5696955-5700845 REVERSEhighly similar to ( 775) UGPA_SOLTU UTP--glucose-1-phosphate uridylyltransferase (EC 2.7.7.9) (UDP-glucose pyrophosphorylase) (UDPGP) (UGPase) - Solanum tuberosum (Potato)highly similar to ( 755) loc_os02g…	-1.32619
4.1.3	glycolysis.cytosolic branch.glucose-6-phosphate isomerase	cisin_1g007374mg	Transcript	highly similar to ( 990) AT5G42740 | Symbols: | glucose-6-phosphate isomerase, cytosolic (PGIC) | chr5:17136080-17140622 FORWARDhighly similar to ( 981) G6PI_SPIOL Glucose-6-phosphate isomerase, cytosolic (EC 5.3.1.9) (GPI) (Phosphoglucose isomerase) (PGI) (Phosphohexose isomerase) (PHI) - Spinacia oleracea (Spinach)highly similar to ( 934) loc_os03g56460 12003.m101518 protein glucose-6-phosphate…	-1.41678
5.1	fermentation.aldehyde dehydrogenase	cisin_1g011466mg	Transcript	highly similar to ( 558) AT4G36250 | Symbols: ALDH3F1 | ALDH3F1 (Aldehyde Dehydrogenase 3F1); 3-chloroallyl aldehyde dehydrogenase/ aldehyde dehydrogenase (NAD) | chr4:17151029-17153381 FORWARDweakly similar to ( 128) BADH_SPIOL Betaine-aldehyde dehydrogenase, chloroplast precursor (EC 1.2.1.8) (BADH) - Spinacia oleracea (Spinach)highly similar to ( 555) loc_os02g43194 12002.m34024 protein fatty …	1.30311
8.1.3	TCA / org transformation.TCA.aconitase	cisin_1g001917mg	Transcript	nearly identical (1696) AT2G05710 | Symbols: | aconitate hydratase, cytoplasmic, putative / citrate hydro-lyase/aconitase, putative | chr2:2141591-2146350 FORWARDnearly identical (1703) ACOC_CUCMA Aconitate hydratase, cytoplasmic (EC 4.2.1.3) (Citrate hydro-lyase) (Aconitase) - Cucurbita maxima (Pumpkin) (Winter squash)nearly identical (1689) loc_os08g09200 12008.m05055 protein aconitate hydratas…	1.34961
8.3	TCA / org transformation.carbonic anhydrases	cisin_1g019915mg	Transcript	moderately similar to ( 433) AT3G01500 | Symbols: CA1 | CA1 (CARBONIC ANHYDRASE 1); carbonate dehydratase/ zinc ion binding | chr3:195173-197873 REVERSEmoderately similar to ( 421) CAHC_TOBAC Carbonic anhydrase, chloroplast precursor (EC 4.2.1.1) (Carbonate dehydratase) - Nicotiana tabacum (Common tobacco)moderately similar to ( 233) loc_os01g45274 12001.m150428 protein carbonic anhydrase, chloro…	-1.92301
9.1.1.5	mitochondrial electron transport / ATP synthesis.NADH-DH.complex I.carbonic anhydrase	cisin_1g024153mg	Transcript	moderately similar to ( 472) AT1G19580 | Symbols: GAMMA CA1 | GAMMA CA1 (GAMMA CARBONIC ANHYDRASE 1); carbonate dehydratase | chr1:6774937-6777092 FORWARDmoderately similar to ( 437) loc_os12g07220 12012.m04711 protein protein yrdA, putative, expressedPaaY no original description	1.33876
9.1.2	mitochondrial electron transport / ATP synthesis.NADH-DH.localisation not clear	cisin_1g043542mg	Transcript	weakly similar to ( 142) AT5G67590 | Symbols: FRO1 | FRO1 (FROSTBITE1); NADH dehydrogenase (ubiquinone) | chr5:26958073-26959356 FORWARDweakly similar to ( 156) loc_os07g39710 12007.m08213 protein NADH-ubiquinone oxidoreductase 18 kDa subunit, mitochondrial precursor, putative, expressedETC_C1_NDUFA4 no original description	-1.85085
9.7	mitochondrial electron transport / ATP synthesis.cytochrome c oxidase	cisin_1g029538mg	Transcript	weakly similar to ( 129) AT1G22450 | Symbols: COX6B, ATCOX6B2 | COX6B (CYTOCHROME C OXIDASE 6B); cytochrome-c oxidase | chr1:7925447-7926918 FORWARDweakly similar to ( 114) loc_os07g42910 12007.m08520 protein cytochrome c oxidase subunit, putative, expressedCyt_c_Oxidase_VIb COX6B no original description	-1.31063
9.7	mitochondrial electron transport / ATP synthesis.cytochrome c oxidase	cisin_1g034905mg	Transcript	weakly similar to ( 139) AT5G57815 | Symbols: | cytochrome c oxidase subunit 6b, putative | chr5:23426753-23427637 FORWARDweakly similar to ( 134) loc_os03g27290 12003.m08056 protein cytochrome c oxidase subunit, putative, expressedCyt_c_Oxidase_VIb COX6B no original description	-1.42913
10.1.12.1	cell wall.precursor synthesis.KDO pathway.arabinose-5-phosphate isomerase	cisin_1g019775mg	Transcript	highly similar to ( 510) AT3G54690 | Symbols: | sugar isomerase (SIS) domain-containing protein / CBS domain-containing protein | chr3:20246586-20247810 FORWARDmoderately similar to ( 457) loc_os02g06360 12002.m05984 protein expressed proteingutQ PRK10892 GutQ CBS_pair_KpsF_GutQ_assoc RpiR no original description	1.54779
10.6.1	cell wall.degradation.cellulases and beta -1,4-glucanases	cisin_1g009846mg	Transcript	highly similar to ( 688) AT1G75680 | Symbols: AtGH9B7 | AtGH9B7 (Arabidopsis thaliana glycosyl hydrolase 9B7); catalytic/ hydrolase, hydrolyzing O-glycosyl compounds | chr1:28417215-28419231 REVERSEhighly similar to ( 636) GUN24_ORYSA Endoglucanase 24 precursor (EC 3.2.1.4) (Endo-1,4-beta glucanase 24) - Oryza sativa (Rice)highly similar to ( 636) loc_os09g36350 12009.m22181 protein endoglucanase…	1.31865
10.6.1	cell wall.degradation.cellulases and beta -1,4-glucanases	cisin_1g006872mg	Transcript	highly similar to ( 962) AT5G20950 | Symbols: | glycosyl hydrolase family 3 protein | chr5:7107609-7110775 REVERSEhighly similar to ( 916) loc_os03g53800 12003.m101132 protein periplasmic beta-glucosidase precursor, putative, expressedBglX Glyco_hydro_3 Glyco_hydro_3_C no original description	1.30491
10.7	cell wall.modification	cisin_1g025808mg	Transcript	moderately similar to ( 290) AT4G17030 | Symbols: ATEXLB1, EXPR, AT-EXPR, ATEXPR1, ATHEXP BETA 3.1 | ATEXLB1 (ARABIDOPSIS THALIANA EXPANSIN-LIKE B1) | chr4:9581817-9583181 REVERSEweakly similar to ( 172) EXLB1_ORYSA Expansin-like B1 precursor (OsEXLB1) (Expensin-related 1) (OsEXPR1) (OsaEXPb3.1) - Oryza sativa (Rice)weakly similar to ( 172) loc_os07g31390 12007.m07408 protein expansin-related pro…	1.33731
10.8.1	cell wall.pectin*esterases.PME	pme4	Transcript	(p83948|pme3_citsi : 704.0) Pectinesterase-3 precursor (EC 3.1.1.11) (Pectin methylesterase 3) (PE 3) - Citrus sinensis (Sweet orange) & (at3g14310 : 678.0) encodes a pectin methylesterase, targeted by a cellulose binding protein (CBP) from the parasitic nematode Heterodera schachtii during parasitism.; pectin methylesterase 3 (PME3); FUNCTIONS IN: pectinesterase activity; INVOLVED IN: response t…	1.403
10.8.1	cell wall.pectin*esterases.PME	cisin_1g009085mg	Transcript	highly similar to ( 753) AT5G09760 | Symbols: | pectinesterase family protein | chr5:3032446-3034364 FORWARDmoderately similar to ( 321) PME2_CITSI Pectinesterase-2 precursor (EC 3.1.1.11) (Pectin methylesterase) (PE) - Citrus sinensis (Sweet orange)highly similar to ( 510) loc_os01g65790 12001.m12687 protein pectinesterase PPE8B precursor, putative, expressedPectinesterase PemB PMEI PRK10531 no …	1.34865
10.8.1	cell wall.pectin*esterases.PME	cisin_1g017225mg	Transcript	moderately similar to ( 354) AT5G53370 | Symbols: ATPMEPCRF, PMEPCRF | PMEPCRF (PECTIN METHYLESTERASE PCR FRAGMENT F); pectinesterase | chr5:21649683-21651530 REVERSEweakly similar to ( 127) PME3_CITSI Pectinesterase-3 precursor (EC 3.1.1.11) (Pectin methylesterase 3) (PE 3) - Citrus sinensis (Sweet orange)weakly similar to ( 197) loc_os01g13320 12001.m07941 protein pectinesterase-2 precursor, pu…	1.43211
10.8.2	cell wall.pectin*esterases.acetyl esterase	cisin_1g013734mg	Transcript	highly similar to ( 618) AT4G19420 | Symbols: | pectinacetylesterase family protein | chr4:10587504-10589807 REVERSEhighly similar to ( 592) loc_os02g47400 12002.m100327 protein carboxylic ester hydrolase, putative, expressedPAE no original description	1.64776
11.1.8	lipid metabolism.FA synthesis and FA elongation.acyl coa ligase	cisin_1g008342mg	Transcript	highly similar to ( 861) AT3G16910 | Symbols: AAE7, ACN1 | AAE7 (ACYL-ACTIVATING ENZYME 7); AMP binding / acetate-CoA ligase | chr3:5773231-5775411 REVERSEweakly similar to ( 149) 4CL1_TOBAC 4-coumarate--CoA ligase 1 (EC 6.2.1.12) (4CL 1) (4-coumaroyl-CoA synthase 1) - Nicotiana tabacum (Common tobacco)highly similar to ( 853) loc_os03g19240 12003.m07341 protein AMP-binding protein, putative, exp…	1.5961
11.1.9	lipid metabolism.FA synthesis and FA elongation.long chain fatty acid CoA ligase	cisin_1g005867mg	Transcript	highly similar to ( 988) AT2G47240 | Symbols: LACS1 | long-chain-fatty-acid--CoA ligase family protein / long-chain acyl-CoA synthetase family protein | chr2:19393835-19397616 FORWARDweakly similar to ( 111) 4CL2_ORYSA 4-coumarate--CoA ligase 2 (EC 6.2.1.12) (4CL 2) (4-coumaroyl-CoA synthase 2) - Oryza sativa (Rice)highly similar to ( 950) loc_os05g04170 12005.m083564 protein ACS-like protein, pu…	1.54384
11.1.10	lipid metabolism.FA synthesis and FA elongation.beta ketoacyl CoA synthase	cisin_1g011007mg	Transcript	highly similar to ( 900) AT1G68530 | Symbols: CUT1, POP1, CER6, G2, KCS6 | KCS6 (3-KETOACYL-COA SYNTHASE 6); catalytic/ transferase, transferring acyl groups other than amino-acyl groups | chr1:25713600-25714733 REVERSEhighly similar to ( 828) loc_os03g12030 12003.m06655 protein 3-ketoacyl-CoA synthase, putative, expressedFAE1_CUT1_RppA CHS_like BcsA FabH KAS_III no original description	1.52116
11.9.1	lipid metabolism.lipid degradation.palmitoyl[protein] hydrolase	cisin_1g024701mg	Transcript	moderately similar to ( 338) AT5G47330 | Symbols: | palmitoyl protein thioesterase family protein | chr5:19207170-19208711 FORWARDmoderately similar to ( 371) loc_os03g01150 12003.m05666 protein palmitoyl-protein thioesterase 1 precursor, putative, expressedPalm_thioest no original description	1.38225
13.1.3.4	amino acid metabolism.synthesis.aspartate family.methionine	cisin_1g044516mg	Transcript	highly similar to ( 720) AT1G02500 | Symbols: SAM1, SAM-1, MAT1 | SAM1 (S-ADENOSYLMETHIONINE SYNTHETASE 1); methionine adenosyltransferase | chr1:519037-520218 FORWARDhighly similar to ( 745) METL_CATRO S-adenosylmethionine synthetase 2 (EC 2.5.1.6) (Methionine adenosyltransferase 2) (AdoMet synthetase 2) - Catharanthus roseus (Rosy periwinkle) (Madagascar periwinkle)highly similar to ( 721) loc_…	1.32529
15.2	metal handling.binding, chelation and storage	cisin_1g023956mg	Transcript	moderately similar to ( 228) AT5G01600 | Symbols: ATFER1, FER1 | ATFER1; ferric iron binding / iron ion binding | chr5:228149-229594 REVERSEmoderately similar to ( 234) FRI1_BRANA Ferritin-1, chloroplast precursor (EC 1.16.3.1) - Brassica napus (Rape)moderately similar to ( 207) loc_os12g01530 12012.m26727 protein ferritin-1, chloroplast precursor, putative, expressedEuk_Ferritin Ferritin Ferriti…	-1.46075
16.1.5	secondary metabolism.isoprenoids.terpenoids	cisin_1g008620mg	Transcript	moderately similar to ( 442) AT5G23960 | Symbols: ATTPS21, TPS21 | TPS21 (TERPENE SYNTHASE 21); (-)-E-beta-caryophyllene synthase/ alpha-humulene synthase | chr5:8092969-8095128 FORWARDhighly similar to ( 545) DCS1_GOSHI (+)-delta-cadinene synthase (EC 4.2.3.13) (D-cadinene synthase) - Gossypium hirsutum (Upland cotton)moderately similar to ( 389) loc_os08g04500 12008.m04593 protein terpene synth…	1.37232
16.2	secondary metabolism.phenylpropanoids	cisin_1g013437mg	Transcript	highly similar to ( 514) AT1G28680 | Symbols: | transferase family protein | chr1:10078222-10079763 FORWARDweakly similar to ( 119) HCBT3_DIACA Anthranilate N-benzoyltransferase protein 3 (EC 2.3.1.144) (Anthranilate N-hydroxycinnamoyl/benzoyltransferase 3) - Dianthus caryophyllus (Carnation) (Clove pink)moderately similar to ( 314) loc_os06g06180 12006.m05344 protein elicitor inducible gene prod…	1.42228
16.2	secondary metabolism.phenylpropanoids	cisin_1g044173mg	Transcript	highly similar to ( 556) AT5G42830 | Symbols: | transferase family protein | chr5:17176384-17177906 FORWARDmoderately similar to ( 313) loc_os08g01960 12008.m04344 protein conserved hypothetical proteinTransferase no original description	-1.3564
16.2	secondary metabolism.phenylpropanoids	cisin_1g013527mg	Transcript	highly similar to ( 588) AT5G23940 | Symbols: EMB3009 | EMB3009 (embryo defective 3009); transferase/ transferase, transferring acyl groups other than amino-acyl groups | chr5:8076616-8079677 REVERSEvery weakly similar to (99.4) HCBT1_DIACA Anthranilate N-benzoyltransferase protein 1 (EC 2.3.1.144) (Anthranilate N-hydroxycinnamoyl/benzoyltransferase 1) - Dianthus caryophyllus (Carnation) (Clove p…	1.41647
16.2	secondary metabolism.phenylpropanoids	cisin_1g036315mg	Transcript	highly similar to ( 638) AT2G19070 | Symbols: SHT | SHT (SPERMIDINE HYDROXYCINNAMOYL TRANSFERASE); N-acyltransferase/ hydroxycinnamoyltransferase/ spermidine:caffeoyl CoA N-acyltransferase/ spermidine:coumaroyl CoA N-acyltransferase/ spermidine:feruloyl CoA N-acyltransferase/ spermidine:sinapoyl CoA N-acyl | chr2:8260185-8261958 REVERSEmoderately similar to ( 260) HCBT2_DIACA Anthranilate N-benzo…	1.44026
16.2	secondary metabolism.phenylpropanoids	cisin_1g021867mg	Transcript	moderately similar to ( 207) AT4G35160 | Symbols: | O-methyltransferase family 2 protein | chr4:16730989-16732808 REVERSEmoderately similar to ( 284) 7OMT6_MEDSA Isoflavone-7-O-methyltransferase 6 (EC 2.1.1.150) (Isoflavone-O-methyltransferase 6) (7-IOMT-6) - Medicago sativa (Alfalfa)moderately similar to ( 256) loc_os12g25450 12012.m06370 protein O-methyltransferase ZRP4, putative, expressedMeth…	1.58095
16.2.1.3	secondary metabolism.phenylpropanoids.lignin biosynthesis.4CL	cisin_1g042783mg	Transcript	highly similar to ( 726) AT3G21240 | Symbols: 4CL2, AT4CL2 | 4CL2 (4-COUMARATE:COA LIGASE 2); 4-coumarate-CoA ligase | chr3:7454497-7457314 REVERSEhighly similar to ( 768) 4CL1_TOBAC 4-coumarate--CoA ligase 1 (EC 6.2.1.12) (4CL 1) (4-coumaroyl-CoA synthase 1) - Nicotiana tabacum (Common tobacco)highly similar to ( 652) loc_os06g44620 12006.m31911 protein 4-coumarate--CoA ligase 1, putative, expre…	1.50056
16.8.1	secondary metabolism.flavonoids.anthocyanins	udp-g	Transcript	'(at5g54010 : 467.0) UDP-Glycosyltransferase superfamily protein; FUNCTIONS IN: transferase activity, transferring glycosyl groups; INVOLVED IN: metabolic process; LOCATED IN: endomembrane system; EXPRESSED IN: 6 plant structures; EXPRESSED DURING: L mature pollen stage, M germinated pollen stage, 4 anthesis, petal differentiation and expansion stage; CONTAINS InterPro DOMAIN/s: UDP-glucuronosyl/…	1.33099
16.8.1.21	secondary metabolism.flavonoids.anthocyanins.anthocyanin 5-aromatic acyltransferase	cisin_1g012242mg	Transcript	moderately similar to ( 372) AT3G29635 | Symbols: | transferase family protein | chr3:11465851-11467227 REVERSEweakly similar to ( 196) loc_os02g57480 12002.m10770 protein anthocyanin 5-aromatic acyltransferase, putative, expressedTransferase no original description	1.64023
16.8.2.1	secondary metabolism.flavonoids.chalcones.naringenin-chalcone synthase	chs3	Transcript	(p51075|chsy_betve : 571.0) Chalcone synthase (EC 2.3.1.74) (Naringenin-chalcone synthase) - Betula verrucosa (White birch) (Betula pendula) & (at5g13930 : 560.0) Encodes chalcone synthase (CHS), a key enzyme involved in the biosynthesis of flavonoids. Required for the accumulation of purple anthocyanins in leaves and stems. Also involved in the regulation of auxin transport and the modulation of…	1.42647
16.8.3	secondary metabolism.flavonoids.dihydroflavonols	udp-g	Transcript	'(at5g54010 : 467.0) UDP-Glycosyltransferase superfamily protein; FUNCTIONS IN: transferase activity, transferring glycosyl groups; INVOLVED IN: metabolic process; LOCATED IN: endomembrane system; EXPRESSED IN: 6 plant structures; EXPRESSED DURING: L mature pollen stage, M germinated pollen stage, 4 anthesis, petal differentiation and expansion stage; CONTAINS InterPro DOMAIN/s: UDP-glucuronosyl/…	1.33099
16.8.3.1	secondary metabolism.flavonoids.dihydroflavonols.dihydroflavonol 4-reductase	cisin_1g020326mg	Transcript	highly similar to ( 542) AT1G51410 | Symbols: | cinnamyl-alcohol dehydrogenase, putative (CAD) | chr1:19059885-19061424 FORWARDmoderately similar to ( 224) DFRA_DIACA Dihydroflavonol-4-reductase (EC 1.1.1.219) (DFR) (Dihydrokaempferol 4-reductase) - Dianthus caryophyllus (Carnation) (Clove pink)moderately similar to ( 496) loc_os01g34480 12001.m150871 protein dihydroflavonol-4-reductase, putative…	1.47512
16.8.3.1	secondary metabolism.flavonoids.dihydroflavonols.dihydroflavonol 4-reductase	cisin_1g020924mg	Transcript	moderately similar to ( 406) AT2G33590 | Symbols: | cinnamoyl-CoA reductase family | chr2:14224622-14226365 FORWARDweakly similar to ( 190) DFRA_VITVI Dihydroflavonol-4-reductase (EC 1.1.1.219) (DFR) (Dihydrokaempferol 4-reductase) - Vitis vinifera (Grape)moderately similar to ( 360) loc_os06g41810 12006.m08713 protein dihydroflavonol-4-reductase, putative, expressedWcaG Epimerase no original des…	-1.62482
16.8.5.1	secondary metabolism.flavonoids.isoflavones.isoflavone reductase	cisin_1g025054mg	Transcript	moderately similar to ( 307) AT4G39230 | Symbols: | isoflavone reductase, putative | chr4:18266024-18267604 REVERSEmoderately similar to ( 286) IFRH_SOLTU Isoflavone reductase homolog (EC 1.3.1.-) (CP100) - Solanum tuberosum (Potato)moderately similar to ( 286) loc_os06g27770 12006.m07322 protein isoflavone reductase, putative, expressedNmrA no original description	1.77672
16.8.5.1	secondary metabolism.flavonoids.isoflavones.isoflavone reductase	cisin_1g021596mg	Transcript	moderately similar to ( 452) AT4G39230 | Symbols: | isoflavone reductase, putative | chr4:18266024-18267604 REVERSEmoderately similar to ( 452) IFRH_SOLTU Isoflavone reductase homolog (EC 1.3.1.-) (CP100) - Solanum tuberosum (Potato)moderately similar to ( 372) loc_os06g27770 12006.m07322 protein isoflavone reductase, putative, expressedNmrA no original description	1.61047
16.10	secondary metabolism.simple phenols	cisin_1g008038mg	Transcript	highly similar to ( 778) AT5G21105 | Symbols: | L-ascorbate oxidase/ copper ion binding / oxidoreductase | chr5:7174321-7177409 FORWARDhighly similar to ( 851) ASO_TOBAC L-ascorbate oxidase precursor (EC 1.10.3.3) (Ascorbase) (ASO) - Nicotiana tabacum (Common tobacco)highly similar to ( 738) loc_os06g37080 12006.m08243 protein L-ascorbate oxidase precursor, putative, expressedSufI Cu-oxidase_3 Cu…	1.4
17.1.3	hormone metabolism.abscisic acid.induced-regulated-responsive-activated	cisin_1g024728mg	Transcript	moderately similar to ( 345) AT5G13200 | Symbols: | GRAM domain-containing protein / ABA-responsive protein-related | chr5:4207081-4208079 FORWARDmoderately similar to ( 255) loc_os12g29400 12012.m06754 protein ABA-responsive protein, putative, expressed no original description	-1.51181
17.2.3	hormone metabolism.auxin.induced-regulated-responsive-activated	cisin_1g019272mg	Transcript	highly similar to ( 537) AT1G60710 | Symbols: ATB2 | ATB2; oxidoreductase | chr1:22355073-22356627 REVERSEhighly similar to ( 513) A115_TOBAC Auxin-induced protein PCNT115 - Nicotiana tabacum (Common tobacco)highly similar to ( 540) loc_os04g26910 12004.m07816 protein auxin-induced protein PCNT115, putative, expressedTas Aldo_ket_red ARA1 COG4989 PRK10376 COG1453 PRK10625 PRK09912 dkgB no origina…	-1.56561
17.2.3	hormone metabolism.auxin.induced-regulated-responsive-activated	cisin_1g015780mg	Transcript	moderately similar to ( 397) AT5G35735 | Symbols: | auxin-responsive family protein | chr5:13900913-13902934 REVERSEmoderately similar to ( 338) loc_os03g09900 12003.m06444 protein membrane protein, putative, expressedDUF568 B561 no original description	1.30631
17.2.3	hormone metabolism.auxin.induced-regulated-responsive-activated	cisin_1g026437mg	Transcript	weakly similar to ( 166) AT3G07390 | Symbols: AIR12 | AIR12; extracellular matrix structural constituent | chr3:2365452-2366273 FORWARDweakly similar to ( 137) loc_os08g41290 12008.m08107 protein AIR12, putative, expressedDUF568 no original description	1.47094
17.3.1.2.8	hormone metabolism.brassinosteroid.synthesis-degradation.sterols.DWF1	cisin_1g008384mg	Transcript	highly similar to ( 939) AT3G19820 | Symbols: DWF1, DIM, EVE1, DIM1, CBB1 | DWF1 (DWARF 1); calmodulin binding / catalytic | chr3:6879835-6881616 REVERSEhighly similar to ( 998) DIM_PEA Cell elongation protein diminuto - Pisum sativum (Garden pea)highly similar to ( 991) loc_os10g25780 12010.m21783 protein cell elongation protein diminuto, putative, expressedGlcD no original description	1.64336
17.5.1	hormone metabolism.ethylene.synthesis-degradation	cisin_1g038785mg	Transcript	moderately similar to ( 374) AT3G19000 | Symbols: | oxidoreductase, 2OG-Fe(II) oxygenase family protein | chr3:6554004-6554987 REVERSEweakly similar to ( 162) FLS_PETHY Flavonol synthase/flavanone 3-hydroxylase (EC 1.14.11.23) (EC 1.14.11.9) (FLS) - Petunia hybrida (Petunia)moderately similar to ( 385) loc_os03g42130 12003.m09271 protein gibberellin 20 oxidase 2, putative, expressedPcbC 2OG-FeII_…	1.44318
18	Co-factor and vitamine metabolism	cisin_1g021578mg	Transcript	moderately similar to ( 489) AT5G01410 | Symbols: PDX1, ATPDX1.3, RSR4, PDX1.3, ATPDX1 | RSR4 (REDUCED SUGAR RESPONSE 4); protein heterodimerization/ protein homodimerization | chr5:172576-173505 REVERSEhighly similar to ( 508) PDX1_HEVBR Probable pyridoxin biosynthesis protein ER1 (PDX1 homolog) (Ethylene-inducible protein HEVER) - Hevea brasiliensis (Para rubber tree)moderately similar to ( 457…	-1.54472
18.3.2	Co-factor and vitamine metabolism.riboflavin.riboflavin synthase	cisin_1g023449mg	Transcript	moderately similar to ( 327) AT2G20690 | Symbols: | lumazine-binding family protein | chr2:8923342-8924621 FORWARDmoderately similar to ( 212) loc_os12g35580 12012.m073853 protein riboflavin synthase alpha chain, putative, expressedRibC PRK09289 PRK13020 no original description	-1.55316
19.99	tetrapyrrole synthesis.unspecified	cisin_1g020188mg	Transcript	moderately similar to ( 232) AT1G19670 | Symbols: ATCLH1, CORI1, ATHCOR1 | ATCLH1 (ARABIDOPSIS THALIANA CORONATINE-INDUCED PROTEIN 1); chlorophyllase | chr1:6803796-6804923 REVERSEmoderately similar to ( 338) CLH1_CITSI Chlorophyllase-1, chloroplast precursor (EC 3.1.1.14) (Chlorophyll-chlorophyllido hydrolase 1) (Chlase 1) - Citrus sinensis (Sweet orange)weakly similar to ( 175) loc_os10g28370 1…	1.72599
20	stress	cisin_1g009278mg	Transcript	highly similar to ( 652) AT1G12270 | Symbols: | stress-inducible protein, putative | chr1:4172105-4174575 FORWARDhighly similar to ( 530) STIP_SOYBN Heat shock protein STI (Stress-inducible protein) (GmSTI) - Glycine max (Soybean)highly similar to ( 619) loc_os02g43020 12002.m09337 protein heat shock protein STI, putative, expressed no original description	-1.61868
20	stress	cisin_1g032372mg	Transcript	very weakly similar to (90.9) AT4G34190 | Symbols: SEP1 | SEP1 (STRESS ENHANCED PROTEIN 1); chlorophyll binding | chr4:16372606-16373511 REVERSE no original description	-1.43936
20.1	stress.biotic	aat1	Transcript	(at5g17540 : 415.0) HXXXD-type acyl-transferase family protein; FUNCTIONS IN: transferase activity, transferring acyl groups other than amino-acyl groups; INVOLVED IN: biological_process unknown; LOCATED IN: cellular_component unknown; EXPRESSED IN: 9 plant structures; EXPRESSED DURING: 4 anthesis, C globular stage, F mature embryo stage, petal differentiation and expansion stage; CONTAINS InterP…	1.49458
20.1	stress.biotic	hchib	Transcript	(gnl|cdd|29557 : 346.0) no description available & (at3g12500 : 306.0) encodes a basic chitinase involved in ethylene/jasmonic acid mediated signalling pathway during systemic acquired resistance based on expression analyses.; basic chitinase (HCHIB); FUNCTIONS IN: chitinase activity; INVOLVED IN: response to cadmium ion, defense response to fungus, jasmonic acid and ethylene-dependent systemic r…	-2.28229
20.1	stress.biotic	cisin_1g042050mg	Transcript	highly similar to ( 898) AT5G15870 | Symbols: | glycosyl hydrolase family 81 protein | chr5:5182641-5184878 REVERSEhighly similar to ( 831) loc_os09g21210 12009.m05328 protein beta-glucan elicitor receptor, putative, expressedGlyco_hydro_81 ACF2 no original description	1.30222
20.1	stress.biotic	cisin_1g000635mg	Transcript	moderately similar to ( 239) AT4G27190 | Symbols: | disease resistance protein (NBS-LRR class), putative | chr4:13620977-13623934 REVERSEmoderately similar to ( 221) loc_os11g29090 12011.m06821 protein NB-ARC domain containing proteinNB-ARC no original description	1.36862
20.1	stress.biotic	cisin_1g041010mg	Transcript	moderately similar to ( 248) AT5G17540 | Symbols: | transferase family protein | chr5:5782061-5783682 REVERSEweakly similar to ( 114) HCBT1_DIACA Anthranilate N-benzoyltransferase protein 1 (EC 2.3.1.144) (Anthranilate N-hydroxycinnamoyl/benzoyltransferase 1) - Dianthus caryophyllus (Carnation) (Clove pink)moderately similar to ( 259) loc_os10g35950 12010.m06411 protein 10-deacetylbaccatin III 10…	1.33055
20.1	stress.biotic	cisin_1g027281mg	Transcript	moderately similar to ( 263) AT4G11650 | Symbols: ATOSM34 | ATOSM34 (osmotin 34) | chr4:7025127-7026113 REVERSEmoderately similar to ( 263) P21_SOYBN Protein P21 - Glycine max (Soybean)moderately similar to ( 234) loc_os03g46070 12003.m09627 protein protein P21, putative, expressedThaumatin THN no original description	-1.39075
20.1	stress.biotic	cisin_1g026001mg	Transcript	moderately similar to ( 277) AT1G75030 | Symbols: ATLP-3 | ATLP-3 | chr1:28174418-28175255 FORWARDweakly similar to ( 197) TLP1_PRUPE Thaumatin-like protein 1 precursor (PpAZ44) - Prunus persica (Peach)moderately similar to ( 223) loc_os03g13070 12003.m06753 protein pathogenesis-related protein 5 precursor, putativeTHN Thaumatin no original description	2.20562
20.1	stress.biotic	cisin_1g026315mg	Transcript	moderately similar to ( 299) AT3G12500 | Symbols: ATHCHIB, PR3, PR-3, CHI-B, B-CHI | ATHCHIB (ARABIDOPSIS THALIANA BASIC CHITINASE); chitinase | chr3:3962501-3963945 REVERSEmoderately similar to ( 295) CHI1_TOBAC Endochitinase A precursor (EC 3.2.1.14) (CHN-A) - Nicotiana tabacum (Common tobacco)moderately similar to ( 270) loc_os06g51060 12006.m09629 protein basic endochitinase 1 precursor, puta…	-1.83593
20.1	stress.biotic	cisin_1g025745mg	Transcript	moderately similar to ( 306) AT5G02140 | Symbols: | thaumatin-like protein, putative | chr5:423384-424437 FORWARDweakly similar to ( 166) TP1A_MALDO Thaumatin-like protein 1a precursor (Allergen Mal d 2) (Mdtl1) (Pathogenesis-related protein 5a) (PR-5a) - Malus domestica (Apple) (Malus sylvestris)moderately similar to ( 280) loc_os11g47944 12011.m08592 protein thaumatin-like protein precursor, pu…	1.37211
20.1	stress.biotic	cisin_1g037639mg	Transcript	moderately similar to ( 400) AT4G19810 | Symbols: | glycosyl hydrolase family 18 protein | chr4:10764151-10765753 REVERSEweakly similar to ( 171) loc_os11g27400 12011.m06659 protein chitinase-3-like protein 1 precursor, putative, expressedGlyco_18 Glyco_hydro_18 ChiA no original description	-1.3917
20.1	stress.biotic	cisin_1g032285mg	Transcript	weakly similar to ( 160) AT3G04720 | Symbols: PR4, HEL, PR-4 | PR4 (PATHOGENESIS-RELATED 4); chitin binding | chr3:1285691-1286531 REVERSEweakly similar to ( 192) PR4B_TOBAC Pathogenesis-related protein PR-4B precursor - Nicotiana tabacum (Common tobacco)weakly similar to ( 163) loc_os11g37970 12011.m07644 protein win1 precursor, putative, expressedBarwin no original description	-1.52149
20.1.7	stress.biotic.PR-proteins	cisin_1g029746mg	Transcript	moderately similar to ( 210) AT1G58170 | Symbols: | disease resistance-responsive protein-related / dirigent protein-related | chr1:21536188-21536745 FORWARDweakly similar to ( 177) loc_os12g07580 12012.m04747 protein disease resistance response protein 206, putative, expressedDirigent no original description	1.77975
20.1.7	stress.biotic.PR-proteins	cisin_1g029641mg	Transcript	weakly similar to ( 179) AT1G58170 | Symbols: | disease resistance-responsive protein-related / dirigent protein-related | chr1:21536188-21536745 FORWARDweakly similar to ( 170) loc_os11g07830 12011.m04979 protein dirigent-like protein pDIR9, putative, expressedDirigent no original description	1.82411
20.1.7.6.1	stress.biotic.PR-proteins.proteinase inhibitors.trypsin inhibitor	cisin_1g027419mg	Transcript	weakly similar to ( 107) AT1G17860 | Symbols: | trypsin and protease inhibitor family protein / Kunitz family protein | chr1:6149343-6149933 FORWARDSTI Kunitz_legume STI no original description	-1.92243
20.2.1	stress.abiotic.heat	cisin_1g008233mg	Transcript	highly similar to ( 884) AT2G32120 | Symbols: HSP70T-2 | HSP70T-2 (HEAT-SHOCK PROTEIN 70T-2); ATP binding | chr2:13651720-13653411 REVERSEmoderately similar to ( 305) HSP7C_PETHY Heat shock cognate 70 kDa protein - Petunia hybrida (Petunia)highly similar to ( 785) loc_os03g11910 12003.m06643 protein heat shock 70 kDa protein 1, putative, expressedHSP70 DnaK dnaK dnaK hscA hscA no original descrip…	-1.55359
20.2.1	stress.abiotic.heat	cisin_1g038511mg	Transcript	highly similar to ( 943) AT1G16030 | Symbols: Hsp70b | Hsp70b (heat shock protein 70B); ATP binding | chr1:5502386-5504326 REVERSEhighly similar to ( 950) HSP7C_PETHY Heat shock cognate 70 kDa protein - Petunia hybrida (Petunia)highly similar to ( 941) loc_os03g16920 12003.m07124 protein heat shock cognate 70 kDa protein, putative, expressedHSP70 dnaK DnaK dnaK hscA hscA no original description	-1.95601
20.2.1	stress.abiotic.heat	cisin_1g006194mg	Transcript	highly similar to ( 991) AT5G28540 | Symbols: BIP1 | BIP1; ATP binding | chr5:10540665-10543274 REVERSEhighly similar to ( 997) BIP4_TOBAC Luminal-binding protein 4 precursor (BiP 4) (78 kDa glucose-regulated protein homolog 4) (GRP 78-4) - Nicotiana tabacum (Common tobacco)highly similar to ( 939) loc_os02g02410 12002.m05590 protein luminal-binding protein 3 precursor, putative, expressedHSP70 d…	-2.01057
20.2.1	stress.abiotic.heat	cisin_1g026695mg	Transcript	moderately similar to ( 214) AT1G52560 | Symbols: | 26.5 kDa class I small heat shock protein-like (HSP26.5-P) | chr1:19574783-19575766 REVERSEvery weakly similar to (88.2) HS22C_SOYBN Chloroplast small heat shock protein (Fragment) - Glycine max (Soybean)very weakly similar to (90.9) loc_os02g10710 12002.m06369 protein chloroplast small heat shock protein, putative, expressedHSP20 IbpA alpha-cry…	-4.21613
20.2.1	stress.abiotic.heat	cisin_1g029075mg	Transcript	moderately similar to ( 219) AT2G20560 | Symbols: | DNAJ heat shock family protein | chr2:8848353-8849815 REVERSEvery weakly similar to (87.4) DNJH_CUCSA DnaJ protein homolog (DNAJ-1) - Cucumis sativus (Cucumber)weakly similar to ( 180) loc_os02g20394 12002.m07281 protein dnaJ homolog subfamily B member 4, putative, expressedDnaJ DnaJ DnaJ PRK10767 no original description	-2.16836
20.2.1	stress.abiotic.heat	cisin_1g028798mg	Transcript	moderately similar to ( 229) AT4G10250 | Symbols: ATHSP22.0 | ATHSP22.0 | chr4:6370537-6371124 FORWARDmoderately similar to ( 232) HSP41_SOYBN 22.0 kDa class IV heat shock protein precursor - Glycine max (Soybean)weakly similar to ( 169) loc_os04g36750 12004.m08715 protein 22.0 kDa class IV heat shock protein precursor, putative, expressedHSP20 alpha-crystallin-Hsps IbpA no original description	-2.71638
20.2.1	stress.abiotic.heat	cisin_1g022296mg	Transcript	moderately similar to ( 433) AT4G21320 | Symbols: HSA32 | HSA32 (HEAT-STRESS-ASSOCIATED 32); catalytic | chr4:11340492-11341732 FORWARDmoderately similar to ( 373) loc_os06g46900 12006.m091765 protein phosphosulfolactate synthase-related protein, putative, expressedComA COG1809 no original description	-1.50237
20.2.1	stress.abiotic.heat	cisin_1g005099mg	Transcript	nearly identical (1001) AT4G24280 | Symbols: cpHsc70-1 | cpHsc70-1 (chloroplast heat shock protein 70-1); ATP binding | chr4:12590094-12593437 FORWARDnearly identical (1014) HSP7S_PEA Stromal 70 kDa heat shock-related protein, chloroplast precursor - Pisum sativum (Garden pea)highly similar to ( 988) loc_os05g23740 12005.m06668 protein stromal 70 kDa heat shock-related protein, chloroplast precur…	-1.48421
20.2.1	stress.abiotic.heat	cisin_1g043296mg	Transcript	nearly identical (1040) AT1G16030 | Symbols: Hsp70b | Hsp70b (heat shock protein 70B); ATP binding | chr1:5502386-5504326 REVERSEnearly identical (1027) HSP70_SOYBN Heat shock 70 kDa protein - Glycine max (Soybean)nearly identical (1023) loc_os05g38530 12005.m08032 protein heat shock cognate 70 kDa protein, putative, expressedHSP70 dnaK DnaK dnaK hscA hscA no original description	-3.20802
20.2.1	stress.abiotic.heat	cisin_1g005321mg	Transcript	nearly identical (1075) AT5G52640 | Symbols: HSP81-1, ATHS83, HSP81.1, HSP83, ATHSP90.1 | ATHSP90.1 (HEAT SHOCK PROTEIN 90.1); ATP binding / unfolded protein binding | chr5:21352542-21355147 FORWARDnearly identical (1077) HSP83_IPONI Heat shock protein 83 - Ipomoea nil (Japanese morning glory) (Pharbitis nil)nearly identical (1025) loc_os04g01740 12004.m05490 protein heat shock protein 82, putati…	-2.43915
20.2.1	stress.abiotic.heat	cisin_1g002012mg	Transcript	nearly identical (1331) AT2G25140 | Symbols: HSP98.7, CLPB-M, CLPB4 | CLPB4 (CASEIN LYTIC PROTEINASE B4); ATP binding / ATPase/ nucleoside-triphosphatase/ nucleotide binding / protein binding | chr2:10697877-10701998 REVERSEhighly similar to ( 722) HS101_ORYSA Heat shock protein 101 - Oryza sativa (Rice)nearly identical (1149) loc_os03g31300 12003.m34888 protein chaperone clpB 1, putative, expres…	-1.60699
20.2.1	stress.abiotic.heat	cisin_1g046258mg	Transcript	nearly identical (1433) AT1G74310 | Symbols: ATHSP101, HSP101, HOT1 | ATHSP101 (ARABIDOPSIS THALIANA HEAT SHOCK PROTEIN 101); ATP binding / ATPase/ nucleoside-triphosphatase/ nucleotide binding / protein binding | chr1:27936715-27939862 REVERSEnearly identical (1346) HS101_ORYSA Heat shock protein 101 - Oryza sativa (Rice)nearly identical (1346) loc_os05g44340 12005.m08560 protein heat shock prot…	-1.85707
20.2.1	stress.abiotic.heat	cisin_1g002068mg	Transcript	nearly identical (1493) AT5G15450 | Symbols: APG6, CLPB3, CLPB-P | CLPB3 (CASEIN LYTIC PROTEINASE B3); ATP binding / ATPase/ nucleoside-triphosphatase/ nucleotide binding / protein binding | chr5:5014399-5018255 REVERSEhighly similar to ( 767) HS101_ORYSA Heat shock protein 101 - Oryza sativa (Rice)nearly identical (1471) loc_os03g31300 12003.m34888 protein chaperone clpB 1, putative, expressedcl…	-1.69183
20.2.1	stress.abiotic.heat	cisin_1g027900mg	Transcript	very weakly similar to (80.1) HS21C_PEA Small heat shock protein, chloroplast precursor - Pisum sativum (Garden pea)very weakly similar to ( 100) loc_os05g23140 12005.m06609 protein retrotransposon protein, putative, unclassified, expressed no original description	-1.49371
20.2.1	stress.abiotic.heat	cisin_1g021718mg	Transcript	very weakly similar to (97.8) AT2G27140 | Symbols: | heat shock family protein | chr2:11598496-11599264 REVERSE no original description	-1.69617
20.2.1	stress.abiotic.heat	cisin_1g027026mg	Transcript	weakly similar to ( 119) AT4G27670 | Symbols: HSP21 | HSP21 (HEAT SHOCK PROTEIN 21) | chr4:13819048-13819895 REVERSEweakly similar to ( 125) HS22C_SOYBN Chloroplast small heat shock protein (Fragment) - Glycine max (Soybean)weakly similar to ( 152) loc_os05g23140 12005.m06609 protein retrotransposon protein, putative, unclassified, expressedHSP20 IbpA no original description	-2.62184
20.2.1	stress.abiotic.heat	cisin_1g027048mg	Transcript	weakly similar to ( 123) AT4G27670 | Symbols: HSP21 | HSP21 (HEAT SHOCK PROTEIN 21) | chr4:13819048-13819895 REVERSEweakly similar to ( 128) HS21C_PEA Small heat shock protein, chloroplast precursor - Pisum sativum (Garden pea)weakly similar to ( 151) loc_os05g23140 12005.m06609 protein retrotransposon protein, putative, unclassified, expressedHSP20 alpha-crystallin-Hsps IbpA no original descript…	-6.50895
20.2.1	stress.abiotic.heat	cisin_1g032282mg	Transcript	weakly similar to ( 167) AT5G37670 | Symbols: | 15.7 kDa class I-related small heat shock protein-like (HSP15.7-CI) | chr5:14969035-14969448 FORWARDweakly similar to ( 102) HSP12_MEDSA 18.2 kDa class I heat shock protein - Medicago sativa (Alfalfa)weakly similar to ( 138) loc_os06g14240 12006.m06139 protein 17.4 kDa class I heat shock protein 3, putative, expressedHSP20 no original description	-1.69616
20.2.1	stress.abiotic.heat	cisin_1g031365mg	Transcript	weakly similar to ( 169) AT2G29500 | Symbols: | 17.6 kDa class I small heat shock protein (HSP17.6B-CI) | chr2:12633279-12633740 REVERSEweakly similar to ( 182) HSP16_SOYBN 18.5 kDa class I heat shock protein (HSP 18.5) - Glycine max (Soybean)weakly similar to ( 140) loc_os01g04380 12001.m07073 protein 16.9 kDa class I heat shock protein 2, putative, expressedHSP20 alpha-crystallin-Hsps IbpA no o…	-2.95902
20.2.1	stress.abiotic.heat	cisin_1g028468mg	Transcript	weakly similar to ( 176) AT5G51440 | Symbols: | 23.5 kDa mitochondrial small heat shock protein (HSP23.5-M) | chr5:20891242-20892013 FORWARDweakly similar to ( 170) HS22M_PEA Heat shock 22 kDa protein, mitochondrial precursor - Pisum sativum (Garden pea)weakly similar to ( 116) loc_os02g52150 12002.m10246 protein heat shock 22 kDa protein, mitochondrial precursor, putative, expressed no original …	-2.15964
20.2.1	stress.abiotic.heat	cisin_1g031515mg	Transcript	weakly similar to ( 184) AT5G12030 | Symbols: AT-HSP17.6A, HSP17.6 | AT-HSP17.6A (ARABIDOPSIS THALIANA HEAT SHOCK PROTEIN 17.6A); unfolded protein binding | chr5:3884214-3884684 REVERSEweakly similar to ( 171) HSP21_SOYBN 17.9 kDa class II heat shock protein - Glycine max (Soybean)weakly similar to ( 152) loc_os01g08860 12001.m150501 protein 17.5 kDa class II heat shock protein, putative, express…	-2.95144
20.2.1	stress.abiotic.heat	cisin_1g031533mg	Transcript	weakly similar to ( 184) AT5G12030 | Symbols: AT-HSP17.6A, HSP17.6 | AT-HSP17.6A (ARABIDOPSIS THALIANA HEAT SHOCK PROTEIN 17.6A); unfolded protein binding | chr5:3884214-3884684 REVERSEweakly similar to ( 176) HSP21_SOYBN 17.9 kDa class II heat shock protein - Glycine max (Soybean)weakly similar to ( 155) loc_os01g08860 12001.m150501 protein 17.5 kDa class II heat shock protein, putative, express…	-2.38655
20.2.1	stress.abiotic.heat	cisin_1g031937mg	Transcript	weakly similar to ( 186) AT2G29500 | Symbols: | 17.6 kDa class I small heat shock protein (HSP17.6B-CI) | chr2:12633279-12633740 REVERSEweakly similar to ( 196) HSP13_SOYBN 17.5 kDa class I heat shock protein (HSP 17.5-M) - Glycine max (Soybean)weakly similar to ( 161) loc_os01g04380 12001.m07073 protein 16.9 kDa class I heat shock protein 2, putative, expressedHSP20 alpha-crystallin-Hsps IbpA no…	-1.78325
20.2.1	stress.abiotic.heat	cisin_1g031218mg	Transcript	weakly similar to ( 189) AT2G29500 | Symbols: | 17.6 kDa class I small heat shock protein (HSP17.6B-CI) | chr2:12633279-12633740 REVERSEweakly similar to ( 198) HSP11_SOYBN 17.3 kDa class I heat shock protein (HSP 17.3) - Glycine max (Soybean)weakly similar to ( 165) loc_os01g04380 12001.m07073 protein 16.9 kDa class I heat shock protein 2, putative, expressedHSP20 alpha-crystallin-Hsps IbpA no o…	-5.10905
20.2.1	stress.abiotic.heat	cisin_1g037294mg	Transcript	weakly similar to ( 193) AT1G53540 | Symbols: | 17.6 kDa class I small heat shock protein (HSP17.6C-CI) (AA 1-156) | chr1:19980510-19980983 FORWARDmoderately similar to ( 206) HSP16_SOYBN 18.5 kDa class I heat shock protein (HSP 18.5) - Glycine max (Soybean)weakly similar to ( 181) loc_os03g15960 12003.m101284 protein 17.4 kDa class I heat shock protein 3, putative, expressedHSP20 alpha-crystalli…	-1.481
20.2.2	stress.abiotic.cold	cisin_1g007806mg	Transcript	weakly similar to ( 119) AT5G52300 | Symbols: RD29B, LTI65 | LTI65 (LOW-TEMPERATURE-INDUCED 65) | chr5:21237205-21239404 FORWARD no original description	-1.3527
20.2.3	stress.abiotic.drought/salt	cisin_1g003776mg	Transcript	nearly identical (1038) AT5G64030 | Symbols: | dehydration-responsive protein-related | chr5:25624965-25628257 FORWARDhighly similar to ( 901) loc_os01g66110 12001.m42777 protein ankyrin-like protein, putative, expressedDUF248 no original description	-1.60441
20.2.3	stress.abiotic.drought/salt	cisin_1g003973mg	Transcript	nearly identical (1113) AT5G19690 | Symbols: STT3A | STT3A (STAUROSPORIN AND TEMPERATURE SENSITIVE 3-LIKE A); oligosaccharyl transferase | chr5:6652649-6658214 FORWARDnearly identical (1057) loc_os05g44360 12005.m27627 protein oligosaccharyl transferase STT3 subunit, putative, expressedSTT3 COG1287 no original description	1.3049
20.2.99	stress.abiotic.unspecified	cisin_1g047104mg	Transcript	weakly similar to ( 115) AT1G01170 | Symbols: | ozone-responsive stress-related protein, putative | chr1:74105-74443 REVERSEweakly similar to ( 120) loc_os06g02420 12006.m04975 protein ATOZI1, putative, expressedDUF1138 no original description	-1.32914
21.1	redox.thioredoxin	cisin_1g031707mg	Transcript	very weakly similar to (90.5) AT5G08410 | Symbols: FTRA2 | FTRA2 (ferredoxin/thioredoxin reductase subunit A (variable subunit) 2); catalytic/ ferredoxin reductase/ ferredoxin:thioredoxin reductase/ lipoate synthase | chr5:2709974-2710528 REVERSEvery weakly similar to (81.6) loc_os04g44650 12004.m09424 protein ferredoxin-thioredoxin reductase, variable chain, putative, expressedFeThRed_A no origi…	-1.72989
21.1	redox.thioredoxin	cisin_1g029866mg	Transcript	weakly similar to ( 186) AT3G15360 | Symbols: ATHM4, TRX-M4, ATM4 | TRX-M4 (ARABIDOPSIS THIOREDOXIN M-TYPE 4); enzyme activator | chr3:5188448-5189457 FORWARDweakly similar to ( 174) TRXM_BRANA Thioredoxin M-type, chloroplast precursor (TRX-M) - Brassica napus (Rape)weakly similar to ( 173) loc_os02g42700 12002.m09305 protein thioredoxin M-type, chloroplast precursor, putative, expressedThioredox…	-1.54408
21.1	redox.thioredoxin	cisin_1g029550mg	Transcript	weakly similar to ( 188) AT1G50320 | Symbols: ATHX, ATX | ATHX; enzyme activator | chr1:18638606-18639464 REVERSEvery weakly similar to (88.6) TRXM_SPIOL Thioredoxin M-type, chloroplast precursor (TRX-M) [Contains: Thioredoxin M-type Mc; Thioredoxin M-type Md] - Spinacia oleracea (Spinach)weakly similar to ( 174) loc_os04g57930 12004.m10677 protein thioredoxin X, chloroplast precursor, putative, …	-1.40601
21.1.2	redox.thioredoxin.QSOX	cisin_1g009987mg	Transcript	highly similar to ( 641) AT2G01270 | Symbols: AtQSOX2 | AtQSOX2 (quiescin-sulfhydryl oxidase 2); thiol oxidase | chr2:139457-142141 FORWARDhighly similar to ( 585) loc_os05g47930 12005.m27953 protein OsQSOXL1 - Oryza sativa quiescin-sulfhydryl oxidase-like, expressedPDI_a_QSOX no original description	1.31857
21.2.1	redox.ascorbate and glutathione.ascorbate	cisin_1g025588mg	Transcript	moderately similar to ( 407) AT3G09640 | Symbols: APX2, APX1B | APX2 (ASCORBATE PEROXIDASE 2); L-ascorbate peroxidase | chr3:2956301-2958163 FORWARDmoderately similar to ( 391) APX1_PEA L-ascorbate peroxidase, cytosolic (EC 1.11.1.11) (AP) (PsAPx01) - Pisum sativum (Garden pea)moderately similar to ( 382) loc_os07g49400 12007.m29412 protein OsAPx2 - Cytosolic Ascorbate Peroxidase encoding gene, e…	-2.4211
21.5	redox.peroxiredoxin	cisin_1g028030mg	Transcript	moderately similar to ( 274) AT3G26060 | Symbols: ATPRX Q | ATPRX Q; antioxidant/ peroxiredoxin | chr3:9524807-9526123 FORWARDmoderately similar to ( 265) loc_os06g09610 12006.m05679 protein peroxiredoxin bcp, putative, expressedPRX_BCP Bcp PRX_family AhpC-TSA PRX_AhpE_like bcp Redoxin AhpC PRX_Typ2cys TlpA_like_family no original description	-1.33967
21.6	redox.dismutases and catalases	cisin_1g023621mg	Transcript	moderately similar to ( 229) AT2G28190 | Symbols: CSD2, CZSOD2 | CSD2 (COPPER/ZINC SUPEROXIDE DISMUTASE 2); superoxide dismutase | chr2:12014548-12016303 FORWARDmoderately similar to ( 230) SODCP_PETHY Superoxide dismutase [Cu-Zn], chloroplast precursor (EC 1.15.1.1) - Petunia hybrida (Petunia)moderately similar to ( 220) loc_os08g44770 12008.m080238 protein superoxide dismutase, chloroplast prec…	-2.04942
21.6	redox.dismutases and catalases	cisin_1g026199mg	Transcript	moderately similar to ( 229) AT5G51100 | Symbols: FSD2 | FSD2 (FE SUPEROXIDE DISMUTASE 2); superoxide dismutase | chr5:20773357-20775635 REVERSEmoderately similar to ( 223) SODF_SOYBN Superoxide dismutase [Fe], chloroplast precursor (EC 1.15.1.1) - Glycine max (Soybean)weakly similar to ( 147) loc_os06g02500 12006.m04983 protein superoxide dismutase, chloroplast, putative, expressedSodA PRK10543 …	-1.42335
21.6	redox.dismutases and catalases	cisin_1g020436mg	Transcript	moderately similar to ( 375) AT1G12520 | Symbols: ATCCS | ATCCS (COPPER CHAPERONE FOR SOD1); superoxide dismutase/ superoxide dismutase copper chaperone | chr1:4267277-4268206 REVERSEmoderately similar to ( 339) loc_os04g48410 12004.m101628 protein copper chaperone for superoxide dismutase, putative, expressed no original description	-1.38542
23.2	nucleotide metabolism.degradation	cisin_1g048388mg	Transcript	highly similar to ( 642) AT5G18280 | Symbols: ATAPY2, APY2 | ATAPY2 (ARABIDOPSIS THALIANA APYRASE 2); ATPase/ nucleotide diphosphatase | chr5:6050799-6054875 REVERSEmoderately similar to ( 482) NTPA_PEA Nucleoside-triphosphatase (EC 3.6.1.15) (Nucleoside triphosphate phosphohydrolase) (NTPase) (Apyrase) - Pisum sativum (Garden pea)highly similar to ( 557) loc_os03g21120 12003.m07519 protein nucle…	1.52802
26.1	misc.misc2	cisin_1g025027mg	Transcript	moderately similar to ( 229) AT3G23600 | Symbols: | dienelactone hydrolase family protein | chr3:8473833-8475655 FORWARDweakly similar to ( 131) E134_MAIZE Endo-1,3;1,4-beta-D-glucanase precursor (EC 3.2.1.-) - Zea mays (Maize)moderately similar to ( 219) loc_os05g33100 12005.m07542 protein endo-1,3;1,4-beta-D-glucanase precursor, putative, expressedCOG0412 DLH no original description	1.37551
26.1	misc.misc2	cisin_1g026476mg	Transcript	moderately similar to ( 353) AT3G23600 | Symbols: | dienelactone hydrolase family protein | chr3:8473833-8475655 FORWARDweakly similar to ( 153) E134_MAIZE Endo-1,3;1,4-beta-D-glucanase precursor (EC 3.2.1.-) - Zea mays (Maize)moderately similar to ( 312) loc_os05g33100 12005.m07542 protein endo-1,3;1,4-beta-D-glucanase precursor, putative, expressedCOG0412 DLH no original description	-2.8851
26.2	misc.UDP glucosyl and glucoronyl transferases	udp-g	Transcript	'(at5g54010 : 467.0) UDP-Glycosyltransferase superfamily protein; FUNCTIONS IN: transferase activity, transferring glycosyl groups; INVOLVED IN: metabolic process; LOCATED IN: endomembrane system; EXPRESSED IN: 6 plant structures; EXPRESSED DURING: L mature pollen stage, M germinated pollen stage, 4 anthesis, petal differentiation and expansion stage; CONTAINS InterPro DOMAIN/s: UDP-glucuronosyl/…	1.33099
26.2	misc.UDP glucosyl and glucoronyl transferases	cisin_1g011142mg	Transcript	highly similar to ( 601) AT2G36800 | Symbols: DOGT1, UGT73C5 | DOGT1 (DON-GLUCOSYLTRANSFERASE 1); UDP-glycosyltransferase/ cis-zeatin O-beta-D-glucosyltransferase/ glucosyltransferase/ quercetin 4'-O-glucosyltransferase/ quercetin 7-O-glucosyltransferase/ trans-zeatin O-beta-D-glucosyltransferase/ transferase, transf | chr2:15423493-15424980 REVERSEweakly similar to ( 192) ZOX_PHAVU Zeatin O-xylo…	1.31514
26.2	misc.UDP glucosyl and glucoronyl transferases	cisin_1g006506mg	Transcript	highly similar to ( 662) AT2G38650 | Symbols: GAUT7, LGT7 | GAUT7 (GALACTURONOSYLTRANSFERASE 7); polygalacturonate 4-alpha-galacturonosyltransferase/ transferase, transferring glycosyl groups | chr2:16161856-16165523 REVERSEhighly similar to ( 544) loc_os03g21250 12003.m07531 protein transferase, transferring glycosyl groups, putative, expressedGlyco_transf_8 no original description	1.39705
26.2	misc.UDP glucosyl and glucoronyl transferases	cisin_1g022329mg	Transcript	moderately similar to ( 340) AT1G22380 | Symbols: AtUGT85A3 | AtUGT85A3 (UDP-glucosyl transferase 85A3); glucuronosyltransferase/ transcription factor/ transferase, transferring glycosyl groups | chr1:7900522-7902332 REVERSEweakly similar to ( 158) UFO3_MAIZE Anthocyanidin 3-O-glucosyltransferase (EC 2.4.1.115) (Flavonol 3-O-glucosyltransferase) (UDP-glucose flavonoid 3-O-glucosyltransferase) (Br…	1.48662
26.2	misc.UDP glucosyl and glucoronyl transferases	cisin_1g012744mg	Transcript	moderately similar to ( 385) AT3G02100 | Symbols: | UDP-glucoronosyl/UDP-glucosyl transferase family protein | chr3:368840-370484 REVERSEweakly similar to ( 143) ZOX_PHAVU Zeatin O-xylosyltransferase (EC 2.4.2.40) (Zeatin O-beta-D-xylosyltransferase) - Phaseolus vulgaris (Kidney bean) (French bean)moderately similar to ( 406) loc_os03g55030 12003.m35419 protein glucosyl transferase, putative, exp…	1.63404
26.3.2	misc.gluco-, galacto- and mannosidases.beta-galactosidase	cisin_1g037832mg	Transcript	highly similar to ( 880) AT3G13750 | Symbols: BGAL1 | BGAL1 (Beta galactosidase 1); beta-galactosidase/ catalytic/ cation binding / heme binding / peroxidase/ sugar binding | chr3:4511192-4515756 FORWARDhighly similar to ( 881) BGAL_MALDO Beta-galactosidase precursor (EC 3.2.1.23) (Lactase) (Acid beta-galactosidase) (Exo-(1-->4)-beta-D-galactanase) - Malus domestica (Apple) (Malus sylvestris)high…	1.63636
26.3.2	misc.gluco-, galacto- and mannosidases.beta-galactosidase	cisin_1g003612mg	Transcript	nearly identical (1096) AT1G77410 | Symbols: BGAL16 | BGAL16 (beta-galactosidase 16); beta-galactosidase/ catalytic/ cation binding / sugar binding | chr1:29088771-29093148 REVERSEhighly similar to ( 748) BGAL_ASPOF Beta-galactosidase precursor (EC 3.2.1.23) (Lactase) - Asparagus officinalis (Garden asparagus)highly similar to ( 858) loc_os05g35360 12005.m07766 protein beta-galactosidase/ sugar b…	1.45681
26.3.2	misc.gluco-, galacto- and mannosidases.beta-galactosidase	cisin_1g003076mg	Transcript	nearly identical (1297) AT4G36360 | Symbols: BGAL3 | BGAL3 (beta-galactosidase 3); beta-galactosidase/ catalytic/ cation binding / sugar binding | chr4:17176840-17181143 REVERSEnearly identical (1120) BGAL_ASPOF Beta-galactosidase precursor (EC 3.2.1.23) (Lactase) - Asparagus officinalis (Garden asparagus)nearly identical (1299) loc_os03g06940 12003.m35030 protein beta-galactosidase precursor, pu…	1.44598
26.3.2	misc.gluco-, galacto- and mannosidases.beta-galactosidase	cisin_1g038226mg	Transcript	nearly identical (1345) AT2G32810 | Symbols: BGAL9 | BGAL9 (Beta galactosidase 9); beta-galactosidase/ catalytic/ cation binding / sugar binding | chr2:13919410-13925325 REVERSEhighly similar to ( 835) BGAL_ASPOF Beta-galactosidase precursor (EC 3.2.1.23) (Lactase) - Asparagus officinalis (Garden asparagus)nearly identical (1152) loc_os12g24170 12012.m06251 protein BGAL9, putative, expressedGlyco…	1.35049
26.3.4	misc.gluco-, galacto- and mannosidases.endoglucanase	cisin_1g009846mg	Transcript	highly similar to ( 688) AT1G75680 | Symbols: AtGH9B7 | AtGH9B7 (Arabidopsis thaliana glycosyl hydrolase 9B7); catalytic/ hydrolase, hydrolyzing O-glycosyl compounds | chr1:28417215-28419231 REVERSEhighly similar to ( 636) GUN24_ORYSA Endoglucanase 24 precursor (EC 3.2.1.4) (Endo-1,4-beta glucanase 24) - Oryza sativa (Rice)highly similar to ( 636) loc_os09g36350 12009.m22181 protein endoglucanase…	1.31865
26.4	misc.beta 1,3 glucan hydrolases	cisin_1g028392mg	Transcript	weakly similar to ( 133) AT1G18650 | Symbols: PDCB3 | PDCB3 (PLASMODESMATA CALLOSE-BINDING PROTEIN 3); callose binding / polysaccharide binding | chr1:6419036-6420413 REVERSEvery weakly similar to (90.9) E13B_WHEAT Glucan endo-1,3-beta-glucosidase precursor (EC 3.2.1.39) ((1->3)-beta-glucan endohydrolase) ((1->3)-beta-glucanase) (Beta-1,3-endoglucanase) - Triticum aestivum (Wheat)weakly similar t…	1.3987
26.4.1	misc.beta 1,3 glucan hydrolases.glucan endo-1,3-beta-glucosidase	cisin_1g011636mg	Transcript	highly similar to ( 731) AT5G58090 | Symbols: | glycosyl hydrolase family 17 protein | chr5:23505556-23507193 REVERSEmoderately similar to ( 211) E13B_WHEAT Glucan endo-1,3-beta-glucosidase precursor (EC 3.2.1.39) ((1->3)-beta-glucan endohydrolase) ((1->3)-beta-glucanase) (Beta-1,3-endoglucanase) - Triticum aestivum (Wheat)highly similar to ( 646) loc_os02g04670 12002.m05815 protein glucan endo-1…	1.38226
26.7	misc.oxidases - copper, flavone etc	cisin_1g014324mg	Transcript	highly similar to ( 518) AT5G11330 | Symbols: | monooxygenase family protein | chr5:3617342-3618861 REVERSEmoderately similar to ( 413) loc_os06g39660 12006.m08503 protein fscO, putative, expressedPRK07236 UbiH PRK06753 PRK07538 PRK08163 PRK06847 PRK06475 no original description	1.30292
26.7	misc.oxidases - copper, flavone etc	cisin_1g006085mg	Transcript	highly similar to ( 786) AT1G31710 | Symbols: | copper amine oxidase, putative | chr1:11349855-11355339 FORWARDhighly similar to ( 737) AMO_PEA Amine oxidase [copper-containing] precursor (EC 1.4.3.6) - Pisum sativum (Garden pea)highly similar to ( 668) loc_os06g23114 12006.m06963 protein amine oxidase precursor, putative, expressedtynA Cu_amine_oxid TynA Cu_amine_oxidN3 no original description	-1.97181
26.7	misc.oxidases - copper, flavone etc	cisin_1g005872mg	Transcript	highly similar to ( 791) AT1G31710 | Symbols: | copper amine oxidase, putative | chr1:11349855-11355339 FORWARDhighly similar to ( 758) AMO_PEA Amine oxidase [copper-containing] precursor (EC 1.4.3.6) - Pisum sativum (Garden pea)highly similar to ( 693) loc_os06g23114 12006.m06963 protein amine oxidase precursor, putative, expressedtynA Cu_amine_oxid TynA Cu_amine_oxidN3 no original description	1.31565
26.7	misc.oxidases - copper, flavone etc	cisin_1g007635mg	Transcript	highly similar to ( 883) AT4G25240 | Symbols: SKS1 | SKS1 (SKU5 SIMILAR 1); copper ion binding / oxidoreductase | chr4:12930539-12933563 FORWARDmoderately similar to ( 462) ASO_BRANA L-ascorbate oxidase homolog precursor (EC 1.10.3.3) (Ascorbase) - Brassica napus (Rape)highly similar to ( 759) loc_os06g01490 12006.m04887 protein monocopper oxidase precursor, putative, expressedCu-oxidase_3 Cu-oxi…	1.34602
26.7	misc.oxidases - copper, flavone etc	cisin_1g009149mg	Transcript	highly similar to ( 929) AT1G76160 | Symbols: sks5 | sks5 (SKU5 Similar 5); copper ion binding / oxidoreductase | chr1:28578211-28581020 REVERSEhighly similar to ( 577) ASO_BRANA L-ascorbate oxidase homolog precursor (EC 1.10.3.3) (Ascorbase) - Brassica napus (Rape)highly similar to ( 783) loc_os06g46500 12006.m09176 protein L-ascorbate oxidase homolog precursor, putative, expressedCu-oxidase Cu-…	1.56431
26.7	misc.oxidases - copper, flavone etc	cisin_1g007735mg	Transcript	highly similar to ( 931) AT4G12420 | Symbols: SKU5 | SKU5; copper ion binding / oxidoreductase | chr4:7349941-7352868 REVERSEmoderately similar to ( 492) ASO_BRANA L-ascorbate oxidase homolog precursor (EC 1.10.3.3) (Ascorbase) - Brassica napus (Rape)highly similar to ( 812) loc_os06g01490 12006.m04887 protein monocopper oxidase precursor, putative, expressedCu-oxidase_3 Cu-oxidase Cu-oxidase_2 S…	1.65405
26.8	misc.nitrilases, *nitrile lyases, berberine bridge enzymes, reticuline oxidases, troponine reductases	cisin_1g009485mg	Transcript	highly similar to ( 677) AT1G30760 | Symbols: | FAD-binding domain-containing protein | chr1:10918321-10920441 FORWARDmoderately similar to ( 435) loc_os06g35550 12006.m08092 protein retrotransposon protein, putative, Ty1-copia subclass, expressedFAD_binding_4 GlcD no original description	1.44939
26.8	misc.nitrilases, *nitrile lyases, berberine bridge enzymes, reticuline oxidases, troponine reductases	cisin_1g036220mg	Transcript	highly similar to ( 686) AT2G34790 | Symbols: MEE23, EDA28 | MEE23 (MATERNAL EFFECT EMBRYO ARREST 23); FAD binding / catalytic/ electron carrier/ oxidoreductase | chr2:14673998-14677237 REVERSEmoderately similar to ( 446) loc_os06g35550 12006.m08092 protein retrotransposon protein, putative, Ty1-copia subclass, expressedGlcD FAD_binding_4 no original description	1.39999
26.8	misc.nitrilases, *nitrile lyases, berberine bridge enzymes, reticuline oxidases, troponine reductases	cisin_1g008173mg	Transcript	highly similar to ( 711) AT5G13690 | Symbols: | alpha-N-acetylglucosaminidase family / NAGLU family | chr5:4415808-4420159 FORWARDmoderately similar to ( 443) loc_os04g55730 12004.m10464 protein alpha-N-acetylglucosaminidase precursor, putative, expressedNAGLU no original description	1.50273
26.8	misc.nitrilases, *nitrile lyases, berberine bridge enzymes, reticuline oxidases, troponine reductases	cisin_1g009399mg	Transcript	highly similar to ( 716) AT2G34790 | Symbols: MEE23, EDA28 | MEE23 (MATERNAL EFFECT EMBRYO ARREST 23); FAD binding / catalytic/ electron carrier/ oxidoreductase | chr2:14673998-14677237 REVERSEmoderately similar to ( 450) loc_os06g35550 12006.m08092 protein retrotransposon protein, putative, Ty1-copia subclass, expressedGlcD FAD_binding_4 no original description	1.55461
26.8	misc.nitrilases, *nitrile lyases, berberine bridge enzymes, reticuline oxidases, troponine reductases	cisin_1g007242mg	Transcript	moderately similar to ( 455) AT5G64440 | Symbols: AtFAAH | AtFAAH (Arabidopsis thaliana fatty acid amide hydrolase); N-(long-chain-acyl)ethanolamine deacylase/ amidase | chr5:25766229-25770260 FORWARDhighly similar to ( 742) loc_os11g06900 12011.m04887 protein N-acylethanolamine amidohydrolase, putative, expressedGatA gatA Amidase PRK09201 PRK07488 PRK06169 PRK06102 PRK08186 PRK07056 PRK05962 PRK…	1.35473
26.9	misc.glutathione S transferases	gstu1	Transcript	'(q03666|gstx4_tobac : 288.0) Probable glutathione S-transferase (EC 2.5.1.18) (Auxin-induced protein PCNT107) - Nicotiana tabacum (Common tobacco) & (at1g78380 : 277.0) Encodes a glutathione transferase that is a member of Tau GST gene family. Expression is induced by drought stress, oxidative stress, and high doses of auxin and cytokinin. naming convention according to Wagner et al. (2002) The …	-1.38213
26.9	misc.glutathione S transferases	gstu2	Transcript	'(q03666|gstx4_tobac : 306.0) Probable glutathione S-transferase (EC 2.5.1.18) (Auxin-induced protein PCNT107) - Nicotiana tabacum (Common tobacco) & (at1g78380 : 293.0) Encodes a glutathione transferase that is a member of Tau GST gene family. Expression is induced by drought stress, oxidative stress, and high doses of auxin and cytokinin. naming convention according to Wagner et al. (2002) The …	-2.15787
26.9	misc.glutathione S transferases	cisin_1g031084mg	Transcript	moderately similar to ( 230) AT2G30860 | Symbols: ATGSTF9, GLUTTR, ATGSTF7 | ATGSTF9 (GLUTATHIONE S-TRANSFERASE PHI 9); glutathione peroxidase/ glutathione transferase | chr2:13139132-13140079 FORWARDweakly similar to ( 133) GSTH1_ORYSA Probable glutathione S-transferase GSTF1 (EC 2.5.1.18) (GST-I) - Oryza sativa (Rice)weakly similar to ( 147) loc_os03g04260 12003.m05957 protein glutathione S-tra…	1.88433
26.9	misc.glutathione S transferases	cisin_1g046920mg	Transcript	moderately similar to ( 260) AT1G02930 | Symbols: ATGSTF6, GST1, ERD11, ATGSTF3, GSTF6 | ATGSTF6 (GLUTATHIONE S-TRANSFERASE); copper ion binding / glutathione binding / glutathione transferase | chr1:661363-662191 REVERSEmoderately similar to ( 258) GSTF1_TOBAC Glutathione S-transferase PARB (EC 2.5.1.18) (GST class-phi) - Nicotiana tabacum (Common tobacco)weakly similar to ( 186) loc_os01g70770 …	-1.53006
26.9	misc.glutathione S transferases	cisin_1g026482mg	Transcript	moderately similar to ( 291) AT5G02790 | Symbols: | In2-1 protein, putative | chr5:632877-634858 FORWARDmoderately similar to ( 245) IN21_MAIZE IN2-1 protein - Zea mays (Maize)moderately similar to ( 283) loc_os03g17470 12003.m07174 protein IN2-1 protein, putative, expressedGST_C_Lambda no original description	-1.44544
26.9	misc.glutathione S transferases	cisin_1g027524mg	Transcript	weakly similar to ( 182) AT2G29420 | Symbols: ATGSTU7, GST25 | ATGSTU7 (ARABIDOPSIS THALIANA GLUTATHIONE S-TRANSFERASE TAU 7); glutathione transferase | chr2:12618111-12618871 REVERSEmoderately similar to ( 207) GSTX6_SOYBN Probable glutathione S-transferase (EC 2.5.1.18) (Heat shock protein 26A) (G2-4) - Glycine max (Soybean)weakly similar to ( 194) loc_os01g72140 12001.m13250 protein glutathion…	-1.61936
26.10	misc.cytochrome P450	cisin_1g009347mg	Transcript	highly similar to ( 528) AT4G31940 | Symbols: CYP82C4 | CYP82C4; electron carrier/ heme binding / iron ion binding / monooxygenase/ oxygen binding | chr4:15452040-15453966 FORWARDhighly similar to ( 508) C82A1_PEA Cytochrome P450 82A1 (EC 1.14.-.-) (CYPLXXXII) (Fragment) - Pisum sativum (Garden pea)moderately similar to ( 331) loc_os09g26980 12009.m05850 protein flavonoid 3-monooxygenase, putativ…	1.50389
26.10	misc.cytochrome P450	cisin_1g037522mg	Transcript	highly similar to ( 828) AT2G45970 | Symbols: CYP86A8, LCR | CYP86A8; fatty acid (omega-1)-hydroxylase/ oxygen binding | chr2:18912548-18914161 REVERSEweakly similar to ( 108) C71DA_SOYBN Cytochrome P450 71D10 (EC 1.14.-.-) - Glycine max (Soybean)highly similar to ( 753) loc_os02g44654 12002.m100306 protein cytochrome P450 86A2, putative, expressedp450 CypX no original description	1.6224
26.10	misc.cytochrome P450	cisin_1g042286mg	Transcript	moderately similar to ( 353) AT5G07990 | Symbols: TT7, CYP75B1, D501 | TT7 (TRANSPARENT TESTA 7); flavonoid 3'-monooxygenase/ oxygen binding | chr5:2560437-2562859 FORWARDmoderately similar to ( 347) F3PH_PETHY Flavonoid 3'-monooxygenase (EC 1.14.13.21) (Flavonoid 3'-hydroxylase) (Cytochrome P450 75B2) - Petunia hybrida (Petunia)moderately similar to ( 277) loc_os10g17260 12010.m04813 protein fla…	1.3916
26.10	misc.cytochrome P450	cisin_1g010346mg	Transcript	moderately similar to ( 469) AT3G48310 | Symbols: CYP71A22 | CYP71A22; electron carrier/ heme binding / iron ion binding / monooxygenase/ oxygen binding | chr3:17888192-17889749 FORWARDmoderately similar to ( 444) C71A4_SOLME Cytochrome P450 71A4 (EC 1.14.-.-) (CYPLXXIA4) (P-450EG2) - Solanum melongena (Eggplant) (Aubergine)moderately similar to ( 353) loc_os09g26970 12009.m05849 protein retrotra…	1.39024
26.12	misc.peroxidases	cisin_1g020951mg	Transcript	moderately similar to ( 311) AT5G05340 | Symbols: | peroxidase, putative | chr5:1579142-1580819 REVERSEmoderately similar to ( 317) PER1_ARAHY Cationic peroxidase 1 precursor (EC 1.11.1.7) (PNPC1) - Arachis hypogaea (Peanut)moderately similar to ( 335) loc_os11g02130 12011.m04413 protein peroxidase 52 precursor, putative, expressedsecretory_peroxidase plant_peroxidase peroxidase ascorbate_peroxid…	1.35009
26.12	misc.peroxidases	cisin_1g018847mg	Transcript	moderately similar to ( 342) AT4G08780 | Symbols: | peroxidase, putative | chr4:5604153-5608202 FORWARDmoderately similar to ( 302) PERX_TOBAC Lignin-forming anionic peroxidase precursor (EC 1.11.1.7) (TOPA) - Nicotiana tabacum (Common tobacco)moderately similar to ( 340) loc_os03g13200 12003.m06766 protein peroxidase 53 precursor, putative, expressedsecretory_peroxidase plant_peroxidase peroxida…	1.57962
26.12	misc.peroxidases	cisin_1g020966mg	Transcript	moderately similar to ( 361) AT5G05340 | Symbols: | peroxidase, putative | chr5:1579142-1580819 REVERSEmoderately similar to ( 361) PERP7_BRARA Peroxidase P7 (EC 1.11.1.7) (TP7) - Brassica rapa (Turnip)moderately similar to ( 413) loc_os06g35520 12006.m08089 protein peroxidase 52 precursor, putative, expressedsecretory_peroxidase plant_peroxidase peroxidase no original description	1.61612
26.12	misc.peroxidases	cisin_1g019976mg	Transcript	moderately similar to ( 412) AT5G06720 | Symbols: | peroxidase, putative | chr5:2077567-2078857 REVERSEmoderately similar to ( 366) PERX_TOBAC Lignin-forming anionic peroxidase precursor (EC 1.11.1.7) (TOPA) - Nicotiana tabacum (Common tobacco)moderately similar to ( 351) loc_os03g13200 12003.m06766 protein peroxidase 53 precursor, putative, expressedsecretory_peroxidase plant_peroxidase peroxida…	1.34439
26.12	misc.peroxidases	cisin_1g020451mg	Transcript	moderately similar to ( 422) AT1G49570 | Symbols: | peroxidase, putative | chr1:18347077-18348712 FORWARDmoderately similar to ( 276) PER1_ARAHY Cationic peroxidase 1 precursor (EC 1.11.1.7) (PNPC1) - Arachis hypogaea (Peanut)moderately similar to ( 300) loc_os10g02070 12010.m03630 protein peroxidase N precursor, putative, expressedsecretory_peroxidase plant_peroxidase peroxidase ascorbate_peroxi…	-1.45972
26.12	misc.peroxidases	cisin_1g020615mg	Transcript	moderately similar to ( 431) AT5G58400 | Symbols: | peroxidase, putative | chr5:23605357-23606967 REVERSEmoderately similar to ( 405) PERP7_BRARA Peroxidase P7 (EC 1.11.1.7) (TP7) - Brassica rapa (Turnip)moderately similar to ( 414) loc_os12g02080 12012.m04210 protein peroxidase 52 precursor, putative, expressedsecretory_peroxidase plant_peroxidase peroxidase ascorbate_peroxidase no original desc…	1.41504
26.12	misc.peroxidases	cisin_1g045530mg	Transcript	moderately similar to ( 495) AT2G41480 | Symbols: | electron carrier/ heme binding / peroxidase | chr2:17296986-17298729 REVERSEmoderately similar to ( 411) PER2_ARAHY Cationic peroxidase 2 precursor (EC 1.11.1.7) (PNPC2) - Arachis hypogaea (Peanut)moderately similar to ( 429) loc_os01g07770 12001.m07404 protein peroxidase 25 precursor, putativesecretory_peroxidase plant_peroxidase peroxidase no …	1.47015
26.13	misc.acid and other phosphatases	cisin_1g015684mg	Transcript	highly similar to ( 545) AT5G63140 | Symbols: ATPAP29, PAP29 | ATPAP29 (ARABIDOPSIS THALIANA PURPLE ACID PHOSPHATASE 29); acid phosphatase/ protein serine/threonine phosphatase | chr5:25328237-25329616 FORWARDhighly similar to ( 532) loc_os09g36290 12009.m060047 protein phosphatase DCR2, putative, expressed no original description	1.49314
26.16	misc.myrosinases-lectin-jacalin	cisin_1g007869mg	Transcript	highly similar to ( 719) AT2G37710 | Symbols: RLK | RLK (receptor lectin kinase); kinase | chr2:15814934-15816961 REVERSEmoderately similar to ( 205) PSKR_DAUCA Phytosulfokine receptor precursor (EC 2.7.11.1) (Phytosulfokine LRR receptor kinase) - Daucus carota (Carrot)highly similar to ( 633) loc_os04g44900 12004.m09446 protein lectin-like receptor kinase 7, putative, expressedLectin_legB Pkinas…	1.30931
26.16	misc.myrosinases-lectin-jacalin	cisin_1g024176mg	Transcript	very weakly similar to (89.7) AT5G06740 | Symbols: | lectin protein kinase family protein | chr5:2084094-2086052 FORWARDvery weakly similar to (84.7) LEC1_MEDTR Lectin 1 precursor - Medicago truncatula (Barrel medic)very weakly similar to (87.4) loc_os08g40270 12008.m08007 protein lectin-like protein kinase, putativeLectin_legB no original description	2.65352
26.18	misc.invertase/pectin methylesterase inhibitor family protein	cisin_1g028434mg	Transcript	weakly similar to ( 163) AT5G62360 | Symbols: | invertase/pectin methylesterase inhibitor family protein | chr5:25040699-25041310 FORWARDweakly similar to ( 146) 21KD_DAUCA 21 kDa protein precursor (1.2 protein) - Daucus carota (Carrot)weakly similar to ( 113) loc_os06g49760 12006.m09500 protein ripening-related protein, putative, expressedPMEI no original description	-1.33205
26.19	misc.plastocyanin-like	cisin_1g018026mg	Transcript	very weakly similar to (89.0) AT5G26330 | Symbols: | plastocyanin-like domain-containing protein / mavicyanin, putative | chr5:9241614-9242635 REVERSEvery weakly similar to (91.7) BCP_PEA Blue copper protein precursor - Pisum sativum (Garden pea)very weakly similar to (99.0) loc_os09g29390 12009.m06090 protein blue copper protein precursor, putative, expressedCu_bind_like no original description	1.98266
26.19	misc.plastocyanin-like	cisin_1g030021mg	Transcript	weakly similar to ( 107) AT5G15350 | Symbols: | plastocyanin-like domain-containing protein | chr5:4985184-4986154 REVERSEweakly similar to ( 162) loc_os09g38540 12009.m06795 protein blue copper protein precursor, putative, expressedCu_bind_like no original description	1.6462
26.19	misc.plastocyanin-like	cisin_1g030240mg	Transcript	weakly similar to ( 169) AT4G31840 | Symbols: | plastocyanin-like domain-containing protein | chr4:15401798-15402426 FORWARDvery weakly similar to (97.8) NO16_MEDTR Early nodulin 16 precursor (N-16) - Medicago truncatula (Barrel medic)weakly similar to ( 108) loc_os08g17160 12008.m05836 protein early nodulin-like protein 1 precursor, putative, expressedCu_bind_like no original description	1.40624
26.21	misc.protease inhibitor/seed storage/lipid transfer protein (LTP) family protein	cisin_1g031445mg	Transcript	weakly similar to ( 102) AT4G14815 | Symbols: | protease inhibitor/seed storage/lipid transfer protein (LTP) family protein | chr4:8505122-8505760 FORWARD no original description	1.51231
26.21	misc.protease inhibitor/seed storage/lipid transfer protein (LTP) family protein	cisin_1g033430mg	Transcript	weakly similar to ( 117) AT3G53980 | Symbols: | protease inhibitor/seed storage/lipid transfer protein (LTP) family protein | chr3:19987760-19988203 REVERSEweakly similar to ( 101) loc_os01g62980 12001.m43276 protein lipid binding protein, putative, expressed no original description	-1.60139
26.21	misc.protease inhibitor/seed storage/lipid transfer protein (LTP) family protein	cisin_1g033228mg	Transcript	weakly similar to ( 134) AT5G05960 | Symbols: | protease inhibitor/seed storage/lipid transfer protein (LTP) family protein | chr5:1790256-1790694 FORWARDweakly similar to ( 115) loc_os01g62980 12001.m43276 protein lipid binding protein, putative, expressed no original description	-1.30327
26.22	misc.short chain dehydrogenase/reductase (SDR)	cisin_1g046809mg	Transcript	moderately similar to ( 220) AT1G52340 | Symbols: ABA2, SIS4, GIN1, SDR1, ISI4, SRE1, ATABA2, ATSDR1 | ABA2 (ABA DEFICIENT 2); alcohol dehydrogenase/ oxidoreductase/ xanthoxin dehydrogenase | chr1:19489997-19491527 REVERSEweakly similar to ( 191) TS2_MAIZE Sex determination protein tasselseed-2 - Zea mays (Maize)moderately similar to ( 271) loc_os04g10000 12004.m06252 protein sex determination pr…	1.322
27.1	RNA.processing	cisin_1g004560mg	Transcript	highly similar to ( 608) AT1G14650 | Symbols: | SWAP (Suppressor-of-White-APricot)/surp domain-containing protein / ubiquitin family protein | chr1:5028077-5030520 FORWARDhighly similar to ( 559) loc_os02g14780 12002.m100157 protein splicing factor 3 subunit 1, putative, expressedSWAP Surp no original description	-1.30603
27.1	RNA.processing	cisin_1g034299mg	Transcript	weakly similar to ( 152) AT1G65700 | Symbols: | small nuclear ribonucleoprotein, putative / snRNP, putative / Sm protein, putative | chr1:24434463-24435870 REVERSEweakly similar to ( 164) loc_os05g51650 12005.m27993 protein LSM Sm-like protein family member, putative, expressedLSm8 no original description	1.44917
27.1	RNA.processing	cisin_1g041342mg	Transcript	weakly similar to ( 159) AT5G48870 | Symbols: SAD1 | SAD1 (SUPERSENSITIVE TO ABA AND DROUGHT 1); RNA binding | chr5:19813407-19814362 FORWARDweakly similar to ( 155) loc_os05g32310 12005.m83946 protein SAD1, putative, expressedLSm5 no original description	1.54141
27.1.1	RNA.processing.splicing	cisin_1g002335mg	Transcript	moderately similar to ( 436) AT1G60200 | Symbols: | splicing factor PWI domain-containing protein / RNA recognition motif (RRM)-containing protein | chr1:22200882-22205241 REVERSEmoderately similar to ( 306) loc_os08g32100 12008.m07204 protein RNA binding motif protein 25, putative, expressedPWI PWI no original description	-1.41436
27.3.59	RNA.regulation of transcription.Methyl binding domain proteins	cisin_1g022816mg	Transcript	very weakly similar to (92.8) AT3G15790 | Symbols: MBD11, ATMBD11 | MBD11; DNA binding / methyl-CpG binding | chr3:5343209-5344386 FORWARD no original description	-1.40222
27.3.62	RNA.regulation of transcription.Nucleosome/chromatin assembly factor group	cisin_1g031973mg	Transcript	very weakly similar to ( 100) AT2G17560 | Symbols: HMGB4, NFD4, NFD04 | HMGB4 (HIGH MOBILITY GROUP B 4); DNA binding / chromatin binding / structural constituent of chromatin / transcription factor | chr2:7642486-7643468 REVERSEvery weakly similar to (80.1) HMGL_IPONI HMG1/2-like protein - Ipomoea nil (Japanese morning glory) (Pharbitis nil)very weakly similar to (85.5) loc_os09g37910 12009.m2218…	-1.34285
27.3.62	RNA.regulation of transcription.Nucleosome/chromatin assembly factor group	cisin_1g031906mg	Transcript	weakly similar to ( 114) AT1G20696 | Symbols: HMGB3, NFD3, NFD03 | HMGB3 (HIGH MOBILITY GROUP B 3); DNA binding / chromatin binding / structural constituent of chromatin / transcription factor | chr1:7179825-7181170 FORWARDvery weakly similar to (96.3) HMGL_SOYBN HMG1/2-like protein (SB11 protein) - Glycine max (Soybean)very weakly similar to (90.1) loc_os09g37910 12009.m22188 protein HMG1/2-like…	-1.4222
27.3.99	RNA.regulation of transcription.unclassified	cisin_1g011566mg	Transcript	highly similar to ( 504) AT3G52500 | Symbols: | aspartyl protease family protein | chr3:19465644-19467053 REVERSEmoderately similar to ( 273) loc_os04g58840 12004.m10764 protein aspartic proteinase nepenthesin-2 precursor, putative, expressed no original description	1.30706
27.3.99	RNA.regulation of transcription.unclassified	cisin_1g039412mg	Transcript	highly similar to ( 513) AT5G07030 | Symbols: | aspartic-type endopeptidase | chr5:2183600-2185717 REVERSEmoderately similar to ( 442) loc_os07g46480 12007.m08865 protein aspartic proteinase nepenthesin-1 precursor, putative, expressed no original description	1.41018
27.3.99	RNA.regulation of transcription.unclassified	cisin_1g011482mg	Transcript	highly similar to ( 517) AT1G79720 | Symbols: | aspartyl protease family protein | chr1:29997259-29998951 REVERSEmoderately similar to ( 417) loc_os09g25570 12009.m05709 protein aspartic proteinase nepenthesin-2 precursor, putative, expressedAsp no original description	1.65739
27.3.99	RNA.regulation of transcription.unclassified	cisin_1g011746mg	Transcript	moderately similar to ( 322) AT5G10770 | Symbols: | chloroplast nucleoid DNA-binding protein, putative | chr5:3403331-3405331 REVERSEmoderately similar to ( 256) loc_os02g48860 12002.m09920 protein aspartic proteinase nepenthesin-2 precursor, putative, expressedAsp no original description	1.40495
27.3.99	RNA.regulation of transcription.unclassified	cisin_1g014537mg	Transcript	moderately similar to ( 379) AT5G33340 | Symbols: CDR1 | CDR1 (CONSTITUTIVE DISEASE RESISTANCE 1); aspartic-type endopeptidase | chr5:12594474-12595787 FORWARDmoderately similar to ( 211) loc_os01g08330 12001.m07458 protein aspartic proteinase nepenthesin-1 precursor, putativeAsp no original description	1.80204
27.3.99	RNA.regulation of transcription.unclassified	cisin_1g011600mg	Transcript	moderately similar to ( 447) AT5G10770 | Symbols: | chloroplast nucleoid DNA-binding protein, putative | chr5:3403331-3405331 REVERSEmoderately similar to ( 339) loc_os09g30414 12009.m06195 protein aspartic proteinase nepenthesin-2 precursor, putative, expressedAsp no original description	1.62787
27.4	RNA.RNA binding	cisin_1g025070mg	Transcript	moderately similar to ( 251) AT3G52150 | Symbols: | RNA recognition motif (RRM)-containing protein | chr3:19342074-19343090 FORWARDmoderately similar to ( 255) RRP2_SPIOL Plastid-specific 30S ribosomal protein 2, chloroplast precursor (PSRP-2) - Spinacia oleracea (Spinach)moderately similar to ( 212) loc_os09g10760 12009.m04340 protein plastid-specific 30S ribosomal protein 2, chloroplast precurs…	-1.3994
27.4	RNA.RNA binding	cisin_1g017915mg	Transcript	weakly similar to ( 111) AT4G16830 | Symbols: | nuclear RNA-binding protein (RGGA) | chr4:9470652-9472308 FORWARDvery weakly similar to (99.8) loc_os01g41880 12001.m10455 protein nuclear antigen, putative, expressed no original description	-1.75969
28.1	DNA.synthesis/chromatin structure	cisin_1g012811mg	Transcript	highly similar to ( 507) AT1G11800 | Symbols: | endonuclease/exonuclease/phosphatase family protein | chr1:3985520-3987263 REVERSEmoderately similar to ( 416) loc_os12g22620 12012.m06105 protein endonuclease/Exonuclease/phosphatase family protein, expressed no original description	1.358
28.1	DNA.synthesis/chromatin structure	cisin_1g017359mg	Transcript	moderately similar to ( 410) AT5G56950 | Symbols: NFA03, NFA3, NAP1;3 | NAP1;3 (NUCLEOSOME ASSEMBLY PROTEIN 1;3); DNA binding | chr5:23032618-23035299 FORWARDmoderately similar to ( 371) loc_os05g46230 12005.m083791 protein expressed proteinNAP no original description	-1.41644
28.1	DNA.synthesis/chromatin structure	cisin_1g023045mg	Transcript	moderately similar to ( 419) AT1G68290 | Symbols: ENDO 2 | ENDO 2 (endonuclease 2); T/G mismatch-specific endonuclease/ endonuclease/ nucleic acid binding / single-stranded DNA specific endodeoxyribonuclease | chr1:25596718-25598264 FORWARDmoderately similar to ( 383) loc_os01g03740 12001.m07010 protein nuclease PA3, putative, expressedS1-P1_nuclease no original description	1.6603
28.1.3	DNA.synthesis/chromatin structure.histone	cisin_1g028369mg	Transcript	very weakly similar to (86.7) AT1G14900 | Symbols: HMGA | HMGA (HIGH MOBILITY GROUP A); DNA binding | chr1:5138665-5139353 REVERSEvery weakly similar to (85.1) loc_os08g33190 12008.m07310 protein linker histone H1 and H5 family protein, expressed no original description	-1.34466
28.1.3	DNA.synthesis/chromatin structure.histone	cisin_1g032772mg	Transcript	weakly similar to ( 155) AT1G51060 | Symbols: HTA10 | HTA10; DNA binding | chr1:18926948-18927443 FORWARDweakly similar to ( 148) H2A7_WHEAT Protein H2A.7 (wcH2A-4) (wcH2A-10) - Triticum aestivum (Wheat)weakly similar to ( 142) loc_os08g33100 12008.m07302 protein histone H2A.4, putative, expressedH2A H2A HTA1 Histone no original description	-1.7111
28.1.3	DNA.synthesis/chromatin structure.histone	cisin_1g032181mg	Transcript	weakly similar to ( 162) AT5G59910 | Symbols: HTB4 | HTB4; DNA binding | chr5:24127206-24127658 FORWARDweakly similar to ( 166) H2B_GOSHI Histone H2B - Gossypium hirsutum (Upland cotton)weakly similar to ( 173) loc_os01g05970 12001.m07228 protein core histone H2A/H2B/H3/H4 family protein, expressedH2B no original description	-1.44179
28.2	DNA.repair	cisin_1g014118mg	Transcript	moderately similar to ( 347) AT3G02540 | Symbols: RAD23-3 | RAD23-3 (PUTATIVE DNA REPAIR PROTEIN RAD23-3) | chr3:533906-536151 REVERSEmoderately similar to ( 348) RAD23_ORYSA Probable DNA repair protein RAD23 (OsRAD23) - Oryza sativa (Rice)moderately similar to ( 348) loc_os09g24200 12009.m05576 protein DNA repair protein RAD23, putative, expressedRAD23_N no original description	-1.36216
29.2.1.1.1.1.530	protein.synthesis.ribosomal protein.prokaryotic.chloroplast.30S subunit.S30A	cisin_1g020905mg	Transcript	moderately similar to ( 349) AT5G24490 | Symbols: | 30S ribosomal protein, putative | chr5:8365690-8367178 FORWARDmoderately similar to ( 319) RR30_SPIOL Plastid-specific 30S ribosomal protein 1, chloroplast precursor (PSRP-1) (CS-S5) (CS5) (S22) (Ribosomal protein 1) - Spinacia oleracea (Spinach)moderately similar to ( 266) loc_os03g63950 12003.m35647 protein plastid-specific 30S ribosomal prote…	-1.47661
29.2.1.2.1.25	protein.synthesis.ribosomal protein.eukaryotic.40S subunit.S25	cisin_1g033932mg	Transcript	weakly similar to ( 120) AT2G21580 | Symbols: | 40S ribosomal protein S25 (RPS25B) | chr2:9236629-9237510 FORWARDweakly similar to ( 112) loc_os09g39540 12009.m060074 protein 40S ribosomal protein S25, putative, expressedRibosomal_S25 no original description	-1.35999
29.2.1.2.2.12	protein.synthesis.ribosomal protein.eukaryotic.60S subunit.L12	cisin_1g031095mg	Transcript	moderately similar to ( 271) AT5G60670 | Symbols: | 60S ribosomal protein L12 (RPL12C) | chr5:24381066-24381566 REVERSEmoderately similar to ( 218) RL12_CHLRE 60S ribosomal protein L12 (Fragment) - Chlamydomonas reinhardtiimoderately similar to ( 269) loc_os02g47140 12002.m100326 protein 60S ribosomal protein L12, putative, expressedRL11 Ribosomal_L11 RplK rpl11p no original description	1.31574
29.2.3	protein.synthesis.initiation	cisin_1g031432mg	Transcript	moderately similar to ( 266) AT1G13950 | Symbols: EIF-5A, ELF5A-1, ATELF5A-1, EIF5A | ELF5A-1 (EUKARYOTIC ELONGATION FACTOR 5A-1); translation initiation factor | chr1:4773631-4774668 FORWARDmoderately similar to ( 285) IF5A3_SOLTU Eukaryotic translation initiation factor 5A-3 (eIF-5A-3) (eIF-4D) - Solanum tuberosum (Potato)moderately similar to ( 278) loc_os12g32240 12012.m07030 protein eukaryot…	-1.38793
29.2.3	protein.synthesis.initiation	cisin_1g032460mg	Transcript	weakly similar to ( 114) AT4G11175 | Symbols: | translation initiation factor IF-1, chloroplast, putative | chr4:6818162-6818806 FORWARDweakly similar to ( 128) IF1C_SOYBN Translation initiation factor IF-1, chloroplast precursor - Glycine max (Soybean)very weakly similar to (99.4) loc_osp1g00690 11562.m00060 protein translation initiation factor 1infA infA InfA no original description	-1.60745
29.2.3	protein.synthesis.initiation	cisin_1g047577mg	Transcript	weakly similar to ( 134) AT1G66070 | Symbols: | translation initiation factor-related | chr1:24596194-24597520 REVERSEweakly similar to ( 125) loc_os02g02990 12002.m05649 protein eukaryotic translation initiation factor 3, subunit 1 alpha, 35kDa, putative, expressedeIF3_subunit no original description	-1.32129
29.2.4	protein.synthesis.elongation	cisin_1g005707mg	Transcript	moderately similar to ( 309) AT4G29060 | Symbols: emb2726 | emb2726 (embryo defective 2726); RNA binding / translation elongation factor | chr4:14317744-14321315 FORWARDmoderately similar to ( 244) loc_os12g35630 12012.m073905 protein elongation factor TS family protein, expressedRpsA rpsA rpsA Tex PRK11824 no original description	-1.34176
29.2.5	protein.synthesis.release	cisin_1g026340mg	Transcript	moderately similar to ( 249) AT1G62850 | Symbols: | translation release factor | chr1:23272608-23274211 REVERSEmoderately similar to ( 222) loc_os03g14510 12003.m101272 protein immature colon carcinoma transcript 1 protein precursor, putative, expressedPRK09256 PrfB no original description	-1.32623
29.3.3	protein.targeting.chloroplast	cisin_1g023111mg	Transcript	weakly similar to ( 196) AT5G52440 | Symbols: HCF106 | HCF106; proton motive force dependent protein transmembrane transporter | chr5:21286896-21288613 FORWARDweakly similar to ( 143) loc_os11g37130 12011.m07561 protein HCF106C precursor protein, putative, expressed no original description	-1.32011
29.3.4.3	protein.targeting.secretory pathway.vacuole	cisin_1g006786mg	Transcript	nearly identical (1068) AT2G14740 | Symbols: ATVSR3 | ATVSR3 (ARABIDOPSIS THALIANA VACULOLAR SORTING RECEPTOR 3); calcium ion binding | chr2:6308895-6312303 FORWARDnearly identical (1034) VSR1_PEA Vacuolar sorting receptor 1 precursor (BP-80) (80 kDa proaleurein-binding protein) - Pisum sativum (Garden pea)highly similar to ( 999) loc_os10g20630 12010.m05084 protein vacuolar sorting receptor 3 pr…	1.37714
29.3.99	protein.targeting.unknown	cisin_1g026790mg	Transcript	moderately similar to ( 234) AT4G25370 | Symbols: | Clp amino terminal domain-containing protein | chr4:12972747-12974580 FORWARDmoderately similar to ( 226) loc_os03g14280 12003.m06870 protein ATP-dependent Clp protease ATP-binding subunit clpA, putative, expressed no original description	-1.31377
29.4	protein.postranslational modification	cisin_1g009829mg	Transcript	highly similar to ( 758) AT3G26020 | Symbols: | serine/threonine protein phosphatase 2A (PP2A) regulatory subunit B', putative | chr3:9514363-9516585 FORWARDhighly similar to ( 728) loc_os04g40860 12004.m09066 protein transposon protein, putative, unclassified, expressedB56 no original description	2.48485
29.4	protein.postranslational modification	cisin_1g009091mg	Transcript	highly similar to ( 816) AT4G04720 | Symbols: CPK21 | CPK21; ATP binding / calcium ion binding / calmodulin-dependent protein kinase/ kinase/ protein kinase/ protein serine/threonine kinase | chr4:2394817-2397631 REVERSEhighly similar to ( 789) CDPK_DAUCA Calcium-dependent protein kinase (EC 2.7.11.1) (CDPK) - Daucus carota (Carrot)highly similar to ( 780) loc_os07g33110 12007.m079696 protein cal…	1.36031
29.4	protein.postranslational modification	cisin_1g028785mg	Transcript	moderately similar to ( 211) AT5G50200 | Symbols: WR3, ATNRT3.1, NRT3.1 | WR3 (WOUND-RESPONSIVE 3); nitrate transmembrane transporter | chr5:20436612-20437535 FORWARDweakly similar to ( 168) loc_os02g38230 12002.m08911 protein component of high affinity nitrate transporter, putative, expressed no original description	1.47566
29.4	protein.postranslational modification	cisin_1g022070mg	Transcript	moderately similar to ( 375) AT3G48330 | Symbols: PIMT1 | PIMT1 (PROTEIN-L-ISOASPARTATE METHYLTRANSFERASE 1); protein-L-isoaspartate (D-aspartate) O-methyltransferase | chr3:17892969-17893975 REVERSEmoderately similar to ( 345) PIMT_WHEAT Protein-L-isoaspartate O-methyltransferase (EC 2.1.1.77) (Protein-beta-aspartate methyltransferase) (PIMT) (Protein L-isoaspartyl methyltransferase) (L-isoaspar…	-1.35306
29.4	protein.postranslational modification	cisin_1g001057mg	Transcript	nearly identical (1373) AT5G62310 | Symbols: IRE | IRE (INCOMPLETE ROOT HAIR ELONGATION); kinase/ protein serine/threonine kinase | chr5:25023405-25028414 FORWARDweakly similar to ( 185) KPK1_PHAVU Protein kinase PVPK-1 (EC 2.7.11.1) - Phaseolus vulgaris (Kidney bean) (French bean)highly similar to ( 979) loc_os03g50390 12003.m34913 protein protein kinase, putative, expressedS_TKc S_TKc Pkinase S…	1.30535
29.4.1.57	protein.postranslational modification.kinase.receptor like cytoplasmatic kinase VII	cisin_1g048439mg	Transcript	highly similar to ( 544) AT3G51550 | Symbols: FER | FER (FERONIA); kinase/ protein kinase | chr3:19117877-19120564 REVERSEmoderately similar to ( 210) NORK_MEDTR Nodulation receptor kinase precursor (EC 2.7.11.1) (Does not make infections protein 2) (Symbiosis receptor-like kinase) (MtSYMRK) - Medicago truncatula (Barrel medic)highly similar to ( 514) loc_os01g56330 12001.m11789 protein protein k…	1.45601
29.4.1.57	protein.postranslational modification.kinase.receptor like cytoplasmatic kinase VII	cisin_1g015816mg	Transcript	highly similar to ( 555) AT5G02800 | Symbols: | protein kinase family protein | chr5:635545-637374 REVERSEmoderately similar to ( 242) NORK_MEDTR Nodulation receptor kinase precursor (EC 2.7.11.1) (Does not make infections protein 2) (Symbiosis receptor-like kinase) (MtSYMRK) - Medicago truncatula (Barrel medic)highly similar to ( 536) loc_os07g49470 12007.m09155 protein protein kinase APK1B, chl…	1.46174
29.5	protein.degradation	cisin_1g009527mg	Transcript	highly similar to ( 598) AT1G05820 | Symbols: | aspartic-type endopeptidase/ peptidase | chr1:1749776-1753567 FORWARDhighly similar to ( 585) loc_os11g24540 12011.m28795 protein signal peptide peptidase-like 2B, putative, expressedPeptidase_A22B PA_GO-like PSN no original description	1.34177
29.5	protein.degradation	cisin_1g045994mg	Transcript	highly similar to ( 970) AT5G65620 | Symbols: | peptidase M3 family protein / thimet oligopeptidase family protein | chr5:26221951-26225784 FORWARDhighly similar to ( 910) loc_os02g58340 12002.m10855 protein oligopeptidase A, putative, expressedDcp PRK10911 Peptidase_M3 PRK10280 no original description	-1.39738
29.5	protein.degradation	cisin_1g002775mg	Transcript	nearly identical (1370) AT4G33090 | Symbols: APM1, ATAPM1 | APM1 (AMINOPEPTIDASE M1); aminopeptidase | chr4:15965915-15970418 REVERSEnearly identical (1163) loc_os02g12650 12002.m33362 protein puromycin-sensitive aminopeptidase, putative, expressedPepN Peptidase_M1 no original description	-1.54181
29.5.1	protein.degradation.subtilases	cisin_1g045236mg	Transcript	highly similar to ( 796) AT3G14067 | Symbols: | subtilase family protein | chr3:4658421-4660754 REVERSEhighly similar to ( 714) loc_os02g53860 12002.m10415 protein subtilisin-like protease precursor, putative, expressedPA_subtilisin_like PA no original description	1.4575
29.5.1	protein.degradation.subtilases	cisin_1g038881mg	Transcript	highly similar to ( 942) AT2G04160 | Symbols: AIR3 | AIR3; serine-type endopeptidase | chr2:1401450-1407694 REVERSEhighly similar to ( 785) loc_os02g10520 12002.m06350 protein subtilisin-like protease precursor, putative, expressedPA_subtilisin_like no original description	1.50478
29.5.1	protein.degradation.subtilases	cisin_1g004261mg	Transcript	highly similar to ( 992) AT2G05920 | Symbols: | subtilase family protein | chr2:2269831-2272207 REVERSEhighly similar to ( 750) loc_os09g26920 12009.m05844 protein subtilisin-like protease precursor, putative, expressedPA_subtilisin_like PA no original description	1.3854
29.5.1	protein.degradation.subtilases	cisin_1g040558mg	Transcript	moderately similar to ( 243) AT1G20160 | Symbols: ATSBT5.2 | ATSBT5.2; identical protein binding / serine-type endopeptidase | chr1:6990852-6993737 REVERSEmoderately similar to ( 231) loc_os09g30458 12009.m06202 protein subtilisin-like protein, putative, expressed no original description	1.31952
29.5.1	protein.degradation.subtilases	cisin_1g004301mg	Transcript	nearly identical (1048) AT5G67360 | Symbols: ARA12 | ARA12; serine-type endopeptidase | chr5:26872192-26874465 REVERSEhighly similar to ( 900) loc_os03g55350 12003.m10450 protein subtilisin-like protease precursor, putative, expressedPA_subtilisin_like PA no original description	1.71419
29.5.1	protein.degradation.subtilases	cisin_1g003469mg	Transcript	nearly identical (1325) AT4G30020 | Symbols: | subtilase family protein | chr4:14678251-14681762 FORWARDnearly identical (1160) loc_os06g48650 12006.m091776 protein SLP3, putative, expressed no original description	1.34548
29.5.3	protein.degradation.cysteine protease	alp	Transcript	'(at5g60360 : 580.0) Encodes a senescence-associated thiol protease.; aleurain-like protease (ALP); CONTAINS InterPro DOMAIN/s: Peptidase C1A, papain (InterPro:IPR013128), Proteinase inhibitor I29, cathepsin propeptide (InterPro:IPR013201), Peptidase C1A, papain C-terminal (InterPro:IPR000668), Peptidase, cysteine peptidase active site (InterPro:IPR000169); BEST Arabidopsis thaliana protein match…	1.55094
29.5.3	protein.degradation.cysteine protease	cisin_1g012022mg	Transcript	highly similar to ( 601) AT1G47128 | Symbols: RD21, RD21A | RD21 (responsive to dehydration 21); cysteine-type endopeptidase/ cysteine-type peptidase | chr1:17283139-17285609 REVERSEhighly similar to ( 576) ORYA_ORYSA Oryzain alpha chain precursor (EC 3.4.22.-) - Oryza sativa (Rice)highly similar to ( 533) loc_os04g57440 12004.m101443 protein cysteine protease 1 precursor, putative, expressedPept…	1.51388
29.5.4	protein.degradation.aspartate protease	cisin_1g010230mg	Transcript	highly similar to ( 793) AT1G11910 | Symbols: | aspartyl protease family protein | chr1:4017119-4019874 REVERSEhighly similar to ( 754) ASPR1_ORYSA Aspartic proteinase oryzasin-1 precursor (EC 3.4.23.-) - Oryza sativa (Rice)highly similar to ( 754) loc_os05g49200 12005.m27639 protein aspartic proteinase oryzasin-1 precursor, putative, expressedAsp no original description	1.49495
29.5.5	protein.degradation.serine protease	cisin_1g012236mg	Transcript	highly similar to ( 521) AT5G09640 | Symbols: SNG2, SCPL19 | SCPL19; serine-type carboxypeptidase/ sinapoyltransferase | chr5:2988373-2990966 FORWARDmoderately similar to ( 367) CBP1_HORVU Serine carboxypeptidase 1 precursor (EC 3.4.16.5) (Serine carboxypeptidase I) (Carboxypeptidase C) (CP-MI) [Contains: Serine carboxypeptidase 1 chain A (Serine carboxypeptidase I chain A); Serine carboxypeptida…	1.60534
29.5.5	protein.degradation.serine protease	cisin_1g012276mg	Transcript	highly similar to ( 528) AT5G09640 | Symbols: SNG2, SCPL19 | SCPL19; serine-type carboxypeptidase/ sinapoyltransferase | chr5:2988373-2990966 FORWARDmoderately similar to ( 370) CBP1_HORVU Serine carboxypeptidase 1 precursor (EC 3.4.16.5) (Serine carboxypeptidase I) (Carboxypeptidase C) (CP-MI) [Contains: Serine carboxypeptidase 1 chain A (Serine carboxypeptidase I chain A); Serine carboxypeptida…	1.33583
29.5.5	protein.degradation.serine protease	cisin_1g012819mg	Transcript	highly similar to ( 740) AT3G07990 | Symbols: SCPL27 | SCPL27 (serine carboxypeptidase-like 27); serine-type carboxypeptidase | chr3:2552544-2554644 FORWARDhighly similar to ( 570) CBP2_WHEAT Serine carboxypeptidase 2 (EC 3.4.16.6) (Serine carboxypeptidase II) (Carboxypeptidase D) (CPDW-II) (CP-WII) [Contains: Serine carboxypeptidase 2 chain A (Serine carboxypeptidase II chain A); Serine carboxyp…	1.59058
29.5.7	protein.degradation.metalloprotease	cisin_1g012885mg	Transcript	highly similar to ( 717) AT1G17870 | Symbols: ATEGY3, EGY3 | EGY3 (ETHYLENE-DEPENDENT GRAVITROPISM-DEFICIENT AND YELLOW-GREEN-LIKE 3) | chr1:6150036-6152185 REVERSEhighly similar to ( 669) loc_os03g51920 12003.m10171 protein peptidase, M50 family, putative, expressed no original description	-1.68973
29.5.9	protein.degradation.AAA type	cisin_1g011254mg	Transcript	moderately similar to ( 473) AT3G50930 | Symbols: BCS1 | BCS1 (CYTOCHROME BC1 SYNTHESIS); ATP binding / ATPase/ nucleoside-triphosphatase/ nucleotide binding | chr3:18929817-18931547 FORWARDmoderately similar to ( 381) loc_os01g42030 12001.m10470 protein mitochondrial chaperone BCS1, putative, expressed no original description	1.31138
29.6	protein.folding	cisin_1g007985mg	Transcript	highly similar to ( 765) AT2G28000 | Symbols: CPN60A, CH-CPN60A, SLP | CPN60A (CHAPERONIN-60ALPHA); ATP binding / protein binding | chr2:11926603-11929184 FORWARDhighly similar to ( 775) RUBA_PEA RuBisCO large subunit-binding protein subunit alpha, chloroplast precursor (60 kDa chaperonin subunit alpha) (CPN-60 alpha) - Pisum sativum (Garden pea)highly similar to ( 749) loc_os12g17910 12012.m0574…	-1.36668
29.6	protein.folding	cisin_1g007313mg	Transcript	highly similar to ( 907) AT1G55490 | Symbols: CPN60B, LEN1 | CPN60B (CHAPERONIN 60 BETA); ATP binding / protein binding | chr1:20715717-20718673 REVERSEhighly similar to ( 875) RUBB_BRANA RuBisCO large subunit-binding protein subunit beta, chloroplast precursor (60 kDa chaperonin subunit beta) (CPN-60 beta) - Brassica napus (Rape)highly similar to ( 858) loc_os06g02380 12006.m31823 protein ruBisC…	-1.35914
29.6	protein.folding	cisin_1g018157mg	Transcript	moderately similar to ( 263) AT4G26780 | Symbols: AR192 | AR192; adenyl-nucleotide exchange factor/ chaperone binding / protein binding / protein homodimerization | chr4:13485066-13486560 REVERSEmoderately similar to ( 218) loc_os09g11250 12009.m04388 protein grpE protein homolog, mitochondrial precursor, putative, expressedGrpE GrpE GrpE PRK10325 no original description	-1.38136
30.2.11	signalling.receptor kinases.leucine rich repeat XI	cisin_1g001738mg	Transcript	highly similar to ( 725) AT3G47570 | Symbols: | leucine-rich repeat transmembrane protein kinase, putative | chr3:17527611-17530748 FORWARDmoderately similar to ( 357) RPK1_IPONI Receptor-like protein kinase precursor (EC 2.7.11.1) - Ipomoea nil (Japanese morning glory) (Pharbitis nil)highly similar to ( 703) loc_os01g05870 12001.m07218 protein receptor-like protein kinase precursor, putative, ex…	1.44875
30.2.11	signalling.receptor kinases.leucine rich repeat XI	cisin_1g006982mg	Transcript	highly similar to ( 795) AT5G48380 | Symbols: | leucine-rich repeat family protein / protein kinase family protein | chr5:19604584-19606532 REVERSEmoderately similar to ( 320) PSKR_DAUCA Phytosulfokine receptor precursor (EC 2.7.11.1) (Phytosulfokine LRR receptor kinase) - Daucus carota (Carrot)highly similar to ( 768) loc_os05g34270 12005.m07658 protein BRASSINOSTEROID INSENSITIVE 1-associated r…	1.34563
30.2.11	signalling.receptor kinases.leucine rich repeat XI	cisin_1g048205mg	Transcript	moderately similar to ( 462) AT3G47570 | Symbols: | leucine-rich repeat transmembrane protein kinase, putative | chr3:17527611-17530748 FORWARDmoderately similar to ( 367) RPK1_IPONI Receptor-like protein kinase precursor (EC 2.7.11.1) - Ipomoea nil (Japanese morning glory) (Pharbitis nil)highly similar to ( 515) loc_os11g47030 12011.m08483 protein receptor-like protein kinase precursor, putative…	1.43134
30.2.11	signalling.receptor kinases.leucine rich repeat XI	cisin_1g002721mg	Transcript	nearly identical (1357) AT2G41820 | Symbols: | leucine-rich repeat transmembrane protein kinase, putative | chr2:17447170-17449914 FORWARDmoderately similar to ( 399) RPK1_IPONI Receptor-like protein kinase precursor (EC 2.7.11.1) - Ipomoea nil (Japanese morning glory) (Pharbitis nil)highly similar to ( 999) loc_os07g10630 12007.m05518 protein ATP binding protein, putative, expressedPkinase S_TKc…	1.34481
30.2.17	signalling.receptor kinases.DUF 26	cisin_1g006317mg	Transcript	highly similar to ( 570) AT4G11460 | Symbols: | protein kinase family protein | chr4:6964468-6967093 FORWARDweakly similar to ( 198) NORK_MEDTR Nodulation receptor kinase precursor (EC 2.7.11.1) (Does not make infections protein 2) (Symbiosis receptor-like kinase) (MtSYMRK) - Medicago truncatula (Barrel medic)moderately similar to ( 444) loc_os07g35370 12007.m07793 protein receptor-like protein k…	1.37231
30.2.17	signalling.receptor kinases.DUF 26	cisin_1g048464mg	Transcript	moderately similar to ( 385) AT1G78850 | Symbols: | curculin-like (mannose-binding) lectin family protein | chr1:29642072-29643397 REVERSEmoderately similar to ( 374) EP1G_DAUCA Epidermis-specific secreted glycoprotein EP1 precursor (52/54 kDa medium protein) - Daucus carota (Carrot)weakly similar to ( 125) loc_os04g23640 12004.m07505 protein ATP binding protein, putative, expressedB_lectin B_lec…	-1.37159
30.2.17	signalling.receptor kinases.DUF 26	cisin_1g037829mg	Transcript	moderately similar to ( 389) AT1G34300 | Symbols: | lectin protein kinase family protein | chr1:12503450-12505939 FORWARDvery weakly similar to (95.1) KPRO_MAIZE Putative receptor protein kinase ZmPK1 precursor (EC 2.7.11.1) - Zea mays (Maize)moderately similar to ( 374) loc_os03g62180 12003.m101559 protein ATP binding protein, putative, expressed no original description	1.46568
30.2.17	signalling.receptor kinases.DUF 26	cisin_1g001767mg	Transcript	nearly identical (1292) AT1G53440 | Symbols: | leucine-rich repeat family protein / protein kinase family protein | chr1:19945959-19951562 FORWARDmoderately similar to ( 233) NORK_MEDTR Nodulation receptor kinase precursor (EC 2.7.11.1) (Does not make infections protein 2) (Symbiosis receptor-like kinase) (MtSYMRK) - Medicago truncatula (Barrel medic)highly similar to ( 962) loc_os09g17630 12009.…	1.53136
30.2.99	signalling.receptor kinases.misc	cisin_1g025954mg	Transcript	moderately similar to ( 273) AT3G22060 | Symbols: | receptor protein kinase-related | chr3:7771065-7772137 FORWARDweakly similar to ( 164) loc_os03g36650 12003.m08785 protein serine/threonine kinase-like protein, putative, expressed no original description	-1.53423
30.2.99	signalling.receptor kinases.misc	cisin_1g021048mg	Transcript	weakly similar to ( 173) AT4G38830 | Symbols: | protein kinase family protein | chr4:18122339-18124943 FORWARDweakly similar to ( 126) loc_os07g35310 12007.m079814 protein CRK10, putative, expressed no original description	1.54505
30.3	signalling.calcium	cisin_1g014803mg	Transcript	highly similar to ( 559) AT1G08450 | Symbols: CRT3 | CRT3 (CALRETICULIN 3); calcium ion binding / unfolded protein binding | chr1:2668008-2671800 REVERSEmoderately similar to ( 439) CALR_NICPL Calreticulin precursor - Nicotiana plumbaginifolia (Leadwort-leaved tobacco)highly similar to ( 562) loc_os01g67054 12001.m43324 protein calreticulin-3 precursor, putative, expressedCalreticulin no original…	1.54625
30.3	signalling.calcium	cisin_1g035707mg	Transcript	highly similar to ( 649) AT4G28600 | Symbols: NPGR2 | NPGR2 (no pollen germination related 2); calmodulin binding | chr4:14130046-14132599 FORWARDhighly similar to ( 745) loc_os10g33290 12010.m50421 protein NPGR2, putative, expressed no original description	1.38899
30.3	signalling.calcium	cisin_1g009091mg	Transcript	highly similar to ( 816) AT4G04720 | Symbols: CPK21 | CPK21; ATP binding / calcium ion binding / calmodulin-dependent protein kinase/ kinase/ protein kinase/ protein serine/threonine kinase | chr4:2394817-2397631 REVERSEhighly similar to ( 789) CDPK_DAUCA Calcium-dependent protein kinase (EC 2.7.11.1) (CDPK) - Daucus carota (Carrot)highly similar to ( 780) loc_os07g33110 12007.m079696 protein cal…	1.36031
30.3	signalling.calcium	cisin_1g015925mg	Transcript	moderately similar to ( 329) AT5G62390 | Symbols: ATBAG7 | ATBAG7 (ARABIDOPSIS THALIANA BCL-2-ASSOCIATED ATHANOGENE 7); calmodulin binding | chr5:25052377-25054170 REVERSEweakly similar to ( 199) loc_os06g01500 12006.m31819 protein IQ calmodulin-binding motif family protein, expressed no original description	1.41879
30.5	signalling.G-proteins	cisin_1g028362mg	Transcript	moderately similar to ( 358) AT5G62880 | Symbols: ARAC10, ATRAC10, ATROP11 | ARAC10; GTP binding | chr5:25237236-25238939 FORWARDmoderately similar to ( 358) RAC3_ORYSA Rac-like GTP-binding protein 3 (OsRac3) - Oryza sativa (Rice)moderately similar to ( 358) loc_os02g50860 12002.m10120 protein rac-like GTP-binding protein 3, putative, expressedRop_like RHO Rho Rac1_like Rho4_like RhoG Cdc42 Wrch_…	1.84881
30.5	signalling.G-proteins	cisin_1g028466mg	Transcript	moderately similar to ( 361) AT2G44610 | Symbols: RAB6, ATRABH1B, ATRAB6A, RAB6A | RAB6A; GTP binding / protein binding | chr2:18411778-18413883 REVERSEweakly similar to ( 150) RHN1_NICPL Ras-related protein RHN1 - Nicotiana plumbaginifolia (Leadwort-leaved tobacco)moderately similar to ( 355) loc_os07g31370 12007.m07406 protein ras-related protein Rab-6A, putative, expressedRab6 RAB Rab Ras Rab5…	1.34029
30.6	signalling.MAP kinases	cisin_1g038077mg	Transcript	highly similar to ( 585) AT5G67130 | Symbols: | phospholipase C/ phosphoric diester hydrolase | chr5:26791599-26793649 FORWARDhighly similar to ( 509) loc_os09g02729 12009.m059932 protein MAP3K-like protein kinase, putative, expressed no original description	1.31974
30.6	signalling.MAP kinases	cisin_1g045922mg	Transcript	moderately similar to ( 429) AT1G13680 | Symbols: | phospholipase C/ phosphoric diester hydrolase | chr1:4690409-4692702 FORWARDmoderately similar to ( 482) loc_os03g30130 12003.m08276 protein phospholipase C, putative, expressed no original description	1.30756
30.11	signalling.light	cisin_1g032466mg	Transcript	weakly similar to ( 107) AT3G26740 | Symbols: CCL | CCL (CCR-LIKE) | chr3:9827868-9828461 FORWARDvery weakly similar to (85.9) LIRP1_ORYSA Light-regulated protein precursor - Oryza sativa (Rice)very weakly similar to (85.9) loc_os01g01340 12001.m42821 protein light-induced protein 1-like, putative, expressedLir1 no original description	-1.48168
30.11	signalling.light	cisin_1g029976mg	Transcript	weakly similar to ( 176) AT3G22840 | Symbols: ELIP1, ELIP | ELIP1 (EARLY LIGHT-INDUCABLE PROTEIN); chlorophyll binding | chr3:8084628-8085445 REVERSEweakly similar to ( 167) ELI_PEA Early light-induced protein, chloroplast precursor (ELIP) - Pisum sativum (Garden pea)weakly similar to ( 122) loc_os07g08160 12007.m05273 protein early light-induced protein, chloroplast precursor, putative, expresse…	-2.07785
33.1	development.storage proteins	cisin_1g015047mg	Transcript	moderately similar to ( 384) AT2G26560 | Symbols: PLP2, PLA IIA, PLA2A | PLA2A (PHOSPHOLIPASE A 2A); lipase/ nutrient reservoir | chr2:11293912-11295708 REVERSEmoderately similar to ( 264) PAT3_SOLTU Patatin class 1 precursor (Patatin class I) (Potato tuber protein) - Solanum tuberosum (Potato)moderately similar to ( 410) loc_os03g27610 12003.m08087 protein patatin T5 precursor, putative, express…	1.30341
33.2	development.late embryogenesis abundant	cisin_1g031500mg	Transcript	very weakly similar to (90.1) AT5G06760 | Symbols: | late embryogenesis abundant group 1 domain-containing protein / LEA group 1 domain-containing protein | chr5:2089754-2090313 REVERSEvery weakly similar to (81.3) PM1_SOYBN 18 kDa seed maturation protein - Glycine max (Soybean) no original description	-1.85339
33.99	development.unspecified	cisin_1g016237mg	Transcript	highly similar to ( 651) AT3G02720 | Symbols: | DJ-1 family protein / protease-related | chr3:586336-588088 FORWARDhighly similar to ( 647) loc_os04g57590 12004.m35512 protein YLS5, putative, expressedGATase1_PfpI_1 GATase1_PfpI_like ThiJ DJ-1_PfpI GATase1_DJ-1 no original description	-1.48661
33.99	development.unspecified	cisin_1g027488mg	Transcript	moderately similar to ( 279) AT1G11430 | Symbols: | plastid developmental protein DAG, putative | chr1:3847273-3848938 FORWARDmoderately similar to ( 253) DAG_ANTMA DAG protein, chloroplast precursor - Antirrhinum majus (Garden snapdragon)moderately similar to ( 256) loc_os08g04450 12008.m080079 protein DAG protein, chloroplast precursor, putative, expressed no original description	-1.46723
33.99	development.unspecified	cisin_1g004476mg	Transcript	moderately similar to ( 345) AT5G16780 | Symbols: DOT2, MDF | DOT2 (DEFECTIVELY ORGANIZED TRIBUTARIES 2) | chr5:5517784-5521566 REVERSEmoderately similar to ( 311) loc_os02g30730 12002.m33697 protein SART-1 family protein, expressed no original description	-1.42749
33.99	development.unspecified	cisin_1g032882mg	Transcript	weakly similar to ( 119) AT3G47650 | Symbols: | bundle-sheath defective protein 2 family / bsd2 family | chr3:17569576-17570262 FORWARDweakly similar to ( 123) loc_os06g22690 12006.m32073 protein bundle sheath defective protein 2, putative, expressed no original description	-1.39498
33.99	development.unspecified	cisin_1g034649mg	Transcript	weakly similar to ( 136) AT3G48140 | Symbols: | senescence-associated protein, putative | chr3:17778471-17779299 FORWARDweakly similar to ( 133) loc_os06g13680 12006.m06083 protein B12D protein, expressedB12D no original description	1.43951
31.1	cell.organisation	cisin_1g042351mg	Transcript	highly similar to ( 729) AT3G16060 | Symbols: | kinesin motor family protein | chr3:5447503-5451196 FORWARDweakly similar to ( 158) K125_TOBAC 125 kDa kinesin-related protein - Nicotiana tabacum (Common tobacco)highly similar to ( 722) loc_os01g43580 12001.m10620 protein BY-2 kinesin-like protein 10, putative, expressedKISc_KIF2_like Kinesin KISc KISc KISc_KIP3_like KISc_KIF4 KISc_CENP_E KISc_C_t…	1.64172
31.1	cell.organisation	cisin_1g013165mg	Transcript	highly similar to ( 869) AT5G23860 | Symbols: TUB8 | TUB8; structural constituent of cytoskeleton | chr5:8042962-8044528 FORWARDhighly similar to ( 874) TBB2_ORYSA Tubulin beta-2 chain (Beta-2 tubulin) - Oryza sativa (Rice)highly similar to ( 874) loc_os03g01530 12003.m05700 protein tubulin beta-2 chain, putative, expressedbeta_tubulin COG5023 Tubulin_FtsZ alpha_tubulin gamma_tubulin epsilon_tubu…	1.30513
31.1	cell.organisation	cisin_1g005466mg	Transcript	highly similar to ( 877) AT1G74790 | Symbols: | catalytic | chr1:28098912-28101673 FORWARDhighly similar to ( 795) loc_os03g48540 12003.m09862 protein expressed proteinCOG2133 no original description	1.34446
31.1	cell.organisation	cisin_1g005092mg	Transcript	highly similar to ( 895) AT3G16060 | Symbols: | kinesin motor family protein | chr3:5447503-5451196 FORWARDweakly similar to ( 162) K125_TOBAC 125 kDa kinesin-related protein - Nicotiana tabacum (Common tobacco)highly similar to ( 744) loc_os01g43580 12001.m10620 protein BY-2 kinesin-like protein 10, putative, expressedKISc_KIF2_like Kinesin KISc KISc KISc_KIP3_like KISc_CENP_E KISc_KIF4 KISc_KIF…	1.64172
31.1	cell.organisation	cisin_1g020639mg	Transcript	moderately similar to ( 342) AT4G22240 | Symbols: | plastid-lipid associated protein PAP, putative | chr4:11766090-11767227 REVERSEmoderately similar to ( 377) CHRC_CUCSA Chromoplast-specific carotenoid-associated protein, chloroplast precursor - Cucumis sativus (Cucumber)moderately similar to ( 312) loc_os09g04790 12009.m03848 protein plastid-lipid-associated protein 2, chloroplast precursor, pu…	-1.53899
31.1	cell.organisation	cisin_1g046295mg	Transcript	very weakly similar to (81.3) AT5G51160 | Symbols: | ankyrin repeat family protein | chr5:20792280-20793681 FORWARD no original description	1.31666
31.4	cell.vesicle transport	cisin_1g047355mg	Transcript	moderately similar to ( 462) AT1G52360 | Symbols: | coatomer protein complex, subunit beta 2 (beta prime), putative | chr1:19499282-19505397 FORWARDvery weakly similar to (90.5) PF20_CHLRE Flagellar WD repeat protein PF20 - Chlamydomonas reinhardtiimoderately similar to ( 452) loc_os06g05180 12006.m71402 protein coatomer subunit beta, putative, expressedWD40 COG2319 no original description	-1.30395
34.1.1	transport.p- and v-ATPases.H+-transporting two-sector ATPase	cisin_1g037034mg	Transcript	moderately similar to ( 208) AT4G02620 | Symbols: | vacuolar ATPase subunit F family protein | chr4:1149419-1151132 REVERSEmoderately similar to ( 219) loc_os02g57854 12002.m100691 protein vacuolar ATP synthase subunit F, putative, expressedATP-synt_F no original description	1.46549
34.2	transport.sugars	mat2	Transcript	BEST Arabidopsis thaliana protein match is: polyol/monosaccharide transporter 1 (TAIR:AT2G16120.1); Has 41700 Blast hits to 40955 proteins in 2462 species: Archae - 780; Bacteria - 23122; Metazoa - 5370; Fungi - 7812; Plants - 2713; Viruses - 2; Other Eukaryotes - 1901 (source: NCBI BLink). & (gnl|cdd|35475 : 315.0) no description available & (gnl|cdd|84502 : 280.0) no description available & (q4…	1.33505
34.3	transport.amino acids	cisin_1g012131mg	Transcript	highly similar to ( 623) AT1G31830 | Symbols: | amino acid permease family protein | chr1:11418875-11420314 REVERSEhighly similar to ( 612) loc_os03g37984 12003.m35295 protein cationic amino acid transporter, putative, expressedPotE no original description	1.30478
34.4	transport.nitrate	cisin_1g028785mg	Transcript	moderately similar to ( 211) AT5G50200 | Symbols: WR3, ATNRT3.1, NRT3.1 | WR3 (WOUND-RESPONSIVE 3); nitrate transmembrane transporter | chr5:20436612-20437535 FORWARDweakly similar to ( 168) loc_os02g38230 12002.m08911 protein component of high affinity nitrate transporter, putative, expressed no original description	1.47566
34.5	transport.ammonium	cisin_1g044248mg	Transcript	highly similar to ( 649) AT4G13510 | Symbols: AMT1;1, ATAMT1, ATAMT1;1 | AMT1;1 (AMMONIUM TRANSPORTER 1;1); ammonium transmembrane transporter | chr4:7858220-7859725 FORWARDhighly similar to ( 585) loc_os04g43070 12004.m09271 protein ammonium transporter 1, member 2, putative, expressedAmmonium_transp AmtB PRK10666 no original description	1.41994
34.12	transport.metal	cisin_1g025904mg	Transcript	weakly similar to ( 166) AT1G68100 | Symbols: IAR1 | IAR1 (IAA-ALANINE RESISTANT 1); metal ion transmembrane transporter | chr1:25521325-25524032 FORWARDweakly similar to ( 153) loc_os08g36420 12008.m080180 protein zinc transporter SLC39A7, putative, expressed no original description	1.31526
34.13	transport.peptides and oligopeptides	cisin_1g045562mg	Transcript	highly similar to ( 607) AT1G22540 | Symbols: | proton-dependent oligopeptide transport (POT) family protein | chr1:7964202-7966222 FORWARDmoderately similar to ( 493) loc_os05g35650 12005.m07797 protein peptide transporter PTR2-B, putative, expressedPTR2 PTR2 no original description	1.30595
34.13	transport.peptides and oligopeptides	cisin_1g007736mg	Transcript	highly similar to ( 655) AT1G12110 | Symbols: NRT1.1, CHL1-1, NRT1, B-1, ATNRT1, CHL1 | NRT1.1; nitrate transmembrane transporter/ transporter | chr1:4105341-4109290 FORWARDhighly similar to ( 638) loc_os08g05910 12008.m26584 protein peptide transporter PTR2, putative, expressedPTR2 PTR2 no original description	1.37943
34.13	transport.peptides and oligopeptides	cisin_1g007262mg	Transcript	highly similar to ( 776) AT1G52190 | Symbols: | proton-dependent oligopeptide transport (POT) family protein | chr1:19434671-19438673 FORWARDhighly similar to ( 502) loc_os01g55610 12001.m11718 protein peptide transporter PTR2, putative, expressedPTR2 PTR2 no original description	1.38573
34.16	transport.ABC transporters and multidrug resistance systems	cisin_1g047682mg	Transcript	nearly identical (2056) AT1G15520 | Symbols: PDR12, ATPDR12 | PDR12 (PLEIOTROPIC DRUG RESISTANCE 12); ATPase, coupled to transmembrane movement of substances | chr1:5331993-5338175 REVERSEnearly identical (2090) PDR1_TOBAC Pleiotropic drug resistance protein 1 (NtPDR1) - Nicotiana tabacum (Common tobacco)nearly identical (2014) loc_os02g11760 12002.m06425 protein PDR5-like ABC transporter, putati…	1.36769
34.19.2	transport.Major Intrinsic Proteins.TIP	cisin_1g025865mg	Transcript	moderately similar to ( 269) AT3G16240 | Symbols: DELTA-TIP, TIP2;1, DELTA-TIP1, AQP1, ATTIP2;1 | DELTA-TIP; ammonia transporter/ methylammonium transmembrane transporter/ water channel | chr3:5505534-5506788 FORWARDmoderately similar to ( 256) TIP22_ORYSA Probable aquaporin TIP2.2 (Tonoplast intrinsic protein 2.2) (OsTIP2.2) - Oryza sativa (Rice)moderately similar to ( 256) loc_os06g22960 12006.…	1.41433
34.19.2	transport.Major Intrinsic Proteins.TIP	cisin_1g025864mg	Transcript	moderately similar to ( 330) AT2G25810 | Symbols: TIP4;1 | TIP4;1 (tonoplast intrinsic protein 4;1); water channel | chr2:11012658-11013906 FORWARDmoderately similar to ( 228) TIP43_ORYSA Probable aquaporin TIP4.3 (Tonoplast intrinsic protein 4.3) (OsTIP4.3) - Oryza sativa (Rice)moderately similar to ( 228) loc_os01g13120 12001.m07922 protein aquaporin TIP4.1, putative, expressedMIP MIP GlpF PRK0…	1.36687
34.22	transport.cyclic nucleotide or calcium regulated channels	cisin_1g008614mg	Transcript	moderately similar to ( 323) AT5G53130 | Symbols: CNGC1, ATCNGC1 | CNGC1 (CYCLIC NUCLEOTIDE GATED CHANNEL 1); calmodulin binding / cation channel/ cyclic nucleotide binding / intracellular cyclic nucleotide activated cation channel/ inward rectifier potassium channel | chr5:21537830-21540490 REVERSEmoderately similar to ( 267) loc_os06g33570 12006.m07894 protein cyclic nucleotide-gated ion channe…	1.41897
34.99	transport.misc	cisin_1g010561mg	Transcript	highly similar to ( 553) AT3G21690 | Symbols: | MATE efflux family protein | chr3:7638750-7641861 FORWARDhighly similar to ( 548) loc_os03g37411 12003.m08846 protein transparent testa 12 protein, putative, expressedNorM PRK01766 MatE PRK00187 no original description	1.33607

## Sheet: Symptomatic stage(CI2 vs. MI2)
Table S4b. MapMan annotation of differentially accumulated proteins (DAPs) in CI2 vs. MI2 comparison
BinCode	BinName	id	type	description	FC_CI3-vs-MI
1.1.1.1	PS.lightreaction.photosystem II.LHC-II	cisin_1g025577mg	Transcript	moderately similar to ( 377) AT3G54890 | Symbols: LHCA1 | LHCA1; chlorophyll binding | chr3:20339881-20340922 REVERSEweakly similar to ( 133) CB21_SINAL Chlorophyll a-b binding protein 1, chloroplast precursor (LHCII type I CAB-1) (LHCP) - Sinapis alba (White mustard) (Brassica hirta)moderately similar to ( 362) loc_os06g21590 12006.m32064 protein chlorophyll a-b binding protein 6A, chloroplast p…	-1.5083
1.1.1.1	PS.lightreaction.photosystem II.LHC-II	cisin_1g024422mg	Transcript	moderately similar to ( 394) AT3G61470 | Symbols: LHCA2 | LHCA2; chlorophyll binding | chr3:22745736-22747032 FORWARDmoderately similar to ( 420) CB12_PETHY Chlorophyll a-b binding protein, chloroplast precursor (LHCI type II CAB) - Petunia hybrida (Petunia)moderately similar to ( 390) loc_os07g38960 12007.m29236 protein chlorophyll a-b binding protein, chloroplast precursor, putative, expressedC…	-1.49703
1.1.1.2	PS.lightreaction.photosystem II.PSII polypeptide subunits	psbb	Id	'(gnl|cdd|79279 : 993.0) no description available & (p06411|psbb_tobac : 970.0) Photosystem II P680 chlorophyll A apoprotein (CP-47 protein) - Nicotiana tabacum (Common tobacco) & (atcg00680 : 967.0) encodes for CP47, subunit of the photosystem II reaction center.; photosystem II reaction center protein B (PSBB); FUNCTIONS IN: chlorophyll binding; INVOLVED IN: photosynthesis, light reaction, phot…	-1.38177
1.1.1.2	PS.lightreaction.photosystem II.PSII polypeptide subunits	cisin_1g026780mg	Transcript	moderately similar to ( 262) AT4G05180 | Symbols: PSBQ, PSBQ-2, PSII-Q | PSBQ-2; calcium ion binding | chr4:2672093-2673170 REVERSEmoderately similar to ( 261) PSBQ_SPIOL Oxygen-evolving enhancer protein 3, chloroplast precursor (OEE3) (16 kDa subunit of oxygen evolving system of photosystem II) (OEC 16 kDa subunit) - Spinacia oleracea (Spinach)weakly similar to ( 182) loc_os07g36080 12007.m07970…	-1.9442
1.1.1.2	PS.lightreaction.photosystem II.PSII polypeptide subunits	cisin_1g026590mg	Transcript	moderately similar to ( 264) AT3G01440 | Symbols: | oxygen evolving enhancer 3 (PsbQ) family protein | chr3:168478-169407 FORWARDweakly similar to ( 152) loc_os07g01480 12007.m04628 protein oxygen evolving enhancer protein 3 containing protein, expressedPsbQ no original description	-1.46956
1.1.1.2	PS.lightreaction.photosystem II.PSII polypeptide subunits	cisin_1g025977mg	Transcript	moderately similar to ( 305) AT3G55330 | Symbols: PPL1 | PPL1 (PsbP-like protein 1); calcium ion binding | chr3:20514031-20515275 REVERSEmoderately similar to ( 271) loc_os10g32348 12010.m22024 protein psbP family protein, expressedPsbP no original description	-1.32309
1.1.1.2	PS.lightreaction.photosystem II.PSII polypeptide subunits	cisin_1g025092mg	Transcript	moderately similar to ( 380) AT1G06680 | Symbols: PSBP-1, OEE2, PSII-P | PSBP-1 (PHOTOSYSTEM II SUBUNIT P-1); poly(U) binding | chr1:2048076-2049186 FORWARDmoderately similar to ( 397) PSBP_CUCSA Oxygen-evolving enhancer protein 2, chloroplast precursor (OEE2) (23 kDa subunit of oxygen evolving system of photosystem II) (OEC 23 kDa subunit) (23 kDa thylakoid membrane protein) (OEC23) - Cucumis sa…	-2.83728
1.1.1.2	PS.lightreaction.photosystem II.PSII polypeptide subunits	cisin_1g019870mg	Transcript	moderately similar to ( 498) AT3G50820 | Symbols: PSBO2, PSBO-2, OEC33 | PSBO2 (PHOTOSYSTEM II SUBUNIT O-2); oxygen evolving/ poly(U) binding | chr3:18891008-18892311 REVERSEhighly similar to ( 535) PSBO_TOBAC Oxygen-evolving enhancer protein 1, chloroplast precursor (OEE1) (33 kDa subunit of oxygen evolving system of photosystem II) (OEC 33 kDa subunit) (33 kDa thylakoid membrane protein) - Nico…	-3.35369
1.1.1.2	PS.lightreaction.photosystem II.PSII polypeptide subunits	cisin_1g032633mg	Transcript	weakly similar to ( 160) AT1G79040 | Symbols: PSBR | PSBR (photosystem II subunit R) | chr1:29736085-29736781 FORWARDweakly similar to ( 162) PSBR_TOBAC Photosystem II 10 kDa polypeptide, chloroplast precursor (PII10) - Nicotiana tabacum (Common tobacco)weakly similar to ( 124) loc_os08g10020 12008.m26609 protein photosystem II 10 kDa polypeptide, chloroplast precursor, putative, expressedPsbR no…	-1.50676
1.1.1.2	PS.lightreaction.photosystem II.PSII polypeptide subunits	cisin_1g028962mg	Transcript	weakly similar to ( 185) AT4G28660 | Symbols: PSB28 | PSB28 (PHOTOSYSTEM II REACTION CENTER PSB28 PROTEIN) | chr4:14150008-14150933 FORWARDweakly similar to ( 196) loc_os01g71190 12001.m13162 protein photosystem II reaction center W protein, putative, expressedpsbW Psb28 no original description	-1.41803
1.1.2.2	PS.lightreaction.photosystem I.PSI polypeptide subunits	cisin_1g026929mg	Transcript	moderately similar to ( 287) AT1G31330 | Symbols: PSAF | PSAF (photosystem I subunit F) | chr1:11215011-11215939 REVERSEmoderately similar to ( 272) PSAF_SPIOL Photosystem I reaction center subunit III, chloroplast precursor (Light-harvesting complex I 17 kDa protein) (PSI-F) - Spinacia oleracea (Spinach)moderately similar to ( 249) loc_os03g56670 12003.m34938 protein photosystem I reaction cente…	-1.31746
1.1.2.2	PS.lightreaction.photosystem I.PSI polypeptide subunits	cisin_1g032316mg	Transcript	weakly similar to ( 103) AT2G20260 | Symbols: PSAE-2 | PSAE-2 (photosystem I subunit E-2); catalytic | chr2:8736780-8737644 FORWARDweakly similar to ( 119) PSAEA_NICSY Photosystem I reaction center subunit IV A, chloroplast precursor (PSI-E A) [Contains: Photosystem I reaction center subunit IV A isoform 2] - Nicotiana sylvestris (Wood tobacco)very weakly similar to (95.1) loc_os07g25430 12007.m2…	-2.18726
1.1.2.2	PS.lightreaction.photosystem I.PSI polypeptide subunits	cisin_1g032153mg	Transcript	weakly similar to ( 199) AT1G08380 | Symbols: PSAO | PSAO (photosystem I subunit O) | chr1:2641004-2641739 REVERSEweakly similar to ( 160) loc_os04g33830 12004.m08478 protein 16kDa membrane protein, putative, expressed no original description	-1.31962
1.1.4.2	PS.lightreaction.ATP synthase.beta subunit	atpb	Transcript	'(gnl|cdd|79277 : 926.0) no description available & (q0zj13|atpb_vitvi : 848.0) ATP synthase subunit beta (EC 3.6.3.14) (ATPase subunit beta) (ATP synthase F1 sector subunit beta) - Vitis vinifera (Grape) & (atcg00480 : 836.0) chloroplast-encoded gene for beta subunit of ATP synthase; ATP synthase subunit beta (PB); FUNCTIONS IN: hydrogen ion transmembrane transporter activity, zinc ion binding; …	-1.44806
1.1.4.2	PS.lightreaction.ATP synthase.beta subunit	atpb	Transcript	'(gnl|cdd|79277 : 951.0) no description available & (q0zj13|atpb_vitvi : 900.0) ATP synthase subunit beta (EC 3.6.3.14) (ATPase subunit beta) (ATP synthase F1 sector subunit beta) - Vitis vinifera (Grape) & (atcg00480 : 880.0) chloroplast-encoded gene for beta subunit of ATP synthase; ATP synthase subunit beta (PB); FUNCTIONS IN: hydrogen ion transmembrane transporter activity, zinc ion binding; …	-1.44806
1.1.4.4	PS.lightreaction.ATP synthase.gamma chain	cisin_1g017613mg	Transcript	highly similar to ( 542) AT4G04640 | Symbols: ATPC1 | ATPC1; enzyme regulator | chr4:2350761-2351882 REVERSEhighly similar to ( 573) ATPG_TOBAC ATP synthase gamma chain, chloroplast precursor (EC 3.6.3.14) - Nicotiana tabacum (Common tobacco)moderately similar to ( 489) loc_os07g32880 12007.m07550 protein ATP synthase gamma chain, chloroplast precursor, putative, expressedATP-synt PRK05621 AtpG n…	-1.32013
1.1.4.7	PS.lightreaction.ATP synthase.delta chain	cisin_1g024892mg	Transcript	moderately similar to ( 261) AT4G09650 | Symbols: ATPD | ATPD (ATP SYNTHASE DELTA-SUBUNIT GENE); hydrogen ion transporting ATP synthase, rotational mechanism / proton-transporting ATPase, rotational mechanism | chr4:6100799-6101503 FORWARDmoderately similar to ( 249) ATPD_TOBAC ATP synthase delta chain, chloroplast precursor (EC 3.6.3.14) - Nicotiana tabacum (Common tobacco)weakly similar to ( 19…	-1.52767
1.1.5.1	PS.lightreaction.other electron carrier (ox/red).plastocyanin	cisin_1g030950mg	Transcript	weakly similar to ( 169) AT1G20340 | Symbols: DRT112, PETE2 | DRT112; copper ion binding / electron carrier | chr1:7042770-7043273 REVERSEweakly similar to ( 177) PLAS_SPIOL Plastocyanin, chloroplast precursor - Spinacia oleracea (Spinach)weakly similar to ( 130) loc_os06g01210 12006.m04861 protein plastocyanin, chloroplast precursor, putative, expressedCopper-bind PRK02710 no original description	-1.42892
1.1.5.2	PS.lightreaction.other electron carrier (ox/red).ferredoxin	cisin_1g032230mg	Transcript	weakly similar to ( 181) AT1G60950 | Symbols: FED A, ATFD2 | FED A; 2 iron, 2 sulfur cluster binding / electron carrier/ iron-sulfur cluster binding | chr1:22444565-22445011 FORWARDweakly similar to ( 181) FER_CAPAN Ferredoxin, chloroplast precursor (PFLP) - Capsicum annuum (Bell pepper)weakly similar to ( 134) loc_os08g01380 12008.m080056 protein ferredoxin-1, chloroplast precursor, putative, ex…	-1.89582
1.1.5.2	PS.lightreaction.other electron carrier (ox/red).ferredoxin	cisin_1g032269mg	Transcript	weakly similar to ( 192) AT1G60950 | Symbols: FED A, ATFD2 | FED A; 2 iron, 2 sulfur cluster binding / electron carrier/ iron-sulfur cluster binding | chr1:22444565-22445011 FORWARDweakly similar to ( 194) FER_CAPAN Ferredoxin, chloroplast precursor (PFLP) - Capsicum annuum (Bell pepper)weakly similar to ( 148) loc_os08g01380 12008.m080056 protein ferredoxin-1, chloroplast precursor, putative, ex…	-2.17778
1.1.6	PS.lightreaction.NADH DH	cisin_1g028327mg	Transcript	moderately similar to ( 251) AT4G37925 | Symbols: NDH-M | NDH-M (subunit NDH-M of NAD(P)H:plastoquinone dehydrogenase complex) | chr4:17830748-17831485 REVERSEmoderately similar to ( 231) loc_os04g45600 12004.m09513 protein expressed protein no original description	-1.37979
1.2.2	PS.photorespiration.glycolate oxydase	cisin_1g017492mg	Transcript	highly similar to ( 622) AT3G14420 | Symbols: | (S)-2-hydroxy-acid oxidase, peroxisomal, putative / glycolate oxidase, putative / short chain alpha-hydroxy acid oxidase, putative | chr3:4821899-4823899 FORWARDhighly similar to ( 615) GOX_SPIOL Peroxisomal (S)-2-hydroxy-acid oxidase (EC 1.1.3.15) (Glycolate oxidase) (GOX) (Short chain alpha-hydroxy acid oxidase) - Spinacia oleracea (Spinach)highly…	-1.5002
1.2.4.4	PS.photorespiration.glycine cleavage.H protein	cisin_1g031294mg	Transcript	moderately similar to ( 234) AT1G32470 | Symbols: | glycine cleavage system H protein, mitochondrial, putative | chr1:11739479-11740246 REVERSEmoderately similar to ( 247) GCSH_FLAPR Glycine cleavage system H protein, mitochondrial precursor - Flaveria pringleimoderately similar to ( 241) loc_os10g37180 12010.m06515 protein glycine cleavage system H protein, mitochondrial precursor, putative, exp…	-1.45845
1.2.5	PS.photorespiration.serine hydroxymethyltransferase	cisin_1g010058mg	Transcript	highly similar to ( 849) AT5G26780 | Symbols: SHM2 | SHM2 (SERINE HYDROXYMETHYLTRANSFERASE 2); catalytic/ glycine hydroxymethyltransferase/ pyridoxal phosphate binding | chr5:9418299-9421725 FORWARDhighly similar to ( 853) GLYM_SOLTU Serine hydroxymethyltransferase, mitochondrial precursor (EC 2.1.2.1) (Serine methylase) (Glycine hydroxymethyltransferase) (SHMT) - Solanum tuberosum (Potato)highly…	1.61965
1.2.5	PS.photorespiration.serine hydroxymethyltransferase	cisin_1g009680mg	Transcript	highly similar to ( 852) AT4G32520 | Symbols: SHM3 | SHM3 (SERINE HYDROXYMETHYLTRANSFERASE 3); catalytic/ glycine hydroxymethyltransferase/ pyridoxal phosphate binding | chr4:15689642-15692334 REVERSEhighly similar to ( 584) GLYM_SOLTU Serine hydroxymethyltransferase, mitochondrial precursor (EC 2.1.2.1) (Serine methylase) (Glycine hydroxymethyltransferase) (SHMT) - Solanum tuberosum (Potato)high…	1.33284
1.2.6	PS.photorespiration.hydroxypyruvate reductase	cisin_1g015895mg	Transcript	highly similar to ( 686) AT1G68010 | Symbols: HPR | HPR; glycerate dehydrogenase/ poly(U) binding | chr1:25493418-25495720 FORWARDhighly similar to ( 693) DHGY_CUCSA Glycerate dehydrogenase (EC 1.1.1.29) (NADH-dependent hydroxypyruvate reductase) (HPR) (GDH) - Cucumis sativus (Cucumber)highly similar to ( 668) loc_os02g01150 12002.m33493 protein hydroxypyruvate reductase, putative, expressed2-Hac…	-1.33409
1.3	PS.calvin cycle	cisin_1g032973mg	Transcript	weakly similar to ( 114) AT3G62410 | Symbols: CP12-2, CP12 | CP12-2; protein binding | chr3:23091006-23091401 FORWARDweakly similar to ( 108) loc_os03g19380 12003.m07355 protein CP12-2, putative, expressedCP12 no original description	-1.30875
1.3.1	PS.calvin cycle.rubisco large subunit	rbcl	Transcript	'(gnl|cdd|79258 : 716.0) no description available & (q9mtp9|rbl_oenho : 670.0) Ribulose bisphosphate carboxylase large chain precursor (EC 4.1.1.39) (RuBisCO large subunit) - Oenothera hookeri (Hooker's evening primrose) & (atcg00490 : 657.0) large subunit of RUBISCO. Protein is tyrosine-phosphorylated and its phosphorylation state is modulated in response to ABA in Arabidopsis thaliana seeds.; R…	1.32648
1.3.1	PS.calvin cycle.rubisco large subunit	rbcl	Transcript	'(gnl|cdd|79258 : 420.0) no description available & (q70xz5|rbl_ambtc : 414.0) Ribulose bisphosphate carboxylase large chain precursor (EC 4.1.1.39) (RuBisCO large subunit) - Amborella trichopoda & (atcg00490 : 404.0) large subunit of RUBISCO. Protein is tyrosine-phosphorylated and its phosphorylation state is modulated in response to ABA in Arabidopsis thaliana seeds.; RBCL; FUNCTIONS IN: ribulo…	1.32648
1.3.4	PS.calvin cycle.GAP	cisin_1g013492mg	Transcript	highly similar to ( 546) AT3G26650 | Symbols: GAPA, GAPA-1 | GAPA (GLYCERALDEHYDE 3-PHOSPHATE DEHYDROGENASE A SUBUNIT); glyceraldehyde-3-phosphate dehydrogenase/ protein binding | chr3:9795226-9796848 FORWARDhighly similar to ( 563) G3PA_PEA Glyceraldehyde-3-phosphate dehydrogenase A, chloroplast precursor (EC 1.2.1.13) (NADP-dependent glyceraldehydephosphate dehydrogenase subunit A) - Pisum sati…	1.31425
1.3.4	PS.calvin cycle.GAP	cisin_1g012940mg	Transcript	highly similar to ( 691) AT1G42970 | Symbols: GAPB | GAPB (GLYCERALDEHYDE-3-PHOSPHATE DEHYDROGENASE B SUBUNIT); glyceraldehyde-3-phosphate dehydrogenase (NADP+)/ glyceraldehyde-3-phosphate dehydrogenase | chr1:16127552-16129584 FORWARDhighly similar to ( 700) G3PB_PEA Glyceraldehyde-3-phosphate dehydrogenase B, chloroplast precursor (EC 1.2.1.13) (NADP-dependent glyceraldehydephosphate dehydrogen…	1.3619
1.3.5	PS.calvin cycle.TPI	cisin_1g024925mg	Transcript	moderately similar to ( 332) AT2G21170 | Symbols: TIM | TIM (TRIOSEPHOSPHATE ISOMERASE); catalytic/ triose-phosphate isomerase | chr2:9071047-9073106 REVERSEmoderately similar to ( 327) TPIC_FRAAN Triosephosphate isomerase, chloroplast precursor (EC 5.3.1.1) (TIM) (Triose-phosphate isomerase) - Fragaria ananassa (Strawberry)moderately similar to ( 313) loc_os09g36450 12009.m060049 protein triosep…	-1.43403
1.3.6	PS.calvin cycle.aldolase	cisin_1g018326mg	Transcript	highly similar to ( 628) AT2G36460 | Symbols: | fructose-bisphosphate aldolase, putative | chr2:15296929-15297732 REVERSEhighly similar to ( 624) ALF_ORYSA Fructose-bisphosphate aldolase cytoplasmic isozyme (EC 4.1.2.13) (Gravity-specific protein GSC 233) - Oryza sativa (Rice)highly similar to ( 624) loc_os05g33380 12005.m07570 protein fructose-bisphosphate aldolase cytoplasmic isozyme, putative,…	-1.81466
1.3.6	PS.calvin cycle.aldolase	cisin_1g015888mg	Transcript	highly similar to ( 665) AT4G38970 | Symbols: | fructose-bisphosphate aldolase, putative | chr4:18163769-18165659 REVERSEhighly similar to ( 652) ALFC_ORYSA Fructose-bisphosphate aldolase, chloroplast precursor (EC 4.1.2.13) (ALDP) - Oryza sativa (Rice)highly similar to ( 652) loc_os11g07020 12011.m28744 protein fructose-bisphosphate aldolase, chloroplast precursor, putative, expressedGlycolytic …	-1.37165
1.3.7	PS.calvin cycle.FBPase	cisin_1g015111mg	Transcript	highly similar to ( 609) AT3G54050 | Symbols: | fructose-1,6-bisphosphatase, putative / D-fructose-1,6-bisphosphate 1-phosphohydrolase, putative / FBPase, putative | chr3:20016951-20018527 FORWARDhighly similar to ( 630) F16P1_SOYBN Fructose-1,6-bisphosphatase, chloroplast precursor (EC 3.1.3.11) (D-fructose-1,6-bisphosphate 1-phosphohydrolase) (FBPase) - Glycine max (Soybean)highly similar to ( …	-1.49548
1.3.12	PS.calvin cycle.PRK	cisin_1g048274mg	Transcript	highly similar to ( 632) AT1G32060 | Symbols: PRK | PRK (PHOSPHORIBULOKINASE); ATP binding / phosphoribulokinase/ protein binding | chr1:11532668-11534406 FORWARDhighly similar to ( 637) KPPR_WHEAT Phosphoribulokinase, chloroplast precursor (EC 2.7.1.19) (Phosphopentokinase) (PRKase) (PRK) - Triticum aestivum (Wheat)highly similar to ( 635) loc_os02g47020 12002.m09738 protein phosphoribulokinase,…	-1.44464
1.3.13	PS.calvin cycle.rubisco interacting	cisin_1g011914mg	Transcript	highly similar to ( 766) AT2G39730 | Symbols: RCA | RCA (RUBISCO ACTIVASE); ADP binding / ATP binding / enzyme regulator/ ribulose-1,5-bisphosphate carboxylase/oxygenase activator | chr2:16571174-16573345 REVERSEhighly similar to ( 760) RCA_ORYSA Ribulose bisphosphate carboxylase/oxygenase activase, chloroplast precursor (RuBisCO activase) (RA) - Oryza sativa (Rice)highly similar to ( 760) loc_os…	-1.96347
2.1.1.1	major CHO metabolism.synthesis.sucrose.SPS	cisin_1g001705mg	Transcript	nearly identical (1519) AT4G10120 | Symbols: ATSPS4F | ATSPS4F; transferase, transferring glycosyl groups | chr4:6315033-6319785 FORWARDnearly identical (1145) SPS_MAIZE Sucrose-phosphate synthase (EC 2.4.1.14) (UDP-glucose-fructose-phosphate glucosyltransferase) - Zea mays (Maize)nearly identical (1136) loc_os11g12810 12011.m05473 protein sucrose-phosphate synthase, putative, expressedRfaG Glyco…	1.34436
2.1.1.2	major CHO metabolism.synthesis.sucrose.SPP	cisin_1g014638mg	Transcript	highly similar to ( 615) AT2G35840 | Symbols: | sucrose-phosphatase 1 (SPP1) | chr2:15053952-15055776 FORWARDhighly similar to ( 554) loc_os01g27880 12001.m43018 protein sucrose phosphate synthase, putative, expressedS6PP S6PP_C no original description	1.47535
2.1.2.1	major CHO metabolism.synthesis.starch.AGPase	glgc	Transcript	(q00081|glgl1_soltu : 809.0) Glucose-1-phosphate adenylyltransferase large subunit 1 (EC 2.7.7.27) (ADP-glucose synthase) (ADP-glucose pyrophosphorylase) (AGPase S) (Alpha-D-glucose-1-phosphate adenyl transferase) (Fragment) - Solanum tuberosum (Potato) & (at4g39210 : 795.0) Encodes the large subunit of ADP-Glucose Pyrophosphorylase which catalyzes the first, rate limiting step in starch biosynth…	1.52926
2.1.2.2	major CHO metabolism.synthesis.starch.starch synthase	cisin_1g007224mg	Transcript	highly similar to ( 860) AT1G32900 | Symbols: | starch synthase, putative | chr1:11920582-11923506 REVERSEhighly similar to ( 897) SSG1_ANTMA Granule-bound starch synthase 1, chloroplast precursor (EC 2.4.1.21) (Granule-bound starch synthase I) (GBSS-I) - Antirrhinum majus (Garden snapdragon)highly similar to ( 822) loc_os07g22930 12007.m29139 protein granule-bound starch synthase 1b, chloroplast…	2.16167
2.1.2.2	major CHO metabolism.synthesis.starch.starch synthase	cisin_1g006091mg	Transcript	highly similar to ( 926) AT5G24300 | Symbols: SSI1, SSI, ATSS1 | SSI1 (SUPPRESSOR OF SALICYLIC ACID INSENSITIVITY 1); starch synthase/ transferase, transferring glycosyl groups | chr5:8266934-8270860 FORWARDhighly similar to ( 911) SSY1_SOLTU Soluble starch synthase 1, chloroplast precursor (EC 2.4.1.21) (SS I) (Soluble starch synthase I) - Solanum tuberosum (Potato)highly similar to ( 865) loc_o…	1.47468
2.1.2.3	major CHO metabolism.synthesis.starch.starch branching	cisin_1g035501mg	Transcript	highly similar to ( 746) AT5G03650 | Symbols: SBE2.2 | SBE2.2 (starch branching enzyme 2.2); 1,4-alpha-glucan branching enzyme | chr5:931924-937470 FORWARDnearly identical (1117) GLGB_SOLTU 1,4-alpha-glucan branching enzyme (EC 2.4.1.18) (Starch branching enzyme) (Q-enzyme) - Solanum tuberosum (Potato)nearly identical (1084) loc_os06g51084 12006.m091801 protein 1,4-alpha-glucan branching enzyme, …	1.71557
2.1.2.3	major CHO metabolism.synthesis.starch.starch branching	cisin_1g002609mg	Transcript	nearly identical (1414) AT3G20440 | Symbols: EMB2729, BE1 | alpha-amylase/ catalytic/ cation binding | chr3:7123603-7130364 REVERSEmoderately similar to ( 458) GLGB_SOLTU 1,4-alpha-glucan branching enzyme (EC 2.4.1.18) (Starch branching enzyme) (Q-enzyme) - Solanum tuberosum (Potato)nearly identical (1206) loc_os06g26234 12006.m32257 protein 1,4-alpha-glucan branching enzyme, putative, expressedG…	1.36255
2.2.1.3.2	major CHO metabolism.degradation.sucrose.invertases.cell wall	cisin_1g007857mg	Transcript	highly similar to ( 649) AT3G13790 | Symbols: ATCWINV1, ATBFRUCT1 | ATBFRUCT1; beta-fructofuranosidase/ hydrolase, hydrolyzing O-glycosyl compounds | chr3:4533084-4535831 REVERSEhighly similar to ( 608) INV1_DAUCA Beta-fructofuranosidase, insoluble isoenzyme 1 precursor (EC 3.2.1.26) (Sucrose hydrolase 1) (Invertase 1) (Cell wall beta-fructosidase 1) - Daucus carota (Carrot)highly similar to ( 56…	1.3442
2.2.1.5	major CHO metabolism.degradation.sucrose.Susy	cisin_1g036539mg	Transcript	nearly identical (1187) AT5G37180 | Symbols: SUS5, ATSUS5 | SUS5; UDP-glycosyltransferase/ sucrose synthase | chr5:14718238-14722913 FORWARDhighly similar to ( 947) SUS2_PEA Sucrose synthase 2 (EC 2.4.1.13) (Sucrose-UDP glucosyltransferase 2) - Pisum sativum (Garden pea)nearly identical (1161) loc_os04g24430 12004.m07574 protein sucrose synthase 2, putative, expressedSucrose_synth Glycos_transf_1…	1.31604
2.2.1.5	major CHO metabolism.degradation.sucrose.Susy	cisin_1g003661mg	Transcript	nearly identical (1424) AT3G43190 | Symbols: SUS4, ATSUS4 | SUS4; UDP-glycosyltransferase/ sucrose synthase/ transferase, transferring glycosyl groups | chr3:15179204-15182577 REVERSEnearly identical (1466) SUSY_SOYBN Sucrose synthase (EC 2.4.1.13) (Sucrose-UDP glucosyltransferase) (Nodulin-100) - Glycine max (Soybean)nearly identical (1299) loc_os06g09450 12006.m091637 protein sucrose synthase 1…	1.4126
2.2.2.1	major CHO metabolism.degradation.starch.starch cleavage	cisin_1g014447mg	Transcript	highly similar to ( 615) AT4G25000 | Symbols: ATAMY1, AMY1 | AMY1 (ALPHA-AMYLASE-LIKE); alpha-amylase | chr4:12852109-12853825 REVERSEhighly similar to ( 591) AMY3D_ORYSA Alpha-amylase isozyme 3D precursor (EC 3.2.1.1) (1,4-alpha-D-glucan glucanohydrolase) - Oryza sativa (Rice)highly similar to ( 593) loc_os08g36910 12008.m26515 protein alpha-amylase isozyme 3D precursor, putative, expressedAlpha…	1.62867
2.2.2.1.1	major CHO metabolism.degradation.starch.starch cleavage.alpha amylase	cisin_1g002585mg	Transcript	nearly identical (1236) AT1G69830 | Symbols: ATAMY3, AMY3 | AMY3 (ALPHA-AMYLASE-LIKE 3); alpha-amylase | chr1:26288518-26293003 REVERSEmoderately similar to ( 390) AMY3E_ORYSA Alpha-amylase isozyme 3E precursor (EC 3.2.1.1) (1,4-alpha-D-glucan glucanohydrolase) - Oryza sativa (Rice)highly similar to ( 835) loc_os01g51754 12001.m97454 protein alpha-amylase isozyme C2 precursor, putative, expressed…	1.90218
2.2.2.1.2	major CHO metabolism.degradation.starch.starch cleavage.beta amylase	cisin_1g010067mg	Transcript	highly similar to ( 731) AT2G32290 | Symbols: BMY5, BAM6 | BAM6 (BETA-AMYLASE 6); beta-amylase/ catalytic/ cation binding | chr2:13714643-13716906 REVERSEhighly similar to ( 813) AMYB_MEDSA Beta-amylase (EC 3.2.1.2) (1,4-alpha-D-glucan maltohydrolase) - Medicago sativa (Alfalfa)highly similar to ( 686) loc_os07g35940 12007.m07847 protein beta-amylase, putativeGlyco_hydro_14 no original description	1.31964
2.2.2.2	major CHO metabolism.degradation.starch.starch phosphorylase	cisin_1g003196mg	Transcript	nearly identical (1428) AT3G46970 | Symbols: ATPHS2, PHS2 | PHS2 (ALPHA-GLUCAN PHOSPHORYLASE 2); phosphorylase/ transferase, transferring glycosyl groups | chr3:17301625-17306111 REVERSEnearly identical (1430) PHSH_SOLTU Alpha-glucan phosphorylase, H isozyme (EC 2.4.1.1) (Starch phosphorylase H) - Solanum tuberosum (Potato)nearly identical (1398) loc_os01g63270 12001.m43279 protein alpha-glucan p…	1.74212
2.2.2.3	major CHO metabolism.degradation.starch.glucan water dikinase	cisin_1g009825mg	Transcript	highly similar to ( 667) AT5G26570 | Symbols: PWD, OK1, ATGWD3 | ATGWD3; carbohydrate kinase/ catalytic/ phosphoglucan, water dikinase | chr5:9261580-9266463 FORWARDhighly similar to ( 621) PWD_ORYSA Phosphoglucan, water dikinase, chloroplast precursor (EC 2.7.9.5) - Oryza sativa (Rice)highly similar to ( 621) loc_os12g20150 12012.m26895 protein chloroplast alpha-glucan water dikinase isoform 3, …	1.34844
2.2.2.10	major CHO metabolism.degradation.starch.laforin like phosphoglucan phosphatase (SEX4)	cisin_1g040474mg	Transcript	moderately similar to ( 444) AT3G52180 | Symbols: ATPTPKIS1, DSP4, SEX4 | SEX4 (STARCH-EXCESS 4); polysaccharide binding / protein tyrosine/serine/threonine phosphatase | chr3:19350574-19353459 REVERSEmoderately similar to ( 428) loc_os03g01750 12003.m101148 protein protein tyrosine phosphatase, putative, expressed no original description	1.4702
3.1.2.2	minor CHO metabolism.raffinose family.raffinose synthases.putative	cisin_1g003500mg	Transcript	nearly identical (1353) AT3G57520 | Symbols: AtSIP2 | AtSIP2 (Arabidopsis thaliana seed imbibition 2); hydrolase, hydrolyzing O-glycosyl compounds | chr3:21289299-21292694 REVERSEmoderately similar to ( 410) STSYN_PEA Stachyose synthase precursor (EC 2.4.1.67) (Galactinol--raffinose galactosyltransferase) - Pisum sativum (Garden pea)nearly identical (1209) loc_os03g59430 12003.m10841 protein stac…	1.65482
3.2.3	minor CHO metabolism.trehalose.potential TPS/TPP	cisin_1g002958mg	Transcript	nearly identical (1513) AT4G17770 | Symbols: ATTPS5, TPS5 | ATTPS5; protein binding / transferase, transferring glycosyl groups / trehalose-phosphatase | chr4:9877055-9880084 FORWARDnearly identical (1264) loc_os09g23350 12009.m05492 protein ATTPS6, putative, expressedGlyco_transf_20 OtsA Trehalose_PPase PRK10117 OtsB no original description	1.51978
3.2.4	minor CHO metabolism.trehalose.trehalase	cisin_1g041103mg	Transcript	moderately similar to ( 437) AT4G24040 | Symbols: ATTRE1, TRE1 | TRE1 (TREHALASE 1); alpha,alpha-trehalase/ trehalase | chr4:12488242-12491060 FORWARDmoderately similar to ( 418) loc_os10g37660 12010.m50427 protein trehalase precursor, putative, expressedTrehalase TreA no original description	1.42241
3.4.4	minor CHO metabolism.myo-inositol.myo inositol oxygenases	cisin_1g021944mg	Transcript	moderately similar to ( 480) AT1G14520 | Symbols: MIOX1 | MIOX1 (MYO-INISITOL OXYGENASE); inositol oxygenase/ oxidoreductase | chr1:4968376-4969954 REVERSEmoderately similar to ( 464) MIOX_ORYSA Probable inositol oxygenase (EC 1.13.99.1) (Myo-inositol oxygenase) - Oryza sativa (Rice)moderately similar to ( 464) loc_os06g36560 12006.m32098 protein inositol oxygenase, putative, expressedDUF706 no o…	1.68596
3.5	minor CHO metabolism.others	cisin_1g020174mg	Transcript	moderately similar to ( 359) AT1G59960 | Symbols: | aldo/keto reductase, putative | chr1:22071410-22073067 REVERSEmoderately similar to ( 361) 6DCS_SOYBN NAD(P)H-dependent 6'-deoxychalcone synthase (EC 2.3.1.170) - Glycine max (Soybean)moderately similar to ( 358) loc_os03g13390 12003.m06784 protein NAD(P)H-dependent oxidoreductase, putative, expressedAldo_ket_red ARA1 dkgA dkgB Tas COG1453 COG49…	-1.40876
3.5	minor CHO metabolism.others	cisin_1g017992mg	Transcript	moderately similar to ( 408) AT5G15140 | Symbols: | aldose 1-epimerase family protein | chr5:4908686-4910670 FORWARDmoderately similar to ( 377) loc_os04g38530 12004.m08843 protein aldose 1-epimerase precursor, putative, expressedgalM Aldose_epim GalM no original description	1.49272
3.99	minor CHO metabolism.misc	cisin_1g016293mg	Transcript	highly similar to ( 508) AT5G36790 | Symbols: | phosphoglycolate phosphatase, putative | chr5:14481229-14483730 REVERSEmoderately similar to ( 494) loc_os04g41340 12004.m09113 protein 4-nitrophenylphosphatase, putative, expressedNagD PRK10444 no original description	-1.43849
4.1.3	glycolysis.cytosolic branch.glucose-6-phosphate isomerase	cisin_1g007374mg	Transcript	highly similar to ( 990) AT5G42740 | Symbols: | glucose-6-phosphate isomerase, cytosolic (PGIC) | chr5:17136080-17140622 FORWARDhighly similar to ( 981) G6PI_SPIOL Glucose-6-phosphate isomerase, cytosolic (EC 5.3.1.9) (GPI) (Phosphoglucose isomerase) (PGI) (Phosphohexose isomerase) (PHI) - Spinacia oleracea (Spinach)highly similar to ( 934) loc_os03g56460 12003.m101518 protein glucose-6-phosphate…	-1.36015
4.1.8	glycolysis.cytosolic branch.glyceraldehyde 3-phosphate dehydrogenase (GAP-DH)	cisin_1g014424mg	Transcript	highly similar to ( 580) AT1G16300 | Symbols: GAPCP-2 | GAPCP-2; NAD or NADH binding / binding / catalytic/ glyceraldehyde-3-phosphate dehydrogenase (phosphorylating)/ glyceraldehyde-3-phosphate dehydrogenase | chr1:5574433-5577406 FORWARDmoderately similar to ( 447) G3PC_GINBI Glyceraldehyde-3-phosphate dehydrogenase, cytosolic (EC 1.2.1.12) - Ginkgo biloba (Ginkgo)highly similar to ( 555) loc_o…	1.90266
4.1.8	glycolysis.cytosolic branch.glyceraldehyde 3-phosphate dehydrogenase (GAP-DH)	cisin_1g019445mg	Transcript	highly similar to ( 585) AT3G04120 | Symbols: GAPC, GAPC-1, GAPC1 | GAPC1 (GLYCERALDEHYDE-3-PHOSPHATE DEHYDROGENASE C SUBUNIT 1); glyceraldehyde-3-phosphate dehydrogenase (phosphorylating)/ glyceraldehyde-3-phosphate dehydrogenase | chr3:1081077-1083131 FORWARDhighly similar to ( 579) G3PC_SINAL Glyceraldehyde-3-phosphate dehydrogenase, cytosolic (EC 1.2.1.12) - Sinapis alba (White mustard) (Bras…	1.38795
4.1.12	glycolysis.cytosolic branch.phosphoglycerate mutase	cisin_1g011087mg	Transcript	highly similar to ( 821) AT3G30841 | Symbols: | 2,3-biphosphoglycerate-independent phosphoglycerate mutase-related / phosphoglyceromutase-related | chr3:12591595-12593401 FORWARDhighly similar to ( 730) loc_os12g35040 12012.m07297 protein 2,3-bisphosphoglycerate-independent phosphoglycerate mutase, putative, expressedCOG3635 PRK04024 PRK04135 PRK04200 no original description	1.4044
4.1.14	glycolysis.cytosolic branch.pyruvate kinase (PK)	cisin_1g010627mg	Transcript	highly similar to ( 867) AT5G56350 | Symbols: | pyruvate kinase, putative | chr5:22820254-22822529 REVERSEhighly similar to ( 848) KPYC_TOBAC Pyruvate kinase, cytosolic isozyme (EC 2.7.1.40) (PK) - Nicotiana tabacum (Common tobacco)highly similar to ( 797) loc_os01g16960 12001.m08292 protein pyruvate kinase, cytosolic isozyme, putative, expressedPyruvate_Kinase PK PykF PRK05826 PRK06354 PRK09206 …	1.32578
6.3	gluconeogenesis / glyoxylate cycle.Malate DH	cisin_1g016424mg	Transcript	highly similar to ( 536) AT2G22780 | Symbols: PMDH1 | PMDH1 (PEROXISOMAL NAD-MALATE DEHYDROGENASE 1); L-malate dehydrogenase/ binding / catalytic/ malate dehydrogenase/ oxidoreductase/ oxidoreductase, acting on the CH-OH group of donors, NAD or NADP as acceptor | chr2:9689995-9691923 REVERSEhighly similar to ( 548) MDHG_CUCSA Malate dehydrogenase, glyoxysomal precursor (EC 1.1.1.37) - Cucumis sat…	-1.34426
8.1.3	TCA / org transformation.TCA.aconitase	cisin_1g001917mg	Transcript	nearly identical (1696) AT2G05710 | Symbols: | aconitate hydratase, cytoplasmic, putative / citrate hydro-lyase/aconitase, putative | chr2:2141591-2146350 FORWARDnearly identical (1703) ACOC_CUCMA Aconitate hydratase, cytoplasmic (EC 4.2.1.3) (Citrate hydro-lyase) (Aconitase) - Cucurbita maxima (Pumpkin) (Winter squash)nearly identical (1689) loc_os08g09200 12008.m05055 protein aconitate hydratas…	1.65522
8.1.4	TCA / org transformation.TCA.IDH	cisin_1g018224mg	Transcript	highly similar to ( 619) AT4G35260 | Symbols: IDH1 | IDH1 (ISOCITRATE DEHYDROGENASE 1); isocitrate dehydrogenase (NAD+)/ oxidoreductase, acting on the CH-OH group of donors, NAD or NADP as acceptor | chr4:16774494-16776233 REVERSEmoderately similar to ( 290) LEU3_SOLTU 3-isopropylmalate dehydrogenase, chloroplast precursor (EC 1.1.1.85) (Beta-IPM dehydrogenase) (IMDH) (3-IPM-DH) - Solanum tuberos…	1.38635
8.2.3	TCA / org transformation.other organic acid transformatons.aconitase	cisin_1g010403mg	Transcript	highly similar to ( 883) AT4G13430 | Symbols: IIL1 | IIL1 (ISOPROPYL MALATE ISOMERASE LARGE SUBUNIT 1); 4 iron, 4 sulfur cluster binding / hydro-lyase/ lyase | chr4:7804194-7807789 REVERSEhighly similar to ( 872) loc_os02g03260 12002.m33530 protein 3-isopropylmalate dehydratase large subunit 2, putative, expressedIPMI LeuC PRK00402 PRK12466 PRK05478 PRK07229 Aconitase Aconitase AcnA_Bact AcnA Hom…	1.41664
8.2.4	TCA / org transformation.other organic acid transformatons.IDH	cisin_1g017413mg	Transcript	highly similar to ( 663) AT5G03290 | Symbols: | isocitrate dehydrogenase, putative / NAD+ isocitrate dehydrogenase, putative | chr5:794043-795939 FORWARDhighly similar to ( 625) LEU3_SOLTU 3-isopropylmalate dehydrogenase, chloroplast precursor (EC 1.1.1.85) (Beta-IPM dehydrogenase) (IMDH) (3-IPM-DH) - Solanum tuberosum (Potato)highly similar to ( 627) loc_os01g16900 12001.m150554 protein 3-isopro…	1.36476
8.3	TCA / org transformation.carbonic anhydrases	cisin_1g019915mg	Transcript	moderately similar to ( 433) AT3G01500 | Symbols: CA1 | CA1 (CARBONIC ANHYDRASE 1); carbonate dehydratase/ zinc ion binding | chr3:195173-197873 REVERSEmoderately similar to ( 421) CAHC_TOBAC Carbonic anhydrase, chloroplast precursor (EC 4.2.1.1) (Carbonate dehydratase) - Nicotiana tabacum (Common tobacco)moderately similar to ( 233) loc_os01g45274 12001.m150428 protein carbonic anhydrase, chloro…	-1.76649
9.1.1.5	mitochondrial electron transport / ATP synthesis.NADH-DH.complex I.carbonic anhydrase	cisin_1g024153mg	Transcript	moderately similar to ( 472) AT1G19580 | Symbols: GAMMA CA1 | GAMMA CA1 (GAMMA CARBONIC ANHYDRASE 1); carbonate dehydratase | chr1:6774937-6777092 FORWARDmoderately similar to ( 437) loc_os12g07220 12012.m04711 protein protein yrdA, putative, expressedPaaY no original description	1.46522
9.1.2	mitochondrial electron transport / ATP synthesis.NADH-DH.localisation not clear	cisin_1g047628mg	Transcript	moderately similar to ( 483) AT2G20360 | Symbols: | binding / catalytic/ coenzyme binding | chr2:8786070-8789098 FORWARDmoderately similar to ( 483) loc_os02g57180 12002.m33937 protein NADH-ubiquinone oxidoreductase 39 kDa subunit, mitochondrial precursor, putative, expressedCOG0702 no original description	1.34077
9.1.2	mitochondrial electron transport / ATP synthesis.NADH-DH.localisation not clear	cisin_1g035316mg	Transcript	very weakly similar to (99.0) AT3G03100 | Symbols: | NADH:ubiquinone oxidoreductase family protein | chr3:705564-707578 REVERSEvery weakly similar to (92.4) loc_os10g42840 12010.m21989 protein NADH-ubiquinone oxidoreductase subunit B17.2, putative, expressed no original description	1.45286
9.1.2	mitochondrial electron transport / ATP synthesis.NADH-DH.localisation not clear	cisin_1g034027mg	Transcript	weakly similar to ( 172) AT5G18800 | Symbols: | NADH-ubiquinone oxidoreductase 19 kDa subunit (NDUFA8) family protein | chr5:6267304-6268393 FORWARDweakly similar to ( 152) loc_os03g18420 12003.m07265 protein NADH-ubiquinone oxidoreductase 19 kDa subunit, putative, expressed no original description	1.31436
9.1.2	mitochondrial electron transport / ATP synthesis.NADH-DH.localisation not clear	cisin_1g029470mg	Transcript	weakly similar to ( 186) AT5G67590 | Symbols: FRO1 | FRO1 (FROSTBITE1); NADH dehydrogenase (ubiquinone) | chr5:26958073-26959356 FORWARDmoderately similar to ( 202) loc_os07g39710 12007.m08213 protein NADH-ubiquinone oxidoreductase 18 kDa subunit, mitochondrial precursor, putative, expressedETC_C1_NDUFA4 no original description	1.42347
9.9	mitochondrial electron transport / ATP synthesis.F1-ATPase	cisin_1g035444mg	Transcript	very weakly similar to (83.2) AT5G59613 | Symbols: | unknown protein | chr5:24016162-24016500 REVERSE no original description	1.93174
10.1.1.2	cell wall.precursor synthesis.NDP sugar pyrophosphorylase.GDP fucose and fucokinase	cisin_1g001402mg	Transcript	nearly identical (1590) AT1G01220 | Symbols: | GHMP kinase-related | chr1:91750-95552 FORWARDnearly identical (1348) loc_os03g02410 12003.m05783 protein ATP binding protein, putative, expressedFucokinase COG2605 ERG12 no original description	1.36936
10.1.12.1	cell wall.precursor synthesis.KDO pathway.arabinose-5-phosphate isomerase	cisin_1g019775mg	Transcript	highly similar to ( 510) AT3G54690 | Symbols: | sugar isomerase (SIS) domain-containing protein / CBS domain-containing protein | chr3:20246586-20247810 FORWARDmoderately similar to ( 457) loc_os02g06360 12002.m05984 protein expressed proteingutQ PRK10892 GutQ CBS_pair_KpsF_GutQ_assoc RpiR no original description	1.33435
10.1.20	cell wall.precursor synthesis.phosphomannose isomerase	cisin_1g013464mg	Transcript	highly similar to ( 563) AT3G02570 | Symbols: MEE31, PMI1 | MEE31 (MATERNAL EFFECT EMBRYO ARREST 31); mannose-6-phosphate isomerase | chr3:543463-545478 REVERSEhighly similar to ( 505) loc_os01g03710 12001.m42847 protein mannose-6-phosphate isomerase, putative, expressedPMI_typeI ManA no original description	1.32445
10.2.1	cell wall.cellulose synthesis.cellulose synthase	cisin_1g009753mg	Transcript	highly similar to ( 530) AT1G55850 | Symbols: ATCSLE1, CSLE1 | ATCSLE1; cellulose synthase/ transferase, transferring glycosyl groups | chr1:20876752-20879414 FORWARDhighly similar to ( 593) loc_os09g30130 12009.m060004 protein CSLE6 - cellulose synthase-like family E, expressedCellulose_synt no original description	1.55053
10.5.5	cell wall.cell wall proteins.RGP	cisin_1g018080mg	Transcript	highly similar to ( 672) AT3G08900 | Symbols: RGP3, RGP | RGP3 (REVERSIBLY GLYCOSYLATED POLYPEPTIDE 3); transferase, transferring hexosyl groups | chr3:2708347-2709714 REVERSEhighly similar to ( 687) UPTG2_SOLTU Alpha-1,4-glucan-protein synthase [UDP-forming] 2 (EC 2.4.1.112) (UDP-glucose:protein transglucosylase 2) (UPTG 2) - Solanum tuberosum (Potato)highly similar to ( 671) loc_os03g40270 1200…	1.30861
10.6.1	cell wall.degradation.cellulases and beta -1,4-glucanases	cel3	Transcript	(at1g71380 : 730.0) cellulase 3 (CEL3); FUNCTIONS IN: hydrolase activity, hydrolyzing O-glycosyl compounds, catalytic activity; INVOLVED IN: carbohydrate metabolic process; LOCATED IN: cell wall, plasma membrane, plant-type cell wall; EXPRESSED IN: 7 plant structures; EXPRESSED DURING: L mature pollen stage, M germinated pollen stage, 4 anthesis, petal differentiation and expansion stage; CONTAIN…	1.47569
10.6.1	cell wall.degradation.cellulases and beta -1,4-glucanases	cisin_1g009846mg	Transcript	highly similar to ( 688) AT1G75680 | Symbols: AtGH9B7 | AtGH9B7 (Arabidopsis thaliana glycosyl hydrolase 9B7); catalytic/ hydrolase, hydrolyzing O-glycosyl compounds | chr1:28417215-28419231 REVERSEhighly similar to ( 636) GUN24_ORYSA Endoglucanase 24 precursor (EC 3.2.1.4) (Endo-1,4-beta glucanase 24) - Oryza sativa (Rice)highly similar to ( 636) loc_os09g36350 12009.m22181 protein endoglucanase…	1.85244
10.6.1	cell wall.degradation.cellulases and beta -1,4-glucanases	cisin_1g013886mg	Transcript	highly similar to ( 704) AT3G47000 | Symbols: | glycosyl hydrolase family 3 protein | chr3:17313811-17316539 REVERSEhighly similar to ( 644) loc_os05g37700 12005.m07949 protein periplasmic beta-glucosidase precursor, putative, expressedBglX Glyco_hydro_3_C Glyco_hydro_3 no original description	1.31715
10.6.1	cell wall.degradation.cellulases and beta -1,4-glucanases	cisin_1g007014mg	Transcript	highly similar to ( 905) AT5G49720 | Symbols: ATGH9A1, DEC, KOR, RSW2, IRX2, KOR1 | ATGH9A1 (ARABIDOPSIS THALIANA GLYCOSYL HYDROLASE 9A1); cellulase/ hydrolase, hydrolyzing O-glycosyl compounds | chr5:20197765-20200168 REVERSEhighly similar to ( 832) GUN9_ORYSA Endoglucanase 9 (EC 3.2.1.4) (Endo-1,4-beta glucanase 9) (OsGLU1) - Oryza sativa (Rice)highly similar to ( 832) loc_os03g21210 12003.m075…	1.39745
10.6.1	cell wall.degradation.cellulases and beta -1,4-glucanases	cisin_1g006872mg	Transcript	highly similar to ( 962) AT5G20950 | Symbols: | glycosyl hydrolase family 3 protein | chr5:7107609-7110775 REVERSEhighly similar to ( 916) loc_os03g53800 12003.m101132 protein periplasmic beta-glucosidase precursor, putative, expressedBglX Glyco_hydro_3 Glyco_hydro_3_C no original description	1.39166
10.6.3	cell wall.degradation.pectate lyases and polygalacturonases	pgip1	Transcript	(at5g06860 : 418.0) Encodes a polygalacturonase inhibiting protein involved in defense response. PGIPs inhibit the function of cell wall pectin degrading enzymes such as those produced by fungal pathogens. PGIP1 is induced by fungal infection.; polygalacturonase inhibiting protein 1 (PGIP1); FUNCTIONS IN: polygalacturonase inhibitor activity; INVOLVED IN: signal transduction, defense response; LO…	-1.31635
10.6.3	cell wall.degradation.pectate lyases and polygalacturonases	cisin_1g011659mg	Transcript	highly similar to ( 724) AT4G23500 | Symbols: | glycoside hydrolase family 28 protein / polygalacturonase (pectinase) family protein | chr4:12264640-12267074 FORWARDvery weakly similar to (87.4) PGLR1_MAIZE Exopolygalacturonase precursor (EC 3.2.1.67) (ExoPG) (Pectinase) (Galacturan 1,4-alpha-galacturonidase) - Zea mays (Maize)highly similar to ( 569) loc_os03g03350 12003.m05870 protein glycoside…	1.30403
10.7	cell wall.modification	cisin_1g025808mg	Transcript	moderately similar to ( 290) AT4G17030 | Symbols: ATEXLB1, EXPR, AT-EXPR, ATEXPR1, ATHEXP BETA 3.1 | ATEXLB1 (ARABIDOPSIS THALIANA EXPANSIN-LIKE B1) | chr4:9581817-9583181 REVERSEweakly similar to ( 172) EXLB1_ORYSA Expansin-like B1 precursor (OsEXLB1) (Expensin-related 1) (OsEXPR1) (OsaEXPb3.1) - Oryza sativa (Rice)weakly similar to ( 172) loc_os07g31390 12007.m07408 protein expansin-related pro…	1.31126
10.7	cell wall.modification	cisin_1g045443mg	Transcript	moderately similar to ( 373) AT3G23730 | Symbols: | xyloglucan:xyloglucosyl transferase, putative / xyloglucan endotransglycosylase, putative / endo-xyloglucan transferase, putative | chr3:8550222-8551248 FORWARDmoderately similar to ( 388) BRU1_SOYBN Brassinosteroid-regulated protein BRU1 precursor - Glycine max (Soybean)moderately similar to ( 321) loc_os06g48200 12006.m09346 protein xyloglucan…	1.38854
10.8.1	cell wall.pectin*esterases.PME	cisin_1g047288mg	Transcript	highly similar to ( 539) AT1G23200 | Symbols: | pectinesterase family protein | chr1:8227236-8229400 FORWARDmoderately similar to ( 499) PME2_CITSI Pectinesterase-2 precursor (EC 3.1.1.11) (Pectin methylesterase) (PE) - Citrus sinensis (Sweet orange)moderately similar to ( 404) loc_os07g47830 12007.m08998 protein pectinesterase-1 precursor, putative, expressedPectinesterase PemB PMEI no original …	-1.41873
10.8.1	cell wall.pectin*esterases.PME	cisin_1g021162mg	Transcript	highly similar to ( 562) AT3G29090 | Symbols: PME31, ATPME31 | pectinesterase family protein | chr3:11073804-11075335 FORWARDweakly similar to ( 184) PME3_CITSI Pectinesterase-3 precursor (EC 3.1.1.11) (Pectin methylesterase 3) (PE 3) - Citrus sinensis (Sweet orange)moderately similar to ( 496) loc_os10g26680 12010.m21883 protein pectinesterase-1 precursor, putative, expressedPectinesterase PemB …	1.45708
10.8.1	cell wall.pectin*esterases.PME	cisin_1g008722mg	Transcript	highly similar to ( 573) AT1G11580 | Symbols: ATPMEPCRA, PMEPCRA | PMEPCRA (METHYLESTERASE PCR A); enzyme inhibitor/ pectinesterase | chr1:3888730-3890649 FORWARDmoderately similar to ( 429) PME3_CITSI Pectinesterase-3 precursor (EC 3.1.1.11) (Pectin methylesterase 3) (PE 3) - Citrus sinensis (Sweet orange)highly similar to ( 511) loc_os01g57854 12001.m11933 protein pectinesterase-1 precursor, pu…	-1.35362
10.8.2	cell wall.pectin*esterases.acetyl esterase	cisin_1g013734mg	Transcript	highly similar to ( 618) AT4G19420 | Symbols: | pectinacetylesterase family protein | chr4:10587504-10589807 REVERSEhighly similar to ( 592) loc_os02g47400 12002.m100327 protein carboxylic ester hydrolase, putative, expressedPAE no original description	1.34492
11.1.1.1	lipid metabolism.FA synthesis and FA elongation.Acetyl CoA Carboxylation.homomeric Enzyme	cisin_1g000086mg	Transcript	nearly identical (3755) AT1G36160 | Symbols: ACC1, AT-ACC1, EMB22, GK, PAS3 | ACC1 (ACETYL-COENZYME A CARBOXYLASE 1); acetyl-CoA carboxylase | chr1:13534196-13543773 FORWARDmoderately similar to ( 210) MCCA_SOYBN Methylcrotonoyl-CoA carboxylase subunit alpha, mitochondrial precursor (EC 6.4.1.4) (3-methylcrotonyl-CoA carboxylase 1) (MCCase subunit alpha) (3-methylcrotonyl-CoA:carbon dioxide ligas…	1.40044
11.1.3	lipid metabolism.FA synthesis and FA elongation.ketoacyl ACP synthase	cisin_1g008146mg	Transcript	highly similar to ( 691) AT1G74960 | Symbols: FAB1, KAS2 | FAB1 (FATTY ACID BIOSYNTHESIS 1); 3-oxoacyl-[acyl-carrier-protein] synthase/ fatty-acid synthase | chr1:28152564-28155948 REVERSEmoderately similar to ( 403) KASC1_HORVU 3-oxoacyl-[acyl-carrier-protein] synthase I, chloroplast precursor (EC 2.3.1.41) (Beta-ketoacyl-ACP synthase I) (KAS I) - Hordeum vulgare (Barley)highly similar to ( 660)…	1.30808
11.1.8	lipid metabolism.FA synthesis and FA elongation.acyl coa ligase	cisin_1g008535mg	Transcript	highly similar to ( 603) AT1G20560 | Symbols: AAE1 | AAE1 (ACYL ACTIVATING ENZYME 1); AMP binding | chr1:7119927-7121363 REVERSEweakly similar to ( 140) 4CL1_PETCR 4-coumarate--CoA ligase 1 (EC 6.2.1.12) (4CL 1) (4-coumaroyl-CoA synthase 1) - Petroselinum crispum (Parsley) (Petroselinum hortense)highly similar to ( 543) loc_os03g04120 12003.m05944 protein AMP binding protein, putative, expressedP…	1.37957
11.1.8	lipid metabolism.FA synthesis and FA elongation.acyl coa ligase	cisin_1g008342mg	Transcript	highly similar to ( 861) AT3G16910 | Symbols: AAE7, ACN1 | AAE7 (ACYL-ACTIVATING ENZYME 7); AMP binding / acetate-CoA ligase | chr3:5773231-5775411 REVERSEweakly similar to ( 149) 4CL1_TOBAC 4-coumarate--CoA ligase 1 (EC 6.2.1.12) (4CL 1) (4-coumaroyl-CoA synthase 1) - Nicotiana tabacum (Common tobacco)highly similar to ( 853) loc_os03g19240 12003.m07341 protein AMP-binding protein, putative, exp…	1.79487
11.1.8	lipid metabolism.FA synthesis and FA elongation.acyl coa ligase	cisin_1g004821mg	Transcript	nearly identical (1067) AT1G55320 | Symbols: AAE18 | AAE18 (ACYL-ACTIVATING ENZYME 18); catalytic/ ligase | chr1:20634194-20636659 FORWARDhighly similar to ( 991) loc_os03g59080 12003.m10809 protein acyl-activating enzyme 18, putative, expressedAcs PRK03584 CaiC AMP-binding acsA PRK03613 PRK02239 PRK03429 PRK03582 PRK02167 PRK04664 PRK02530 PRK00851 PRK03914 PRK10524 PRK01291 PRK04319 PRK07770 PR…	1.4766
11.1.9	lipid metabolism.FA synthesis and FA elongation.long chain fatty acid CoA ligase	cisin_1g005867mg	Transcript	highly similar to ( 988) AT2G47240 | Symbols: LACS1 | long-chain-fatty-acid--CoA ligase family protein / long-chain acyl-CoA synthetase family protein | chr2:19393835-19397616 FORWARDweakly similar to ( 111) 4CL2_ORYSA 4-coumarate--CoA ligase 2 (EC 6.2.1.12) (4CL 2) (4-coumaroyl-CoA synthase 2) - Oryza sativa (Rice)highly similar to ( 950) loc_os05g04170 12005.m083564 protein ACS-like protein, pu…	1.52559
11.1.10	lipid metabolism.FA synthesis and FA elongation.beta ketoacyl CoA synthase	cisin_1g008975mg	Transcript	highly similar to ( 898) AT2G26640 | Symbols: KCS11 | KCS11 (3-KETOACYL-COA SYNTHASE 11); acyltransferase/ catalytic/ transferase, transferring acyl groups other than amino-acyl groups | chr2:11330094-11331623 FORWARDhighly similar to ( 854) loc_os05g49900 12005.m09060 protein fatty acid elongase, putative, expressedFAE1_CUT1_RppA CHS_like BcsA FabH no original description	-1.32156
11.1.10	lipid metabolism.FA synthesis and FA elongation.beta ketoacyl CoA synthase	cisin_1g011007mg	Transcript	highly similar to ( 900) AT1G68530 | Symbols: CUT1, POP1, CER6, G2, KCS6 | KCS6 (3-KETOACYL-COA SYNTHASE 6); catalytic/ transferase, transferring acyl groups other than amino-acyl groups | chr1:25713600-25714733 REVERSEhighly similar to ( 828) loc_os03g12030 12003.m06655 protein 3-ketoacyl-CoA synthase, putative, expressedFAE1_CUT1_RppA CHS_like BcsA FabH KAS_III no original description	1.38744
11.3.3	lipid metabolism.Phospholipid synthesis.phosphatidate cytidylyltransferase	cisin_1g015272mg	Transcript	moderately similar to ( 464) AT2G45150 | Symbols: | phosphatidate cytidylyltransferase family protein | chr2:18613402-18614788 FORWARDmoderately similar to ( 295) loc_os02g03460 12002.m05696 protein phosphatidate cytidylyltransferase, putative, expressedCTP_transf_1 CdsA COG4589 cdsA no original description	1.30129
11.3.5	lipid metabolism.Phospholipid synthesis.diacylglycerol kinase	cisin_1g004762mg	Transcript	nearly identical (1159) AT5G07920 | Symbols: DGK1, ATDGK1 | DGK1 (DIACYLGLYCEROL KINASE1); calcium ion binding / diacylglycerol kinase | chr5:2525197-2528396 REVERSEhighly similar to ( 969) loc_os03g31180 12003.m101692 protein diacylglycerol kinase 1, putative, expressedDAGKa DAGKc DAGK_acc DAGK_cat LCB5 no original description	1.31373
11.6	lipid metabolism.lipid transfer proteins etc	cisin_1g033151mg	Transcript	very weakly similar to (91.7) AT5G59320 | Symbols: LTP3 | LTP3 (LIPID TRANSFER PROTEIN 3); lipid binding | chr5:23929051-23929492 FORWARDweakly similar to ( 110) NLTP_HELAN Nonspecific lipid-transfer protein precursor (LTP) (NsLTP) (SDI-9) - Helianthus annuus (Common sunflower)very weakly similar to (95.5) loc_os11g24070 12011.m06333 protein nonspecific lipid-transfer protein 1 precursor, putativ…	-1.51571
11.8.1.1	lipid metabolism.'exotics' (steroids, squalene etc).sphingolipids.ceramidase	cisin_1g004967mg	Transcript	nearly identical (1177) AT1G07380 | Symbols: | ceramidase family protein | chr1:2264829-2268306 REVERSEnearly identical (1075) loc_os01g43520 12001.m150425 protein ceramidase, putative, expressedCeramidase_alk no original description	1.31874
11.8.1.2	lipid metabolism.'exotics' (steroids, squalene etc).sphingolipids.serine C-palmitoyltransferase	cisin_1g046230mg	Transcript	highly similar to ( 843) AT5G23670 | Symbols: LCB2 | LCB2; protein binding / serine C-palmitoyltransferase | chr5:7981889-7985037 FORWARDhighly similar to ( 843) loc_os11g31640 12011.m07066 protein serine palmitoyltransferase 2, putative, expressedBioF PRK05958 PRK06939 PRK09064 Aminotran_1_2 PRK07179 PRK05937 PRK07505 no original description	1.41414
11.8.8	lipid metabolism.'exotics' (steroids, squalene etc).squalene synthase	cisin_1g015087mg	Transcript	highly similar to ( 670) AT4G34640 | Symbols: SQS1, ERG9 | SQS1 (SQUALENE SYNTHASE 1); farnesyl-diphosphate farnesyltransferase | chr4:16538489-16541655 FORWARDhighly similar to ( 617) loc_os03g59040 12003.m101539 protein squalene synthetase, putative, expressedSQS_PSY Trans_IPPS_HH ERG9 Trans_IPPS Isoprenoid_Biosyn_C1 no original description	1.37139
11.9.1	lipid metabolism.lipid degradation.palmitoyl[protein] hydrolase	cisin_1g024701mg	Transcript	moderately similar to ( 338) AT5G47330 | Symbols: | palmitoyl protein thioesterase family protein | chr5:19207170-19208711 FORWARDmoderately similar to ( 371) loc_os03g01150 12003.m05666 protein palmitoyl-protein thioesterase 1 precursor, putative, expressedPalm_thioest no original description	1.64537
11.9.3.2	lipid metabolism.lipid degradation.lysophospholipases.carboxylesterase	cisin_1g022847mg	Transcript	moderately similar to ( 373) AT5G20060 | Symbols: | phospholipase/carboxylesterase family protein | chr5:6776800-6779447 FORWARDmoderately similar to ( 387) loc_os01g07960 12001.m42883 protein acyl-protein thioesterase 2, putative, expressedAbhydrolase_2 COG0400 no original description	2.24867
11.9.4.2	lipid metabolism.lipid degradation.beta-oxidation.acyl CoA DH	cisin_1g048624mg	Transcript	nearly identical (1207) AT5G65110 | Symbols: ACX2, ATACX2 | ACX2 (ACYL-COA OXIDASE 2); acyl-CoA oxidase | chr5:26010060-26012482 REVERSEnearly identical (1171) ACOX2_CUCMA Acyl-coenzyme A oxidase, peroxisomal precursor (EC 1.3.3.6) (AOX) (Long-chain acyl-CoA oxidase) - Cucurbita maxima (Pumpkin) (Winter squash)nearly identical (1085) loc_os11g39220 12011.m28844 protein acyl-coenzyme A oxidase 1, …	1.6078
11.9.4.5	lipid metabolism.lipid degradation.beta-oxidation.acyl-CoA thioesterase	cisin_1g040957mg	Transcript	highly similar to ( 597) AT1G01710 | Symbols: | acyl-CoA thioesterase family protein | chr1:262950-266029 FORWARDhighly similar to ( 508) loc_os04g47120 12004.m09658 protein acyl-CoA thioesterase/ cyclic nucleotide binding protein, putative, expressedTesB PRK10526 Thioesterase_II_repeat1 Thioesterase_II_repeat2 Thioesterase_II Acyl_CoA_thio no original description	1.30839
11.9.4.9	lipid metabolism.lipid degradation.beta-oxidation.multifunctional	cisin_1g004726mg	Transcript	nearly identical (1037) AT4G29010 | Symbols: AIM1 | AIM1 (ABNORMAL INFLORESCENCE MERISTEM); enoyl-CoA hydratase | chr4:14297312-14302016 REVERSEhighly similar to ( 983) MFP_ORYSA Peroxisomal fatty acid beta-oxidation multifunctional protein (MFP) [Includes: Enoyl-CoA hydratase (EC 4.2.1.17); 3-2-trans-enoyl-CoA isomerase (EC 5.3.3.8); 3-hydroxybutyryl-CoA epimerase (EC 5.1.2.3); 3-hydroxyacyl-CoA…	1.39308
13.1.1.2.1	amino acid metabolism.synthesis.central amino acid metabolism.aspartate.aspartate aminotransferase	cisin_1g012238mg	Transcript	highly similar to ( 784) AT4G31990 | Symbols: ASP5, AAT3, ATAAT1 | ASP5 (ASPARTATE AMINOTRANSFERASE 5); L-aspartate:2-oxoglutarate aminotransferase | chr4:15470876-15473521 REVERSEmoderately similar to ( 465) AATC_ORYSA Aspartate aminotransferase, cytoplasmic (EC 2.6.1.1) (Transaminase A) - Oryza sativa (Rice)highly similar to ( 759) loc_os02g55420 12002.m10568 protein aspartate aminotransferase,…	-1.47952
13.1.1.3.11	amino acid metabolism.synthesis.central amino acid metabolism.alanine.alanine-glyoxylate aminotransferase	cisin_1g011777mg	Transcript	highly similar to ( 786) AT4G39660 | Symbols: AGT2 | AGT2 (ALANINE:GLYOXYLATE AMINOTRANSFERASE 2); alanine-glyoxylate transaminase/ catalytic/ pyridoxal phosphate binding / transaminase | chr4:18406797-18409262 FORWARDvery weakly similar to (90.1) GSA_HORVU Glutamate-1-semialdehyde 2,1-aminomutase, chloroplast precursor (EC 5.4.3.8) (GSA) (Glutamate-1-semialdehyde aminotransferase) (GSA-AT) - Hor…	1.34611
13.1.3.4	amino acid metabolism.synthesis.aspartate family.methionine	cisin_1g044516mg	Transcript	highly similar to ( 720) AT1G02500 | Symbols: SAM1, SAM-1, MAT1 | SAM1 (S-ADENOSYLMETHIONINE SYNTHETASE 1); methionine adenosyltransferase | chr1:519037-520218 FORWARDhighly similar to ( 745) METL_CATRO S-adenosylmethionine synthetase 2 (EC 2.5.1.6) (Methionine adenosyltransferase 2) (AdoMet synthetase 2) - Catharanthus roseus (Rosy periwinkle) (Madagascar periwinkle)highly similar to ( 721) loc_…	1.35944
13.1.3.4.13	amino acid metabolism.synthesis.aspartate family.methionine.methionine S-methyltransferase	cisin_1g043334mg	Transcript	nearly identical (1377) AT5G49810 | Symbols: MMT | MMT; S-adenosylmethionine-dependent methyltransferase | chr5:20239418-20246046 FORWARDnearly identical (1299) MMT1_HORVU Methionine S-methyltransferase (EC 2.1.1.12) (AdoMet:Met S-methyltransferase) (Hv-MMT1) - Hordeum vulgare (Barley)nearly identical (1318) loc_os05g01470 12005.m27665 protein methionine S-methyltransferase, putative, expressed n…	1.48721
13.1.3.6.1.1	amino acid metabolism.synthesis.aspartate family.misc.homoserine.aspartate kinase	cisin_1g008621mg	Transcript	highly similar to ( 810) AT5G14060 | Symbols: CARAB-AK-LYS | CARAB-AK-LYS; amino acid binding / aspartate kinase | chr5:4536143-4538993 FORWARDweakly similar to ( 179) AKH1_MAIZE Bifunctional aspartokinase/homoserine dehydrogenase 1, chloroplast precursor (AK-HD 1) (AK-HSDH 1) [Includes: Aspartokinase (EC 2.7.2.4); Homoserine dehydrogenase (EC 1.1.1.3)] - Zea mays (Maize)highly similar to ( 810) …	1.49419
13.1.5.1.1	amino acid metabolism.synthesis.serine-glycine-cysteine group.serine.phosphoglycerate dehydrogenase	cisin_1g006212mg	Transcript	highly similar to ( 840) AT1G17745 | Symbols: PGDH | PGDH (3-PHOSPHOGLYCERATE DEHYDROGENASE); phosphoglycerate dehydrogenase | chr1:6101157-6104979 FORWARDweakly similar to ( 116) DHGY_CUCSA Glycerate dehydrogenase (EC 1.1.1.29) (NADH-dependent hydroxypyruvate reductase) (HPR) (GDH) - Cucumis sativus (Cucumber)highly similar to ( 789) loc_os08g34720 12008.m07461 protein D-3-phosphoglycerate dehyd…	1.31553
13.1.6.1.6	amino acid metabolism.synthesis.aromatic aa.chorismate.5-enolpyruvylshikimate-3-phosphate synthase	cisin_1g010070mg	Transcript	highly similar to ( 729) AT2G45300 | Symbols: | 3-phosphoshikimate 1-carboxyvinyltransferase / 5-enolpyruvylshikimate-3-phosphate / EPSP synthase | chr2:18677518-18679868 FORWARDhighly similar to ( 731) AROA_BRANA 3-phosphoshikimate 1-carboxyvinyltransferase, chloroplast precursor (EC 2.5.1.19) (5-enolpyruvylshikimate-3-phosphate synthase) (EPSP synthase) - Brassica napus (Rape)highly similar to …	1.41102
13.1.6.5.5	amino acid metabolism.synthesis.aromatic aa.tryptophan.tryptophan synthase	cisin_1g012347mg	Transcript	highly similar to ( 740) AT5G54810 | Symbols: TSB1, TRPB, TRP2, ATTSB1 | TSB1 (TRYPTOPHAN SYNTHASE BETA-SUBUNIT 1); tryptophan synthase | chr5:22264805-22266738 REVERSEhighly similar to ( 682) TRPB2_MAIZE Tryptophan synthase beta chain 2, chloroplast precursor (EC 4.2.1.20) (Orange pericarp 2) (Fragment) - Zea mays (Maize)highly similar to ( 681) loc_os08g04180 12008.m04562 protein tryptophan syn…	1.31599
13.1.6.5.5	amino acid metabolism.synthesis.aromatic aa.tryptophan.tryptophan synthase	cisin_1g045846mg	Transcript	highly similar to ( 790) AT5G38530 | Symbols: | tryptophan synthase-related | chr5:15424097-15426294 FORWARDweakly similar to ( 111) TRPB2_MAIZE Tryptophan synthase beta chain 2, chloroplast precursor (EC 4.2.1.20) (Orange pericarp 2) (Fragment) - Zea mays (Maize)highly similar to ( 702) loc_os06g42560 12006.m31904 protein tryptophan synthase beta chain 2, putative, expressedPRK12391 COG1350 TrpB…	1.30324
13.2.3.2	amino acid metabolism.degradation.aspartate family.threonine	cisin_1g016689mg	Transcript	highly similar to ( 542) AT1G67280 | Symbols: | lactoylglutathione lyase, putative / glyoxalase I, putative | chr1:25188563-25190134 REVERSEmoderately similar to ( 427) LGUL_ORYSA Lactoylglutathione lyase (EC 4.4.1.5) (Methylglyoxalase) (Aldoketomutase) (Glyoxalase I) (Glx I) (Ketone-aldehyde mutase) (S-D-lactoylglutathione methylglyoxal lyase) (Allergen Ory s ?) (Allergen Glb33) (PP33) - Oryza s…	-1.32823
13.99	amino acid metabolism.misc	cisin_1g048614mg	Transcript	moderately similar to ( 284) AT1G49820 | Symbols: ATMTK | ATMTK (ARABIDOPSIS THALIANA S-METHYL-5-THIORIBOSE KINASE); S-methyl-5-thioribose kinase | chr1:18443005-18444907 FORWARDmoderately similar to ( 277) loc_os04g57400 12004.m35509 protein methylthioribose kinase, putative, expressedmtnK COG4857 no original description	1.31784
15.1	metal handling.acquisition	cisin_1g003191mg	Transcript	moderately similar to ( 395) AT5G49740 | Symbols: ATFRO7, FRO7 | ATFRO7 (FERRIC REDUCTION OXIDASE 7); ferric-chelate reductase/ oxidoreductase | chr5:20205549-20208628 REVERSEmoderately similar to ( 345) loc_os04g36720 12004.m08712 protein ferric reductase-like transmembrane component, putative, expressed no original description	1.32014
15.2	metal handling.binding, chelation and storage	cisin_1g023956mg	Transcript	moderately similar to ( 228) AT5G01600 | Symbols: ATFER1, FER1 | ATFER1; ferric iron binding / iron ion binding | chr5:228149-229594 REVERSEmoderately similar to ( 234) FRI1_BRANA Ferritin-1, chloroplast precursor (EC 1.16.3.1) - Brassica napus (Rape)moderately similar to ( 207) loc_os12g01530 12012.m26727 protein ferritin-1, chloroplast precursor, putative, expressedEuk_Ferritin Ferritin Ferriti…	-1.71982
16.1.2.6	secondary metabolism.isoprenoids.mevalonate pathway.mevalonate diphosphate decarboxylase	cisin_1g014714mg	Transcript	highly similar to ( 680) AT3G54250 | Symbols: | mevalonate diphosphate decarboxylase, putative | chr3:20082468-20084688 REVERSEhighly similar to ( 619) loc_os02g01920 12002.m05542 protein diphosphomevalonate decarboxylase, putative, expressedMVD1 no original description	1.41254
16.1.3.2	secondary metabolism.isoprenoids.tocopherol biosynthesis.homogentisate phytyltransferase	cisin_1g016056mg	Transcript	moderately similar to ( 241) AT2G18950 | Symbols: HPT1, TPT1, ATHPT, VTE2 | HPT1 (HOMOGENTISATE PHYTYLTRANSFERASE 1); homogentisate phytyltransferase/ prenyltransferase | chr2:8207491-8210047 FORWARDmoderately similar to ( 243) loc_os06g44840 12006.m32130 protein homogentisate geranylgeranyl transferase, putative, expressedubiA UbiA no original description	1.42074
16.1.3.2	secondary metabolism.isoprenoids.tocopherol biosynthesis.homogentisate phytyltransferase	cisin_1g025348mg	Transcript	moderately similar to ( 251) AT2G18950 | Symbols: HPT1, TPT1, ATHPT, VTE2 | HPT1 (HOMOGENTISATE PHYTYLTRANSFERASE 1); homogentisate phytyltransferase/ prenyltransferase | chr2:8207491-8210047 FORWARDmoderately similar to ( 243) loc_os06g44840 12006.m32130 protein homogentisate geranylgeranyl transferase, putative, expressedubiA no original description	1.42074
16.1.3.2	secondary metabolism.isoprenoids.tocopherol biosynthesis.homogentisate phytyltransferase	cisin_1g015340mg	Transcript	moderately similar to ( 300) AT2G18950 | Symbols: HPT1, TPT1, ATHPT, VTE2 | HPT1 (HOMOGENTISATE PHYTYLTRANSFERASE 1); homogentisate phytyltransferase/ prenyltransferase | chr2:8207491-8210047 FORWARDmoderately similar to ( 278) loc_os06g44840 12006.m32130 protein homogentisate geranylgeranyl transferase, putative, expressedubiA no original description	1.42074
16.1.3.2	secondary metabolism.isoprenoids.tocopherol biosynthesis.homogentisate phytyltransferase	cisin_1g029438mg	Transcript	weakly similar to ( 166) AT2G18950 | Symbols: HPT1, TPT1, ATHPT, VTE2 | HPT1 (HOMOGENTISATE PHYTYLTRANSFERASE 1); homogentisate phytyltransferase/ prenyltransferase | chr2:8207491-8210047 FORWARDweakly similar to ( 170) loc_os06g44840 12006.m32130 protein homogentisate geranylgeranyl transferase, putative, expressedubiA no original description	1.42074
16.1.5	secondary metabolism.isoprenoids.terpenoids	cisin_1g008620mg	Transcript	moderately similar to ( 442) AT5G23960 | Symbols: ATTPS21, TPS21 | TPS21 (TERPENE SYNTHASE 21); (-)-E-beta-caryophyllene synthase/ alpha-humulene synthase | chr5:8092969-8095128 FORWARDhighly similar to ( 545) DCS1_GOSHI (+)-delta-cadinene synthase (EC 4.2.3.13) (D-cadinene synthase) - Gossypium hirsutum (Upland cotton)moderately similar to ( 389) loc_os08g04500 12008.m04593 protein terpene synth…	1.4211
16.2	secondary metabolism.phenylpropanoids	cisin_1g044173mg	Transcript	highly similar to ( 556) AT5G42830 | Symbols: | transferase family protein | chr5:17176384-17177906 FORWARDmoderately similar to ( 313) loc_os08g01960 12008.m04344 protein conserved hypothetical proteinTransferase no original description	-1.3367
16.2	secondary metabolism.phenylpropanoids	cisin_1g036315mg	Transcript	highly similar to ( 638) AT2G19070 | Symbols: SHT | SHT (SPERMIDINE HYDROXYCINNAMOYL TRANSFERASE); N-acyltransferase/ hydroxycinnamoyltransferase/ spermidine:caffeoyl CoA N-acyltransferase/ spermidine:coumaroyl CoA N-acyltransferase/ spermidine:feruloyl CoA N-acyltransferase/ spermidine:sinapoyl CoA N-acyl | chr2:8260185-8261958 REVERSEmoderately similar to ( 260) HCBT2_DIACA Anthranilate N-benzo…	1.32456
16.2	secondary metabolism.phenylpropanoids	cisin_1g021867mg	Transcript	moderately similar to ( 207) AT4G35160 | Symbols: | O-methyltransferase family 2 protein | chr4:16730989-16732808 REVERSEmoderately similar to ( 284) 7OMT6_MEDSA Isoflavone-7-O-methyltransferase 6 (EC 2.1.1.150) (Isoflavone-O-methyltransferase 6) (7-IOMT-6) - Medicago sativa (Alfalfa)moderately similar to ( 256) loc_os12g25450 12012.m06370 protein O-methyltransferase ZRP4, putative, expressedMeth…	2.37661
16.2.1.3	secondary metabolism.phenylpropanoids.lignin biosynthesis.4CL	cisin_1g042783mg	Transcript	highly similar to ( 726) AT3G21240 | Symbols: 4CL2, AT4CL2 | 4CL2 (4-COUMARATE:COA LIGASE 2); 4-coumarate-CoA ligase | chr3:7454497-7457314 REVERSEhighly similar to ( 768) 4CL1_TOBAC 4-coumarate--CoA ligase 1 (EC 6.2.1.12) (4CL 1) (4-coumaroyl-CoA synthase 1) - Nicotiana tabacum (Common tobacco)highly similar to ( 652) loc_os06g44620 12006.m31911 protein 4-coumarate--CoA ligase 1, putative, expre…	1.33262
16.2.1.10	secondary metabolism.phenylpropanoids.lignin biosynthesis.CAD	cisin_1g018246mg	Transcript	highly similar to ( 519) AT4G39330 | Symbols: ATCAD9, CAD9 | CAD9 (CINNAMYL ALCOHOL DEHYDROGENASE 9); binding / catalytic/ oxidoreductase/ zinc ion binding | chr4:18291268-18292740 FORWARDhighly similar to ( 510) MTDH_MEDSA Probable mannitol dehydrogenase (EC 1.1.1.255) (NAD-dependent mannitol dehydrogenase) - Medicago sativa (Alfalfa)moderately similar to ( 421) loc_os10g29470 12010.m05819 prote…	1.36358
16.4.1	secondary metabolism.N misc.alkaloid-like	cisin_1g015463mg	Transcript	highly similar to ( 601) AT1G08470 | Symbols: | strictosidine synthase family protein | chr1:2682262-2683977 REVERSEweakly similar to ( 156) STSY_CATRO Strictosidine synthase precursor (EC 4.3.3.2) - Catharanthus roseus (Rosy periwinkle) (Madagascar periwinkle)highly similar to ( 514) loc_os03g53950 12003.m10360 protein strictosidine synthase precursor, putative, expressedStr_synth COG3386 no ori…	1.35609
16.4.1	secondary metabolism.N misc.alkaloid-like	cisin_1g018474mg	Transcript	weakly similar to ( 152) AT3G51420 | Symbols: SSL4, ATSSL4 | SSL4 (STRICTOSIDINE SYNTHASE-LIKE 4); strictosidine synthase | chr3:19084082-19085451 FORWARDmoderately similar to ( 231) loc_os07g42250 12007.m08460 protein strictosidine synthase 1 precursor, putative, expressedStr_synth COG3386 no original description	-1.3994
16.5.1.1.1.3	secondary metabolism.sulfur-containing.glucosinolates.synthesis.aliphatic.methylthioalkylmalate isomerase large subunit (MAM-IL)	cisin_1g010403mg	Transcript	highly similar to ( 883) AT4G13430 | Symbols: IIL1 | IIL1 (ISOPROPYL MALATE ISOMERASE LARGE SUBUNIT 1); 4 iron, 4 sulfur cluster binding / hydro-lyase/ lyase | chr4:7804194-7807789 REVERSEhighly similar to ( 872) loc_os02g03260 12002.m33530 protein 3-isopropylmalate dehydratase large subunit 2, putative, expressedIPMI LeuC PRK00402 PRK12466 PRK05478 PRK07229 Aconitase Aconitase AcnA_Bact AcnA Hom…	1.41664
16.8.1	secondary metabolism.flavonoids.anthocyanins	udp-g	Transcript	'(at5g54010 : 467.0) UDP-Glycosyltransferase superfamily protein; FUNCTIONS IN: transferase activity, transferring glycosyl groups; INVOLVED IN: metabolic process; LOCATED IN: endomembrane system; EXPRESSED IN: 6 plant structures; EXPRESSED DURING: L mature pollen stage, M germinated pollen stage, 4 anthesis, petal differentiation and expansion stage; CONTAINS InterPro DOMAIN/s: UDP-glucuronosyl/…	1.31182
16.8.1.21	secondary metabolism.flavonoids.anthocyanins.anthocyanin 5-aromatic acyltransferase	cisin_1g012242mg	Transcript	moderately similar to ( 372) AT3G29635 | Symbols: | transferase family protein | chr3:11465851-11467227 REVERSEweakly similar to ( 196) loc_os02g57480 12002.m10770 protein anthocyanin 5-aromatic acyltransferase, putative, expressedTransferase no original description	1.32077
16.8.2.1	secondary metabolism.flavonoids.chalcones.naringenin-chalcone synthase	chs3	Transcript	(p51075|chsy_betve : 571.0) Chalcone synthase (EC 2.3.1.74) (Naringenin-chalcone synthase) - Betula verrucosa (White birch) (Betula pendula) & (at5g13930 : 560.0) Encodes chalcone synthase (CHS), a key enzyme involved in the biosynthesis of flavonoids. Required for the accumulation of purple anthocyanins in leaves and stems. Also involved in the regulation of auxin transport and the modulation of…	-1.39219
16.8.3	secondary metabolism.flavonoids.dihydroflavonols	udp-g	Transcript	'(at5g54010 : 467.0) UDP-Glycosyltransferase superfamily protein; FUNCTIONS IN: transferase activity, transferring glycosyl groups; INVOLVED IN: metabolic process; LOCATED IN: endomembrane system; EXPRESSED IN: 6 plant structures; EXPRESSED DURING: L mature pollen stage, M germinated pollen stage, 4 anthesis, petal differentiation and expansion stage; CONTAINS InterPro DOMAIN/s: UDP-glucuronosyl/…	1.31182
16.8.3.1	secondary metabolism.flavonoids.dihydroflavonols.dihydroflavonol 4-reductase	cisin_1g020326mg	Transcript	highly similar to ( 542) AT1G51410 | Symbols: | cinnamyl-alcohol dehydrogenase, putative (CAD) | chr1:19059885-19061424 FORWARDmoderately similar to ( 224) DFRA_DIACA Dihydroflavonol-4-reductase (EC 1.1.1.219) (DFR) (Dihydrokaempferol 4-reductase) - Dianthus caryophyllus (Carnation) (Clove pink)moderately similar to ( 496) loc_os01g34480 12001.m150871 protein dihydroflavonol-4-reductase, putative…	1.47964
16.8.3.1	secondary metabolism.flavonoids.dihydroflavonols.dihydroflavonol 4-reductase	cisin_1g020924mg	Transcript	moderately similar to ( 406) AT2G33590 | Symbols: | cinnamoyl-CoA reductase family | chr2:14224622-14226365 FORWARDweakly similar to ( 190) DFRA_VITVI Dihydroflavonol-4-reductase (EC 1.1.1.219) (DFR) (Dihydrokaempferol 4-reductase) - Vitis vinifera (Grape)moderately similar to ( 360) loc_os06g41810 12006.m08713 protein dihydroflavonol-4-reductase, putative, expressedWcaG Epimerase no original des…	-1.3263
16.8.5.1	secondary metabolism.flavonoids.isoflavones.isoflavone reductase	cisin_1g025054mg	Transcript	moderately similar to ( 307) AT4G39230 | Symbols: | isoflavone reductase, putative | chr4:18266024-18267604 REVERSEmoderately similar to ( 286) IFRH_SOLTU Isoflavone reductase homolog (EC 1.3.1.-) (CP100) - Solanum tuberosum (Potato)moderately similar to ( 286) loc_os06g27770 12006.m07322 protein isoflavone reductase, putative, expressedNmrA no original description	1.37173
16.8.5.1	secondary metabolism.flavonoids.isoflavones.isoflavone reductase	cisin_1g021596mg	Transcript	moderately similar to ( 452) AT4G39230 | Symbols: | isoflavone reductase, putative | chr4:18266024-18267604 REVERSEmoderately similar to ( 452) IFRH_SOLTU Isoflavone reductase homolog (EC 1.3.1.-) (CP100) - Solanum tuberosum (Potato)moderately similar to ( 372) loc_os06g27770 12006.m07322 protein isoflavone reductase, putative, expressedNmrA no original description	-1.43825
16.10	secondary metabolism.simple phenols	cisin_1g008038mg	Transcript	highly similar to ( 778) AT5G21105 | Symbols: | L-ascorbate oxidase/ copper ion binding / oxidoreductase | chr5:7174321-7177409 FORWARDhighly similar to ( 851) ASO_TOBAC L-ascorbate oxidase precursor (EC 1.10.3.3) (Ascorbase) (ASO) - Nicotiana tabacum (Common tobacco)highly similar to ( 738) loc_os06g37080 12006.m08243 protein L-ascorbate oxidase precursor, putative, expressedSufI Cu-oxidase_3 Cu…	1.37981
17.2.1	hormone metabolism.auxin.synthesis-degradation	cisin_1g013571mg	Transcript	highly similar to ( 510) AT3G02875 | Symbols: ILR1 | ILR1 (IAA-LEUCINE RESISTANT 1); IAA-Leu conjugate hydrolase/ IAA-Phe conjugate hydrolase/ metallopeptidase | chr3:631993-633859 FORWARDmoderately similar to ( 495) loc_os03g62060 12003.m11084 protein IAA-amino acid hydrolase ILR1 precursor, putative, expressedAbgB Peptidase_M20 no original description	1.40652
17.2.2	hormone metabolism.auxin.signal transduction	cisin_1g006199mg	Transcript	highly similar to ( 946) AT1G70940 | Symbols: PIN3, ATPIN3 | PIN3 (PIN-FORMED 3); auxin:hydrogen symporter/ transporter | chr1:26743170-26745871 FORWARDhighly similar to ( 740) PIN1C_ORYSA Probable auxin efflux carrier component 1c (OsPIN1c) - Oryza sativa (Rice)highly similar to ( 740) loc_os06g12610 12006.m05977 protein auxin efflux carrier component 1c, putative, expressedMem_trans no original…	1.34705
17.2.2	hormone metabolism.auxin.signal transduction	cisin_1g047869mg	Transcript	nearly identical (2153) AT3G02260 | Symbols: BIG, DOC1, TIR3, UMB1, ASA1, LPR1, CRM1 | BIG (BIG); binding / ubiquitin-protein ligase/ zinc ion binding | chr3:431152-448489 REVERSEnearly identical (1588) loc_os09g07300 12009.m60216 protein BIG, putative, expressed no original description	1.44875
17.2.3	hormone metabolism.auxin.induced-regulated-responsive-activated	cisin_1g019272mg	Transcript	highly similar to ( 537) AT1G60710 | Symbols: ATB2 | ATB2; oxidoreductase | chr1:22355073-22356627 REVERSEhighly similar to ( 513) A115_TOBAC Auxin-induced protein PCNT115 - Nicotiana tabacum (Common tobacco)highly similar to ( 540) loc_os04g26910 12004.m07816 protein auxin-induced protein PCNT115, putative, expressedTas Aldo_ket_red ARA1 COG4989 PRK10376 COG1453 PRK10625 PRK09912 dkgB no origina…	-1.77459
17.2.3	hormone metabolism.auxin.induced-regulated-responsive-activated	cisin_1g008884mg	Transcript	highly similar to ( 968) AT3G26370 | Symbols: | unknown protein | chr3:9656886-9659741 FORWARDhighly similar to ( 847) loc_os02g06400 12002.m05988 protein auxin-independent growth promoter-like protein, putative, expressedDUF246 no original description	1.31478
17.2.3	hormone metabolism.auxin.induced-regulated-responsive-activated	cisin_1g021436mg	Transcript	moderately similar to ( 343) AT3G25290 | Symbols: | auxin-responsive family protein | chr3:9208955-9210353 FORWARDmoderately similar to ( 232) loc_os09g32470 12009.m06333 protein membrane protein, putative, expressedDUF568 B561 no original description	1.46088
17.2.3	hormone metabolism.auxin.induced-regulated-responsive-activated	cisin_1g015780mg	Transcript	moderately similar to ( 397) AT5G35735 | Symbols: | auxin-responsive family protein | chr5:13900913-13902934 REVERSEmoderately similar to ( 338) loc_os03g09900 12003.m06444 protein membrane protein, putative, expressedDUF568 B561 no original description	1.38342
17.3.1.2.8	hormone metabolism.brassinosteroid.synthesis-degradation.sterols.DWF1	cisin_1g008384mg	Transcript	highly similar to ( 939) AT3G19820 | Symbols: DWF1, DIM, EVE1, DIM1, CBB1 | DWF1 (DWARF 1); calmodulin binding / catalytic | chr3:6879835-6881616 REVERSEhighly similar to ( 998) DIM_PEA Cell elongation protein diminuto - Pisum sativum (Garden pea)highly similar to ( 991) loc_os10g25780 12010.m21783 protein cell elongation protein diminuto, putative, expressedGlcD no original description	1.37394
17.5.1	hormone metabolism.ethylene.synthesis-degradation	cisin_1g038785mg	Transcript	moderately similar to ( 374) AT3G19000 | Symbols: | oxidoreductase, 2OG-Fe(II) oxygenase family protein | chr3:6554004-6554987 REVERSEweakly similar to ( 162) FLS_PETHY Flavonol synthase/flavanone 3-hydroxylase (EC 1.14.11.23) (EC 1.14.11.9) (FLS) - Petunia hybrida (Petunia)moderately similar to ( 385) loc_os03g42130 12003.m09271 protein gibberellin 20 oxidase 2, putative, expressedPcbC 2OG-FeII_…	1.73199
17.5.1	hormone metabolism.ethylene.synthesis-degradation	cisin_1g018379mg	Transcript	moderately similar to ( 415) AT1G49390 | Symbols: | oxidoreductase, 2OG-Fe(II) oxygenase family protein | chr1:18279600-18280873 FORWARDweakly similar to ( 187) LDOX_MALDO Leucoanthocyanidin dioxygenase (EC 1.14.11.19) (LDOX) (Leucocyanidin oxygenase) (Leucoanthocyanidin hydroxylase) (Anthocyanidin synthase) - Malus domestica (Apple) (Malus sylvestris)moderately similar to ( 283) loc_os06g08032 1…	1.30204
17.5.1	hormone metabolism.ethylene.synthesis-degradation	cisin_1g018920mg	Transcript	moderately similar to ( 453) AT1G05010 | Symbols: EFE, ACO4, EAT1 | EFE (ETHYLENE-FORMING ENZYME); 1-aminocyclopropane-1-carboxylate oxidase | chr1:1431419-1432695 REVERSEhighly similar to ( 519) ACCO_ACTCH 1-aminocyclopropane-1-carboxylate oxidase (EC 1.14.17.4) (ACC oxidase) (Ethylene-forming enzyme) (EFE) - Actinidia chinensis (Kiwi) (Yangtao)moderately similar to ( 405) loc_os09g27820 12009.m…	1.66552
17.7.1.2	hormone metabolism.jasmonate.synthesis-degradation.lipoxygenase	cisin_1g002649mg	Transcript	highly similar to ( 946) AT3G45140 | Symbols: LOX2, ATLOX2 | LOX2 (LIPOXYGENASE 2); lipoxygenase | chr3:16525437-16529233 FORWARDhighly similar to ( 929) LOXC1_ORYSA Lipoxygenase 7, chloroplast precursor (EC 1.13.11.12) - Oryza sativa (Rice)highly similar to ( 929) loc_os08g39840 12008.m07964 protein lipoxygenase 7, chloroplast precursor, putative, expressedLipoxygenase PLAT_LH2 no original descr…	2.42676
17.7.1.2	hormone metabolism.jasmonate.synthesis-degradation.lipoxygenase	cisin_1g002839mg	Transcript	nearly identical (1263) AT1G55020 | Symbols: LOX1 | LOX1; lipoxygenase | chr1:20525798-20530143 FORWARDnearly identical (1220) LOX1_SOLTU Lipoxygenase 1 (EC 1.13.11.12) - Solanum tuberosum (Potato)nearly identical (1063) loc_os03g49380 12003.m35371 protein lipoxygenase 4, putative, expressedLipoxygenase PLAT_LH2 LH2 PLAT no original description	1.44362
17.7.1.5	hormone metabolism.jasmonate.synthesis-degradation.12-Oxo-PDA-reductase	cisin_1g017448mg	Transcript	highly similar to ( 556) AT1G76680 | Symbols: OPR1, ATOPR1 | OPR1; 12-oxophytodienoate reductase | chr1:28776982-28778271 FORWARDhighly similar to ( 520) loc_os06g11240 12006.m05841 protein 12-oxophytodienoate reductase 2, putative, expressedOYE_like_FMN PRK10605 NemA Oxidored_FMN OYE_like_FMN_family OYE_YqiM_FMN OYE_like_4_FMN OYE_like_5_FMN OYE_like_3_FMN DCR_FMN OYE_like_2_FMN PRK08255 ER_like…	1.35981
17.8.1	hormone metabolism.salicylic acid.synthesis-degradation	cisin_1g045960mg	Transcript	moderately similar to ( 207) AT5G66430 | Symbols: | S-adenosyl-L-methionine:carboxyl methyltransferase family protein | chr5:26525410-26526799 REVERSEweakly similar to ( 181) BAMT_ANTMA Benzoate carboxyl methyltransferase (EC 2.1.1.-) (S-adenosyl-L-methionine:benzoic acid carboxyl methyltransferase) - Antirrhinum majus (Garden snapdragon)weakly similar to ( 184) loc_os01g50610 12001.m150693 prote…	1.41061
18.1	Co-factor and vitamine metabolism.molybdenum cofactor	cisin_1g012280mg	Transcript	highly similar to ( 659) AT5G55130 | Symbols: CNX5, SIR1 | CNX5 (CO-FACTOR FOR NITRATE, REDUCTASE AND XANTHINE DEHYDROGENASE 5); Mo-molybdopterin cofactor sulfurase | chr5:22373374-22376028 REVERSEmoderately similar to ( 247) loc_os02g32460 12002.m08339 protein molybdenum cofactor synthesis protein 3, putative, expressedThiF_MoeB_HesA_family PRK07411 PRK07878 PRK05690 PRK08762 ThiF PRK05597 PRK05…	1.338
18.2	Co-factor and vitamine metabolism.thiamine	cisin_1g018188mg	Transcript	highly similar to ( 516) AT5G54770 | Symbols: THI1, TZ, THI4 | THI1; protein homodimerization | chr5:22246634-22247891 FORWARDhighly similar to ( 525) THI4_CITSI Thiazole biosynthetic enzyme, chloroplast precursor - Citrus sinensis (Sweet orange)highly similar to ( 509) loc_os07g34570 12007.m28985 protein thiazole biosynthetic enzyme 1-1, chloroplast precursor, putative, expressedThi4 THI4 PRK041…	-1.32864
18.3.2	Co-factor and vitamine metabolism.riboflavin.riboflavin synthase	cisin_1g023449mg	Transcript	moderately similar to ( 327) AT2G20690 | Symbols: | lumazine-binding family protein | chr2:8923342-8924621 FORWARDmoderately similar to ( 212) loc_os12g35580 12012.m073853 protein riboflavin synthase alpha chain, putative, expressedRibC PRK09289 PRK13020 no original description	-1.39542
18.7	Co-factor and vitamine metabolism.iron-sulphur clusters	cisin_1g030644mg	Transcript	moderately similar to ( 230) AT4G22220 | Symbols: ISU1, ATISU1 | ISU1; structural molecule | chr4:11759444-11760881 REVERSEmoderately similar to ( 226) loc_os01g47340 12001.m42683 protein nifU-like N-terminal domain-containing protein, mitochondrial precursor, putative, expressedPRK11325 NifU_N IscU no original description	1.34847
19.3	tetrapyrrole synthesis.GSA	cisin_1g010250mg	Transcript	highly similar to ( 787) AT3G22200 | Symbols: POP2, GABA-T, HER1 | POP2 (POLLEN-PISTIL INCOMPATIBILITY 2); 4-aminobutyrate transaminase/ 4-aminobutyrate:pyruvate transaminase | chr3:7835286-7838863 FORWARDhighly similar to ( 794) loc_os08g10510 12008.m080107 protein aminotransferase y4uB, putative, expressedPRK06105 BioA PRK07480 PRK07482 PRK07036 PRK07481 PRK06541 PRK09221 PRK07483 PRK12403 PRK0…	1.67728
19.15	tetrapyrrole synthesis.chlorophyll synthase	cisin_1g017282mg	Transcript	highly similar to ( 584) AT3G51820 | Symbols: ATG4, G4, CHLG | G4; chlorophyll synthetase | chr3:19216301-19218934 REVERSEhighly similar to ( 566) loc_os05g28200 12005.m083694 protein bacteriochlorophyll synthase 34 kDa chain, putative, expressedPRK07566 UbiA PRK12392 UbiA PRK09573 ubiA ubiA no original description	1.52422
19.99	tetrapyrrole synthesis.unspecified	cisin_1g020188mg	Transcript	moderately similar to ( 232) AT1G19670 | Symbols: ATCLH1, CORI1, ATHCOR1 | ATCLH1 (ARABIDOPSIS THALIANA CORONATINE-INDUCED PROTEIN 1); chlorophyllase | chr1:6803796-6804923 REVERSEmoderately similar to ( 338) CLH1_CITSI Chlorophyllase-1, chloroplast precursor (EC 3.1.1.14) (Chlorophyll-chlorophyllido hydrolase 1) (Chlase 1) - Citrus sinensis (Sweet orange)weakly similar to ( 175) loc_os10g28370 1…	1.86126
20	stress	cisin_1g009278mg	Transcript	highly similar to ( 652) AT1G12270 | Symbols: | stress-inducible protein, putative | chr1:4172105-4174575 FORWARDhighly similar to ( 530) STIP_SOYBN Heat shock protein STI (Stress-inducible protein) (GmSTI) - Glycine max (Soybean)highly similar to ( 619) loc_os02g43020 12002.m09337 protein heat shock protein STI, putative, expressed no original description	-1.41702
20.1	stress.biotic	aat1	Transcript	'(at5g17540 : 415.0) HXXXD-type acyl-transferase family protein; FUNCTIONS IN: transferase activity, transferring acyl groups other than amino-acyl groups; INVOLVED IN: biological_process unknown; LOCATED IN: cellular_component unknown; EXPRESSED IN: 9 plant structures; EXPRESSED DURING: 4 anthesis, C globular stage, F mature embryo stage, petal differentiation and expansion stage; CONTAINS Inter…	1.40939
20.1	stress.biotic	cisin_1g000635mg	Transcript	moderately similar to ( 239) AT4G27190 | Symbols: | disease resistance protein (NBS-LRR class), putative | chr4:13620977-13623934 REVERSEmoderately similar to ( 221) loc_os11g29090 12011.m06821 protein NB-ARC domain containing proteinNB-ARC no original description	1.37266
20.1	stress.biotic	cisin_1g041010mg	Transcript	moderately similar to ( 248) AT5G17540 | Symbols: | transferase family protein | chr5:5782061-5783682 REVERSEweakly similar to ( 114) HCBT1_DIACA Anthranilate N-benzoyltransferase protein 1 (EC 2.3.1.144) (Anthranilate N-hydroxycinnamoyl/benzoyltransferase 1) - Dianthus caryophyllus (Carnation) (Clove pink)moderately similar to ( 259) loc_os10g35950 12010.m06411 protein 10-deacetylbaccatin III 10…	1.47347
20.1	stress.biotic	cisin_1g042574mg	Transcript	moderately similar to ( 291) AT4G10780 | Symbols: | disease resistance protein (CC-NBS-LRR class), putative | chr4:6634779-6637457 REVERSEmoderately similar to ( 303) loc_os01g57870 12001.m150747 protein disease resistance protein RPS2, putative, expressedNB-ARC no original description	1.34105
20.1	stress.biotic	cisin_1g026315mg	Transcript	moderately similar to ( 299) AT3G12500 | Symbols: ATHCHIB, PR3, PR-3, CHI-B, B-CHI | ATHCHIB (ARABIDOPSIS THALIANA BASIC CHITINASE); chitinase | chr3:3962501-3963945 REVERSEmoderately similar to ( 295) CHI1_TOBAC Endochitinase A precursor (EC 3.2.1.14) (CHN-A) - Nicotiana tabacum (Common tobacco)moderately similar to ( 270) loc_os06g51060 12006.m09629 protein basic endochitinase 1 precursor, puta…	-1.43251
20.1	stress.biotic	cisin_1g017924mg	Transcript	moderately similar to ( 301) AT1G33970 | Symbols: | avirulence-responsive protein, putative / avirulence induced gene protein, putative / AIG protein, putative | chr1:12349614-12350960 REVERSEmoderately similar to ( 233) loc_os02g35130 12002.m100235 protein protein AIG1, putative, expressedAIG1 AIG1 no original description	1.46122
20.1	stress.biotic	cisin_1g025745mg	Transcript	moderately similar to ( 306) AT5G02140 | Symbols: | thaumatin-like protein, putative | chr5:423384-424437 FORWARDweakly similar to ( 166) TP1A_MALDO Thaumatin-like protein 1a precursor (Allergen Mal d 2) (Mdtl1) (Pathogenesis-related protein 5a) (PR-5a) - Malus domestica (Apple) (Malus sylvestris)moderately similar to ( 280) loc_os11g47944 12011.m08592 protein thaumatin-like protein precursor, pu…	1.83845
20.1	stress.biotic	cisin_1g018813mg	Transcript	moderately similar to ( 311) AT4G38660 | Symbols: | thaumatin, putative | chr4:18066448-18067792 REVERSEmoderately similar to ( 228) TP1A_MALDO Thaumatin-like protein 1a precursor (Allergen Mal d 2) (Mdtl1) (Pathogenesis-related protein 5a) (PR-5a) - Malus domestica (Apple) (Malus sylvestris)moderately similar to ( 281) loc_os08g43510 12008.m08325 protein thaumatin-like protein 1 precursor, putat…	1.52868
20.1	stress.biotic	cisin_1g044059mg	Transcript	moderately similar to ( 345) AT5G02140 | Symbols: | thaumatin-like protein, putative | chr5:423384-424437 FORWARDweakly similar to ( 177) TLP1_PRUPE Thaumatin-like protein 1 precursor (PpAZ44) - Prunus persica (Peach)moderately similar to ( 272) loc_os11g47944 12011.m08592 protein thaumatin-like protein precursor, putativeTHN Thaumatin no original description	1.57414
20.1	stress.biotic	cisin_1g042673mg	Transcript	moderately similar to ( 375) AT2G02180 | Symbols: TOM3 | TOM3; protein binding | chr2:560976-562961 FORWARDmoderately similar to ( 350) loc_os10g39220 12010.m06692 protein tobamovirus multiplication 3, putative, expressedDUF1084 no original description	1.40215
20.1	stress.biotic	cisin_1g003387mg	Transcript	weakly similar to ( 130) AT1G58390 | Symbols: | disease resistance protein (CC-NBS-LRR class), putative | chr1:21690962-21693891 REVERSEweakly similar to ( 127) loc_os07g08890 12007.m05345 protein disease resistance protein RPM1, putative, expressedNB-ARC no original description	1.3054
20.1	stress.biotic	cisin_1g030642mg	Transcript	weakly similar to ( 157) AT3G54420 | Symbols: ATEP3, ATCHITIV, CHIV | ATEP3; chitinase | chr3:20145935-20147034 FORWARDweakly similar to ( 155) CHIB_MAIZE Endochitinase B precursor (EC 3.2.1.14) (Seed chitinase B) (Fragment) - Zea mays (Maize)weakly similar to ( 151) loc_os02g39330 12002.m09021 protein endochitinase PR4 precursor, putative, expressedchitinase_glyco_hydro_19 Glyco_hydro_19 no orig…	1.43096
20.1.7	stress.biotic.PR-proteins	cisin_1g029746mg	Transcript	moderately similar to ( 210) AT1G58170 | Symbols: | disease resistance-responsive protein-related / dirigent protein-related | chr1:21536188-21536745 FORWARDweakly similar to ( 177) loc_os12g07580 12012.m04747 protein disease resistance response protein 206, putative, expressedDirigent no original description	1.42478
20.1.7	stress.biotic.PR-proteins	cisin_1g029641mg	Transcript	weakly similar to ( 179) AT1G58170 | Symbols: | disease resistance-responsive protein-related / dirigent protein-related | chr1:21536188-21536745 FORWARDweakly similar to ( 170) loc_os11g07830 12011.m04979 protein dirigent-like protein pDIR9, putative, expressedDirigent no original description	1.56401
20.1.7.6.1	stress.biotic.PR-proteins.proteinase inhibitors.trypsin inhibitor	cisin_1g027419mg	Transcript	weakly similar to ( 107) AT1G17860 | Symbols: | trypsin and protease inhibitor family protein / Kunitz family protein | chr1:6149343-6149933 FORWARDSTI Kunitz_legume STI no original description	1.34996
20.1.7.6.1	stress.biotic.PR-proteins.proteinase inhibitors.trypsin inhibitor	cisin_1g035912mg	Transcript	weakly similar to ( 118) AT1G17860 | Symbols: | trypsin and protease inhibitor family protein / Kunitz family protein | chr1:6149343-6149933 FORWARDSTI no original description	1.3634
20.2.1	stress.abiotic.heat	hsp90	Transcript	'(p33126|hsp81_orysa : 1050.0) Heat shock protein 81-1 (HSP81-1) (Heat shock protein 82) - Oryza sativa (Rice) & (at5g56000 : 1045.0) HEAT SHOCK PROTEIN 81.4 (Hsp81.4); FUNCTIONS IN: unfolded protein binding, ATP binding; INVOLVED IN: protein folding, response to stress; LOCATED IN: cytosol, apoplast, cell wall, nucleus, plasma membrane; EXPRESSED IN: male gametophyte, cultured cell, pollen tube;…	1.54616
20.2.1	stress.abiotic.heat	cisin_1g038511mg	Transcript	highly similar to ( 943) AT1G16030 | Symbols: Hsp70b | Hsp70b (heat shock protein 70B); ATP binding | chr1:5502386-5504326 REVERSEhighly similar to ( 950) HSP7C_PETHY Heat shock cognate 70 kDa protein - Petunia hybrida (Petunia)highly similar to ( 941) loc_os03g16920 12003.m07124 protein heat shock cognate 70 kDa protein, putative, expressedHSP70 dnaK DnaK dnaK hscA hscA no original description	-1.4224
20.2.1	stress.abiotic.heat	cisin_1g006194mg	Transcript	highly similar to ( 991) AT5G28540 | Symbols: BIP1 | BIP1; ATP binding | chr5:10540665-10543274 REVERSEhighly similar to ( 997) BIP4_TOBAC Luminal-binding protein 4 precursor (BiP 4) (78 kDa glucose-regulated protein homolog 4) (GRP 78-4) - Nicotiana tabacum (Common tobacco)highly similar to ( 939) loc_os02g02410 12002.m05590 protein luminal-binding protein 3 precursor, putative, expressedHSP70 d…	-1.4038
20.2.1	stress.abiotic.heat	cisin_1g026695mg	Transcript	moderately similar to ( 214) AT1G52560 | Symbols: | 26.5 kDa class I small heat shock protein-like (HSP26.5-P) | chr1:19574783-19575766 REVERSEvery weakly similar to (88.2) HS22C_SOYBN Chloroplast small heat shock protein (Fragment) - Glycine max (Soybean)very weakly similar to (90.9) loc_os02g10710 12002.m06369 protein chloroplast small heat shock protein, putative, expressedHSP20 IbpA alpha-cry…	-1.76718
20.2.1	stress.abiotic.heat	cisin_1g028798mg	Transcript	moderately similar to ( 229) AT4G10250 | Symbols: ATHSP22.0 | ATHSP22.0 | chr4:6370537-6371124 FORWARDmoderately similar to ( 232) HSP41_SOYBN 22.0 kDa class IV heat shock protein precursor - Glycine max (Soybean)weakly similar to ( 169) loc_os04g36750 12004.m08715 protein 22.0 kDa class IV heat shock protein precursor, putative, expressedHSP20 alpha-crystallin-Hsps IbpA no original description	-1.93067
20.2.1	stress.abiotic.heat	cisin_1g028960mg	Transcript	moderately similar to ( 263) AT2G20560 | Symbols: | DNAJ heat shock family protein | chr2:8848353-8849815 REVERSEvery weakly similar to (87.8) DNJH_CUCSA DnaJ protein homolog (DNAJ-1) - Cucumis sativus (Cucumber)moderately similar to ( 254) loc_os05g48810 12005.m27974 protein dnaJ homolog subfamily B member 5, putative, expressedDnaJ no original description	1.446
20.2.1	stress.abiotic.heat	cisin_1g005099mg	Transcript	nearly identical (1001) AT4G24280 | Symbols: cpHsc70-1 | cpHsc70-1 (chloroplast heat shock protein 70-1); ATP binding | chr4:12590094-12593437 FORWARDnearly identical (1014) HSP7S_PEA Stromal 70 kDa heat shock-related protein, chloroplast precursor - Pisum sativum (Garden pea)highly similar to ( 988) loc_os05g23740 12005.m06668 protein stromal 70 kDa heat shock-related protein, chloroplast precur…	-1.64934
20.2.1	stress.abiotic.heat	cisin_1g043296mg	Transcript	nearly identical (1040) AT1G16030 | Symbols: Hsp70b | Hsp70b (heat shock protein 70B); ATP binding | chr1:5502386-5504326 REVERSEnearly identical (1027) HSP70_SOYBN Heat shock 70 kDa protein - Glycine max (Soybean)nearly identical (1023) loc_os05g38530 12005.m08032 protein heat shock cognate 70 kDa protein, putative, expressedHSP70 dnaK DnaK dnaK hscA hscA no original description	-1.86856
20.2.1	stress.abiotic.heat	cisin_1g005321mg	Transcript	nearly identical (1075) AT5G52640 | Symbols: HSP81-1, ATHS83, HSP81.1, HSP83, ATHSP90.1 | ATHSP90.1 (HEAT SHOCK PROTEIN 90.1); ATP binding / unfolded protein binding | chr5:21352542-21355147 FORWARDnearly identical (1077) HSP83_IPONI Heat shock protein 83 - Ipomoea nil (Japanese morning glory) (Pharbitis nil)nearly identical (1025) loc_os04g01740 12004.m05490 protein heat shock protein 82, putati…	-1.52208
20.2.1	stress.abiotic.heat	cisin_1g006381mg	Transcript	nearly identical (1104) AT5G02500 | Symbols: HSC70-1, HSP70-1, AT-HSC70-1, HSC70 | HSC70-1 (HEAT SHOCK COGNATE PROTEIN 70-1); ATP binding | chr5:554055-556334 REVERSEnearly identical (1101) HSP7C_PETHY Heat shock cognate 70 kDa protein - Petunia hybrida (Petunia)nearly identical (1121) loc_os11g47760 12011.m080070 protein heat shock cognate 70 kDa protein 2, putative, expressedHSP70 dnaK DnaK dna…	1.31838
20.2.1	stress.abiotic.heat	cisin_1g046258mg	Transcript	nearly identical (1433) AT1G74310 | Symbols: ATHSP101, HSP101, HOT1 | ATHSP101 (ARABIDOPSIS THALIANA HEAT SHOCK PROTEIN 101); ATP binding / ATPase/ nucleoside-triphosphatase/ nucleotide binding / protein binding | chr1:27936715-27939862 REVERSEnearly identical (1346) HS101_ORYSA Heat shock protein 101 - Oryza sativa (Rice)nearly identical (1346) loc_os05g44340 12005.m08560 protein heat shock prot…	-1.44769
20.2.1	stress.abiotic.heat	cisin_1g002068mg	Transcript	nearly identical (1493) AT5G15450 | Symbols: APG6, CLPB3, CLPB-P | CLPB3 (CASEIN LYTIC PROTEINASE B3); ATP binding / ATPase/ nucleoside-triphosphatase/ nucleotide binding / protein binding | chr5:5014399-5018255 REVERSEhighly similar to ( 767) HS101_ORYSA Heat shock protein 101 - Oryza sativa (Rice)nearly identical (1471) loc_os03g31300 12003.m34888 protein chaperone clpB 1, putative, expressedcl…	-1.31158
20.2.1	stress.abiotic.heat	cisin_1g043469mg	Transcript	weakly similar to ( 118) AT1G06460 | Symbols: ACD32.1, ACD31.2 | ACD32.1 (ALPHA-CRYSTALLIN DOMAIN 32.1) | chr1:1967308-1969414 REVERSE no original description	1.40378
20.2.1	stress.abiotic.heat	cisin_1g027026mg	Transcript	weakly similar to ( 119) AT4G27670 | Symbols: HSP21 | HSP21 (HEAT SHOCK PROTEIN 21) | chr4:13819048-13819895 REVERSEweakly similar to ( 125) HS22C_SOYBN Chloroplast small heat shock protein (Fragment) - Glycine max (Soybean)weakly similar to ( 152) loc_os05g23140 12005.m06609 protein retrotransposon protein, putative, unclassified, expressedHSP20 IbpA no original description	-1.7045
20.2.1	stress.abiotic.heat	cisin_1g027048mg	Transcript	weakly similar to ( 123) AT4G27670 | Symbols: HSP21 | HSP21 (HEAT SHOCK PROTEIN 21) | chr4:13819048-13819895 REVERSEweakly similar to ( 128) HS21C_PEA Small heat shock protein, chloroplast precursor - Pisum sativum (Garden pea)weakly similar to ( 151) loc_os05g23140 12005.m06609 protein retrotransposon protein, putative, unclassified, expressedHSP20 alpha-crystallin-Hsps IbpA no original descript…	-2.26729
20.2.1	stress.abiotic.heat	cisin_1g031365mg	Transcript	weakly similar to ( 169) AT2G29500 | Symbols: | 17.6 kDa class I small heat shock protein (HSP17.6B-CI) | chr2:12633279-12633740 REVERSEweakly similar to ( 182) HSP16_SOYBN 18.5 kDa class I heat shock protein (HSP 18.5) - Glycine max (Soybean)weakly similar to ( 140) loc_os01g04380 12001.m07073 protein 16.9 kDa class I heat shock protein 2, putative, expressedHSP20 alpha-crystallin-Hsps IbpA no o…	-1.5179
20.2.1	stress.abiotic.heat	cisin_1g028468mg	Transcript	weakly similar to ( 176) AT5G51440 | Symbols: | 23.5 kDa mitochondrial small heat shock protein (HSP23.5-M) | chr5:20891242-20892013 FORWARDweakly similar to ( 170) HS22M_PEA Heat shock 22 kDa protein, mitochondrial precursor - Pisum sativum (Garden pea)weakly similar to ( 116) loc_os02g52150 12002.m10246 protein heat shock 22 kDa protein, mitochondrial precursor, putative, expressed no original …	-1.4992
20.2.1	stress.abiotic.heat	cisin_1g031515mg	Transcript	weakly similar to ( 184) AT5G12030 | Symbols: AT-HSP17.6A, HSP17.6 | AT-HSP17.6A (ARABIDOPSIS THALIANA HEAT SHOCK PROTEIN 17.6A); unfolded protein binding | chr5:3884214-3884684 REVERSEweakly similar to ( 171) HSP21_SOYBN 17.9 kDa class II heat shock protein - Glycine max (Soybean)weakly similar to ( 152) loc_os01g08860 12001.m150501 protein 17.5 kDa class II heat shock protein, putative, express…	-1.59618
20.2.1	stress.abiotic.heat	cisin_1g031533mg	Transcript	weakly similar to ( 184) AT5G12030 | Symbols: AT-HSP17.6A, HSP17.6 | AT-HSP17.6A (ARABIDOPSIS THALIANA HEAT SHOCK PROTEIN 17.6A); unfolded protein binding | chr5:3884214-3884684 REVERSEweakly similar to ( 176) HSP21_SOYBN 17.9 kDa class II heat shock protein - Glycine max (Soybean)weakly similar to ( 155) loc_os01g08860 12001.m150501 protein 17.5 kDa class II heat shock protein, putative, express…	-1.71825
20.2.1	stress.abiotic.heat	cisin_1g031937mg	Transcript	weakly similar to ( 186) AT2G29500 | Symbols: | 17.6 kDa class I small heat shock protein (HSP17.6B-CI) | chr2:12633279-12633740 REVERSEweakly similar to ( 196) HSP13_SOYBN 17.5 kDa class I heat shock protein (HSP 17.5-M) - Glycine max (Soybean)weakly similar to ( 161) loc_os01g04380 12001.m07073 protein 16.9 kDa class I heat shock protein 2, putative, expressedHSP20 alpha-crystallin-Hsps IbpA no…	-1.31068
20.2.1	stress.abiotic.heat	cisin_1g031218mg	Transcript	weakly similar to ( 189) AT2G29500 | Symbols: | 17.6 kDa class I small heat shock protein (HSP17.6B-CI) | chr2:12633279-12633740 REVERSEweakly similar to ( 198) HSP11_SOYBN 17.3 kDa class I heat shock protein (HSP 17.3) - Glycine max (Soybean)weakly similar to ( 165) loc_os01g04380 12001.m07073 protein 16.9 kDa class I heat shock protein 2, putative, expressedHSP20 alpha-crystallin-Hsps IbpA no o…	-2.16171
20.2.1	stress.abiotic.heat	cisin_1g037294mg	Transcript	weakly similar to ( 193) AT1G53540 | Symbols: | 17.6 kDa class I small heat shock protein (HSP17.6C-CI) (AA 1-156) | chr1:19980510-19980983 FORWARDmoderately similar to ( 206) HSP16_SOYBN 18.5 kDa class I heat shock protein (HSP 18.5) - Glycine max (Soybean)weakly similar to ( 181) loc_os03g15960 12003.m101284 protein 17.4 kDa class I heat shock protein 3, putative, expressedHSP20 alpha-crystalli…	-1.30345
20.2.2	stress.abiotic.cold	cisin_1g007806mg	Transcript	weakly similar to ( 119) AT5G52300 | Symbols: RD29B, LTI65 | LTI65 (LOW-TEMPERATURE-INDUCED 65) | chr5:21237205-21239404 FORWARD no original description	-1.59022
20.2.3	stress.abiotic.drought/salt	cisin_1g003776mg	Transcript	nearly identical (1038) AT5G64030 | Symbols: | dehydration-responsive protein-related | chr5:25624965-25628257 FORWARDhighly similar to ( 901) loc_os01g66110 12001.m42777 protein ankyrin-like protein, putative, expressedDUF248 no original description	1.30284
20.2.3	stress.abiotic.drought/salt	cisin_1g003973mg	Transcript	nearly identical (1113) AT5G19690 | Symbols: STT3A | STT3A (STAUROSPORIN AND TEMPERATURE SENSITIVE 3-LIKE A); oligosaccharyl transferase | chr5:6652649-6658214 FORWARDnearly identical (1057) loc_os05g44360 12005.m27627 protein oligosaccharyl transferase STT3 subunit, putative, expressedSTT3 COG1287 no original description	1.64769
20.2.99	stress.abiotic.unspecified	cisin_1g027381mg	Transcript	moderately similar to ( 271) AT5G39120 | Symbols: | germin-like protein, putative | chr5:15662705-15663486 REVERSEmoderately similar to ( 209) GLP1_MESCR Germin-like protein precursor - Mesembryanthemum crystallinum (Common ice plant)moderately similar to ( 230) loc_os02g29000 12002.m08044 protein germin-like protein subfamily 1 member 11 precursor, putativeCupin_1 no original description	1.60234
20.2.99	stress.abiotic.unspecified	cisin_1g027929mg	Transcript	weakly similar to ( 147) AT1G11360 | Symbols: | universal stress protein (USP) family protein | chr1:3822171-3822899 REVERSEweakly similar to ( 145) loc_os07g36600 12007.m28991 protein USP family protein, putative, expressed no original description	1.34155
21.1	redox.thioredoxin	cisin_1g031707mg	Transcript	very weakly similar to (90.5) AT5G08410 | Symbols: FTRA2 | FTRA2 (ferredoxin/thioredoxin reductase subunit A (variable subunit) 2); catalytic/ ferredoxin reductase/ ferredoxin:thioredoxin reductase/ lipoate synthase | chr5:2709974-2710528 REVERSEvery weakly similar to (81.6) loc_os04g44650 12004.m09424 protein ferredoxin-thioredoxin reductase, variable chain, putative, expressedFeThRed_A no origi…	-1.33678
21.1	redox.thioredoxin	cisin_1g030165mg	Transcript	weakly similar to ( 157) AT4G03520 | Symbols: ATHM2 | ATHM2; enzyme activator | chr4:1562585-1562803 REVERSEweakly similar to ( 195) TRXM_PEA Thioredoxin M-type, chloroplast precursor (TRX-M) - Pisum sativum (Garden pea)weakly similar to ( 163) loc_os12g08730 12012.m04859 protein thioredoxin M-type, chloroplast precursor, putative, expressedThioredoxin TRX_family trxA COG3118 PRK10996 PDI_a_famil…	-1.45811
21.1	redox.thioredoxin	cisin_1g029866mg	Transcript	weakly similar to ( 186) AT3G15360 | Symbols: ATHM4, TRX-M4, ATM4 | TRX-M4 (ARABIDOPSIS THIOREDOXIN M-TYPE 4); enzyme activator | chr3:5188448-5189457 FORWARDweakly similar to ( 174) TRXM_BRANA Thioredoxin M-type, chloroplast precursor (TRX-M) - Brassica napus (Rape)weakly similar to ( 173) loc_os02g42700 12002.m09305 protein thioredoxin M-type, chloroplast precursor, putative, expressedThioredox…	-1.35951
21.1	redox.thioredoxin	cisin_1g029550mg	Transcript	weakly similar to ( 188) AT1G50320 | Symbols: ATHX, ATX | ATHX; enzyme activator | chr1:18638606-18639464 REVERSEvery weakly similar to (88.6) TRXM_SPIOL Thioredoxin M-type, chloroplast precursor (TRX-M) [Contains: Thioredoxin M-type Mc; Thioredoxin M-type Md] - Spinacia oleracea (Spinach)weakly similar to ( 174) loc_os04g57930 12004.m10677 protein thioredoxin X, chloroplast precursor, putative, …	-1.58894
21.1.2	redox.thioredoxin.QSOX	cisin_1g009987mg	Transcript	highly similar to ( 641) AT2G01270 | Symbols: AtQSOX2 | AtQSOX2 (quiescin-sulfhydryl oxidase 2); thiol oxidase | chr2:139457-142141 FORWARDhighly similar to ( 585) loc_os05g47930 12005.m27953 protein OsQSOXL1 - Oryza sativa quiescin-sulfhydryl oxidase-like, expressedPDI_a_QSOX no original description	1.41524
21.2.1	redox.ascorbate and glutathione.ascorbate	cisin_1g025588mg	Transcript	moderately similar to ( 407) AT3G09640 | Symbols: APX2, APX1B | APX2 (ASCORBATE PEROXIDASE 2); L-ascorbate peroxidase | chr3:2956301-2958163 FORWARDmoderately similar to ( 391) APX1_PEA L-ascorbate peroxidase, cytosolic (EC 1.11.1.11) (AP) (PsAPx01) - Pisum sativum (Garden pea)moderately similar to ( 382) loc_os07g49400 12007.m29412 protein OsAPx2 - Cytosolic Ascorbate Peroxidase encoding gene, e…	-1.65915
21.2.2	redox.ascorbate and glutathione.glutathione	cisin_1g026011mg	Transcript	moderately similar to ( 306) AT2G25080 | Symbols: ATGPX1 | ATGPX1 (GLUTATHIONE PEROXIDASE 1); glutathione peroxidase | chr2:10668134-10669828 FORWARDmoderately similar to ( 306) GPX1_PEA Phospholipid hydroperoxide glutathione peroxidase, chloroplast precursor (EC 1.11.1.12) (PHGPx) - Pisum sativum (Garden pea)moderately similar to ( 303) loc_os06g08670 12006.m05586 protein phospholipid hydroperox…	-1.38319
21.5	redox.peroxiredoxin	cisin_1g028030mg	Transcript	moderately similar to ( 274) AT3G26060 | Symbols: ATPRX Q | ATPRX Q; antioxidant/ peroxiredoxin | chr3:9524807-9526123 FORWARDmoderately similar to ( 265) loc_os06g09610 12006.m05679 protein peroxiredoxin bcp, putative, expressedPRX_BCP Bcp PRX_family AhpC-TSA PRX_AhpE_like bcp Redoxin AhpC PRX_Typ2cys TlpA_like_family no original description	-1.35634
21.6	redox.dismutases and catalases	cisin_1g023621mg	Transcript	moderately similar to ( 229) AT2G28190 | Symbols: CSD2, CZSOD2 | CSD2 (COPPER/ZINC SUPEROXIDE DISMUTASE 2); superoxide dismutase | chr2:12014548-12016303 FORWARDmoderately similar to ( 230) SODCP_PETHY Superoxide dismutase [Cu-Zn], chloroplast precursor (EC 1.15.1.1) - Petunia hybrida (Petunia)moderately similar to ( 220) loc_os08g44770 12008.m080238 protein superoxide dismutase, chloroplast prec…	-1.41876
23.2	nucleotide metabolism.degradation	cisin_1g022046mg	Transcript	moderately similar to ( 358) AT2G19570 | Symbols: CDA1, AT-CDA1, DESZ | CDA1 (CYTIDINE DEAMINASE 1); cytidine deaminase | chr2:8470598-8471503 REVERSEmoderately similar to ( 210) loc_os01g51540 12001.m11333 protein CDA1, putative, expressedPRK09027 dCMP_cyt_deam_2 Cdd no original description	1.33112
23.2	nucleotide metabolism.degradation	cisin_1g021738mg	Transcript	moderately similar to ( 444) AT2G26230 | Symbols: | uricase / urate oxidase / nodulin 35, putative | chr2:11164956-11166968 FORWARDmoderately similar to ( 485) URIC_PHAVU Uricase-2 (EC 1.7.3.3) (Uricase II) (Urate oxidase) (Nodule-specific uricase) - Phaseolus vulgaris (Kidney bean) (French bean)moderately similar to ( 374) loc_os01g64520 12001.m97562 protein uricase, putative, expressedUricase C…	1.31816
23.3.1.3	nucleotide metabolism.salvage.phosphoribosyltransferases.upp	cisin_1g035513mg	Transcript	highly similar to ( 695) AT3G27440 | Symbols: | uracil phosphoribosyltransferase, putative / UMP pyrophosphorylase, putative / UPRTase, putative | chr3:10155555-10157931 FORWARDvery weakly similar to (91.3) KPPR_WHEAT Phosphoribulokinase, chloroplast precursor (EC 2.7.1.19) (Phosphopentokinase) (PRKase) (PRK) - Triticum aestivum (Wheat)highly similar to ( 660) loc_os02g17320 12002.m33637 protein …	1.39412
23.3.2.1	nucleotide metabolism.salvage.nucleoside kinases.adenosine kinase	cisin_1g019448mg	Transcript	highly similar to ( 600) AT5G03300 | Symbols: ADK2 | ADK2 (ADENOSINE KINASE 2); adenosine kinase/ copper ion binding / kinase | chr5:796573-798997 FORWARDmoderately similar to ( 479) ADK_PHYPA Adenosine kinase (EC 2.7.1.20) (AK) (Adenosine 5'-phosphotransferase) - Physcomitrella patens (Moss)highly similar to ( 607) loc_os02g41590 12002.m09195 protein adenosine kinase 2, putative, expressedadenos…	1.43429
23.3.3	nucleotide metabolism.salvage.NUDIX hydrolases	cisin_1g014873mg	Transcript	highly similar to ( 617) AT5G20070 | Symbols: ATNUDT19, ATNUDX19 | ATNUDX19 (ARABIDOPSIS THALIANA NUDIX HYDROLASE HOMOLOG 19); hydrolase/ metal ion binding | chr5:6779893-6782308 FORWARDmoderately similar to ( 468) loc_os06g04910 12006.m05220 protein hydrolase, NUDIX family protein, expressedNPY1 NADH_pyrophosphatase nudC NUDIX no original description	1.4411
23.4.99	nucleotide metabolism.phosphotransfer and pyrophosphatases.misc	cisin_1g028755mg	Transcript	moderately similar to ( 351) AT3G53620 | Symbols: AtPPa4 | AtPPa4 (Arabidopsis thaliana pyrophosphorylase 4); inorganic diphosphatase | chr3:19881491-19883308 FORWARDmoderately similar to ( 323) IPYR_ORYSA Soluble inorganic pyrophosphatase (EC 3.6.1.1) (Pyrophosphate phospho-hydrolase) (PPase) - Oryza sativa (Rice)moderately similar to ( 350) loc_os05g02310 12005.m04767 protein soluble inorganic …	1.45186
25	C1-metabolism	cisin_1g009747mg	Transcript	highly similar to ( 879) AT2G16370 | Symbols: THY-1 | THY-1 (THYMIDYLATE SYNTHASE 1); dihydrofolate reductase/ thymidylate synthase | chr2:7082038-7084333 REVERSEhighly similar to ( 933) DRTS_SOYBN Bifunctional dihydrofolate reductase-thymidylate synthase (DHFR-TS) [Includes: Dihydrofolate reductase (EC 1.5.1.3); Thymidylate synthase (EC 2.1.1.45)] - Glycine max (Soybean)highly similar to ( 888) …	1.35862
25	C1-metabolism	cisin_1g006673mg	Transcript	nearly identical (1084) AT1G50480 | Symbols: THFS | THFS (10-FORMYLTETRAHYDROFOLATE SYNTHETASE); ATP binding / copper ion binding / formate-tetrahydrofolate ligase | chr1:18702064-18704687 FORWARDnearly identical (1085) FTHS_SPIOL Formate--tetrahydrofolate ligase (EC 6.3.4.3) (Formyltetrahydrofolate synthetase) (10-formyletrahydrofolate synthetase) (FHS) (FTHFS) - Spinacia oleracea (Spinach)nearl…	1.31249
26.1	misc.misc2	cisin_1g016411mg	Transcript	highly similar to ( 666) AT1G13560 | Symbols: AAPT1, ATAAPT1 | AAPT1 (AMINOALCOHOLPHOSPHOTRANSFERASE 1); phosphatidyltransferase/ phosphotransferase, for other substituted phosphate groups | chr1:4638834-4641691 REVERSEhighly similar to ( 599) loc_os02g02750 12002.m33990 protein ethanolaminephosphotransferase, putative, expressedEPT1 no original description	1.44494
26.1	misc.misc2	cisin_1g025027mg	Transcript	moderately similar to ( 229) AT3G23600 | Symbols: | dienelactone hydrolase family protein | chr3:8473833-8475655 FORWARDweakly similar to ( 131) E134_MAIZE Endo-1,3;1,4-beta-D-glucanase precursor (EC 3.2.1.-) - Zea mays (Maize)moderately similar to ( 219) loc_os05g33100 12005.m07542 protein endo-1,3;1,4-beta-D-glucanase precursor, putative, expressedCOG0412 DLH no original description	1.32104
26.1	misc.misc2	cisin_1g026476mg	Transcript	moderately similar to ( 353) AT3G23600 | Symbols: | dienelactone hydrolase family protein | chr3:8473833-8475655 FORWARDweakly similar to ( 153) E134_MAIZE Endo-1,3;1,4-beta-D-glucanase precursor (EC 3.2.1.-) - Zea mays (Maize)moderately similar to ( 312) loc_os05g33100 12005.m07542 protein endo-1,3;1,4-beta-D-glucanase precursor, putative, expressedCOG0412 DLH no original description	-1.60684
26.1	misc.misc2	cisin_1g027367mg	Transcript	moderately similar to ( 424) AT4G37550 | Symbols: | formamidase, putative / formamide amidohydrolase, putative | chr4:17643684-17645249 FORWARDmoderately similar to ( 404) loc_os01g55950 12001.m11751 protein acetamidase, putative, expressedFmdA_AmdA COG2421 no original description	-1.44242
26.1	misc.misc2	cisin_1g038680mg	Transcript	weakly similar to ( 191) AT5G58240 | Symbols: | bis(5'-adenosyl)-triphosphatase, putative | chr5:23558349-23559313 REVERSEweakly similar to ( 180) loc_os12g02730 12012.m73963 protein bis, putative, expressedFHIT no original description	-1.50138
26.2	misc.UDP glucosyl and glucoronyl transferases	ugt1	Transcript	'(at2g23250 : 374.0) UDP-glucosyl transferase 84B2 (UGT84B2); FUNCTIONS IN: UDP-glycosyltransferase activity, transferase activity, transferring glycosyl groups, abscisic acid glucosyltransferase activity; INVOLVED IN: metabolic process; CONTAINS InterPro DOMAIN/s: UDP-glucuronosyl/UDP-glucosyltransferase (InterPro:IPR002213); BEST Arabidopsis thaliana protein match is: UDP-glucosyl transferase 8…	1.3093
26.2	misc.UDP glucosyl and glucoronyl transferases	udp-g	Transcript	'(at5g54010 : 467.0) UDP-Glycosyltransferase superfamily protein; FUNCTIONS IN: transferase activity, transferring glycosyl groups; INVOLVED IN: metabolic process; LOCATED IN: endomembrane system; EXPRESSED IN: 6 plant structures; EXPRESSED DURING: L mature pollen stage, M germinated pollen stage, 4 anthesis, petal differentiation and expansion stage; CONTAINS InterPro DOMAIN/s: UDP-glucuronosyl/…	1.31182
26.2	misc.UDP glucosyl and glucoronyl transferases	cisin_1g011099mg	Transcript	highly similar to ( 536) AT3G50740 | Symbols: UGT72E1 | UGT72E1 (UDP-glucosyl transferase 72E1); UDP-glycosyltransferase/ coniferyl-alcohol glucosyltransferase/ transferase, transferring glycosyl groups | chr3:18855348-18856811 REVERSEweakly similar to ( 192) ZOX_PHAVU Zeatin O-xylosyltransferase (EC 2.4.2.40) (Zeatin O-beta-D-xylosyltransferase) - Phaseolus vulgaris (Kidney bean) (French bean)mo…	1.52967
26.2	misc.UDP glucosyl and glucoronyl transferases	cisin_1g011724mg	Transcript	highly similar to ( 617) AT2G36970 | Symbols: | UDP-glucoronosyl/UDP-glucosyl transferase family protein | chr2:15529050-15530712 FORWARDweakly similar to ( 174) IAAG_MAIZE Indole-3-acetate beta-glucosyltransferase (EC 2.4.1.121) (IAA-Glu synthetase) ((Uridine 5'-diphosphate-glucose:indol-3-ylacetyl)-beta-D-glucosyl transferase) - Zea mays (Maize)highly similar to ( 522) loc_os10g30560 12010.m059…	1.75504
26.2	misc.UDP glucosyl and glucoronyl transferases	cisin_1g006506mg	Transcript	highly similar to ( 662) AT2G38650 | Symbols: GAUT7, LGT7 | GAUT7 (GALACTURONOSYLTRANSFERASE 7); polygalacturonate 4-alpha-galacturonosyltransferase/ transferase, transferring glycosyl groups | chr2:16161856-16165523 REVERSEhighly similar to ( 544) loc_os03g21250 12003.m07531 protein transferase, transferring glycosyl groups, putative, expressedGlyco_transf_8 no original description	1.30945
26.2	misc.UDP glucosyl and glucoronyl transferases	cisin_1g018483mg	Transcript	moderately similar to ( 311) AT3G11340 | Symbols: | UDP-glucoronosyl/UDP-glucosyl transferase family protein | chr3:3556728-3558149 FORWARDweakly similar to ( 160) UFOG_SOLME Anthocyanidin 3-O-glucosyltransferase (EC 2.4.1.115) (Flavonol 3-O-glucosyltransferase) (UDP-glucose flavonoid 3-O-glucosyltransferase) - Solanum melongena (Eggplant) (Aubergine)moderately similar to ( 293) loc_os03g60960 12…	1.44015
26.2	misc.UDP glucosyl and glucoronyl transferases	cisin_1g022329mg	Transcript	moderately similar to ( 340) AT1G22380 | Symbols: AtUGT85A3 | AtUGT85A3 (UDP-glucosyl transferase 85A3); glucuronosyltransferase/ transcription factor/ transferase, transferring glycosyl groups | chr1:7900522-7902332 REVERSEweakly similar to ( 158) UFO3_MAIZE Anthocyanidin 3-O-glucosyltransferase (EC 2.4.1.115) (Flavonol 3-O-glucosyltransferase) (UDP-glucose flavonoid 3-O-glucosyltransferase) (Br…	1.45845
26.2	misc.UDP glucosyl and glucoronyl transferases	cisin_1g011848mg	Transcript	moderately similar to ( 354) AT1G22360 | Symbols: AtUGT85A2 | AtUGT85A2 (UDP-glucosyl transferase 85A2); UDP-glycosyltransferase/ glucuronosyltransferase/ transferase, transferring glycosyl groups | chr1:7895068-7897527 REVERSEweakly similar to ( 165) UFOG_SOLME Anthocyanidin 3-O-glucosyltransferase (EC 2.4.1.115) (Flavonol 3-O-glucosyltransferase) (UDP-glucose flavonoid 3-O-glucosyltransferase) …	1.37112
26.2	misc.UDP glucosyl and glucoronyl transferases	cisin_1g021456mg	Transcript	moderately similar to ( 447) AT5G38460 | Symbols: | ALG6, ALG8 glycosyltransferase family protein | chr5:15398592-15400987 REVERSEweakly similar to ( 144) loc_os07g07010 12007.m05161 protein ALG6, ALG8 glycosyltransferase family protein, expressedAlg6_Alg8 no original description	1.39086
26.2	misc.UDP glucosyl and glucoronyl transferases	cisin_1g043859mg	Transcript	moderately similar to ( 474) AT2G18570 | Symbols: | UDP-glucoronosyl/UDP-glucosyl transferase family protein | chr2:8063429-8064841 FORWARDweakly similar to ( 151) ZOX_PHAVU Zeatin O-xylosyltransferase (EC 2.4.2.40) (Zeatin O-beta-D-xylosyltransferase) - Phaseolus vulgaris (Kidney bean) (French bean)moderately similar to ( 303) loc_os01g43280 12001.m10591 protein hydroquinone glucosyltransferase,…	1.4056
26.3	misc.gluco-, galacto- and mannosidases	cisin_1g004315mg	Transcript	nearly identical (1134) AT3G54440 | Symbols: | glycoside hydrolase family 2 protein | chr3:20148494-20157019 REVERSEnearly identical (1060) loc_os01g72340 12001.m150846 protein beta-galactosidase, putative, expressedlacZ ebgA LacZ Glyco_hydro_2_C Bgal_small_N PRK10150 no original description	1.47493
26.3.4	misc.gluco-, galacto- and mannosidases.endoglucanase	cel3	Transcript	'(at1g71380 : 730.0) cellulase 3 (CEL3); FUNCTIONS IN: hydrolase activity, hydrolyzing O-glycosyl compounds, catalytic activity; INVOLVED IN: carbohydrate metabolic process; LOCATED IN: cell wall, plasma membrane, plant-type cell wall; EXPRESSED IN: 7 plant structures; EXPRESSED DURING: L mature pollen stage, M germinated pollen stage, 4 anthesis, petal differentiation and expansion stage; CONTAI…	1.47569
26.3.4	misc.gluco-, galacto- and mannosidases.endoglucanase	cisin_1g009846mg	Transcript	highly similar to ( 688) AT1G75680 | Symbols: AtGH9B7 | AtGH9B7 (Arabidopsis thaliana glycosyl hydrolase 9B7); catalytic/ hydrolase, hydrolyzing O-glycosyl compounds | chr1:28417215-28419231 REVERSEhighly similar to ( 636) GUN24_ORYSA Endoglucanase 24 precursor (EC 3.2.1.4) (Endo-1,4-beta glucanase 24) - Oryza sativa (Rice)highly similar to ( 636) loc_os09g36350 12009.m22181 protein endoglucanase…	1.85244
26.3.4	misc.gluco-, galacto- and mannosidases.endoglucanase	cisin_1g007014mg	Transcript	highly similar to ( 905) AT5G49720 | Symbols: ATGH9A1, DEC, KOR, RSW2, IRX2, KOR1 | ATGH9A1 (ARABIDOPSIS THALIANA GLYCOSYL HYDROLASE 9A1); cellulase/ hydrolase, hydrolyzing O-glycosyl compounds | chr5:20197765-20200168 REVERSEhighly similar to ( 832) GUN9_ORYSA Endoglucanase 9 (EC 3.2.1.4) (Endo-1,4-beta glucanase 9) (OsGLU1) - Oryza sativa (Rice)highly similar to ( 832) loc_os03g21210 12003.m075…	1.39745
26.4	misc.beta 1,3 glucan hydrolases	cisin_1g047041mg	Transcript	weakly similar to ( 138) AT5G35740 | Symbols: | glycosyl hydrolase family protein 17 | chr5:13910572-13911095 REVERSEweakly similar to ( 102) loc_os07g38930 12007.m08137 protein glucan endo-1,3-beta-glucosidase 4 precursor, putative, expressedX8 no original description	1.75848
26.4.1	misc.beta 1,3 glucan hydrolases.glucan endo-1,3-beta-glucosidase	gns1	Transcript	'(p52408|e13b_prupe : 444.0) Glucan endo-1,3-beta-glucosidase, basic isoform precursor (EC 3.2.1.39) ((1->3)-beta-glucan endohydrolase) ((1->3)-beta-glucanase) (Beta-1,3-endoglucanase) (PpGns1) - Prunus persica (Peach) & (gnl|cdd|84700 : 425.0) no description available & (at3g57240 : 388.0) encodes a member of glycosyl hydrolase family 17; "beta-1,3-glucanase 3" (BG3); FUNCTIONS IN: cellulase act…	1.36073
26.6	misc.O-methyl transferases	cisin_1g017777mg	Transcript	highly similar to ( 586) AT5G54160 | Symbols: ATOMT1, OMT1 | ATOMT1 (O-METHYLTRANSFERASE 1); caffeate O-methyltransferase/ myricetin 3'-O-methyltransferase/ quercetin 3-O-methyltransferase | chr5:21982075-21984167 FORWARDhighly similar to ( 597) COMT1_MEDSA Caffeic acid 3-O-methyltransferase (EC 2.1.1.68) (S-adenosysl-L-methionine:caffeic acid 3-O-methyltransferase) (COMT) (CAOMT) - Medicago sati…	1.32737
26.6	misc.O-methyl transferases	cisin_1g015038mg	Transcript	highly similar to ( 689) AT5G49020 | Symbols: ATPRMT4A, PRMT4A | PRMT4A (PROTEIN ARGININE METHYLTRANSFERASE 4A); [myelin basic protein]-arginine N-methyltransferase/ histone-arginine N-methyltransferase/ methyltransferase/ protein heterodimerization/ protein homodimerization/ protein-arginine omega-N asymmetric methylt | chr5:19871341-19874683 FORWARDhighly similar to ( 662) loc_os07g47500 12007.…	1.31775
26.6	misc.O-methyl transferases	cisin_1g018405mg	Transcript	moderately similar to ( 321) AT5G54160 | Symbols: ATOMT1, OMT1 | ATOMT1 (O-METHYLTRANSFERASE 1); caffeate O-methyltransferase/ myricetin 3'-O-methyltransferase/ quercetin 3-O-methyltransferase | chr5:21982075-21984167 FORWARDmoderately similar to ( 342) COMT1_MEDSA Caffeic acid 3-O-methyltransferase (EC 2.1.1.68) (S-adenosysl-L-methionine:caffeic acid 3-O-methyltransferase) (COMT) (CAOMT) - Medic…	-1.43951
26.6	misc.O-methyl transferases	cisin_1g043063mg	Transcript	moderately similar to ( 433) AT3G53140 | Symbols: | O-diphenol-O-methyl transferase, putative | chr3:19695692-19697355 FORWARDmoderately similar to ( 201) COMT1_SACOF Caffeic acid 3-O-methyltransferase (EC 2.1.1.68) (S-adenosysl-L-methionine:caffeic acid 3-O-methyltransferase) (COMT) (CAOMT) - Saccharum officinarum (Sugarcane)moderately similar to ( 319) loc_os02g57760 12002.m10797 protein caffei…	1.47321
26.7	misc.oxidases - copper, flavone etc	cisin_1g014324mg	Transcript	highly similar to ( 518) AT5G11330 | Symbols: | monooxygenase family protein | chr5:3617342-3618861 REVERSEmoderately similar to ( 413) loc_os06g39660 12006.m08503 protein fscO, putative, expressedPRK07236 UbiH PRK06753 PRK07538 PRK08163 PRK06847 PRK06475 no original description	1.3465
26.7	misc.oxidases - copper, flavone etc	cisin_1g006085mg	Transcript	highly similar to ( 786) AT1G31710 | Symbols: | copper amine oxidase, putative | chr1:11349855-11355339 FORWARDhighly similar to ( 737) AMO_PEA Amine oxidase [copper-containing] precursor (EC 1.4.3.6) - Pisum sativum (Garden pea)highly similar to ( 668) loc_os06g23114 12006.m06963 protein amine oxidase precursor, putative, expressedtynA Cu_amine_oxid TynA Cu_amine_oxidN3 no original description	-1.7409
26.7	misc.oxidases - copper, flavone etc	cisin_1g021628mg	Transcript	moderately similar to ( 418) AT1G23740 | Symbols: | oxidoreductase, zinc-binding dehydrogenase family protein | chr1:8398245-8399656 REVERSEweakly similar to ( 123) QORH_SPIOL Chloroplastic quinone-oxidoreductase homolog (EC 1.-.-.-) (ceQORH) - Spinacia oleracea (Spinach)moderately similar to ( 399) loc_os08g29170 12008.m06921 protein quinone oxidoreductase-like protein At1g23740, chloroplast pre…	1.4523
26.7	misc.oxidases - copper, flavone etc	cisin_1g016265mg	Transcript	moderately similar to ( 436) AT1G23740 | Symbols: | oxidoreductase, zinc-binding dehydrogenase family protein | chr1:8398245-8399656 REVERSEvery weakly similar to (92.4) QORH_SPIOL Chloroplastic quinone-oxidoreductase homolog (EC 1.-.-.-) (ceQORH) - Spinacia oleracea (Spinach)moderately similar to ( 400) loc_os08g29170 12008.m06921 protein quinone oxidoreductase-like protein At1g23740, chloroplas…	-1.49856
26.7	misc.oxidases - copper, flavone etc	cisin_1g019012mg	Transcript	moderately similar to ( 487) AT1G65560 | Symbols: | allyl alcohol dehydrogenase, putative | chr1:24371608-24373673 REVERSEmoderately similar to ( 471) loc_os01g66720 12001.m12779 protein NADP-dependent oxidoreductase P1, putative, expressedCOG2130 Qor ADH_zinc_N no original description	1.43154
26.7	misc.oxidases - copper, flavone etc	cisin_1g036400mg	Transcript	weakly similar to ( 122) AT5G05320 | Symbols: | monooxygenase, putative (MO3) | chr5:1575093-1576679 REVERSEweakly similar to ( 120) loc_os03g05860 12003.m06108 protein monooxygenase, putative no original description	1.3532
26.8	misc.nitrilases, *nitrile lyases, berberine bridge enzymes, reticuline oxidases, troponine reductases	cisin_1g009399mg	Transcript	highly similar to ( 716) AT2G34790 | Symbols: MEE23, EDA28 | MEE23 (MATERNAL EFFECT EMBRYO ARREST 23); FAD binding / catalytic/ electron carrier/ oxidoreductase | chr2:14673998-14677237 REVERSEmoderately similar to ( 450) loc_os06g35550 12006.m08092 protein retrotransposon protein, putative, Ty1-copia subclass, expressedGlcD FAD_binding_4 no original description	1.48457
26.8	misc.nitrilases, *nitrile lyases, berberine bridge enzymes, reticuline oxidases, troponine reductases	cisin_1g007242mg	Transcript	moderately similar to ( 455) AT5G64440 | Symbols: AtFAAH | AtFAAH (Arabidopsis thaliana fatty acid amide hydrolase); N-(long-chain-acyl)ethanolamine deacylase/ amidase | chr5:25766229-25770260 FORWARDhighly similar to ( 742) loc_os11g06900 12011.m04887 protein N-acylethanolamine amidohydrolase, putative, expressedGatA gatA Amidase PRK09201 PRK07488 PRK06169 PRK06102 PRK08186 PRK07056 PRK05962 PRK…	1.47855
26.8	misc.nitrilases, *nitrile lyases, berberine bridge enzymes, reticuline oxidases, troponine reductases	cisin_1g004727mg	Transcript	nearly identical (1302) AT1G55090 | Symbols: | carbon-nitrogen hydrolase family protein | chr1:20554857-20558188 FORWARDnearly identical (1162) loc_os07g07260 12007.m079616 protein glutamine-dependent NAD, putative, expressedNAD_synthase nadE NadE NAD_synthase COG0388 nadE CN_hydrolase no original description	1.44439
26.9	misc.glutathione S transferases	gstu1	Transcript	'(q03666|gstx4_tobac : 288.0) Probable glutathione S-transferase (EC 2.5.1.18) (Auxin-induced protein PCNT107) - Nicotiana tabacum (Common tobacco) & (at1g78380 : 277.0) Encodes a glutathione transferase that is a member of Tau GST gene family. Expression is induced by drought stress, oxidative stress, and high doses of auxin and cytokinin. naming convention according to Wagner et al. (2002) The …	-1.37555
26.9	misc.glutathione S transferases	gstu2	Transcript	'(q03666|gstx4_tobac : 306.0) Probable glutathione S-transferase (EC 2.5.1.18) (Auxin-induced protein PCNT107) - Nicotiana tabacum (Common tobacco) & (at1g78380 : 293.0) Encodes a glutathione transferase that is a member of Tau GST gene family. Expression is induced by drought stress, oxidative stress, and high doses of auxin and cytokinin. naming convention according to Wagner et al. (2002) The …	-1.54421
26.9	misc.glutathione S transferases	cisin_1g031084mg	Transcript	moderately similar to ( 230) AT2G30860 | Symbols: ATGSTF9, GLUTTR, ATGSTF7 | ATGSTF9 (GLUTATHIONE S-TRANSFERASE PHI 9); glutathione peroxidase/ glutathione transferase | chr2:13139132-13140079 FORWARDweakly similar to ( 133) GSTH1_ORYSA Probable glutathione S-transferase GSTF1 (EC 2.5.1.18) (GST-I) - Oryza sativa (Rice)weakly similar to ( 147) loc_os03g04260 12003.m05957 protein glutathione S-tra…	1.7891
26.9	misc.glutathione S transferases	cisin_1g046920mg	Transcript	moderately similar to ( 260) AT1G02930 | Symbols: ATGSTF6, GST1, ERD11, ATGSTF3, GSTF6 | ATGSTF6 (GLUTATHIONE S-TRANSFERASE); copper ion binding / glutathione binding / glutathione transferase | chr1:661363-662191 REVERSEmoderately similar to ( 258) GSTF1_TOBAC Glutathione S-transferase PARB (EC 2.5.1.18) (GST class-phi) - Nicotiana tabacum (Common tobacco)weakly similar to ( 186) loc_os01g70770 …	-1.49538
26.10	misc.cytochrome P450	cisin_1g009347mg	Transcript	highly similar to ( 528) AT4G31940 | Symbols: CYP82C4 | CYP82C4; electron carrier/ heme binding / iron ion binding / monooxygenase/ oxygen binding | chr4:15452040-15453966 FORWARDhighly similar to ( 508) C82A1_PEA Cytochrome P450 82A1 (EC 1.14.-.-) (CYPLXXXII) (Fragment) - Pisum sativum (Garden pea)moderately similar to ( 331) loc_os09g26980 12009.m05850 protein flavonoid 3-monooxygenase, putativ…	1.35051
26.10	misc.cytochrome P450	cisin_1g037361mg	Transcript	highly similar to ( 604) AT1G64950 | Symbols: CYP89A5 | CYP89A5; electron carrier/ heme binding / iron ion binding / monooxygenase/ oxygen binding | chr1:24127587-24129119 FORWARDmoderately similar to ( 373) C77A1_SOLME Cytochrome P450 77A1 (EC 1.14.-.-) (CYPLXXVIIA1) (P-450EG6) (Fragment) - Solanum melongena (Eggplant) (Aubergine)moderately similar to ( 480) loc_os10g37110 12010.m06511 protein t…	1.32049
26.10	misc.cytochrome P450	cisin_1g046079mg	Transcript	highly similar to ( 815) AT1G11680 | Symbols: CYP51G1, EMB1738, CYP51A2, CYP51 | CYP51G1 (CYTOCHROME P450 51G1); oxygen binding / sterol 14-demethylase | chr1:3938925-3940585 FORWARDhighly similar to ( 793) CP51_SORBI Cytochrome P450 51 (EC 1.14.13.70) (CYPLI) (P450-LIA1) (Obtusifoliol 14-alpha demethylase) - Sorghum bicolor (Sorghum) (Sorghum vulgare)highly similar to ( 759) loc_os11g32240 12011…	1.37205
26.10	misc.cytochrome P450	cisin_1g037522mg	Transcript	highly similar to ( 828) AT2G45970 | Symbols: CYP86A8, LCR | CYP86A8; fatty acid (omega-1)-hydroxylase/ oxygen binding | chr2:18912548-18914161 REVERSEweakly similar to ( 108) C71DA_SOYBN Cytochrome P450 71D10 (EC 1.14.-.-) - Glycine max (Soybean)highly similar to ( 753) loc_os02g44654 12002.m100306 protein cytochrome P450 86A2, putative, expressedp450 CypX no original description	1.49353
26.10	misc.cytochrome P450	cisin_1g009976mg	Transcript	moderately similar to ( 286) AT3G26310 | Symbols: CYP71B35 | CYP71B35; electron carrier/ heme binding / iron ion binding / monooxygenase/ oxygen binding | chr3:9641089-9642779 REVERSEmoderately similar to ( 311) C71A9_SOYBN Cytochrome P450 71A9 (EC 1.14.-.-) (P450 CP1) - Glycine max (Soybean)moderately similar to ( 384) loc_os12g16720 12012.m05630 protein cytochrome P450 71A1, putative, expressed…	1.31908
26.10	misc.cytochrome P450	cisin_1g042286mg	Transcript	moderately similar to ( 353) AT5G07990 | Symbols: TT7, CYP75B1, D501 | TT7 (TRANSPARENT TESTA 7); flavonoid 3'-monooxygenase/ oxygen binding | chr5:2560437-2562859 FORWARDmoderately similar to ( 347) F3PH_PETHY Flavonoid 3'-monooxygenase (EC 1.14.13.21) (Flavonoid 3'-hydroxylase) (Cytochrome P450 75B2) - Petunia hybrida (Petunia)moderately similar to ( 277) loc_os10g17260 12010.m04813 protein fla…	1.31605
26.10	misc.cytochrome P450	cisin_1g011030mg	Transcript	moderately similar to ( 468) AT2G45550 | Symbols: CYP76C4 | CYP76C4; electron carrier/ heme binding / iron ion binding / monooxygenase/ oxygen binding | chr2:18773541-18775654 REVERSEmoderately similar to ( 369) C76A2_SOLME Cytochrome P450 76A2 (EC 1.14.-.-) (CYPLXXVIA2) (P-450EG7) - Solanum melongena (Eggplant) (Aubergine)moderately similar to ( 446) loc_os03g14400 12003.m06880 protein cytochrom…	1.42694
26.10	misc.cytochrome P450	cisin_1g010346mg	Transcript	moderately similar to ( 469) AT3G48310 | Symbols: CYP71A22 | CYP71A22; electron carrier/ heme binding / iron ion binding / monooxygenase/ oxygen binding | chr3:17888192-17889749 FORWARDmoderately similar to ( 444) C71A4_SOLME Cytochrome P450 71A4 (EC 1.14.-.-) (CYPLXXIA4) (P-450EG2) - Solanum melongena (Eggplant) (Aubergine)moderately similar to ( 353) loc_os09g26970 12009.m05849 protein retrotra…	1.57052
26.10	misc.cytochrome P450	cisin_1g011069mg	Transcript	moderately similar to ( 483) AT2G45550 | Symbols: CYP76C4 | CYP76C4; electron carrier/ heme binding / iron ion binding / monooxygenase/ oxygen binding | chr2:18773541-18775654 REVERSEmoderately similar to ( 401) C76A2_SOLME Cytochrome P450 76A2 (EC 1.14.-.-) (CYPLXXVIA2) (P-450EG7) - Solanum melongena (Eggplant) (Aubergine)moderately similar to ( 455) loc_os03g14400 12003.m06880 protein cytochrom…	1.48446
26.10	misc.cytochrome P450	cisin_1g046539mg	Transcript	moderately similar to ( 489) AT3G14690 | Symbols: CYP72A15 | CYP72A15; electron carrier/ heme binding / iron ion binding / monooxygenase/ oxygen binding | chr3:4937410-4939310 FORWARDmoderately similar to ( 466) C72A1_CATRO Cytochrome P450 72A1 (EC 1.3.3.9) (CYPLXXII) (Secologanin synthase) (SLS) - Catharanthus roseus (Rosy periwinkle) (Madagascar periwinkle)moderately similar to ( 474) loc_os01g…	1.39673
26.11	misc.alcohol dehydrogenases	cisin_1g016933mg	Transcript	highly similar to ( 540) AT1G77120 | Symbols: ADH1, ADH, ATADH, ATADH1 | ADH1 (ALCOHOL DEHYDROGENASE 1); alcohol dehydrogenase | chr1:28975509-28977216 FORWARDhighly similar to ( 554) ADH_MALDO Alcohol dehydrogenase (EC 1.1.1.1) - Malus domestica (Apple) (Malus sylvestris)highly similar to ( 540) loc_os11g10480 12011.m28756 protein alcohol dehydrogenase 1, putative, expressedAdhC Tdh AdhP tdh ADH…	1.36852
26.11	misc.alcohol dehydrogenases	cisin_1g016507mg	Transcript	highly similar to ( 567) AT5G42250 | Symbols: | alcohol dehydrogenase, putative | chr5:16894087-16897450 FORWARDmoderately similar to ( 358) ADHX_ORYSA Alcohol dehydrogenase class 3 (EC 1.1.1.1) (Alcohol dehydrogenase class III) (S-(hydroxymethyl)glutathione dehydrogenase) (EC 1.1.1.284) (Glutathione-dependent formaldehyde dehydrogenase) (FDH) (FALDH) (GSH-FDH) - Oryza sativa (Rice)moderately sim…	1.30383
26.11	misc.alcohol dehydrogenases	cisin_1g016978mg	Transcript	highly similar to ( 692) AT5G43940 | Symbols: HOT5, ADH2, GSNOR | HOT5 (sensitive to hot temperatures 5); S-(hydroxymethyl)glutathione dehydrogenase/ S-nitrosoglutathione reductase | chr5:17684265-17686379 FORWARDhighly similar to ( 691) ADHX_MAIZE Alcohol dehydrogenase class 3 (EC 1.1.1.1) (Alcohol dehydrogenase class III) (S-(hydroxymethyl)glutathione dehydrogenase) (EC 1.1.1.284) (Glutathione-…	1.40706
26.12	misc.peroxidases	cisin_1g020412mg	Transcript	highly similar to ( 534) AT2G22420 | Symbols: | peroxidase 17 (PER17) (P17) | chr2:9513341-9514484 FORWARDmoderately similar to ( 258) PER1_ARAHY Cationic peroxidase 1 precursor (EC 1.11.1.7) (PNPC1) - Arachis hypogaea (Peanut)moderately similar to ( 426) loc_os09g29490 12009.m06100 protein peroxidase 17 precursor, putative, expressedsecretory_peroxidase plant_peroxidase peroxidase ascorbate_pero…	-1.53391
26.12	misc.peroxidases	cisin_1g019585mg	Transcript	moderately similar to ( 250) AT4G11290 | Symbols: | peroxidase, putative | chr4:6869993-6871476 FORWARDmoderately similar to ( 253) PER2_ARAHY Cationic peroxidase 2 precursor (EC 1.11.1.7) (PNPC2) - Arachis hypogaea (Peanut)moderately similar to ( 328) loc_os05g04490 12005.m04982 protein peroxidase 1 precursor, putative, expressedsecretory_peroxidase peroxidase plant_peroxidase no original descri…	1.36834
26.12	misc.peroxidases	cisin_1g020951mg	Transcript	moderately similar to ( 311) AT5G05340 | Symbols: | peroxidase, putative | chr5:1579142-1580819 REVERSEmoderately similar to ( 317) PER1_ARAHY Cationic peroxidase 1 precursor (EC 1.11.1.7) (PNPC1) - Arachis hypogaea (Peanut)moderately similar to ( 335) loc_os11g02130 12011.m04413 protein peroxidase 52 precursor, putative, expressedsecretory_peroxidase plant_peroxidase peroxidase ascorbate_peroxid…	1.39767
26.12	misc.peroxidases	cisin_1g020619mg	Transcript	moderately similar to ( 327) AT2G39040 | Symbols: | peroxidase, putative | chr2:16299463-16301173 REVERSEmoderately similar to ( 310) PER1_ORYSA Peroxidase 1 precursor (EC 1.11.1.7) - Oryza sativa (Rice)moderately similar to ( 343) loc_os06g46799 12006.m09205 protein peroxidase 39 precursor, putative, expressedsecretory_peroxidase plant_peroxidase peroxidase no original description	-1.4357
26.12	misc.peroxidases	cisin_1g018873mg	Transcript	moderately similar to ( 332) AT4G08780 | Symbols: | peroxidase, putative | chr4:5604153-5608202 FORWARDmoderately similar to ( 287) PERX_TOBAC Lignin-forming anionic peroxidase precursor (EC 1.11.1.7) (TOPA) - Nicotiana tabacum (Common tobacco)moderately similar to ( 323) loc_os03g13200 12003.m06766 protein peroxidase 53 precursor, putative, expressedsecretory_peroxidase plant_peroxidase peroxida…	-1.39154
26.12	misc.peroxidases	cisin_1g018847mg	Transcript	moderately similar to ( 342) AT4G08780 | Symbols: | peroxidase, putative | chr4:5604153-5608202 FORWARDmoderately similar to ( 302) PERX_TOBAC Lignin-forming anionic peroxidase precursor (EC 1.11.1.7) (TOPA) - Nicotiana tabacum (Common tobacco)moderately similar to ( 340) loc_os03g13200 12003.m06766 protein peroxidase 53 precursor, putative, expressedsecretory_peroxidase plant_peroxidase peroxida…	1.38076
26.12	misc.peroxidases	cisin_1g020966mg	Transcript	moderately similar to ( 361) AT5G05340 | Symbols: | peroxidase, putative | chr5:1579142-1580819 REVERSEmoderately similar to ( 361) PERP7_BRARA Peroxidase P7 (EC 1.11.1.7) (TP7) - Brassica rapa (Turnip)moderately similar to ( 413) loc_os06g35520 12006.m08089 protein peroxidase 52 precursor, putative, expressedsecretory_peroxidase plant_peroxidase peroxidase no original description	1.68024
26.12	misc.peroxidases	cisin_1g018811mg	Transcript	moderately similar to ( 365) AT2G38380 | Symbols: | peroxidase 22 (PER22) (P22) (PRXEA) / basic peroxidase E | chr2:16076443-16078314 FORWARDmoderately similar to ( 339) PERX_TOBAC Lignin-forming anionic peroxidase precursor (EC 1.11.1.7) (TOPA) - Nicotiana tabacum (Common tobacco)moderately similar to ( 357) loc_os03g13200 12003.m06766 protein peroxidase 53 precursor, putative, expressedsecretor…	-1.46208
26.12	misc.peroxidases	cisin_1g018871mg	Transcript	moderately similar to ( 399) AT2G38380 | Symbols: | peroxidase 22 (PER22) (P22) (PRXEA) / basic peroxidase E | chr2:16076443-16078314 FORWARDmoderately similar to ( 337) PERX_TOBAC Lignin-forming anionic peroxidase precursor (EC 1.11.1.7) (TOPA) - Nicotiana tabacum (Common tobacco)moderately similar to ( 370) loc_os03g13200 12003.m06766 protein peroxidase 53 precursor, putative, expressedsecretor…	-1.32132
26.12	misc.peroxidases	cisin_1g039892mg	Transcript	moderately similar to ( 402) AT5G40150 | Symbols: | peroxidase, putative | chr5:16059750-16060736 REVERSEweakly similar to ( 196) PER2_ARAHY Cationic peroxidase 2 precursor (EC 1.11.1.7) (PNPC2) - Arachis hypogaea (Peanut)moderately similar to ( 334) loc_os06g13050 12006.m06020 protein peroxidase family protein, expressedsecretory_peroxidase plant_peroxidase peroxidase ascorbate_peroxidase no ori…	1.56349
26.12	misc.peroxidases	cisin_1g046044mg	Transcript	moderately similar to ( 478) AT2G18980 | Symbols: | peroxidase, putative | chr2:8233419-8235294 REVERSEmoderately similar to ( 249) PER1_ORYSA Peroxidase 1 precursor (EC 1.11.1.7) - Oryza sativa (Rice)moderately similar to ( 386) loc_os03g55420 12003.m10457 protein peroxidase 35 precursor, putative, expressedsecretory_peroxidase plant_peroxidase peroxidase no original description	-1.43632
26.12	misc.peroxidases	cisin_1g045530mg	Transcript	moderately similar to ( 495) AT2G41480 | Symbols: | electron carrier/ heme binding / peroxidase | chr2:17296986-17298729 REVERSEmoderately similar to ( 411) PER2_ARAHY Cationic peroxidase 2 precursor (EC 1.11.1.7) (PNPC2) - Arachis hypogaea (Peanut)moderately similar to ( 429) loc_os01g07770 12001.m07404 protein peroxidase 25 precursor, putativesecretory_peroxidase plant_peroxidase peroxidase no …	1.46934
26.13	misc.acid and other phosphatases	cisin_1g015684mg	Transcript	highly similar to ( 545) AT5G63140 | Symbols: ATPAP29, PAP29 | ATPAP29 (ARABIDOPSIS THALIANA PURPLE ACID PHOSPHATASE 29); acid phosphatase/ protein serine/threonine phosphatase | chr5:25328237-25329616 FORWARDhighly similar to ( 532) loc_os09g36290 12009.m060047 protein phosphatase DCR2, putative, expressed no original description	1.35939
26.13	misc.acid and other phosphatases	cisin_1g016234mg	Transcript	highly similar to ( 658) AT3G01510 | Symbols: | 5'-AMP-activated protein kinase beta-1 subunit-related | chr3:198855-201682 REVERSEhighly similar to ( 531) loc_os08g29160 12008.m26492 protein protein tyrosine/serine/threonine phosphatase, putative, expressedAMPKbeta_GBD_like no original description	1.35265
26.16	misc.myrosinases-lectin-jacalin	cisin_1g007869mg	Transcript	highly similar to ( 719) AT2G37710 | Symbols: RLK | RLK (receptor lectin kinase); kinase | chr2:15814934-15816961 REVERSEmoderately similar to ( 205) PSKR_DAUCA Phytosulfokine receptor precursor (EC 2.7.11.1) (Phytosulfokine LRR receptor kinase) - Daucus carota (Carrot)highly similar to ( 633) loc_os04g44900 12004.m09446 protein lectin-like receptor kinase 7, putative, expressedLectin_legB Pkinas…	1.5365
26.16	misc.myrosinases-lectin-jacalin	cisin_1g024380mg	Transcript	Lectin_legB no original description	-1.49992
26.16	misc.myrosinases-lectin-jacalin	cisin_1g025108mg	Transcript	weakly similar to ( 171) AT4G19840 | Symbols: ATPP2-A1, ATPP2A-1, PP2-A1 | ATPP2-A1; carbohydrate binding | chr4:10774336-10775701 FORWARDweakly similar to ( 189) loc_os01g06500 12001.m07280 protein lectin-like protein, putative, expressed no original description	1.64168
26.18	misc.invertase/pectin methylesterase inhibitor family protein	cisin_1g028904mg	Transcript	weakly similar to ( 154) AT5G62360 | Symbols: | invertase/pectin methylesterase inhibitor family protein | chr5:25040699-25041310 FORWARDweakly similar to ( 138) 21KD_DAUCA 21 kDa protein precursor (1.2 protein) - Daucus carota (Carrot)very weakly similar to (93.6) loc_os06g49760 12006.m09500 protein ripening-related protein, putative, expressedPMEI no original description	1.34716
26.19	misc.plastocyanin-like	cisin_1g018026mg	Transcript	very weakly similar to (89.0) AT5G26330 | Symbols: | plastocyanin-like domain-containing protein / mavicyanin, putative | chr5:9241614-9242635 REVERSEvery weakly similar to (91.7) BCP_PEA Blue copper protein precursor - Pisum sativum (Garden pea)very weakly similar to (99.0) loc_os09g29390 12009.m06090 protein blue copper protein precursor, putative, expressedCu_bind_like no original description	1.76874
26.19	misc.plastocyanin-like	cisin_1g030240mg	Transcript	weakly similar to ( 169) AT4G31840 | Symbols: | plastocyanin-like domain-containing protein | chr4:15401798-15402426 FORWARDvery weakly similar to (97.8) NO16_MEDTR Early nodulin 16 precursor (N-16) - Medicago truncatula (Barrel medic)weakly similar to ( 108) loc_os08g17160 12008.m05836 protein early nodulin-like protein 1 precursor, putative, expressedCu_bind_like no original description	1.64544
26.21	misc.protease inhibitor/seed storage/lipid transfer protein (LTP) family protein	cisin_1g031445mg	Transcript	weakly similar to ( 102) AT4G14815 | Symbols: | protease inhibitor/seed storage/lipid transfer protein (LTP) family protein | chr4:8505122-8505760 FORWARD no original description	2.54845
26.21	misc.protease inhibitor/seed storage/lipid transfer protein (LTP) family protein	cisin_1g033458mg	Transcript	weakly similar to ( 132) AT5G05960 | Symbols: | protease inhibitor/seed storage/lipid transfer protein (LTP) family protein | chr5:1790256-1790694 FORWARDweakly similar to ( 112) loc_os01g62980 12001.m43276 protein lipid binding protein, putative, expressed no original description	1.62837
26.22	misc.short chain dehydrogenase/reductase (SDR)	cisin_1g039097mg	Transcript	moderately similar to ( 353) AT3G61220 | Symbols: | short-chain dehydrogenase/reductase (SDR) family protein | chr3:22663025-22664316 FORWARDmoderately similar to ( 271) loc_os04g44950 12004.m09449 protein carbonyl reductase 1, putative, expressedFabG fabG PRK12939 fabG fabG DltE PRK12826 COG4221 PRK12429 PRK07201 PRK07326 PRK06182 PRK06914 no original description	1.43528
26.22	misc.short chain dehydrogenase/reductase (SDR)	cisin_1g020854mg	Transcript	moderately similar to ( 455) AT1G67730 | Symbols: YBR159, KCR1 | YBR159; ketoreductase/ oxidoreductase | chr1:25391676-25393365 FORWARDmoderately similar to ( 413) loc_os02g38440 12002.m08932 protein steroid dehydrogenase KIK-I, putative, expressedDltE fabG COG4221 fabG fabG FabG PRK07201 PRK07454 PRK09072 fabG PRK08226 PRK12826 PRK05866 DltE PRK09242 PRK06114 PRK06181 PRK12429 PRK12939 PRK06179 …	1.37994
26.28	misc.GDSL-motif lipase	cisin_1g030609mg	Transcript	moderately similar to ( 204) AT3G11210 | Symbols: | GDSL-motif lipase/hydrolase family protein | chr3:3511101-3512899 REVERSEmoderately similar to ( 230) loc_os11g48070 12011.m08606 protein isoamyl acetate-hydrolyzing esterase, putative, expressedIsoamyl_acetate_hydrolase_like no original description	1.36935
26.28	misc.GDSL-motif lipase	cisin_1g039308mg	Transcript	moderately similar to ( 336) AT5G40990 | Symbols: GLIP1 | GLIP1 (GDSL LIPASE1); carboxylesterase/ lipase | chr5:16418920-16420400 FORWARDweakly similar to ( 103) EST_HEVBR Esterase precursor (EC 3.1.1.-) (Early nodule-specific protein homolog) (Latex allergen Hev b 13) - Hevea brasiliensis (Para rubber tree)weakly similar to ( 162) loc_os09g04624 12009.m22215 protein anther-specific proline-rich …	1.42091
26.28	misc.GDSL-motif lipase	cisin_1g019114mg	Transcript	moderately similar to ( 417) AT5G03610 | Symbols: | GDSL-motif lipase/hydrolase family protein | chr5:915650-918326 FORWARDweakly similar to ( 107) APG_BRANA Anter-specific proline-rich protein APG (Protein CEX) (Fragment) - Brassica napus (Rape)moderately similar to ( 213) loc_os09g39430 12009.m06881 protein carboxylic ester hydrolase/ hydrolase, acting on ester bonds, putative, expressedSGNH_pl…	1.46469
27.1	RNA.processing	cisin_1g032889mg	Transcript	weakly similar to ( 171) AT2G03870 | Symbols: | small nuclear ribonucleoprotein, putative / snRNP, putative / Sm protein, putative | chr2:1180306-1181256 FORWARDweakly similar to ( 166) loc_os08g08040 12008.m04939 protein LSM7 homolog, U6 small nuclear RNA associated, putative, expressedLSm7 no original description	1.35871
27.1	RNA.processing	cisin_1g032863mg	Transcript	weakly similar to ( 194) AT1G20580 | Symbols: | small nuclear ribonucleoprotein, putative / snRNP, putative / Sm protein, putative | chr1:7128979-7130371 FORWARDweakly similar to ( 190) loc_os02g01250 12002.m05475 protein small nuclear ribonucleoprotein Sm D3, putative, expressedSm_D3 no original description	1.32056
27.1.1	RNA.processing.splicing	cisin_1g013091mg	Transcript	highly similar to ( 565) AT1G65660 | Symbols: SMP1 | SMP1 (SWELLMAP 1); nucleic acid binding / single-stranded RNA binding | chr1:24418295-24421231 REVERSEhighly similar to ( 554) loc_os08g03390 12008.m080070 protein pre-mRNA-splicing factor SLU7, putative, expressed no original description	1.5231
27.1.1	RNA.processing.splicing	cisin_1g002335mg	Transcript	moderately similar to ( 436) AT1G60200 | Symbols: | splicing factor PWI domain-containing protein / RNA recognition motif (RRM)-containing protein | chr1:22200882-22205241 REVERSEmoderately similar to ( 306) loc_os08g32100 12008.m07204 protein RNA binding motif protein 25, putative, expressedPWI PWI no original description	-1.34288
27.1.1	RNA.processing.splicing	cisin_1g009944mg	Transcript	moderately similar to ( 484) AT1G60900 | Symbols: | U2 snRNP auxiliary factor large subunit, putative | chr1:22424008-22427806 FORWARDmoderately similar to ( 457) loc_os11g45590 12011.m08391 protein splicing factor U2AF 65 kDa subunit, putative, expressed no original description	1.39182
27.1.1	RNA.processing.splicing	cisin_1g000827mg	Transcript	nearly identical (1993) AT5G64270 | Symbols: | splicing factor, putative | chr5:25706909-25710718 FORWARDnearly identical (1948) loc_os02g05310 12002.m100098 protein splicing factor 3B subunit 1, putative, expressedHSH155 SF3b1 no original description	1.33173
27.1.1	RNA.processing.splicing	cisin_1g042625mg	Transcript	nearly identical (4494) AT1G80070 | Symbols: SUS2, EMB33, EMB177, EMB14 | SUS2 (ABNORMAL SUSPENSOR 2) | chr1:30118052-30127574 FORWARDnearly identical (4469) loc_os05g07050 12005.m05231 protein pre-mRNA-processing-splicing factor 8, putative, expressedPRP8 PROCN PRO8NT PROCT JAB_MPN no original description	1.37287
27.1.2	RNA.processing.RNA helicase	cisin_1g011065mg	Transcript	highly similar to ( 850) AT4G00660 | Symbols: | DEAD/DEAH box helicase, putative | chr4:274638-277438 FORWARDmoderately similar to ( 284) IF4A3_NICPL Eukaryotic initiation factor 4A-3 (EC 3.6.1.-) (ATP-dependent RNA helicase eIF4A-3) (eIF-4A-3) - Nicotiana plumbaginifolia (Leadwort-leaved tobacco)highly similar to ( 821) loc_os02g42860 12002.m09321 protein ATP-dependent RNA helicase dhh1, putativ…	1.41727
27.1.19	RNA.processing.ribonucleases	cisin_1g026944mg	Transcript	moderately similar to ( 329) AT2G02990 | Symbols: RNS1, ATRNS1 | RNS1 (RIBONUCLEASE 1); endoribonuclease/ ribonuclease | chr2:873714-874667 FORWARDweakly similar to ( 119) RN28_PANGI Ribonuclease-like storage protein precursor (Root 28 kDa major protein) - Panax ginseng (Korean ginseng)moderately similar to ( 293) loc_os08g33710 12008.m07361 protein ribonuclease 3 precursor, putative, expressedRi…	1.53938
27.2	RNA.transcription	cisin_1g008099mg	Transcript	moderately similar to ( 489) AT4G12610 | Symbols: RAP74, ATRAP74 | transcription initiation factor IIF alpha subunit (TFIIF-alpha) family protein | chr4:7454970-7458318 FORWARDmoderately similar to ( 449) loc_os10g10990 12010.m21777 protein transcription initiation factor IIF, alpha subunit, putative, expressedTFIIF_alpha TFIIFa no original description	-1.37743
27.2	RNA.transcription	cisin_1g001050mg	Transcript	nearly identical (1628) AT3G23780 | Symbols: NRPD2A, DRD2, NRPD2, DMS2, NRPE2 | NRPD2A; DNA binding / DNA-directed RNA polymerase | chr3:8567971-8573819 REVERSEweakly similar to ( 124) RPOB_CHLVU DNA-directed RNA polymerase beta chain (EC 2.7.7.6) (PEP) (Plastid-encoded RNA polymerase subunit beta) (RNA polymerase subunit beta) - Chlorella vulgaris (Green alga)nearly identical (1478) loc_os04g548…	1.30942
27.3.2	RNA.regulation of transcription.Alfin-like	cisin_1g025377mg	Transcript	moderately similar to ( 312) AT5G20510 | Symbols: AL5 | AL5 (ALFIN-LIKE 5); DNA binding / methylated histone residue binding | chr5:6939991-6942846 REVERSEmoderately similar to ( 296) loc_os11g14010 12011.m28769 protein PHD finger protein, putative, expressed no original description	-1.41335
27.3.11	RNA.regulation of transcription.C2H2 zinc finger family	cisin_1g013033mg	Transcript	moderately similar to ( 338) AT1G04990 | Symbols: | zinc finger (CCCH-type) family protein | chr1:1419368-1421454 REVERSEmoderately similar to ( 295) ZFNL_PEA Zinc finger CCCH domain-containing protein ZFN-like - Pisum sativum (Garden pea)moderately similar to ( 288) loc_os11g28270 12011.m079994 protein zinc finger CCCH type domain-containing protein ZFN-like, putative, expressed no original desc…	1.4162
27.3.35	RNA.regulation of transcription.bZIP transcription factor family	cisin_1g046404mg	Transcript	moderately similar to ( 443) AT1G05270 | Symbols: | TraB family protein | chr1:1531806-1534305 REVERSEmoderately similar to ( 412) loc_os05g42010 12005.m08375 protein traB family protein, putative, expressedCOG1916 TraB no original description	1.3453
27.3.36	RNA.regulation of transcription.Argonaute	cisin_1g002204mg	Transcript	nearly identical (1068) AT2G27880 | Symbols: AGO5 | AGO5 (ARGONAUTE 5); nucleic acid binding | chr2:11871488-11876712 FORWARDnearly identical (1033) loc_os03g58600 12003.m10765 protein argonaute-like protein, putative, expressedPiwi_ago-like Piwi Piwi_piwi-like_Euk Piwi-like PAZ PAZ_argonaute_like DUF1785 no original description	1.54909
27.3.39	RNA.regulation of transcription.AtSR Transcription Factor family	cisin_1g018578mg	Transcript	moderately similar to ( 382) AT2G17390 | Symbols: AKR2B | AKR2B (ANKYRIN REPEAT-CONTAINING 2B); protein binding / transcription regulator | chr2:7555870-7557743 FORWARDmoderately similar to ( 392) loc_os09g33810 12009.m060082 protein ankyrin repeat domain-containing protein 2, putative, expressedANK no original description	-1.3006
27.3.49	RNA.regulation of transcription.GeBP like	cisin_1g017042mg	Transcript	very weakly similar to (93.2) AT1G11510 | Symbols: | DNA-binding storekeeper protein-related | chr1:3871778-3872836 REVERSEvery weakly similar to (82.0) loc_os03g25430 12003.m07890 protein expressed proteinDUF573 no original description	-1.46971
27.3.54	RNA.regulation of transcription.Histone acetyltransferases	cisin_1g013121mg	Transcript	highly similar to ( 759) AT5G64610 | Symbols: HAM1 | HAM1 (HISTONE ACETYLTRANSFERASE OF THE MYST FAMILY 1); H3/H4 histone acetyltransferase/ histone acetyltransferase/ nucleic acid binding / zinc ion binding | chr5:25828333-25830503 REVERSEhighly similar to ( 714) MYST1_ORYSA Putative MYST-like histone acetyltransferase 1 (EC 2.3.1.48) - Oryza sativa (Rice)highly similar to ( 714) loc_os07g43360 …	1.35625
27.3.54	RNA.regulation of transcription.Histone acetyltransferases	cisin_1g008466mg	Transcript	nearly identical (1048) AT5G50320 | Symbols: ELO3, HAG3, HAC8 | ELO3 (ELONGATA 3); histone acetyltransferase | chr5:20481200-20484811 REVERSEnearly identical (1022) ELP3_ORYSA Probable histone acetyltransferase ELP3 (EC 2.3.1.48) (Elongator component 3) (Elongation protein 3) - Oryza sativa (Rice)nearly identical (1022) loc_os04g40840 12004.m09064 protein histone acetyltransferase ELP3, putative,…	1.40702
27.3.55	RNA.regulation of transcription.HDA	cisin_1g010834mg	Transcript	highly similar to ( 867) AT4G38130 | Symbols: HD1, ATHD1, HDA1, RPD3A, HDA19 | HD1 (HISTONE DEACETYLASE 1); basal transcription repressor/ histone deacetylase/ protein binding | chr4:17896663-17899057 REVERSEhighly similar to ( 738) HDAC_MAIZE Probable histone deacetylase (RPD3 homolog) - Zea mays (Maize)highly similar to ( 793) loc_os06g38470 12006.m32104 protein histone deacetylase, putative, e…	1.72236
27.3.55	RNA.regulation of transcription.HDA	cisin_1g040630mg	Transcript	weakly similar to ( 127) AT3G18520 | Symbols: HDA15, ATHDA15 | HDA15; histone deacetylase | chr3:6361605-6365399 FORWARD no original description	1.5114
27.3.57	RNA.regulation of transcription.JUMONJI family	cisin_1g015736mg	Transcript	highly similar to ( 540) AT3G20810 | Symbols: | transcription factor jumonji (jmjC) domain-containing protein | chr3:7275814-7278182 FORWARDmoderately similar to ( 360) loc_os09g31380 12009.m06252 protein conserved hypothetical protein no original description	1.36049
27.3.59	RNA.regulation of transcription.Methyl binding domain proteins	cisin_1g022412mg	Transcript	very weakly similar to (83.2) AT3G15790 | Symbols: MBD11, ATMBD11 | MBD11; DNA binding / methyl-CpG binding | chr3:5343209-5344386 FORWARD no original description	-1.70006
27.3.59	RNA.regulation of transcription.Methyl binding domain proteins	cisin_1g022816mg	Transcript	very weakly similar to (92.8) AT3G15790 | Symbols: MBD11, ATMBD11 | MBD11; DNA binding / methyl-CpG binding | chr3:5343209-5344386 FORWARD no original description	-1.37958
27.3.67	RNA.regulation of transcription.putative transcription regulator	cisin_1g024887mg	Transcript	moderately similar to ( 226) AT1G75560 | Symbols: | zinc knuckle (CCHC-type) family protein | chr1:28371420-28372717 REVERSEmoderately similar to ( 258) loc_os10g39820 12010.m06753 protein DNA-binding protein HEXBP, putative, expressed no original description	1.49757
27.3.67	RNA.regulation of transcription.putative transcription regulator	cisin_1g048394mg	Transcript	moderately similar to ( 399) AT1G02370 | Symbols: | pentatricopeptide (PPR) repeat-containing protein | chr1:474516-476383 FORWARDmoderately similar to ( 308) loc_os01g19490 12001.m08486 protein tetratricopeptide-like helical, putative, expressed no original description	1.41649
27.3.67	RNA.regulation of transcription.putative transcription regulator	cisin_1g023067mg	Transcript	weakly similar to ( 181) AT3G07030 | Symbols: | nucleic acid binding | chr3:2223001-2225254 REVERSEweakly similar to ( 177) loc_os03g52490 12003.m10224 protein expressed protein no original description	1.35467
27.3.99	RNA.regulation of transcription.unclassified	cisin_1g011566mg	Transcript	highly similar to ( 504) AT3G52500 | Symbols: | aspartyl protease family protein | chr3:19465644-19467053 REVERSEmoderately similar to ( 273) loc_os04g58840 12004.m10764 protein aspartic proteinase nepenthesin-2 precursor, putative, expressed no original description	1.56685
27.3.99	RNA.regulation of transcription.unclassified	cisin_1g039965mg	Transcript	highly similar to ( 563) AT2G39710 | Symbols: | aspartyl protease family protein | chr2:16562051-16563379 REVERSEmoderately similar to ( 413) loc_os01g62630 12001.m12384 protein aspartic proteinase nepenthesin-2 precursor, putative, expressed no original description	1.30792
27.3.99	RNA.regulation of transcription.unclassified	cisin_1g040810mg	Transcript	highly similar to ( 620) AT1G01300 | Symbols: | aspartyl protease family protein | chr1:117065-118522 FORWARDmoderately similar to ( 447) loc_os01g41550 12001.m10423 protein aspartic proteinase nepenthesin-2 precursor, putative, expressedAsp no original description	1.48903
27.3.99	RNA.regulation of transcription.unclassified	cisin_1g028830mg	Transcript	moderately similar to ( 251) AT1G09920 | Symbols: | TRAF-type zinc finger-related | chr1:3224863-3226860 REVERSEweakly similar to ( 177) loc_os03g24184 12003.m34742 protein TRAF type zinc finger domain containing 1, putative, expressed no original description	1.37035
27.3.99	RNA.regulation of transcription.unclassified	cisin_1g011649mg	Transcript	moderately similar to ( 283) AT5G10770 | Symbols: | chloroplast nucleoid DNA-binding protein, putative | chr5:3403331-3405331 REVERSEmoderately similar to ( 231) loc_os02g48860 12002.m09920 protein aspartic proteinase nepenthesin-2 precursor, putative, expressedAsp no original description	1.65208
27.3.99	RNA.regulation of transcription.unclassified	cisin_1g011746mg	Transcript	moderately similar to ( 322) AT5G10770 | Symbols: | chloroplast nucleoid DNA-binding protein, putative | chr5:3403331-3405331 REVERSEmoderately similar to ( 256) loc_os02g48860 12002.m09920 protein aspartic proteinase nepenthesin-2 precursor, putative, expressedAsp no original description	1.34968
27.3.99	RNA.regulation of transcription.unclassified	cisin_1g013033mg	Transcript	moderately similar to ( 338) AT1G04990 | Symbols: | zinc finger (CCCH-type) family protein | chr1:1419368-1421454 REVERSEmoderately similar to ( 295) ZFNL_PEA Zinc finger CCCH domain-containing protein ZFN-like - Pisum sativum (Garden pea)moderately similar to ( 288) loc_os11g28270 12011.m079994 protein zinc finger CCCH type domain-containing protein ZFN-like, putative, expressed no original desc…	1.4162
27.3.99	RNA.regulation of transcription.unclassified	cisin_1g014537mg	Transcript	moderately similar to ( 379) AT5G33340 | Symbols: CDR1 | CDR1 (CONSTITUTIVE DISEASE RESISTANCE 1); aspartic-type endopeptidase | chr5:12594474-12595787 FORWARDmoderately similar to ( 211) loc_os01g08330 12001.m07458 protein aspartic proteinase nepenthesin-1 precursor, putativeAsp no original description	1.89717
27.3.99	RNA.regulation of transcription.unclassified	cisin_1g015091mg	Transcript	moderately similar to ( 458) AT1G11650 | Symbols: ATRBP45B, RBP45B | RNA-binding protein 45 (RBP45), putative | chr1:3914895-3917301 FORWARDvery weakly similar to (83.2) ROC5_NICSY 33 kDa ribonucleoprotein, chloroplast precursor - Nicotiana sylvestris (Wood tobacco)moderately similar to ( 438) loc_os03g37270 12003.m08836 protein expressed proteinCOG0724 RRM no original description	1.31026
27.3.99	RNA.regulation of transcription.unclassified	cisin_1g000335mg	Transcript	nearly identical (1168) AT3G48050 | Symbols: | DNA binding / protein binding / transcription regulator | chr3:17734270-17739412 REVERSEhighly similar to ( 567) loc_os02g50850 12002.m77745 protein DNA binding protein, putative, expressedBAH_plant_3 BAH BAH no original description	-1.33078
27.3.99	RNA.regulation of transcription.unclassified	cisin_1g003176mg	Transcript	weakly similar to ( 129) AT1G64260 | Symbols: | zinc finger protein-related | chr1:23847756-23849915 FORWARDmoderately similar to ( 477) loc_os10g01550 12010.m03579 protein transposon protein, putative, Mutator sub-class, expressedMuDR no original description	1.31904
27.3.99	RNA.regulation of transcription.unclassified	cisin_1g048516mg	Transcript	weakly similar to ( 149) AT5G07900 | Symbols: | mitochondrial transcription termination factor family protein / mTERF family protein | chr5:2520188-2521405 FORWARDweakly similar to ( 142) loc_os06g12060 12006.m05923 protein mTERF family protein, expressedmTERF no original description	1.47106
27.4	RNA.RNA binding	cisin_1g025070mg	Transcript	moderately similar to ( 251) AT3G52150 | Symbols: | RNA recognition motif (RRM)-containing protein | chr3:19342074-19343090 FORWARDmoderately similar to ( 255) RRP2_SPIOL Plastid-specific 30S ribosomal protein 2, chloroplast precursor (PSRP-2) - Spinacia oleracea (Spinach)moderately similar to ( 212) loc_os09g10760 12009.m04340 protein plastid-specific 30S ribosomal protein 2, chloroplast precurs…	-1.38245
27.4	RNA.RNA binding	cisin_1g020607mg	Transcript	moderately similar to ( 286) AT3G52380 | Symbols: CP33, PDE322 | CP33; RNA binding | chr3:19421619-19422855 FORWARDmoderately similar to ( 303) ROC5_NICSY 33 kDa ribonucleoprotein, chloroplast precursor - Nicotiana sylvestris (Wood tobacco)moderately similar to ( 216) loc_os07g06450 12007.m05106 protein ribonucleoprotein, chloroplast precursor, putative, expressedRRM COG0724 no original descripti…	-1.51802
27.4	RNA.RNA binding	cisin_1g017915mg	Transcript	weakly similar to ( 111) AT4G16830 | Symbols: | nuclear RNA-binding protein (RGGA) | chr4:9470652-9472308 FORWARDvery weakly similar to (99.8) loc_os01g41880 12001.m10455 protein nuclear antigen, putative, expressed no original description	-1.5941
28.1	DNA.synthesis/chromatin structure	cisin_1g003867mg	Transcript	highly similar to ( 859) AT5G22010 | Symbols: AtRFC1 | AtRFC1 (replication factor C 1); ATP binding / DNA binding / DNA clamp loader/ nucleoside-triphosphatase/ nucleotide binding | chr5:7280632-7287037 REVERSEhighly similar to ( 727) loc_os11g36390 12011.m07491 protein replication factor C subunit 1, putative, expressedPRK04195 RFC1 rfc ligA HolB Lig no original description	1.35631
28.1	DNA.synthesis/chromatin structure	cisin_1g023045mg	Transcript	moderately similar to ( 419) AT1G68290 | Symbols: ENDO 2 | ENDO 2 (endonuclease 2); T/G mismatch-specific endonuclease/ endonuclease/ nucleic acid binding / single-stranded DNA specific endodeoxyribonuclease | chr1:25596718-25598264 FORWARDmoderately similar to ( 383) loc_os01g03740 12001.m07010 protein nuclease PA3, putative, expressedS1-P1_nuclease no original description	1.76344
28.1	DNA.synthesis/chromatin structure	cisin_1g001729mg	Transcript	nearly identical (1236) AT2G47680 | Symbols: | zinc finger (CCCH type) helicase family protein | chr2:19545828-19550871 REVERSEnearly identical (1026) loc_os01g15300 12001.m150541 protein ATP binding protein, putative, expressedHrpA PRK11664 PRK11131 DEXHc DEXDc no original description	1.524
28.1.3	DNA.synthesis/chromatin structure.histone	cisin_1g032181mg	Transcript	weakly similar to ( 162) AT5G59910 | Symbols: HTB4 | HTB4; DNA binding | chr5:24127206-24127658 FORWARDweakly similar to ( 166) H2B_GOSHI Histone H2B - Gossypium hirsutum (Upland cotton)weakly similar to ( 173) loc_os01g05970 12001.m07228 protein core histone H2A/H2B/H3/H4 family protein, expressedH2B no original description	-1.44802
28.2	DNA.repair	cisin_1g010184mg	Transcript	highly similar to ( 914) AT5G41370 | Symbols: XPB1, ATXPB1 | XPB1 (ARABIDOPSIS HOMOLOG OF XERODERMA PIGMENTOSUM COMPLEMENTATION GROUP B 1); ATP binding / ATP-dependent DNA helicase/ ATP-dependent helicase/ DNA binding / helicase/ hydrolase/ nucleic acid binding | chr5:16551337-16555792 FORWARDhighly similar to ( 860) loc_os01g49680 12001.m11155 protein DNA repair helicase XPB2, putative, expresse…	1.54261
28.99	DNA.unspecified	cisin_1g003176mg	Transcript	weakly similar to ( 129) AT1G64260 | Symbols: | zinc finger protein-related | chr1:23847756-23849915 FORWARDmoderately similar to ( 477) loc_os10g01550 12010.m03579 protein transposon protein, putative, Mutator sub-class, expressedMuDR no original description	1.31904
29.1.4	protein.aa activation.leucine-tRNA ligase	cisin_1g039882mg	Transcript	nearly identical (1691) AT1G09620 | Symbols: | ATP binding / aminoacyl-tRNA ligase/ leucine-tRNA ligase/ nucleotide binding | chr1:3113077-3116455 REVERSEnearly identical (1680) loc_os09g32650 12009.m06352 protein leucyl-tRNA synthetase, cytoplasmic, putative, expressedleuS LeuS LeuRS_core Ile_Leu_Val_MetRS_core tRNA-synt_1 ValS IleS no original description	1.37917
29.1.5	protein.aa activation.isoleucine-tRNA ligase	cisin_1g000999mg	Transcript	nearly identical (1939) AT4G10320 | Symbols: | isoleucyl-tRNA synthetase, putative / isoleucine--tRNA ligase, putative | chr4:6397526-6404509 REVERSEnearly identical (1743) loc_os06g43760 12006.m08906 protein ATP binding protein, putative, expressedileS IleS ileS tRNA-synt_1 IleRS_core ValS valS Ile_Leu_Val_MetRS_core ValRS_core LeuS leuS Anticodon_1 leuS LeuRS_core no original description	1.35879
29.1.17	protein.aa activation.glutamate-tRNA ligase	cisin_1g043341mg	Transcript	nearly identical (1145) AT5G26710 | Symbols: | glutamate-tRNA ligase, putative / glutamyl-tRNA synthetase, putatuve / GluRS, putative | chr5:9305673-9308247 FORWARDmoderately similar to ( 244) SYQ_LUPLU Glutaminyl-tRNA synthetase (EC 6.1.1.18) (Glutamine--tRNA ligase) (GlnRS) - Lupinus luteus (European yellow lupin)nearly identical (1097) loc_os01g16520 12001.m08248 protein glutamyl-tRNA syntheta…	1.36718
29.1.20	protein.aa activation.phenylalanine-tRNA ligase	cisin_1g018851mg	Transcript	highly similar to ( 554) AT4G39280 | Symbols: | phenylalanyl-tRNA synthetase, putative / phenylalanine--tRNA ligase, putative | chr4:18281641-18284831 REVERSEmoderately similar to ( 366) loc_os10g26130 12010.m21879 protein phenylalanyl-tRNA synthetase alpha chain, putative, expressedpheS PheS tRNA-synt_2d PheRS_alpha_core pheS no original description	1.48444
29.1.20	protein.aa activation.phenylalanine-tRNA ligase	cisin_1g007706mg	Transcript	highly similar to ( 917) AT1G72550 | Symbols: | tRNA synthetase beta subunit family protein | chr1:27319999-27323908 REVERSEhighly similar to ( 781) loc_os05g48510 12005.m27969 protein phenylalanyl-tRNA synthetase beta chain, putative, expressedpheT PheT pheT PheRS_beta_core no original description	1.36225
29.2	protein.synthesis	cisin_1g000049mg	Transcript	nearly identical (3643) AT1G64790 | Symbols: | binding | chr1:24065232-24081908 REVERSEnearly identical (1686) loc_os03g51140 12003.m10094 protein GCN1-like protein 1, putative, expressed no original description	1.3153
29.2.1.1.1.1.12	protein.synthesis.ribosomal protein.prokaryotic.chloroplast.30S subunit.S12	rps12-a	Transcript	(gnl|cdd|81456 : 210.0) no description available & (q68s28|rr12_pangi : 207.0) Chloroplast 30S ribosomal protein S12 - Panax ginseng (Korean ginseng) & (atcg00905 : 206.0) chloroplast gene encoding ribosomal protein s12. The gene is located in three distinct loci on the chloroplast genome and is transpliced to make one transcript.; ribosomal protein S12C (RPS12C); CONTAINS InterPro DOMAIN/s: Ribo…	1.3381
29.2.1.1.1.1.530	protein.synthesis.ribosomal protein.prokaryotic.chloroplast.30S subunit.S30A	cisin_1g020905mg	Transcript	moderately similar to ( 349) AT5G24490 | Symbols: | 30S ribosomal protein, putative | chr5:8365690-8367178 FORWARDmoderately similar to ( 319) RR30_SPIOL Plastid-specific 30S ribosomal protein 1, chloroplast precursor (PSRP-1) (CS-S5) (CS5) (S22) (Ribosomal protein 1) - Spinacia oleracea (Spinach)moderately similar to ( 266) loc_os03g63950 12003.m35647 protein plastid-specific 30S ribosomal prote…	-1.42469
29.2.1.2.1.9	protein.synthesis.ribosomal protein.eukaryotic.40S subunit.S9	cisin_1g046291mg	Transcript	moderately similar to ( 268) AT5G39850 | Symbols: | 40S ribosomal protein S9 (RPS9C) | chr5:15950053-15951171 FORWARDmoderately similar to ( 268) loc_os11g38959 12011.m80083 protein 40S ribosomal protein S9, putative, expressedrps4p RpsD Ribosomal_S4 no original description	1.35936
29.2.1.2.1.11	protein.synthesis.ribosomal protein.eukaryotic.40S subunit.S11	cisin_1g031480mg	Transcript	moderately similar to ( 266) AT5G23740 | Symbols: RPS11-BETA | RPS11-BETA (RIBOSOMAL PROTEIN S11-BETA); structural constituent of ribosome | chr5:8008251-8009330 REVERSEmoderately similar to ( 275) RS11_SOYBN 40S ribosomal protein S11 - Glycine max (Soybean)moderately similar to ( 271) loc_os08g10608 12008.m26806 protein 40S ribosomal protein S11, putative, expressedrps17p Ribosomal_S17 RpsQ no o…	1.37186
29.2.1.2.1.24	protein.synthesis.ribosomal protein.eukaryotic.40S subunit.S24	cisin_1g032770mg	Transcript	weakly similar to ( 179) AT5G28060 | Symbols: | 40S ribosomal protein S24 (RPS24B) | chr5:10069791-10070792 REVERSEweakly similar to ( 174) loc_os02g13530 12002.m06599 protein 40S ribosomal protein S24, putative, expressedRPS24A Ribosomal_S24e no original description	2.78242
29.2.1.2.1.24	protein.synthesis.ribosomal protein.eukaryotic.40S subunit.S24	cisin_1g032760mg	Transcript	weakly similar to ( 186) AT5G28060 | Symbols: | 40S ribosomal protein S24 (RPS24B) | chr5:10069791-10070792 REVERSEweakly similar to ( 177) loc_os02g13530 12002.m06599 protein 40S ribosomal protein S24, putative, expressedRPS24A Ribosomal_S24e no original description	1.40686
29.2.1.2.1.26	protein.synthesis.ribosomal protein.eukaryotic.40S subunit.S26	cisin_1g033056mg	Transcript	weakly similar to ( 135) AT2G40590 | Symbols: | 40S ribosomal protein S26 (RPS26B) | chr2:16945215-16946345 REVERSEweakly similar to ( 108) RS26_ORYSA 40S ribosomal protein S26 (S31) - Oryza sativa (Rice)weakly similar to ( 111) loc_os05g39960 12005.m27888 protein 40S ribosomal protein S26, putative, expressedRibosomal_S26e RPS26B no original description	1.39001
29.2.1.2.1.53	protein.synthesis.ribosomal protein.eukaryotic.40S subunit.S3A	cisin_1g045491mg	Transcript	moderately similar to ( 398) AT4G34670 | Symbols: | 40S ribosomal protein S3A (RPS3aB) | chr4:16548724-16550222 FORWARDmoderately similar to ( 407) RS3A_CATRO 40S ribosomal protein S3a (CYC07 protein) - Catharanthus roseus (Rosy periwinkle) (Madagascar periwinkle)moderately similar to ( 396) loc_os12g21798 12012.m26700 protein 40S ribosomal protein S3a, putative, expressedRibosomal_S3Ae RPS1A PRK…	1.34455
29.2.1.2.1.515	protein.synthesis.ribosomal protein.eukaryotic.40S subunit.S15A	cisin_1g032930mg	Transcript	moderately similar to ( 253) AT5G59850 | Symbols: | 40S ribosomal protein S15A (RPS15aF) | chr5:24112499-24113084 REVERSEmoderately similar to ( 250) RS15A_BRANA 40S ribosomal protein S15a (PPCB8) - Brassica napus (Rape)moderately similar to ( 249) loc_os02g27760 12002.m07920 protein 40S ribosomal protein S15a, putative, expressedrps8p Ribosomal_S8 RpsH no original description	1.34496
29.2.1.2.2.3	protein.synthesis.ribosomal protein.eukaryotic.60S subunit.L3	cisin_1g016467mg	Transcript	highly similar to ( 644) AT1G61580 | Symbols: RPL3B, ARP2 | RPL3B (R-PROTEIN L3 B); structural constituent of ribosome | chr1:22720833-22722402 REVERSEhighly similar to ( 642) RL3_ORYSJ 60S ribosomal protein L3 OS=Oryza sativa subsp. japonica GN=RPL3 PE=2 SV=2highly similar to ( 642) loc_os12g07010 12012.m04691 protein 60S ribosomal protein L3, putative, expressedrpl3p Ribosomal_L3 RplC no origin…	1.30252
29.2.1.2.2.18	protein.synthesis.ribosomal protein.eukaryotic.60S subunit.L18	cisin_1g029841mg	Transcript	moderately similar to ( 302) AT5G27850 | Symbols: | 60S ribosomal protein L18 (RPL18C) | chr5:9873169-9874297 FORWARDmoderately similar to ( 287) RL18_CICAR 60S ribosomal protein L18 (Fragment) - Cicer arietinum (Chickpea) (Garbanzo)moderately similar to ( 291) loc_os07g47780 12007.m29325 protein 60S ribosomal protein L18, putative, expressedRibosomal_L18e RPL18A no original description	1.48675
29.2.1.2.2.24	protein.synthesis.ribosomal protein.eukaryotic.60S subunit.L24	cisin_1g031225mg	Transcript	weakly similar to ( 166) AT2G36620 | Symbols: RPL24A | RPL24A (ribosomal protein L24); structural constituent of ribosome | chr2:15350548-15351819 REVERSEweakly similar to ( 176) RL24_CICAR 60S ribosomal protein L24 - Cicer arietinum (Chickpea) (Garbanzo)weakly similar to ( 173) loc_os05g40820 12005.m083765 protein 60S ribosomal protein L24, putative, expressedRibosomal_L24e no original descripti…	-1.59474
29.2.1.2.2.513	protein.synthesis.ribosomal protein.eukaryotic.60S subunit.L13A	cisin_1g028623mg	Transcript	moderately similar to ( 327) AT5G48760 | Symbols: | 60S ribosomal protein L13A (RPL13aD) | chr5:19771315-19772686 REVERSEmoderately similar to ( 310) RL13A_LUPLU 60S ribosomal protein L13a - Lupinus luteus (European yellow lupin)moderately similar to ( 330) loc_os03g54890 12003.m101506 protein 60S ribosomal protein L13a, putative, expressedRibosomal_L13 Ribosomal_L13 rpl13p RplM no original descr…	1.39403
29.2.1.2.2.537	protein.synthesis.ribosomal protein.eukaryotic.60S subunit.L37A	cisin_1g045338mg	Transcript	weakly similar to ( 149) AT3G60245 | Symbols: | 60S ribosomal protein L37a (RPL37aC) | chr3:22268803-22269750 FORWARDweakly similar to ( 152) RL37A_ORYSA 60S ribosomal protein L37a - Oryza sativa (Rice)weakly similar to ( 152) loc_os05g48320 12005.m27963 protein 60S ribosomal protein L37a, putative, expressedRibosomal_L37ae RPL43A rpl37ae no original description	1.30665
29.2.3	protein.synthesis.initiation	cisin_1g045642mg	Transcript	moderately similar to ( 447) AT3G07300 | Symbols: | eukaryotic translation initiation factor 2B family protein / eIF-2B family protein | chr3:2324967-2327380 REVERSEmoderately similar to ( 439) loc_os10g25320 12010.m21873 protein translation initiation factor eIF-2B beta subunit, putative, expressedGCD2 IF-2B PRK08535 PRK08335 COG0182 PRK06372 PRK06844 no original description	1.34744
29.2.3	protein.synthesis.initiation	cisin_1g032460mg	Transcript	weakly similar to ( 114) AT4G11175 | Symbols: | translation initiation factor IF-1, chloroplast, putative | chr4:6818162-6818806 FORWARDweakly similar to ( 128) IF1C_SOYBN Translation initiation factor IF-1, chloroplast precursor - Glycine max (Soybean)very weakly similar to (99.4) loc_osp1g00690 11562.m00060 protein translation initiation factor 1infA infA InfA no original description	-1.31577
29.2.4	protein.synthesis.elongation	cisin_1g010278mg	Transcript	highly similar to ( 692) AT1G18070 | Symbols: | EF-1-alpha-related GTP-binding protein, putative | chr1:6214236-6218211 REVERSEmoderately similar to ( 239) EF1A1_DAUCA Elongation factor 1-alpha (EF-1-alpha) - Daucus carota (Carrot)highly similar to ( 650) loc_os04g20220 12004.m07179 protein eukaryotic peptide chain release factor GTP-binding subunit, putative, expressedTEF1 PRK12317 EF1_alpha Cys…	1.39649
29.2.4	protein.synthesis.elongation	cisin_1g013007mg	Transcript	highly similar to ( 711) AT4G02930 | Symbols: | elongation factor Tu, putative / EF-Tu, putative | chr4:1295751-1298354 REVERSEmoderately similar to ( 487) EFTU_NEPOL Elongation factor Tu (EF-Tu) - Nephroselmis olivaceahighly similar to ( 661) loc_os03g63410 12003.m34958 protein elongation factor Tu, mitochondrial precursor, putative, expressedPRK00049 PRK12735 PRK12736 TufB tufA EF_Tu PRK12317 T…	1.43787
29.2.4	protein.synthesis.elongation	cisin_1g005707mg	Transcript	moderately similar to ( 309) AT4G29060 | Symbols: emb2726 | emb2726 (embryo defective 2726); RNA binding / translation elongation factor | chr4:14317744-14321315 FORWARDmoderately similar to ( 244) loc_os12g35630 12012.m073905 protein elongation factor TS family protein, expressedRpsA rpsA rpsA Tex PRK11824 no original description	-1.52781
29.2.4	protein.synthesis.elongation	cisin_1g004311mg	Transcript	nearly identical (1304) AT2G45030 | Symbols: | mitochondrial elongation factor, putative | chr2:18572411-18576756 FORWARDnearly identical (1231) EFGM_ORYSA Elongation factor G, mitochondrial precursor (mEF-G) - Oryza sativa (Rice)nearly identical (1231) loc_os03g36780 12003.m08797 protein elongation factor G, mitochondrial precursor, putative, expressedPRK12739 PRK00007 PRK12740 FusA EF-G EF-G_ba…	1.41799
29.2.5	protein.synthesis.release	cisin_1g013764mg	Transcript	highly similar to ( 749) AT3G26618 | Symbols: ERF1-3 | ERF1-3 (eukaryotic release factor 1-3); translation release factor | chr3:9788854-9790161 FORWARDhighly similar to ( 758) loc_os03g49580 12003.m09958 protein eukaryotic peptide chain release factor subunit 1-1, putative, expressedeRF1 PRK04011 eRF1_1 eRF1_2 eRF1_3 no original description	1.49069
29.3.1	protein.targeting.nucleus	cisin_1g002596mg	Transcript	nearly identical (1320) AT2G16950 | Symbols: TRN1, ATTRN1 | TRN1 (TRANSPORTIN 1); protein transporter | chr2:7353939-7360637 FORWARDnearly identical (1222) loc_os04g59494 12004.m35538 protein transportin-2, putative, expressedKAP95 no original description	1.38324
29.3.1	protein.targeting.nucleus	cisin_1g039062mg	Transcript	nearly identical (1418) AT5G53480 | Symbols: | importin beta-2, putative | chr5:21714016-21716709 FORWARDnearly identical (1313) loc_os12g38110 12012.m07597 protein importin beta-1 subunit, putative, expressedKAP95 no original description	1.4378
29.3.1	protein.targeting.nucleus	cisin_1g033171mg	Transcript	weakly similar to ( 172) AT1G11570 | Symbols: NTL | nuclear transport factor 2 (NTF2), putative | chr1:3883280-3883956 FORWARDweakly similar to ( 134) NTF2_ORYSA Nuclear transport factor 2 (NTF-2) - Oryza sativa (Rice)weakly similar to ( 134) loc_os08g42000 12008.m08178 protein nuclear transport factor 2, putative, expressedNTF2 NTF2 no original description	1.45134
29.3.2	protein.targeting.mitochondria	cisin_1g028465mg	Transcript	moderately similar to ( 215) AT4G26670 | Symbols: | mitochondrial import inner membrane translocase subunit Tim17/Tim22/Tim23 family protein | chr4:13452257-13453579 FORWARDweakly similar to ( 157) loc_os12g33020 12012.m07100 protein protein translocase/ protein transporter, putative, expressedTim17 no original description	1.3451
29.3.2	protein.targeting.mitochondria	cisin_1g036056mg	Transcript	weakly similar to ( 169) AT2G28900 | Symbols: OEP16, ATOEP16-L, ATOEP16-1 | ATOEP16-1 (OUTER PLASTID ENVELOPE PROTEIN 16-1); P-P-bond-hydrolysis-driven protein transmembrane transporter/ protein transporter | chr2:12414423-12415459 REVERSEweakly similar to ( 193) loc_os05g02060 12005.m04742 protein amino acid selective channel protein, putative, expressedTim17 no original description	1.56598
29.3.3	protein.targeting.chloroplast	cisin_1g022358mg	Transcript	moderately similar to ( 427) AT1G02280 | Symbols: TOC33, ATTOC33, PPI1 | TOC33 (TRANSLOCON AT THE OUTER ENVELOPE MEMBRANE OF CHLOROPLASTS 33); GTP binding / GTPase/ protein binding | chr1:448665-450246 REVERSEmoderately similar to ( 380) TOC34_PEA Translocase of chloroplast 34 (EC 3.6.5.-) (34 kDa chloroplast outer envelope protein) (GTP-binding protein OEP34) (GTP-binding protein IAP34) - Pisum …	1.38396
29.3.4.1	protein.targeting.secretory pathway.ER	cisin_1g012278mg	Transcript	highly similar to ( 647) AT2G38960 | Symbols: AERO2 | AERO2 (Arabidopsis endoplasmic reticulum oxidoreductins 2); FAD binding / electron carrier/ oxidoreductase, acting on sulfur group of donors, disulfide as acceptor / protein binding | chr2:16265455-16267883 FORWARDhighly similar to ( 647) loc_os03g52340 12003.m35402 protein endoplasmic oxidoreductin-1 precursor, putative, expressedERO1 ERO1 no…	1.36985
29.3.4.3	protein.targeting.secretory pathway.vacuole	cisin_1g006786mg	Transcript	nearly identical (1068) AT2G14740 | Symbols: ATVSR3 | ATVSR3 (ARABIDOPSIS THALIANA VACULOLAR SORTING RECEPTOR 3); calcium ion binding | chr2:6308895-6312303 FORWARDnearly identical (1034) VSR1_PEA Vacuolar sorting receptor 1 precursor (BP-80) (80 kDa proaleurein-binding protein) - Pisum sativum (Garden pea)highly similar to ( 999) loc_os10g20630 12010.m05084 protein vacuolar sorting receptor 3 pr…	1.36344
29.3.4.3	protein.targeting.secretory pathway.vacuole	cisin_1g003205mg	Transcript	nearly identical (1288) AT2G38020 | Symbols: VCL1, MAN, EMB258 | VCL1 (VACUOLELESS 1) | chr2:15910272-15914190 REVERSEnearly identical (1004) loc_os01g47650 12001.m10958 protein VCL1, putative, expressedVps16_N Vps16_C no original description	1.41371
29.3.4.3	protein.targeting.secretory pathway.vacuole	cisin_1g037368mg	Transcript	nearly identical (1297) AT2G05170 | Symbols: ATVPS11 | ATVPS11; binding / protein binding / transporter/ zinc ion binding | chr2:1870020-1873278 FORWARDnearly identical (1248) loc_os04g31390 12004.m08240 protein vacuolar protein sorting 11, putative, expressed no original description	1.39768
29.3.4.4	protein.targeting.secretory pathway.plasma membrane	cisin_1g036510mg	Transcript	moderately similar to ( 462) AT2G30050 | Symbols: | transducin family protein / WD-40 repeat family protein | chr2:12825540-12826448 FORWARDmoderately similar to ( 450) loc_os02g04320 12002.m33334 protein SEC13-related protein, putative, expressedWD40 COG2319 no original description	1.34584
29.3.4.99	protein.targeting.secretory pathway.unspecified	cisin_1g011896mg	Transcript	highly similar to ( 870) AT2G34250 | Symbols: | protein transport protein sec61, putative | chr2:14462635-14464572 FORWARDhighly similar to ( 872) loc_os09g17840 12009.m05042 protein protein transport protein Sec61 alpha subunit isoform 2, putative, expressedPRK08568 SecY SecY no original description	1.33114
29.4	protein.postranslational modification	cisin_1g006772mg	Transcript	highly similar to ( 709) AT4G32250 | Symbols: | protein kinase family protein | chr4:15570285-15572528 REVERSEhighly similar to ( 723) loc_os06g43270 12006.m08857 protein protein kinase domain containing protein, expressedS_TKc S_TKc Pkinase Pkinase_Tyr SPS1 TyrKc PTKc PTKc_Ack_like PTKc_FAK PTKc_Src_like PTKc_Hck PTKc_Frk_like no original description	1.31954
29.4	protein.postranslational modification	cisin_1g008307mg	Transcript	highly similar to ( 785) AT1G16900 | Symbols: | sugar binding / transferase, transferring glycosyl groups | chr1:5779262-5782303 REVERSEhighly similar to ( 723) loc_os01g11070 12001.m07727 protein alpha-1,2-mannosyltransferase ALG9, putative, expressedGlyco_transf_22 no original description	1.58656
29.4	protein.postranslational modification	cisin_1g010208mg	Transcript	highly similar to ( 917) AT3G01090 | Symbols: AKIN10 | AKIN10 (Arabidopsis SNF1 kinase homolog 10); protein binding / protein kinase | chr3:31437-33977 REVERSEhighly similar to ( 677) RKIN1_SECCE Carbon catabolite derepressing protein kinase (EC 2.7.11.1) - Secale cereale (Rye)highly similar to ( 812) loc_os05g45420 12005.m27631 protein SNF1-related protein kinase catalytic alpha subunit KIN10, p…	1.32553
29.4	protein.postranslational modification	cisin_1g028785mg	Transcript	moderately similar to ( 211) AT5G50200 | Symbols: WR3, ATNRT3.1, NRT3.1 | WR3 (WOUND-RESPONSIVE 3); nitrate transmembrane transporter | chr5:20436612-20437535 FORWARDweakly similar to ( 168) loc_os02g38230 12002.m08911 protein component of high affinity nitrate transporter, putative, expressed no original description	1.63468
29.4	protein.postranslational modification	cisin_1g027621mg	Transcript	moderately similar to ( 315) AT5G10480 | Symbols: PAS2, PEP | PAS2 (PASTICCINO 2); enoyl-CoA hydratase/ protein tyrosine phosphatase | chr5:3298047-3299980 REVERSEmoderately similar to ( 303) loc_os04g20280 12004.m07185 protein PAS2, putative, expressedPTPLA Ptpl no original description	1.39946
29.4	protein.postranslational modification	cisin_1g024432mg	Transcript	moderately similar to ( 350) AT4G25130 | Symbols: | peptide methionine sulfoxide reductase, putative | chr4:12898802-12899998 REVERSEmoderately similar to ( 360) MSRA_BRANA Peptide methionine sulfoxide reductase (EC 1.8.4.11) (Protein-methionine-S-oxide reductase) (Peptide-methionine (S)-S-oxide reductase) (Peptide Met(O) reductase) - Brassica napus (Rape)moderately similar to ( 320) loc_os10g414…	-1.36433
29.4	protein.postranslational modification	cisin_1g024842mg	Transcript	moderately similar to ( 380) AT5G08160 | Symbols: ATPK3 | ATPK3; ATP binding / kinase/ protein kinase/ protein serine/threonine kinase | chr5:2625903-2627942 REVERSEmoderately similar to ( 332) loc_os09g20640 12009.m059969 protein serine/threonine-protein kinase 16, putative, expressedS_TKc S_TKc no original description	1.52893
29.4	protein.postranslational modification	cisin_1g007863mg	Transcript	nearly identical (1065) AT3G25800 | Symbols: PDF1, PR 65, PP2AA2 | PP2AA2 (PROTEIN PHOSPHATASE 2A SUBUNIT A2); protein phosphatase type 2A regulator | chr3:9423036-9425783 REVERSEhighly similar to ( 686) 2AAA_PEA Protein phosphatase PP2A regulatory subunit A (PR65) (Fragment) - Pisum sativum (Garden pea)nearly identical (1047) loc_os09g07510 12009.m22048 protein serine/threonine-protein phosphata…	1.49275
29.4	protein.postranslational modification	cisin_1g000343mg	Transcript	nearly identical (2583) AT5G13530 | Symbols: KEG | KEG (KEEP ON GOING); protein binding / protein kinase/ ubiquitin-protein ligase | chr5:4345618-4354369 FORWARDnearly identical (1274) loc_os05g32570 12005.m07490 protein RING E3 ligase protein, putative, expressedS_TKc Pkinase_Tyr S_TKc Pkinase TyrKc PTKc ANK SPS1 PTKc_Frk_like PTKc_Srm_Brk no original description	1.38758
29.4.1.57	protein.postranslational modification.kinase.receptor like cytoplasmatic kinase VII	cisin_1g015816mg	Transcript	highly similar to ( 555) AT5G02800 | Symbols: | protein kinase family protein | chr5:635545-637374 REVERSEmoderately similar to ( 242) NORK_MEDTR Nodulation receptor kinase precursor (EC 2.7.11.1) (Does not make infections protein 2) (Symbiosis receptor-like kinase) (MtSYMRK) - Medicago truncatula (Barrel medic)highly similar to ( 536) loc_os07g49470 12007.m09155 protein protein kinase APK1B, chl…	2.45244
29.4.1.57	protein.postranslational modification.kinase.receptor like cytoplasmatic kinase VII	cisin_1g042150mg	Transcript	highly similar to ( 995) AT5G24010 | Symbols: | protein kinase family protein | chr5:8113910-8116384 FORWARDmoderately similar to ( 249) CRI4_MAIZE Putative receptor protein kinase CRINKLY4 precursor (EC 2.7.11.1) - Zea mays (Maize)highly similar to ( 721) loc_os06g22810 12006.m06934 protein protein kinase, putative, expressedPkinase_Tyr PTKc TyrKc Pkinase S_TKc S_TKc PTKc_Srm_Brk PTKc_Itk PTKc_C…	1.37859
29.4.1.57	protein.postranslational modification.kinase.receptor like cytoplasmatic kinase VII	cisin_1g037224mg	Transcript	moderately similar to ( 254) AT2G23770 | Symbols: | protein kinase family protein / peptidoglycan-binding LysM domain-containing protein | chr2:10120242-10122080 REVERSEweakly similar to ( 151) PSKR_DAUCA Phytosulfokine receptor precursor (EC 2.7.11.1) (Phytosulfokine LRR receptor kinase) - Daucus carota (Carrot)moderately similar to ( 332) loc_os02g45750 12002.m09612 protein protein kinase, puta…	1.36875
29.5	protein.degradation	cisin_1g018903mg	Transcript	highly similar to ( 659) AT4G22720 | Symbols: | glycoprotease M22 family protein | chr4:11937467-11938717 FORWARDhighly similar to ( 587) loc_os05g10630 12005.m05534 protein O-sialoglycoprotein endopeptidase, putative, expressedPRK09605 QRI7 PRK09604 Peptidase_M22 no original description	1.35234
29.5	protein.degradation	cisin_1g000885mg	Transcript	nearly identical (1731) AT5G42390 | Symbols: | metalloendopeptidase | chr5:16945308-16952647 FORWARDnearly identical (1567) loc_os06g41990 12006.m32119 protein metalloendopeptidase, putative, expressedPqqL Peptidase_M16 Peptidase_M16_C no original description	1.3136
29.5.1	protein.degradation.subtilases	cisin_1g045236mg	Transcript	highly similar to ( 796) AT3G14067 | Symbols: | subtilase family protein | chr3:4658421-4660754 REVERSEhighly similar to ( 714) loc_os02g53860 12002.m10415 protein subtilisin-like protease precursor, putative, expressedPA_subtilisin_like PA no original description	1.37701
29.5.1	protein.degradation.subtilases	cisin_1g004242mg	Transcript	highly similar to ( 823) AT1G01900 | Symbols: ATSBT1.1, SBTI1.1 | SBTI1.1; serine-type endopeptidase | chr1:310332-313011 FORWARDhighly similar to ( 616) loc_os04g48416 12004.m101731 protein subtilisin-like protease precursor, putative, expressedPA_subtilisin_like PA no original description	1.33565
29.5.1	protein.degradation.subtilases	cisin_1g038881mg	Transcript	highly similar to ( 942) AT2G04160 | Symbols: AIR3 | AIR3; serine-type endopeptidase | chr2:1401450-1407694 REVERSEhighly similar to ( 785) loc_os02g10520 12002.m06350 protein subtilisin-like protease precursor, putative, expressedPA_subtilisin_like no original description	2.15624
29.5.1	protein.degradation.subtilases	cisin_1g004261mg	Transcript	highly similar to ( 992) AT2G05920 | Symbols: | subtilase family protein | chr2:2269831-2272207 REVERSEhighly similar to ( 750) loc_os09g26920 12009.m05844 protein subtilisin-like protease precursor, putative, expressedPA_subtilisin_like PA no original description	1.98937
29.5.1	protein.degradation.subtilases	cisin_1g003005mg	Transcript	nearly identical (1104) AT4G20430 | Symbols: | subtilase family protein | chr4:11017656-11021105 REVERSEnearly identical (1061) loc_os01g56320 12001.m11788 protein peptidase/ subtilase, putative, expressedPeptidase_S8 no original description	1.58447
29.5.3	protein.degradation.cysteine protease	alp	Transcript	'(at5g60360 : 580.0) Encodes a senescence-associated thiol protease.; aleurain-like protease (ALP); CONTAINS InterPro DOMAIN/s: Peptidase C1A, papain (InterPro:IPR013128), Proteinase inhibitor I29, cathepsin propeptide (InterPro:IPR013201), Peptidase C1A, papain C-terminal (InterPro:IPR000668), Peptidase, cysteine peptidase active site (InterPro:IPR000169); BEST Arabidopsis thaliana protein match…	1.48286
29.5.3	protein.degradation.cysteine protease	cisin_1g012022mg	Transcript	highly similar to ( 601) AT1G47128 | Symbols: RD21, RD21A | RD21 (responsive to dehydration 21); cysteine-type endopeptidase/ cysteine-type peptidase | chr1:17283139-17285609 REVERSEhighly similar to ( 576) ORYA_ORYSA Oryzain alpha chain precursor (EC 3.4.22.-) - Oryza sativa (Rice)highly similar to ( 533) loc_os04g57440 12004.m101443 protein cysteine protease 1 precursor, putative, expressedPept…	1.35922
29.5.3	protein.degradation.cysteine protease	cisin_1g027072mg	Transcript	moderately similar to ( 263) AT5G60190 | Symbols: | Ulp1 protease family protein | chr5:24235319-24235999 FORWARDweakly similar to ( 179) loc_os12g01180 12012.m73988 protein OsWRKY57v2 - Superfamily of rice TFs having WRKY and zinc finger domains, expressed no original description	1.37609
29.5.3	protein.degradation.cysteine protease	cisin_1g017419mg	Transcript	moderately similar to ( 459) AT4G36880 | Symbols: CP1 | CP1 (CYSTEINE PROTEINASE1); cysteine-type endopeptidase/ cysteine-type peptidase | chr4:17374692-17376180 REVERSEmoderately similar to ( 432) ORYA_ORYSA Oryzain alpha chain precursor (EC 3.4.22.-) - Oryza sativa (Rice)moderately similar to ( 396) loc_os04g57440 12004.m101443 protein cysteine protease 1 precursor, putative, expressedPeptidase…	1.5196
29.5.4	protein.degradation.aspartate protease	cisin_1g013774mg	Transcript	highly similar to ( 502) AT4G33490 | Symbols: | aspartic-type endopeptidase | chr4:16108928-16110670 REVERSEmoderately similar to ( 306) ASP1_ORYSA Aspartic proteinase Asp1 precursor (EC 3.4.23.-) (OsAsp1) (OSAP1) (Nucellin-like protein) - Oryza sativa (Rice)moderately similar to ( 419) loc_os12g07780 12012.m04765 protein aspartic proteinase Asp1 precursor, putative, expressed no original descrip…	1.36302
29.5.4	protein.degradation.aspartate protease	cisin_1g010486mg	Transcript	highly similar to ( 618) AT1G11910 | Symbols: | aspartyl protease family protein | chr1:4017119-4019874 REVERSEhighly similar to ( 628) ASPRX_ORYSA Aspartic proteinase precursor (EC 3.4.23.-) - Oryza sativa (Rice)highly similar to ( 628) loc_os05g04630 12005.m27692 protein retrotransposon protein, putative, SINE subclass, expressedAsp no original description	1.37725
29.5.4	protein.degradation.aspartate protease	cisin_1g010230mg	Transcript	highly similar to ( 793) AT1G11910 | Symbols: | aspartyl protease family protein | chr1:4017119-4019874 REVERSEhighly similar to ( 754) ASPR1_ORYSA Aspartic proteinase oryzasin-1 precursor (EC 3.4.23.-) - Oryza sativa (Rice)highly similar to ( 754) loc_os05g49200 12005.m27639 protein aspartic proteinase oryzasin-1 precursor, putative, expressedAsp no original description	1.59271
29.5.5	protein.degradation.serine protease	cisin_1g010473mg	Transcript	highly similar to ( 730) AT3G45010 | Symbols: scpl48 | scpl48 (serine carboxypeptidase-like 48); serine-type carboxypeptidase | chr3:16466328-16468845 FORWARDhighly similar to ( 700) CBP3_ORYSA Serine carboxypeptidase 3 precursor (EC 3.4.16.5) (Serine carboxypeptidase III) - Oryza sativa (Rice)highly similar to ( 700) loc_os02g02320 12002.m05581 protein serine carboxypeptidase 3 precursor, putati…	1.38573
29.5.5	protein.degradation.serine protease	cisin_1g012318mg	Transcript	moderately similar to ( 495) AT5G27660 | Symbols: | catalytic/ protein binding / serine-type endopeptidase/ serine-type peptidase | chr5:9789899-9792235 REVERSEmoderately similar to ( 338) loc_os11g14170 12011.m05554 protein serine protease HTRA1 precursor, putative, expressedDegQ PRK10898 PRK10942 PRK10139 no original description	1.35041
29.5.7	protein.degradation.metalloprotease	cisin_1g012885mg	Transcript	highly similar to ( 717) AT1G17870 | Symbols: ATEGY3, EGY3 | EGY3 (ETHYLENE-DEPENDENT GRAVITROPISM-DEFICIENT AND YELLOW-GREEN-LIKE 3) | chr1:6150036-6152185 REVERSEhighly similar to ( 669) loc_os03g51920 12003.m10171 protein peptidase, M50 family, putative, expressed no original description	-1.51851
29.5.7	protein.degradation.metalloprotease	cisin_1g042270mg	Transcript	moderately similar to ( 443) AT2G41790 | Symbols: | peptidase M16 family protein / insulinase family protein | chr2:17429453-17436110 REVERSEmoderately similar to ( 362) loc_os07g38270 12007.m08074 protein insulin-degrading enzyme, putative, expressedPtr no original description	1.64679
29.5.7	protein.degradation.metalloprotease	cisin_1g005003mg	Transcript	nearly identical (1004) AT2G30950 | Symbols: VAR2, FTSH2 | VAR2 (VARIEGATED 2); ATP-dependent peptidase/ ATPase/ metallopeptidase/ zinc ion binding | chr2:13174692-13177064 FORWARDmoderately similar to ( 471) FTSH_TOBAC Cell division protease ftsH homolog, chloroplast precursor (EC 3.4.24.-) (DS9) - Nicotiana tabacum (Common tobacco)highly similar to ( 999) loc_os06g45820 12006.m32143 protein OsF…	-1.3698
29.5.7	protein.degradation.metalloprotease	cisin_1g005738mg	Transcript	nearly identical (1034) AT2G29080 | Symbols: ftsh3 | ftsh3 (FtsH protease 3); ATP-dependent peptidase/ ATPase | chr2:12489911-12492999 REVERSEmoderately similar to ( 405) FTSH_ORYSA Cell division protease ftsH homolog, chloroplast precursor (EC 3.4.24.-) - Oryza sativa (Rice)nearly identical (1060) loc_os05g38400 12005.m27870 protein OsFtsH8 - Oryza sativa FtsH protease, homologue of AtFtsH3/10, …	1.30294
29.5.9	protein.degradation.AAA type	cisin_1g011254mg	Transcript	moderately similar to ( 473) AT3G50930 | Symbols: BCS1 | BCS1 (CYTOCHROME BC1 SYNTHESIS); ATP binding / ATPase/ nucleoside-triphosphatase/ nucleotide binding | chr3:18929817-18931547 FORWARDmoderately similar to ( 381) loc_os01g42030 12001.m10470 protein mitochondrial chaperone BCS1, putative, expressed no original description	1.40237
29.5.9	protein.degradation.AAA type	cisin_1g004550mg	Transcript	nearly identical (1135) AT4G04910 | Symbols: NSF | NSF (N-ethylmaleimide sensitive factor); ATP binding / binding / nucleoside-triphosphatase/ nucleotide binding | chr4:2489696-2495666 REVERSEweakly similar to ( 171) CDC48_SOYBN Cell division cycle protein 48 homolog (Valosin-containing protein homolog) (VCP) - Glycine max (Soybean)nearly identical (1031) loc_os05g44310 12005.m08557 protein vesic…	1.48748
29.5.11	protein.degradation.ubiquitin	cisin_1g015543mg	Transcript	moderately similar to ( 390) AT4G38630 | Symbols: RPN10, MCB1, ATMCB1, MBP1 | RPN10 (REGULATORY PARTICLE NON-ATPASE 10); peptide receptor | chr4:18057357-18059459 REVERSEmoderately similar to ( 380) loc_os03g13970 12003.m34816 protein 26S proteasome non-ATPase regulatory subunit 4, putative, expressedVWA_26S_proteasome_subunit RPN10 no original description	1.37687
29.5.11.4.2	protein.degradation.ubiquitin.E3.RING	cisin_1g008382mg	Transcript	highly similar to ( 800) AT2G31510 | Symbols: | IBR domain-containing protein / ARIADNE-like protein ARI7 (ARI7) | chr2:13416991-13421170 REVERSEhighly similar to ( 773) loc_os04g41470 12004.m35358 protein protein ariadne-1, putative, expressed no original description	1.31215
29.5.11.4.2	protein.degradation.ubiquitin.E3.RING	cisin_1g003291mg	Transcript	highly similar to ( 802) AT3G62240 | Symbols: | zinc finger (C2H2 type) family protein | chr3:23033592-23036653 REVERSEhighly similar to ( 703) loc_os05g19970 12005.m06397 protein nucleic acid binding protein, putative, expressedCOG5236 no original description	1.33527
29.5.11.4.2	protein.degradation.ubiquitin.E3.RING	cisin_1g029826mg	Transcript	moderately similar to ( 237) AT1G72175 | Symbols: | zinc finger (C3HC4-type RING finger) family protein | chr1:27157978-27159359 FORWARDmoderately similar to ( 205) loc_os03g62250 12003.m35556 protein protein binding protein, putative, expressed no original description	1.31112
29.5.11.4.2	protein.degradation.ubiquitin.E3.RING	cisin_1g001833mg	Transcript	moderately similar to ( 238) AT1G76390 | Symbols: | armadillo/beta-catenin repeat family protein / U-box domain-containing protein | chr1:28655914-28658531 FORWARDvery weakly similar to (99.0) SPL11_ORYSA Spotted leaf protein 11 (Spotted leaf11) (Cell death-related protein SPL11) - Oryza sativa (Rice)moderately similar to ( 314) loc_os01g72000 12001.m13238 protein armadillo repeat-containing prot…	1.33699
29.5.11.4.2	protein.degradation.ubiquitin.E3.RING	cisin_1g008441mg	Transcript	moderately similar to ( 431) AT5G60250 | Symbols: | zinc finger (C3HC4-type RING finger) family protein | chr5:24252226-24254710 FORWARDmoderately similar to ( 281) loc_os11g01240 12011.m04329 protein IBR domain containing protein no original description	1.45925
29.5.11.4.3.2	protein.degradation.ubiquitin.E3.SCF.FBOX	cisin_1g007586mg	Transcript	highly similar to ( 832) AT2G39940 | Symbols: COI1 | COI1 (CORONATINE INSENSITIVE 1); protein binding / ubiquitin-protein ligase | chr2:16672848-16675486 REVERSEhighly similar to ( 694) loc_os01g63420 12001.m43515 protein coronatine-insensitive protein 1, putative, expressed no original description	1.30037
29.5.11.4.5.2	protein.degradation.ubiquitin.E3.BTB/POZ Cullin3.BTB/POZ	cisin_1g015560mg	Transcript	highly similar to ( 505) AT2G39760 | Symbols: ATBPM3, BPM3 | BPM3; protein binding | chr2:16583213-16584815 FORWARDmoderately similar to ( 441) loc_os07g01140 12007.m04595 protein speckle-type POZ protein, putative, expressedBTB MATH BTB no original description	1.55665
29.5.11.20	protein.degradation.ubiquitin.proteasom	cisin_1g015089mg	Transcript	highly similar to ( 614) AT2G19560 | Symbols: EER5 | EER5 (ENHANCED ETHYLENE RESPONSE 5) | chr2:8465924-8469069 REVERSEhighly similar to ( 552) loc_os09g21760 12009.m05383 protein CSN12-like protein, putative, expressedCOG5600 no original description	1.41933
29.5.11.20	protein.degradation.ubiquitin.proteasom	cisin_1g016653mg	Transcript	highly similar to ( 630) AT4G24820 | Symbols: | 26S proteasome regulatory subunit, putative (RPN7) | chr4:12790471-12792599 REVERSEhighly similar to ( 627) PSMD6_ORYSA 26S proteasome non-ATPase regulatory subunit 6 (26S proteasome regulatory particle non-ATPase subunit 7) (OsRPN7) - Oryza sativa (Rice)highly similar to ( 627) loc_os04g40850 12004.m35346 protein 26S proteasome non-ATPase regulator…	1.30071
29.5.11.20	protein.degradation.ubiquitin.proteasom	cisin_1g011352mg	Transcript	highly similar to ( 720) AT1G75990 | Symbols: | 26S proteasome regulatory subunit S3, putative (RPN3) | chr1:28524623-28526718 REVERSEhighly similar to ( 782) PSMD3_TOBAC Probable 26S proteasome non-ATPase regulatory subunit 3 (26S proteasome subunit S3) (Nuclear antigen 21D7) - Nicotiana tabacum (Common tobacco)highly similar to ( 690) loc_os08g43640 12008.m080046 protein 26S proteasome non-ATPa…	1.34657
29.5.11.20	protein.degradation.ubiquitin.proteasom	cisin_1g014743mg	Transcript	highly similar to ( 729) AT5G19990 | Symbols: RPT6A, ATSUG1 | RPT6A (REGULATORY PARTICLE TRIPLE-A ATPASE 6A); ATPase | chr5:6752144-6754918 FORWARDmoderately similar to ( 336) PRS7_PRUPE 26S protease regulatory subunit 7 (26S proteasome subunit 7) (26S proteasome AAA-ATPase subunit RPT1) (Regulatory particle triple-A ATPase subunit 1) - Prunus persica (Peach)highly similar to ( 702) loc_os02g1105…	1.3376
29.6	protein.folding	cisin_1g013743mg	Transcript	highly similar to ( 638) AT3G23990 | Symbols: HSP60, HSP60-3B | HSP60 (HEAT SHOCK PROTEIN 60); ATP binding | chr3:8669013-8672278 FORWARDhighly similar to ( 656) CH62_CUCMA Chaperonin CPN60-2, mitochondrial precursor (HSP60-2) - Cucurbita maxima (Pumpkin) (Winter squash)highly similar to ( 640) loc_os10g32550 12010.m06092 protein chaperonin CPN60-1, mitochondrial precursor, putative, expressedGro…	-1.33293
29.6	protein.folding	cisin_1g007985mg	Transcript	highly similar to ( 765) AT2G28000 | Symbols: CPN60A, CH-CPN60A, SLP | CPN60A (CHAPERONIN-60ALPHA); ATP binding / protein binding | chr2:11926603-11929184 FORWARDhighly similar to ( 775) RUBA_PEA RuBisCO large subunit-binding protein subunit alpha, chloroplast precursor (60 kDa chaperonin subunit alpha) (CPN-60 alpha) - Pisum sativum (Garden pea)highly similar to ( 749) loc_os12g17910 12012.m0574…	-1.50708
29.6	protein.folding	cisin_1g030573mg	Transcript	moderately similar to ( 273) AT2G43560 | Symbols: | immunophilin / FKBP-type peptidyl-prolyl cis-trans isomerase family protein | chr2:18073995-18075385 REVERSEmoderately similar to ( 241) loc_os08g42850 12008.m080225 protein FKBP-type peptidyl-prolyl cis-trans isomerase 2, chloroplast precursor, putative, expressedFkpA FKBP_C no original description	-1.49589
29.6	protein.folding	cisin_1g019043mg	Transcript	moderately similar to ( 280) AT5G17710 | Symbols: EMB1241 | EMB1241 (embryo defective 1241); adenyl-nucleotide exchange factor/ chaperone binding / protein binding / protein homodimerization | chr5:5839560-5841639 REVERSEmoderately similar to ( 253) loc_os02g39870 12002.m09073 protein protein grpE, putative, expressedGrpE GrpE GrpE no original description	-1.59553
29.6	protein.folding	cisin_1g038431mg	Transcript	moderately similar to ( 335) AT5G13410 | Symbols: | immunophilin / FKBP-type peptidyl-prolyl cis-trans isomerase family protein | chr5:4299830-4301706 REVERSEmoderately similar to ( 311) loc_os07g04160 12007.m29054 protein FK506 binding protein, putative, expressed no original description	-1.45957
29.7	protein.glycosylation	cisin_1g013791mg	Transcript	highly similar to ( 597) AT5G66680 | Symbols: DGL1 | DGL1; dolichyl-diphosphooligosaccharide-protein glycotransferase | chr5:26617840-26620581 REVERSEhighly similar to ( 627) loc_os07g10830 12007.m05538 protein dolichyl-diphosphooligosaccharide--protein glycosyltransferase 48 kDasubunit precursor, putative, expressedDDOST_48kD no original description	1.36687
29.7	protein.glycosylation	cisin_1g012912mg	Transcript	highly similar to ( 672) AT4G38240 | Symbols: CGL1, CGL, GNTI | CGL1 (COMPLEX GLYCAN LESS 1); alpha-1,3-mannosylglycoprotein 2-beta-N-acetylglucosaminyltransferase/ protein N-acetylglucosaminyltransferase/ transferase, transferring glycosyl groups | chr4:17932006-17935209 REVERSEhighly similar to ( 607) loc_os02g58590 12002.m100746 protein N-acetylglucosaminyltransferase I, putative, expressedGNT…	1.3462
29.8	protein.assembly and cofactor ligation	ycf2-a	Transcript	'(q09mb8|ycf1_citsi : 3387.0) Putative membrane protein ycf1 (RF1) - Citrus sinensis (Sweet orange) & (atcg01130 : 1600.0) hypothetical protein; YCF1.2; FUNCTIONS IN: protein binding; LOCATED IN: chloroplast, membrane; EXPRESSED IN: cultured cell, leaf; CONTAINS InterPro DOMAIN/s: Ycf1 (InterPro:IPR008896); BEST Arabidopsis thaliana protein match is: Ycf1 protein (TAIR:ATCG01000.1). & (gnl|cdd|86…	1.30321
30.1	signalling.in sugar and nutrient physiology	cisin_1g030282mg	Transcript	very weakly similar to (86.7) loc_os02g04330 12002.m100032 protein expressed protein no original description	1.40784
30.2.11	signalling.receptor kinases.leucine rich repeat XI	cisin_1g001738mg	Transcript	highly similar to ( 725) AT3G47570 | Symbols: | leucine-rich repeat transmembrane protein kinase, putative | chr3:17527611-17530748 FORWARDmoderately similar to ( 357) RPK1_IPONI Receptor-like protein kinase precursor (EC 2.7.11.1) - Ipomoea nil (Japanese morning glory) (Pharbitis nil)highly similar to ( 703) loc_os01g05870 12001.m07218 protein receptor-like protein kinase precursor, putative, ex…	1.37329
30.2.11	signalling.receptor kinases.leucine rich repeat XI	cisin_1g048205mg	Transcript	moderately similar to ( 462) AT3G47570 | Symbols: | leucine-rich repeat transmembrane protein kinase, putative | chr3:17527611-17530748 FORWARDmoderately similar to ( 367) RPK1_IPONI Receptor-like protein kinase precursor (EC 2.7.11.1) - Ipomoea nil (Japanese morning glory) (Pharbitis nil)highly similar to ( 515) loc_os11g47030 12011.m08483 protein receptor-like protein kinase precursor, putative…	1.39676
30.2.11	signalling.receptor kinases.leucine rich repeat XI	cisin_1g003199mg	Transcript	nearly identical (1083) AT5G49660 | Symbols: | leucine-rich repeat transmembrane protein kinase, putative | chr5:20161401-20164534 REVERSEmoderately similar to ( 371) RPK1_IPONI Receptor-like protein kinase precursor (EC 2.7.11.1) - Ipomoea nil (Japanese morning glory) (Pharbitis nil)highly similar to ( 903) loc_os12g43660 12012.m08140 protein receptor-like protein kinase 5 precursor, putative, e…	1.3158
30.2.17	signalling.receptor kinases.DUF 26	cisin_1g048464mg	Transcript	moderately similar to ( 385) AT1G78850 | Symbols: | curculin-like (mannose-binding) lectin family protein | chr1:29642072-29643397 REVERSEmoderately similar to ( 374) EP1G_DAUCA Epidermis-specific secreted glycoprotein EP1 precursor (52/54 kDa medium protein) - Daucus carota (Carrot)weakly similar to ( 125) loc_os04g23640 12004.m07505 protein ATP binding protein, putative, expressedB_lectin B_lec…	-1.42137
30.2.17	signalling.receptor kinases.DUF 26	cisin_1g005156mg	Transcript	moderately similar to ( 459) AT4G05200 | Symbols: | protein kinase family protein | chr4:2679793-2682309 REVERSEweakly similar to ( 191) PSKR_DAUCA Phytosulfokine receptor precursor (EC 2.7.11.1) (Phytosulfokine LRR receptor kinase) - Daucus carota (Carrot)moderately similar to ( 429) loc_os07g35260 12007.m079704 protein serine/threonine kinase-like protein, putative, expressedPkinase_Tyr PTKc Ty…	1.37025
30.2.17	signalling.receptor kinases.DUF 26	cisin_1g001767mg	Transcript	nearly identical (1292) AT1G53440 | Symbols: | leucine-rich repeat family protein / protein kinase family protein | chr1:19945959-19951562 FORWARDmoderately similar to ( 233) NORK_MEDTR Nodulation receptor kinase precursor (EC 2.7.11.1) (Does not make infections protein 2) (Symbiosis receptor-like kinase) (MtSYMRK) - Medicago truncatula (Barrel medic)highly similar to ( 962) loc_os09g17630 12009.…	1.33906
30.2.99	signalling.receptor kinases.misc	cisin_1g028479mg	Transcript	moderately similar to ( 249) AT3G60720 | Symbols: PDLP8 | PDLP8 (PLASMODESMATA-LOCATED PROTEIN 8) | chr3:22442035-22443608 FORWARDweakly similar to ( 192) loc_os04g45460 12004.m09499 protein secretory protein-like, putative, expressed no original description	1.33518
30.2.99	signalling.receptor kinases.misc	cisin_1g025954mg	Transcript	moderately similar to ( 273) AT3G22060 | Symbols: | receptor protein kinase-related | chr3:7771065-7772137 FORWARDweakly similar to ( 164) loc_os03g36650 12003.m08785 protein serine/threonine kinase-like protein, putative, expressed no original description	-1.80479
30.3	signalling.calcium	cisin_1g042390mg	Transcript	moderately similar to ( 201) AT1G19870 | Symbols: iqd32 | iqd32 (IQ-domain 32); calmodulin binding | chr1:6895400-6898539 REVERSEweakly similar to ( 143) loc_os04g56740 12004.m35501 protein IQ calmodulin-binding motif family protein, expressed no original description	-1.35013
30.3	signalling.calcium	cisin_1g015925mg	Transcript	moderately similar to ( 329) AT5G62390 | Symbols: ATBAG7 | ATBAG7 (ARABIDOPSIS THALIANA BCL-2-ASSOCIATED ATHANOGENE 7); calmodulin binding | chr5:25052377-25054170 REVERSEweakly similar to ( 199) loc_os06g01500 12006.m31819 protein IQ calmodulin-binding motif family protein, expressed no original description	1.58356
30.3	signalling.calcium	cisin_1g034525mg	Transcript	weakly similar to ( 130) AT1G64850 | Symbols: | calcium-binding EF hand family protein | chr1:24096548-24097574 REVERSEvery weakly similar to (98.2) loc_os04g51240 12004.m10020 protein EF hand family protein, expressed no original description	1.49407
30.4.5	signalling.phosphinositides.inositol-1,3,4-trisphosphate 5/6-kinase	cisin_1g047754mg	Transcript	moderately similar to ( 336) AT5G16760 | Symbols: | inositol 1,3,4-trisphosphate 5/6-kinase | chr5:5509890-5510849 FORWARDmoderately similar to ( 311) ITPK1_MAIZE Inositol-tetrakisphosphate 1-kinase 1 (EC 2.7.1.134) (Inositol-triphosphate 5/6-kinase 1) (EC 2.7.1.159) (Inositol 1,3,4-trisphosphate 5/6-kinase 1) (Ins(1,3,4)P(3) 5/6-kinase 1) (ZmIpk) (Low phytic acid protein 2) - Zea mays (Maize)mod…	1.74077
30.5	signalling.G-proteins	cisin_1g027703mg	Transcript	moderately similar to ( 315) AT3G07410 | Symbols: AtRABA5b | AtRABA5b (Arabidopsis Rab GTPase homolog A5b); GTP binding | chr3:2372485-2373482 REVERSEmoderately similar to ( 237) RB11A_LOTJA Ras-related protein Rab11A - Lotus japonicusmoderately similar to ( 301) loc_os08g41340 12008.m08112 protein ras-related protein ARA-4, putative, expressedRab11_like RAB Ras Rab Rab8_Rab10_Rab13_like Rab2 Rab…	1.30209
30.5	signalling.G-proteins	cisin_1g042687mg	Transcript	moderately similar to ( 348) AT1G07410 | Symbols: ATRABA2B, RAB-A2B, ATRAB-A2B | ATRABA2B (ARABIDOPSIS RAB GTPASE HOMOLOG A2B); GTP binding / GTPase/ protein binding | chr1:2276270-2277154 FORWARDmoderately similar to ( 361) RB11C_LOTJA Ras-related protein Rab11C - Lotus japonicusmoderately similar to ( 352) loc_os03g60870 12003.m10974 protein ras-related protein Rab11A, putative, expressedRab11_…	1.5285
30.5	signalling.G-proteins	cisin_1g028362mg	Transcript	moderately similar to ( 358) AT5G62880 | Symbols: ARAC10, ATRAC10, ATROP11 | ARAC10; GTP binding | chr5:25237236-25238939 FORWARDmoderately similar to ( 358) RAC3_ORYSA Rac-like GTP-binding protein 3 (OsRac3) - Oryza sativa (Rice)moderately similar to ( 358) loc_os02g50860 12002.m10120 protein rac-like GTP-binding protein 3, putative, expressedRop_like RHO Rho Rac1_like Rho4_like RhoG Cdc42 Wrch_…	1.49609
30.5	signalling.G-proteins	cisin_1g027607mg	Transcript	moderately similar to ( 431) AT5G55190 | Symbols: RAN3, ATRAN3 | RAN3 (RAN GTPASE 3); GTP binding / GTPase/ protein binding | chr5:22392285-22393957 FORWARDmoderately similar to ( 430) RAN_VICFA GTP-binding nuclear protein Ran/TC4 - Vicia faba (Broad bean)moderately similar to ( 404) loc_os01g42530 12001.m10517 protein GTP-binding nuclear protein Ran-2, putative, expressedRan RAN Ras Rab RAB Ras_…	1.49109
30.5	signalling.G-proteins	cisin_1g027593mg	Transcript	moderately similar to ( 431) AT5G55190 | Symbols: RAN3, ATRAN3 | RAN3 (RAN GTPASE 3); GTP binding / GTPase/ protein binding | chr5:22392285-22393957 FORWARDmoderately similar to ( 431) RAN_VICFA GTP-binding nuclear protein Ran/TC4 - Vicia faba (Broad bean)moderately similar to ( 403) loc_os01g42530 12001.m10517 protein GTP-binding nuclear protein Ran-2, putative, expressedRan RAN Ras Rab RAB Ras_…	1.49109
30.5	signalling.G-proteins	cisin_1g048118mg	Transcript	moderately similar to ( 488) AT1G18080 | Symbols: ATARCA, RACK1A_AT | ATARCA; nucleotide binding | chr1:6222325-6223901 FORWARDhighly similar to ( 505) GBLP_MEDSA Guanine nucleotide-binding protein subunit beta-like protein - Medicago sativa (Alfalfa)moderately similar to ( 416) loc_os01g49290 12001.m11115 protein guanine nucleotide-binding protein beta subunit-like protein, putative, expressedWD…	1.43444
30.11	signalling.light	cisin_1g007944mg	Transcript	highly similar to ( 794) AT2G30520 | Symbols: RPT2 | RPT2 (ROOT PHOTOTROPISM 2); protein binding | chr2:13002920-13005153 REVERSEweakly similar to ( 177) NPH3_ORYSA Coleoptile phototropism protein 1 (Non-phototropic hypocotyl 3-like protein) (NPH3-like protein) - Oryza sativa (Rice)moderately similar to ( 379) loc_os11g02610 12011.m079930 protein RPT2-like protein, putative, expressedNPH3 no orig…	1.38675
30.11	signalling.light	cisin_1g006765mg	Transcript	highly similar to ( 843) AT3G44820 | Symbols: | protein binding / signal transducer | chr3:16361864-16364411 REVERSEmoderately similar to ( 335) NPH3_ORYSA Coleoptile phototropism protein 1 (Non-phototropic hypocotyl 3-like protein) (NPH3-like protein) - Oryza sativa (Rice)highly similar to ( 568) loc_os03g43990 12003.m35330 protein transposon protein, putative, Mutator sub-class, expressedNPH3 n…	1.36175
30.11	signalling.light	cisin_1g004450mg	Transcript	highly similar to ( 869) AT4G38180 | Symbols: FRS5 | FRS5 (FAR1-related sequence 5); zinc ion binding | chr4:17906702-17909404 REVERSEhighly similar to ( 581) loc_os03g45300 12003.m09559 protein transposon protein, putative, unclassified, expressedFAR1 no original description	1.52893
30.11	signalling.light	cisin_1g009648mg	Transcript	moderately similar to ( 446) AT3G18890 | Symbols: | binding / catalytic/ coenzyme binding | chr3:6511169-6514729 FORWARDmoderately similar to ( 376) loc_os10g01044 12010.m065206 protein tic62 protein, putative, expressed no original description	-1.49099
30.11	signalling.light	cisin_1g032466mg	Transcript	weakly similar to ( 107) AT3G26740 | Symbols: CCL | CCL (CCR-LIKE) | chr3:9827868-9828461 FORWARDvery weakly similar to (85.9) LIRP1_ORYSA Light-regulated protein precursor - Oryza sativa (Rice)very weakly similar to (85.9) loc_os01g01340 12001.m42821 protein light-induced protein 1-like, putative, expressedLir1 no original description	-1.42443
30.11	signalling.light	cisin_1g029976mg	Transcript	weakly similar to ( 176) AT3G22840 | Symbols: ELIP1, ELIP | ELIP1 (EARLY LIGHT-INDUCABLE PROTEIN); chlorophyll binding | chr3:8084628-8085445 REVERSEweakly similar to ( 167) ELI_PEA Early light-induced protein, chloroplast precursor (ELIP) - Pisum sativum (Garden pea)weakly similar to ( 122) loc_os07g08160 12007.m05273 protein early light-induced protein, chloroplast precursor, putative, expresse…	-1.39753
31.1	cell.organisation	cisin_1g017944mg	Transcript	highly similar to ( 648) AT3G60830 | Symbols: ATARP7, ARP7 | ATARP7 (ACTIN-RELATED PROTEIN 7); structural constituent of cytoskeleton | chr3:22474298-22476000 FORWARDmoderately similar to ( 224) ACT13_SOLTU Actin-101 - Solanum tuberosum (Potato)moderately similar to ( 405) loc_os03g56970 12003.m10616 protein ATARP7, putative, expressedACTIN ACTIN Actin COG5277 no original description	1.31846
31.1	cell.organisation	cisin_1g042351mg	Transcript	highly similar to ( 729) AT3G16060 | Symbols: | kinesin motor family protein | chr3:5447503-5451196 FORWARDweakly similar to ( 158) K125_TOBAC 125 kDa kinesin-related protein - Nicotiana tabacum (Common tobacco)highly similar to ( 722) loc_os01g43580 12001.m10620 protein BY-2 kinesin-like protein 10, putative, expressedKISc_KIF2_like Kinesin KISc KISc KISc_KIP3_like KISc_KIF4 KISc_CENP_E KISc_C_t…	1.98414
31.1	cell.organisation	cisin_1g013113mg	Transcript	highly similar to ( 826) AT5G19780 | Symbols: TUA5 | TUA5; structural constituent of cytoskeleton | chr5:6687212-6688926 FORWARDhighly similar to ( 825) TBA1_ORYSA Tubulin alpha-1 chain - Oryza sativa (Rice)highly similar to ( 825) loc_os07g38730 12007.m08118 protein tubulin alpha-1 chain, putative, expressedalpha_tubulin COG5023 Tubulin_FtsZ beta_tubulin gamma_tubulin epsilon_tubulin Tubulin Tub…	1.40841
31.1	cell.organisation	cisin_1g013165mg	Transcript	highly similar to ( 869) AT5G23860 | Symbols: TUB8 | TUB8; structural constituent of cytoskeleton | chr5:8042962-8044528 FORWARDhighly similar to ( 874) TBB2_ORYSA Tubulin beta-2 chain (Beta-2 tubulin) - Oryza sativa (Rice)highly similar to ( 874) loc_os03g01530 12003.m05700 protein tubulin beta-2 chain, putative, expressedbeta_tubulin COG5023 Tubulin_FtsZ alpha_tubulin gamma_tubulin epsilon_tubu…	1.77509
31.1	cell.organisation	cisin_1g005092mg	Transcript	highly similar to ( 895) AT3G16060 | Symbols: | kinesin motor family protein | chr3:5447503-5451196 FORWARDweakly similar to ( 162) K125_TOBAC 125 kDa kinesin-related protein - Nicotiana tabacum (Common tobacco)highly similar to ( 744) loc_os01g43580 12001.m10620 protein BY-2 kinesin-like protein 10, putative, expressedKISc_KIF2_like Kinesin KISc KISc KISc_KIP3_like KISc_CENP_E KISc_KIF4 KISc_KIF…	1.98414
31.1	cell.organisation	cisin_1g021607mg	Transcript	moderately similar to ( 305) AT2G38750 | Symbols: ANNAT4 | ANNAT4 (ANNEXIN ARABIDOPSIS 4); calcium ion binding / calcium-dependent phospholipid binding | chr2:16196582-16198431 REVERSEweakly similar to ( 179) ANX4_FRAAN Annexin-like protein RJ4 - Fragaria ananassa (Strawberry)moderately similar to ( 267) loc_os05g31750 12005.m07409 protein annexin-like protein RJ4, putative, expressed no original…	1.32239
31.1	cell.organisation	cisin_1g035483mg	Transcript	moderately similar to ( 341) AT1G68090 | Symbols: ANNAT5, ANN5 | ANN5; calcium ion binding / calcium-dependent phospholipid binding | chr1:25519442-25520774 REVERSEweakly similar to ( 178) ANX4_FRAAN Annexin-like protein RJ4 - Fragaria ananassa (Strawberry)moderately similar to ( 341) loc_os09g23160 12009.m059972 protein annexin A4, putative, expressedAnnexin no original description	1.41417
31.1	cell.organisation	cisin_1g020639mg	Transcript	moderately similar to ( 342) AT4G22240 | Symbols: | plastid-lipid associated protein PAP, putative | chr4:11766090-11767227 REVERSEmoderately similar to ( 377) CHRC_CUCSA Chromoplast-specific carotenoid-associated protein, chloroplast precursor - Cucumis sativus (Cucumber)moderately similar to ( 312) loc_os09g04790 12009.m03848 protein plastid-lipid-associated protein 2, chloroplast precursor, pu…	-1.44478
31.1	cell.organisation	cisin_1g000772mg	Transcript	nearly identical (2246) AT5G18410 | Symbols: PIR, KLK, PIR121, SRA1, PIRP | PIR121; transcription activator | chr5:6098593-6104783 REVERSEnearly identical (1309) loc_os03g05020 12003.m06027 protein protein PIR, putative, expressedFragX_IP no original description	1.39628
31.1	cell.organisation	cisin_1g016470mg	Transcript	weakly similar to ( 151) AT3G18670 | Symbols: | ankyrin repeat family protein | chr3:6424135-6426471 REVERSE no original description	1.41113
31.2	cell.division	cisin_1g023857mg	Transcript	moderately similar to ( 291) AT3G63190 | Symbols: RRF | RRF (RIBOSOME RECYCLING FACTOR, CHLOROPLAST PRECURSOR) | chr3:23342861-23344640 REVERSEmoderately similar to ( 281) RRFC_SPIOL Ribosome recycling factor, chloroplast precursor (Ribosome-releasing factor, chloroplast) (RRF) (CpFrr) (RRFHCP) - Spinacia oleracea (Spinach)moderately similar to ( 254) loc_os07g38300 12007.m29415 protein ribosome …	-1.31552
31.3.1	cell.cycle.peptidylprolyl isomerase	cisin_1g031781mg	Transcript	moderately similar to ( 222) AT5G48580 | Symbols: FKBP15-2 | FKBP15-2; FK506 binding / peptidyl-prolyl cis-trans isomerase | chr5:19696156-19697304 REVERSEmoderately similar to ( 213) FKB15_VICFA FK506-binding protein 2 precursor (EC 5.2.1.8) (Peptidyl-prolyl cis-trans isomerase) (PPIase) (Rotamase) (15 kDa FKBP) (FKBP-15) - Vicia faba (Broad bean)moderately similar to ( 218) loc_os09g32526 12009…	-1.36892
31.4	cell.vesicle transport	cisin_1g022777mg	Transcript	moderately similar to ( 473) AT1G30630 | Symbols: | coatomer protein epsilon subunit family protein / COPE family protein | chr1:10858546-10860173 REVERSEmoderately similar to ( 422) loc_os04g52270 12004.m10122 protein coatomer subunit epsilon, putative, expressedCoatomer_E no original description	1.36044
31.4	cell.vesicle transport	cisin_1g002496mg	Transcript	nearly identical (1644) AT1G52360 | Symbols: | coatomer protein complex, subunit beta 2 (beta prime), putative | chr1:19499282-19505397 FORWARDvery weakly similar to (91.7) PF20_CHLRE Flagellar WD repeat protein PF20 - Chlamydomonas reinhardtiinearly identical (1583) loc_os06g05180 12006.m71402 protein coatomer subunit beta, putative, expressedCoatomer_WDAD WD40 COG2319 no original description	1.49364
31.4	cell.vesicle transport	cisin_1g000933mg	Transcript	nearly identical (2180) AT1G62020 | Symbols: | coatomer protein complex, subunit alpha, putative | chr1:22919814-22923728 FORWARDweakly similar to ( 101) PF20_CHLRE Flagellar WD repeat protein PF20 - Chlamydomonas reinhardtiinearly identical (2060) loc_os09g04110 12009.m22040 protein coatomer subunit alpha, putative, expressedCoatomer_WDAD COPI_C WD40 COG2319 no original description	1.40771
31.5.1	cell.cell death.plants	cisin_1g008646mg	Transcript	highly similar to ( 890) AT1G29690 | Symbols: CAD1 | CAD1 (constitutively activated cell death 1) | chr1:10379310-10381861 REVERSEhighly similar to ( 698) loc_os01g54510 12001.m11614 protein MAC/Perforin domain containing protein, expressedMACPF no original description	1.35171
33.2	development.late embryogenesis abundant	cisin_1g031500mg	Transcript	very weakly similar to (90.1) AT5G06760 | Symbols: | late embryogenesis abundant group 1 domain-containing protein / LEA group 1 domain-containing protein | chr5:2089754-2090313 REVERSEvery weakly similar to (81.3) PM1_SOYBN 18 kDa seed maturation protein - Glycine max (Soybean) no original description	-1.58574
33.99	development.unspecified	cisin_1g038533mg	Transcript	highly similar to ( 517) AT5G24520 | Symbols: TTG1, TTG | TTG1 (TRANSPARENT TESTA GLABRA 1); DNA binding / nucleotide binding / protein binding | chr5:8371708-8372733 REVERSEmoderately similar to ( 404) loc_os02g45810 12002.m100317 protein transparent testa glabra 1 protein, putative, expressed no original description	1.30216
33.99	development.unspecified	cisin_1g016237mg	Transcript	highly similar to ( 651) AT3G02720 | Symbols: | DJ-1 family protein / protease-related | chr3:586336-588088 FORWARDhighly similar to ( 647) loc_os04g57590 12004.m35512 protein YLS5, putative, expressedGATase1_PfpI_1 GATase1_PfpI_like ThiJ DJ-1_PfpI GATase1_DJ-1 no original description	-1.4237
33.99	development.unspecified	cisin_1g009188mg	Transcript	highly similar to ( 691) AT5G08560 | Symbols: | transducin family protein / WD-40 repeat family protein | chr5:2771104-2773827 REVERSEhighly similar to ( 702) loc_os02g19210 12002.m07164 protein WD-repeat protein 26, putative, expressedWD40 COG2319 no original description	1.58342
33.99	development.unspecified	cisin_1g007654mg	Transcript	highly similar to ( 858) AT3G01930 | Symbols: | nodulin family protein | chr3:319289-321488 REVERSEhighly similar to ( 816) loc_os08g42010 12008.m08179 protein nodulin-like protein, putative, expressedNodulin-like no original description	1.32433
33.99	development.unspecified	cisin_1g027488mg	Transcript	moderately similar to ( 279) AT1G11430 | Symbols: | plastid developmental protein DAG, putative | chr1:3847273-3848938 FORWARDmoderately similar to ( 253) DAG_ANTMA DAG protein, chloroplast precursor - Antirrhinum majus (Garden snapdragon)moderately similar to ( 256) loc_os08g04450 12008.m080079 protein DAG protein, chloroplast precursor, putative, expressed no original description	-1.4166
33.99	development.unspecified	cisin_1g024170mg	Transcript	moderately similar to ( 303) AT2G23810 | Symbols: TET8 | TET8 (TETRASPANIN8) | chr2:10135859-10137352 REVERSEmoderately similar to ( 270) loc_os09g25760 12009.m05728 protein senescence-associated protein DH, putative, expressedTetraspannin no original description	1.47308
33.99	development.unspecified	cisin_1g004476mg	Transcript	moderately similar to ( 345) AT5G16780 | Symbols: DOT2, MDF | DOT2 (DEFECTIVELY ORGANIZED TRIBUTARIES 2) | chr5:5517784-5521566 REVERSEmoderately similar to ( 311) loc_os02g30730 12002.m33697 protein SART-1 family protein, expressed no original description	-1.50957
33.99	development.unspecified	cisin_1g016749mg	Transcript	moderately similar to ( 442) AT5G12130 | Symbols: PDE149, ATTERC | PDE149 (PIGMENT DEFECTIVE 149) | chr5:3919613-3922154 FORWARDmoderately similar to ( 370) loc_os05g03000 12005.m27677 protein protein alx, putative, expressedTerC no original description	1.40317
33.99	development.unspecified	cisin_1g014047mg	Transcript	moderately similar to ( 458) AT1G80530 | Symbols: | nodulin family protein | chr1:30278224-30280247 REVERSEmoderately similar to ( 434) loc_os04g42420 12004.m101566 protein nodulin-like protein, putative, expressedNodulin-like no original description	1.53158
33.99	development.unspecified	cisin_1g015634mg	Transcript	moderately similar to ( 462) AT4G17890 | Symbols: AGD8 | AGD8 (ARF-GAP DOMAIN 8); ARF GTPase activator/ DNA binding / zinc ion binding | chr4:9937121-9938988 FORWARDmoderately similar to ( 452) loc_os03g63710 12003.m35539 protein DNA binding protein, putative, expressedArfGap COG5347 ArfGap no original description	1.53596
33.99	development.unspecified	cisin_1g016399mg	Transcript	moderately similar to ( 487) AT1G75500 | Symbols: | nodulin MtN21 family protein | chr1:28338282-28340091 REVERSEmoderately similar to ( 466) loc_os08g44750 12008.m08447 protein nodulin-like protein 5NG4, putative, expressed no original description	1.82991
33.99	development.unspecified	cisin_1g014310mg	Transcript	moderately similar to ( 498) AT1G25580 | Symbols: ANAC008 | ANAC008 (Arabidopsis NAC domain containing protein 8); transcription factor | chr1:8997064-8999600 REVERSEmoderately similar to ( 422) loc_os06g15690 12006.m06282 protein ANAC008, putative, expressedNAM no original description	1.41297
33.99	development.unspecified	cisin_1g000772mg	Transcript	nearly identical (2246) AT5G18410 | Symbols: PIR, KLK, PIR121, SRA1, PIRP | PIR121; transcription activator | chr5:6098593-6104783 REVERSEnearly identical (1309) loc_os03g05020 12003.m06027 protein protein PIR, putative, expressedFragX_IP no original description	1.39628
33.99	development.unspecified	cisin_1g046443mg	Transcript	nearly identical (2458) AT1G13980 | Symbols: GN, VAN7, EMB30 | GN (GNOM); GTP:GDP antiporter/ protein homodimerization | chr1:4789587-4794397 FORWARDnearly identical (1837) loc_os03g46330 12003.m09652 protein pattern formation protein EMB30, putative, expressedSec7 Sec7 Sec7 COG5307 no original description	1.36667
33.99	development.unspecified	cisin_1g034649mg	Transcript	weakly similar to ( 136) AT3G48140 | Symbols: | senescence-associated protein, putative | chr3:17778471-17779299 FORWARDweakly similar to ( 133) loc_os06g13680 12006.m06083 protein B12D protein, expressedB12D no original description	1.57004
33.99	development.unspecified	cisin_1g028405mg	Transcript	weakly similar to ( 171) AT4G27990 | Symbols: | YGGT family protein | chr4:13923991-13924647 REVERSEvery weakly similar to (84.3) loc_os07g08770 12007.m05333 protein YGGT family protein, expressed no original description	1.32839
33.99	development.unspecified	cisin_1g029380mg	Transcript	weakly similar to ( 174) AT5G62200 | Symbols: | embryo-specific protein-related | chr5:24984463-24985674 REVERSEweakly similar to ( 110) loc_os01g07780 12001.m07405 protein lipase/lipooxygenase, PLAT/LH2, putative, expressedATS3 PLAT no original description	1.33952
33.99	development.unspecified	cisin_1g035609mg	Transcript	weakly similar to ( 187) AT4G27990 | Symbols: | YGGT family protein | chr4:13923991-13924647 REVERSEvery weakly similar to (80.1) loc_os07g08770 12007.m05333 protein YGGT family protein, expressed no original description	1.32839
34.1	transport.p- and v-ATPases	cisin_1g001017mg	Transcript	nearly identical (1705) AT1G68710 | Symbols: | haloacid dehalogenase-like hydrolase family protein | chr1:25793498-25797975 REVERSEnearly identical (1571) loc_os06g29380 12006.m07482 protein phospholipid-transporting ATPase 12, putative, expressedMgtA no original description	1.33966
34.1.1	transport.p- and v-ATPases.H+-transporting two-sector ATPase	cisin_1g037034mg	Transcript	moderately similar to ( 208) AT4G02620 | Symbols: | vacuolar ATPase subunit F family protein | chr4:1149419-1151132 REVERSEmoderately similar to ( 219) loc_os02g57854 12002.m100691 protein vacuolar ATP synthase subunit F, putative, expressedATP-synt_F no original description	1.49039
34.2	transport.sugars	mat2	Transcript	BEST Arabidopsis thaliana protein match is: polyol/monosaccharide transporter 1 (TAIR:AT2G16120.1); Has 41700 Blast hits to 40955 proteins in 2462 species: Archae - 780; Bacteria - 23122; Metazoa - 5370; Fungi - 7812; Plants - 2713; Viruses - 2; Other Eukaryotes - 1901 (source: NCBI BLink). & (gnl|cdd|35475 : 315.0) no description available & (gnl|cdd|84502 : 280.0) no description available & (q4…	1.58931
34.2	transport.sugars	cisin_1g011565mg	Transcript	highly similar to ( 552) AT2G48020 | Symbols: | sugar transporter, putative | chr2:19644441-19647007 FORWARDweakly similar to ( 110) STC_RICCO Sugar carrier protein C - Ricinus communis (Castor bean)moderately similar to ( 473) loc_os11g42430 12011.m08079 protein solute carrier family 2, facilitated glucose transporter member 8, putative, expressedSugar_tr xylE no original description	1.64834
34.2	transport.sugars	cisin_1g011278mg	Transcript	highly similar to ( 666) AT1G67300 | Symbols: | hexose transporter, putative | chr1:25193832-25196751 REVERSEweakly similar to ( 116) HEX6_RICCO Hexose carrier protein HEX6 - Ricinus communis (Castor bean)highly similar to ( 608) loc_os02g17500 12002.m100170 protein metabolite transport protein csbC, putative, expressedSugar_tr xylE no original description	1.4428
34.2	transport.sugars	cisin_1g009833mg	Transcript	highly similar to ( 840) AT5G26340 | Symbols: MSS1, STP13 | MSS1; carbohydrate transmembrane transporter/ hexose:hydrogen symporter/ high-affinity hydrogen:glucose symporter/ sugar:hydrogen symporter | chr5:9243851-9246994 REVERSEhighly similar to ( 560) STA_RICCO Sugar carrier protein A - Ricinus communis (Castor bean)highly similar to ( 801) loc_os03g11900 12003.m06642 protein sugar transport p…	1.63415
34.2	transport.sugars	cisin_1g023969mg	Transcript	moderately similar to ( 382) AT3G01280 | Symbols: VDAC1, ATVDAC1 | VDAC1 (VOLTAGE DEPENDENT ANION CHANNEL 1); voltage-gated anion channel | chr3:85754-87612 FORWARDmoderately similar to ( 431) VDAC1_SOLTU 34 kDa outer mitochondrial membrane protein porin (Voltage-dependent anion-selective channel protein) (VDAC) (POM 34) - Solanum tuberosum (Potato)moderately similar to ( 380) loc_os09g19734 1200…	1.54913
34.2	transport.sugars	cisin_1g048343mg	Transcript	moderately similar to ( 438) AT1G61790 | Symbols: | OST3/OST6 family protein | chr1:22814390-22815430 FORWARDmoderately similar to ( 378) loc_os03g36730 12003.m08792 protein oligosaccharide transporter, putative, expressedOST3_OST6 no original description	1.41827
34.3	transport.amino acids	cisin_1g008094mg	Transcript	highly similar to ( 617) AT1G05940 | Symbols: CAT9 | CAT9 (CATIONIC AMINO ACID TRANSPORTER 9); cationic amino acid transmembrane transporter | chr1:1801365-1803942 REVERSEhighly similar to ( 615) loc_os02g43860 12002.m33803 protein yfnA, putative, expressedPotE AnsP AA_permease PRK11357 LysP PRK10836 PRK11021 no original description	1.4865
34.3	transport.amino acids	cisin_1g012131mg	Transcript	highly similar to ( 623) AT1G31830 | Symbols: | amino acid permease family protein | chr1:11418875-11420314 REVERSEhighly similar to ( 612) loc_os03g37984 12003.m35295 protein cationic amino acid transporter, putative, expressedPotE no original description	1.49705
34.3	transport.amino acids	cisin_1g010376mg	Transcript	highly similar to ( 690) AT5G09220 | Symbols: AAP2 | AAP2 (AMINO ACID PERMEASE 2); amino acid transmembrane transporter | chr5:2866867-2868863 FORWARDhighly similar to ( 674) loc_os02g01210 12002.m05471 protein amino acid transporter, putative, expressedAa_trans no original description	1.4016
34.3	transport.amino acids	cisin_1g011392mg	Transcript	highly similar to ( 753) AT2G38120 | Symbols: AUX1, WAV5, PIR1, MAP1 | AUX1 (AUXIN RESISTANT 1); amino acid transmembrane transporter/ auxin binding / auxin influx transmembrane transporter/ transporter | chr2:15973493-15976792 FORWARDhighly similar to ( 770) LAX2_MEDTR Auxin transporter-like protein 2 (AUX1-like protein 2) (MtLAX2) - Medicago truncatula (Barrel medic)highly similar to ( 744) loc…	1.70312
34.3	transport.amino acids	cisin_1g003697mg	Transcript	nearly identical (1168) AT1G78920 | Symbols: AVP2, AVPL1 | AVP2 (ARABIDOPSIS VACUOLAR H+-PYROPHOSPHATASE 2); hydrogen-translocating pyrophosphatase | chr1:29672340-29676761 FORWARDmoderately similar to ( 372) AVP_HORVU Pyrophosphate-energized vacuolar membrane proton pump (EC 3.6.1.1) (Pyrophosphate-energized inorganic pyrophosphatase) (H(+)-PPase) - Hordeum vulgare (Barley)nearly identical (1156…	1.33753
34.3	transport.amino acids	cisin_1g004159mg	Transcript	nearly identical (1229) AT1G15690 | Symbols: AVP1, ATAVP3, AVP-3 | AVP1; ATPase/ hydrogen-translocating pyrophosphatase | chr1:5399115-5402185 FORWARDnearly identical (1264) AVP_PHAAU Pyrophosphate-energized vacuolar membrane proton pump (EC 3.6.1.1) (Pyrophosphate-energized inorganic pyrophosphatase) (H(+)-PPase) (Vacuolar H(+)-pyrophosphatase) - Phaseolus aureus (Mung bean) (Vigna radiata)nearl…	1.40013
34.4	transport.nitrate	cisin_1g028785mg	Transcript	moderately similar to ( 211) AT5G50200 | Symbols: WR3, ATNRT3.1, NRT3.1 | WR3 (WOUND-RESPONSIVE 3); nitrate transmembrane transporter | chr5:20436612-20437535 FORWARDweakly similar to ( 168) loc_os02g38230 12002.m08911 protein component of high affinity nitrate transporter, putative, expressed no original description	1.63468
34.5	transport.ammonium	cisin_1g044248mg	Transcript	highly similar to ( 649) AT4G13510 | Symbols: AMT1;1, ATAMT1, ATAMT1;1 | AMT1;1 (AMMONIUM TRANSPORTER 1;1); ammonium transmembrane transporter | chr4:7858220-7859725 FORWARDhighly similar to ( 585) loc_os04g43070 12004.m09271 protein ammonium transporter 1, member 2, putative, expressedAmmonium_transp AmtB PRK10666 no original description	1.56424
34.8	transport.metabolite transporters at the envelope membrane	cisin_1g014782mg	Transcript	highly similar to ( 525) AT5G17630 | Symbols: | glucose-6-phosphate/phosphate translocator, putative | chr5:5809475-5810728 FORWARDmoderately similar to ( 238) TPT_SPIOL Triose phosphate/phosphate translocator, chloroplast precursor (cTPT) (p36) (E29) - Spinacia oleracea (Spinach)moderately similar to ( 300) loc_os08g08840 12008.m080099 protein glucose-6-phosphate/phosphate translocator 2, chloro…	1.331
34.8	transport.metabolite transporters at the envelope membrane	cisin_1g008538mg	Transcript	highly similar to ( 675) AT5G12860 | Symbols: DiT1 | DiT1 (dicarboxylate transporter 1); oxoglutarate:malate antiporter | chr5:4059850-4061919 REVERSEhighly similar to ( 660) SOT1_SPIOL 2-oxoglutarate/malate translocator, chloroplast precursor - Spinacia oleracea (Spinach)highly similar to ( 620) loc_os12g33080 12012.m07106 protein 2-oxoglutarate/malate translocator, chloroplast precursor, putati…	1.42542
34.8	transport.metabolite transporters at the envelope membrane	cisin_1g012495mg	Transcript	highly similar to ( 716) AT1G15500 | Symbols: ATNTT2 | ATNTT2; ATP:ADP antiporter | chr1:5326426-5328688 FORWARDhighly similar to ( 729) TLC1_SOLTU Plastidic ATP/ADP-transporter - Solanum tuberosum (Potato)highly similar to ( 663) loc_os02g11740 12002.m100137 protein plastidic ATP/ADP-transporter, putative, expressedTLC COG3202 no original description	2.21963
34.9	transport.metabolite transporters at the mitochondrial membrane	cisin_1g017855mg	Transcript	highly similar to ( 520) AT5G14040 | Symbols: | mitochondrial phosphate transporter | chr5:4531059-4532965 REVERSEhighly similar to ( 521) loc_os06g10810 12006.m05798 protein phosphate carrier protein, mitochondrial precursor, putative, expressedMito_carr no original description	1.35138
34.9	transport.metabolite transporters at the mitochondrial membrane	cisin_1g016015mg	Transcript	highly similar to ( 590) AT5G13490 | Symbols: AAC2 | AAC2 (ADP/ATP carrier 2); ATP:ADP antiporter/ binding | chr5:4336034-4337379 FORWARDhighly similar to ( 626) ADT1_GOSHI ADP,ATP carrier protein 1, mitochondrial precursor (ADP/ATP translocase 1) (Adenine nucleotide translocator 1) (ANT 1) - Gossypium hirsutum (Upland cotton)highly similar to ( 534) loc_os02g48720 12002.m33839 protein ADP,ATP ca…	1.33284
34.9	transport.metabolite transporters at the mitochondrial membrane	cisin_1g008532mg	Transcript	highly similar to ( 651) AT5G64290 | Symbols: DCT, DIT2.1 | DIT2.1 (DICARBOXYLATE TRANSPORT 2.1); oxoglutarate:malate antiporter | chr5:25714495-25716642 REVERSEmoderately similar to ( 361) SOT1_SPIOL 2-oxoglutarate/malate translocator, chloroplast precursor - Spinacia oleracea (Spinach)highly similar to ( 629) loc_os08g37600 12008.m07746 protein 2-oxoglutarate/malate translocator, chloroplast pr…	1.39943
34.9	transport.metabolite transporters at the mitochondrial membrane	cisin_1g020889mg	Transcript	moderately similar to ( 407) AT3G05290 | Symbols: PNC1 | PNC1 (PEROXISOMAL ADENINE NUCLEOTIDE CARRIER 1); ADP transmembrane transporter/ ATP transmembrane transporter/ binding | chr3:1506129-1507614 REVERSEmoderately similar to ( 385) loc_os05g32630 12005.m07496 protein peroxisomal carrier protein, putative, expressed no original description	1.31384
34.9	transport.metabolite transporters at the mitochondrial membrane	cisin_1g021523mg	Transcript	moderately similar to ( 418) AT2G22500 | Symbols: UCP5, ATPUMP5, DIC1 | UCP5 (UNCOUPLING PROTEIN 5); binding | chr2:9563531-9564472 REVERSEmoderately similar to ( 384) loc_os08g37370 12008.m07723 protein mitochondrial 2-oxoglutarate/malate carrier protein, putative, expressedMito_carr no original description	1.35534
34.9	transport.metabolite transporters at the mitochondrial membrane	cisin_1g021007mg	Transcript	moderately similar to ( 456) AT3G05290 | Symbols: PNC1 | PNC1 (PEROXISOMAL ADENINE NUCLEOTIDE CARRIER 1); ADP transmembrane transporter/ ATP transmembrane transporter/ binding | chr3:1506129-1507614 REVERSEmoderately similar to ( 395) loc_os05g32630 12005.m07496 protein peroxisomal carrier protein, putative, expressed no original description	1.44932
34.11	transport.NDP-sugars at the ER	cisin_1g020068mg	Transcript	highly similar to ( 555) AT1G14360 | Symbols: ATUTR3, UTR3 | UTR3 (UDP-GALACTOSE TRANSPORTER 3); pyrimidine nucleotide sugar transmembrane transporter | chr1:4911362-4913029 REVERSEmoderately similar to ( 470) loc_os06g39260 12006.m08464 protein solute carrier family 35 member B1, putative, expressedUAA no original description	1.40714
34.12	transport.metal	cisin_1g041429mg	Transcript	highly similar to ( 511) AT2G46800 | Symbols: ZAT, ATMTP1, MTP1, ZAT1, ATCDF1 | ZAT (ZINC TRANSPORTER OF ARABIDOPSIS THALIANA); inorganic anion transmembrane transporter/ metal ion transmembrane transporter/ zinc ion transmembrane transporter | chr2:19238128-19239324 FORWARDmoderately similar to ( 459) loc_os05g03780 12005.m04912 protein metal tolerance protein A2, putative, expressedCzcD Cation_…	1.58209
34.12	transport.metal	cisin_1g010382mg	Transcript	highly similar to ( 758) AT2G23150 | Symbols: NRAMP3, ATNRAMP3 | NRAMP3 (NATURAL RESISTANCE-ASSOCIATED MACROPHAGE PROTEIN 3); inorganic anion transmembrane transporter/ manganese ion transmembrane transporter/ metal ion transmembrane transporter | chr2:9856422-9858565 REVERSEhighly similar to ( 689) loc_os12g39180 12012.m07703 protein metal transporter Nramp2, putative, expressedNramp PRK00701 Mn…	1.48318
34.12	transport.metal	cisin_1g025904mg	Transcript	weakly similar to ( 166) AT1G68100 | Symbols: IAR1 | IAR1 (IAA-ALANINE RESISTANT 1); metal ion transmembrane transporter | chr1:25521325-25524032 FORWARDweakly similar to ( 153) loc_os08g36420 12008.m080180 protein zinc transporter SLC39A7, putative, expressed no original description	1.30461
34.13	transport.peptides and oligopeptides	cisin_1g045562mg	Transcript	highly similar to ( 607) AT1G22540 | Symbols: | proton-dependent oligopeptide transport (POT) family protein | chr1:7964202-7966222 FORWARDmoderately similar to ( 493) loc_os05g35650 12005.m07797 protein peptide transporter PTR2-B, putative, expressedPTR2 PTR2 no original description	1.76993
34.13	transport.peptides and oligopeptides	cisin_1g012670mg	Transcript	highly similar to ( 702) AT2G02040 | Symbols: ATPTR2-B, NTR1, PTR2-B, PTR2, ATPTR2 | PTR2 (PEPTIDE TRANSPORTER 2); dipeptide transporter/ high affinity oligopeptide transporter/ nitrate transmembrane transporter/ peptide transporter/ transporter/ tripeptide transporter | chr2:487542-489707 FORWARDhighly similar to ( 712) loc_os03g51050 12003.m10087 protein peptide transporter PTR2, putative, expr…	1.38093
34.13	transport.peptides and oligopeptides	cisin_1g004659mg	Transcript	nearly identical (1224) AT4G16370 | Symbols: ATOPT3, OPT3 | ATOPT3 (OLIGOPEPTIDE TRANSPORTER); oligopeptide transporter | chr4:9247514-9250071 REVERSEnearly identical (1141) loc_os03g54000 12003.m34932 protein oligopeptide transporter 3, putative, expressedOPT no original description	1.36864
34.14	transport.unspecified cations	tdt	Transcript	'(at5g47560 : 764.0) Encodes a tonoplast malate/fumarate transporter.; tonoplast dicarboxylate transporter (TDT); CONTAINS InterPro DOMAIN/s: Sodium/sulphate symporter (InterPro:IPR001898); Has 1807 Blast hits to 1807 proteins in 277 species: Archae - 0; Bacteria - 0; Metazoa - 736; Fungi - 347; Plants - 385; Viruses - 0; Other Eukaryotes - 339 (source: NCBI BLink). & (gnl|cdd|36495 : 408.0) no d…	1.39233
34.14	transport.unspecified cations	cisin_1g014688mg	Transcript	highly similar to ( 552) AT2G26900 | Symbols: | bile acid:sodium symporter family protein | chr2:11475156-11477870 REVERSEhighly similar to ( 532) loc_os01g45750 12001.m43113 protein bile acid sodium symporter/ transporter, putative, expressedCOG0385 SBF no original description	1.38777
34.16	transport.ABC transporters and multidrug resistance systems	cisin_1g004826mg	Transcript	highly similar to ( 939) AT5G58270 | Symbols: STA1, ATATM3, ATM3 | STA1 (STARIK 1); ATPase, coupled to transmembrane movement of substances / transporter | chr5:23562168-23567040 FORWARDmoderately similar to ( 208) MDR_ORYSA Putative multidrug resistance protein (P-glycoprotein) - Oryza sativa (Rice)highly similar to ( 857) loc_os06g03770 12006.m05108 protein ATP-binding cassette sub-family B mem…	1.33391
34.16	transport.ABC transporters and multidrug resistance systems	cisin_1g002236mg	Transcript	nearly identical (1206) AT3G47780 | Symbols: ATATH6, ATH6 | ATATH6; ATPase, coupled to transmembrane movement of substances / transporter | chr3:17624500-17628972 FORWARDvery weakly similar to (93.2) CYSA_MESVI Probable sulfate/thiosulfate import ATP-binding protein cysA (EC 3.6.3.25) (Sulfate-transporting ATPase) - Mesostigma viridenearly identical (1159) loc_os08g30770 12008.m07077 protein ATAT…	1.34267
34.16	transport.ABC transporters and multidrug resistance systems	cisin_1g000438mg	Transcript	nearly identical (2092) AT3G62700 | Symbols: ATMRP10 | ATMRP10; ATPase, coupled to transmembrane movement of substances | chr3:23190428-23195727 REVERSEweakly similar to ( 119) MDR_ORYSA Putative multidrug resistance protein (P-glycoprotein) - Oryza sativa (Rice)nearly identical (1620) loc_os01g25386 12001.m09002 protein multidrug resistance-associated protein 4, putative, expressedABCC_MRP_domai…	1.71047
34.19.1	transport.Major Intrinsic Proteins.PIP	cisin_1g022966mg	Transcript	moderately similar to ( 437) AT5G60660 | Symbols: PIP2F, PIP2;4 | PIP2;4 (PLASMA MEMBRANE INTRINSIC PROTEIN 2;4); water channel | chr5:24375673-24376939 REVERSEmoderately similar to ( 437) PIP22_ORYSA Probable aquaporin PIP2.2 (Plasma membrane intrinsic protein 2.2) (OsPIP2.2) - Oryza sativa (Rice)moderately similar to ( 437) loc_os02g41860 12002.m33784 protein aquaporin PIP2.2, putative, express…	1.34098
34.19.2	transport.Major Intrinsic Proteins.TIP	cisin_1g025865mg	Transcript	moderately similar to ( 269) AT3G16240 | Symbols: DELTA-TIP, TIP2;1, DELTA-TIP1, AQP1, ATTIP2;1 | DELTA-TIP; ammonia transporter/ methylammonium transmembrane transporter/ water channel | chr3:5505534-5506788 FORWARDmoderately similar to ( 256) TIP22_ORYSA Probable aquaporin TIP2.2 (Tonoplast intrinsic protein 2.2) (OsTIP2.2) - Oryza sativa (Rice)moderately similar to ( 256) loc_os06g22960 12006.…	1.93132
34.19.2	transport.Major Intrinsic Proteins.TIP	cisin_1g025864mg	Transcript	moderately similar to ( 330) AT2G25810 | Symbols: TIP4;1 | TIP4;1 (tonoplast intrinsic protein 4;1); water channel | chr2:11012658-11013906 FORWARDmoderately similar to ( 228) TIP43_ORYSA Probable aquaporin TIP4.3 (Tonoplast intrinsic protein 4.3) (OsTIP4.3) - Oryza sativa (Rice)moderately similar to ( 228) loc_os01g13120 12001.m07922 protein aquaporin TIP4.1, putative, expressedMIP MIP GlpF PRK0…	1.77148
34.19.4	transport.Major Intrinsic Proteins.SIP	cisin_1g026082mg	Transcript	weakly similar to ( 157) AT5G18290 | Symbols: SIP1;2, SIP1B | SIP1;2; water channel | chr5:6055198-6056407 REVERSEweakly similar to ( 190) loc_os01g08660 12001.m07491 protein aquaporin SIP1.1, putative, expressed no original description	1.43801
34.20	transport.porins	cisin_1g023969mg	Transcript	moderately similar to ( 382) AT3G01280 | Symbols: VDAC1, ATVDAC1 | VDAC1 (VOLTAGE DEPENDENT ANION CHANNEL 1); voltage-gated anion channel | chr3:85754-87612 FORWARDmoderately similar to ( 431) VDAC1_SOLTU 34 kDa outer mitochondrial membrane protein porin (Voltage-dependent anion-selective channel protein) (VDAC) (POM 34) - Solanum tuberosum (Potato)moderately similar to ( 380) loc_os09g19734 1200…	1.54913
34.21	transport.calcium	cisin_1g012757mg	Transcript	moderately similar to ( 427) AT3G51860 | Symbols: CAX3, ATHCX1, CAX1-LIKE, ATCAX3 | CAX3 (CATION EXCHANGER 3); calcium:cation antiporter/ calcium:hydrogen antiporter/ cation:cation antiporter | chr3:19239458-19242519 FORWARDmoderately similar to ( 396) CAX1A_ORYSA Vacuolar cation/proton exchanger 1a (Ca(2+)/H(+) exchanger 1a) (OsCAX1a) - Oryza sativa (Rice)moderately similar to ( 396) loc_os01g37…	1.37049
34.22	transport.cyclic nucleotide or calcium regulated channels	cisin_1g008614mg	Transcript	moderately similar to ( 323) AT5G53130 | Symbols: CNGC1, ATCNGC1 | CNGC1 (CYCLIC NUCLEOTIDE GATED CHANNEL 1); calmodulin binding / cation channel/ cyclic nucleotide binding / intracellular cyclic nucleotide activated cation channel/ inward rectifier potassium channel | chr5:21537830-21540490 REVERSEmoderately similar to ( 267) loc_os06g33570 12006.m07894 protein cyclic nucleotide-gated ion channe…	1.92115
34.30	transport.H+ transporting pyrophosphatase	cisin_1g003697mg	Transcript	nearly identical (1168) AT1G78920 | Symbols: AVP2, AVPL1 | AVP2 (ARABIDOPSIS VACUOLAR H+-PYROPHOSPHATASE 2); hydrogen-translocating pyrophosphatase | chr1:29672340-29676761 FORWARDmoderately similar to ( 372) AVP_HORVU Pyrophosphate-energized vacuolar membrane proton pump (EC 3.6.1.1) (Pyrophosphate-energized inorganic pyrophosphatase) (H(+)-PPase) - Hordeum vulgare (Barley)nearly identical (1156…	1.33753
34.99	transport.misc	cisin_1g010561mg	Transcript	highly similar to ( 553) AT3G21690 | Symbols: | MATE efflux family protein | chr3:7638750-7641861 FORWARDhighly similar to ( 548) loc_os03g37411 12003.m08846 protein transparent testa 12 protein, putative, expressedNorM PRK01766 MatE PRK00187 no original description	1.70843
34.99	transport.misc	cisin_1g010268mg	Transcript	highly similar to ( 567) AT3G13050 | Symbols: | transporter-related | chr3:4176866-4178868 FORWARDhighly similar to ( 516) loc_os09g38690 12009.m22260 protein major Facilitator Superfamily protein, expressedSugar_tr no original description	1.38976
34.99	transport.misc	cisin_1g010798mg	Transcript	highly similar to ( 588) AT3G21690 | Symbols: | MATE efflux family protein | chr3:7638750-7641861 FORWARDhighly similar to ( 593) loc_os03g37411 12003.m08846 protein transparent testa 12 protein, putative, expressedNorM PRK01766 PRK00187 MatE no original description	1.40176
34.99	transport.misc	cisin_1g011035mg	Transcript	highly similar to ( 605) AT5G65380 | Symbols: | ripening-responsive protein, putative | chr5:26123241-26126352 REVERSEhighly similar to ( 542) loc_os03g08900 12003.m06397 protein transparent testa 12 protein, putative, expressedNorM PRK01766 MatE no original description	1.34942
34.99	transport.misc	cisin_1g011371mg	Transcript	highly similar to ( 612) AT5G65380 | Symbols: | ripening-responsive protein, putative | chr5:26123241-26126352 REVERSEhighly similar to ( 546) loc_os03g08900 12003.m06397 protein transparent testa 12 protein, putative, expressedNorM PRK01766 MatE no original description	1.34942
34.99	transport.misc	cisin_1g009755mg	Transcript	highly similar to ( 866) AT2G05760 | Symbols: | xanthine/uracil permease family protein | chr2:2180978-2183710 FORWARDhighly similar to ( 733) loc_os01g55500 12001.m150722 protein solute carrier family 23 member 2, putative, expressedXan_ur_permease UraA PRK10720 no original description	1.45393
34.99	transport.misc	cisin_1g009582mg	Transcript	highly similar to ( 888) AT5G62890 | Symbols: | permease, putative | chr5:25243723-25246748 FORWARDhighly similar to ( 806) loc_os08g32500 12008.m07244 protein permease, putative, expressedXan_ur_permease UraA PRK10720 no original description	1.5239
34.99	transport.misc	cisin_1g044152mg	Transcript	moderately similar to ( 246) AT3G52640 | Symbols: | nicastrin-related | chr3:19515625-19520290 REVERSEweakly similar to ( 200) loc_os02g50360 12002.m10070 protein nicastrin family protein, expressed no original description	1.34362
34.99	transport.misc	cisin_1g019268mg	Transcript	moderately similar to ( 407) AT1G61250 | Symbols: SC3 | SC3 (SECRETORY CARRIER 3); transmembrane transporter | chr1:22586035-22588664 FORWARDmoderately similar to ( 392) loc_os07g37740 12007.m08024 protein SC3 protein, putative, expressedSCAMP no original description	1.61048
34.99	transport.misc	cisin_1g015865mg	Transcript	moderately similar to ( 420) AT1G71140 | Symbols: | MATE efflux family protein | chr1:26824762-26826748 FORWARDmoderately similar to ( 435) loc_os05g48040 12005.m083803 protein transparent testa 12 protein, putative, expressedNorM PRK01766 MatE no original description	1.40176
34.99	transport.misc	cisin_1g008033mg	Transcript	moderately similar to ( 434) AT1G72160 | Symbols: | SEC14 cytosolic factor family protein / phosphoglyceride transfer family protein | chr1:27153823-27155609 REVERSEmoderately similar to ( 451) loc_os01g65380 12001.m12651 protein patellin-5, putative, expressedSEC14 SEC14 CRAL_TRIO no original description	-1.3303
35.1	not assigned.no ontology	cisin_1g020633mg	Transcript	highly similar to ( 564) AT1G52760 | Symbols: | esterase/lipase/thioesterase family protein | chr1:19651378-19652576 FORWARDmoderately similar to ( 400) loc_os02g11720 12002.m06421 protein catalytic/ hydrolase, putative, expressedPldB no original description	1.56094
35.1	not assigned.no ontology	cisin_1g036992mg	Transcript	highly similar to ( 574) AT1G08350 | Symbols: | endomembrane protein 70 family protein | chr1:2632970-2635605 REVERSEhighly similar to ( 524) loc_os03g13380 12003.m06783 protein transmembrane 9 superfamily protein member 1 precursor, putative, expressedEMP70 no original description	1.37289
35.1	not assigned.no ontology	cisin_1g018700mg	Transcript	highly similar to ( 603) AT1G20540 | Symbols: | transducin family protein / WD-40 repeat family protein | chr1:7112652-7115191 FORWARDmoderately similar to ( 480) loc_os08g44010 12008.m080232 protein protein TSSC1, putative, expressed no original description	1.49125
35.1	not assigned.no ontology	cisin_1g019013mg	Transcript	highly similar to ( 634) AT2G43770 | Symbols: | transducin family protein / WD-40 repeat family protein | chr2:18134272-18135303 REVERSEvery weakly similar to (99.4) PF20_CHLRE Flagellar WD repeat protein PF20 - Chlamydomonas reinhardtiihighly similar to ( 570) loc_os06g44370 12006.m08965 protein WD-repeat protein 57, putative, expressedWD40 COG2319 no original description	1.40199
35.1	not assigned.no ontology	cisin_1g011114mg	Transcript	highly similar to ( 656) AT3G49880 | Symbols: | glycosyl hydrolase family protein 43 | chr3:18496907-18498398 FORWARDhighly similar to ( 587) loc_os12g21789 12012.m073816 protein glycosyl hydrolase, family 43 protein, expressed no original description	1.36051
35.1	not assigned.no ontology	cisin_1g012251mg	Transcript	highly similar to ( 676) AT1G10950 | Symbols: | endomembrane protein 70, putative | chr1:3659322-3663622 FORWARDhighly similar to ( 641) loc_os02g34690 12002.m08558 protein transmembrane 9 superfamily protein member 3 precursor, putative, expressedEMP70 no original description	1.47153
35.1	not assigned.no ontology	cisin_1g010440mg	Transcript	highly similar to ( 676) AT1G61670 | Symbols: | FUNCTIONS IN: molecular_function unknown; LOCATED IN: endomembrane system, integral to membrane; CONTAINS InterPro DOMAIN/s: Transmembrane receptor, eukaryota (InterPro:IPR009637); BEST Arabidopsis thaliana protein match is: unknown protein (TAIR:AT1G10980.1); Has 473 Blast hits to 471 proteins in 125 species: Archae - 0; Bacteria - 2; Metazoa - 242…	1.47377
35.1	not assigned.no ontology	cisin_1g009626mg	Transcript	highly similar to ( 693) AT5G05520 | Symbols: | outer membrane OMP85 family protein | chr5:1632912-1635104 FORWARDhighly similar to ( 570) loc_os05g39390 12005.m08117 protein outer membrane protein, OMP85 family protein, expressedCOG4775 Bac_surface_Ag no original description	1.40241
35.1	not assigned.no ontology	cisin_1g010204mg	Transcript	highly similar to ( 705) AT2G01070 | Symbols: | FUNCTIONS IN: molecular_function unknown; INVOLVED IN: biological_process unknown; LOCATED IN: endomembrane system, integral to membrane; EXPRESSED IN: 22 plant structures; EXPRESSED DURING: 13 growth stages; CONTAINS InterPro DOMAIN/s: Transmembrane receptor, eukaryota (InterPro:IPR009637); BEST Arabidopsis thaliana protein match is: unknown protei…	1.34539
35.1	not assigned.no ontology	cisin_1g006585mg	Transcript	highly similar to ( 866) AT1G75210 | Symbols: | 5' nucleotidase family protein | chr1:28223990-28228751 FORWARDhighly similar to ( 736) loc_os03g56310 12003.m101134 protein cytosolic purine 5-nucleotidase, putative, expressed5_nucleotid no original description	1.61404
35.1	not assigned.no ontology	cisin_1g005877mg	Transcript	highly similar to ( 978) AT1G18260 | Symbols: | suppressor of lin-12-like protein-related / sel-1 protein-related | chr1:6279047-6282008 REVERSEhighly similar to ( 828) loc_os03g15350 12003.m06972 protein sel-1 homolog precursor, putative, expressedCOG0790 no original description	1.34431
35.1	not assigned.no ontology	cisin_1g019168mg	Transcript	moderately similar to ( 236) AT4G24340 | Symbols: | phosphorylase family protein | chr4:12607475-12609148 FORWARDmoderately similar to ( 214) BSPA_POPDE Bark storage protein A precursor - Populus deltoides (Poplar)moderately similar to ( 320) loc_os06g02210 12006.m04955 protein bark storage protein A precursor, putative, expressed no original description	1.34922
35.1	not assigned.no ontology	cisin_1g018914mg	Transcript	moderately similar to ( 241) AT1G47480 | Symbols: | hydrolase | chr1:17417623-17419296 FORWARDweakly similar to ( 109) GID1_ORYSA Gibberellin receptor GID1 (EC 3.-.-.-) (Gibberellin-insensitive dwarf protein 1) (Protein GIBBERELLIN INSENSITIVE DWARF1) - Oryza sativa (Rice)moderately similar to ( 251) loc_os06g11130 12006.m05830 protein gibberellin receptor GID1L2, putative, expressedAbhydrolase_3…	1.31782
35.1	not assigned.no ontology	cisin_1g027494mg	Transcript	moderately similar to ( 244) AT4G02860 | Symbols: | catalytic | chr4:1268952-1270508 REVERSEmoderately similar to ( 207) loc_os01g16146 12001.m08212 protein phenazine biosynthesis protein, putative, expressedPhzC-PhzF COG0384 no original description	1.3609
35.1	not assigned.no ontology	cisin_1g023137mg	Transcript	moderately similar to ( 276) AT1G64090 | Symbols: | reticulon family protein (RTNLB3) | chr1:23789395-23790669 FORWARDmoderately similar to ( 290) loc_os05g45050 12005.m083785 protein seed maturation protein, putative, expressedReticulon no original description	1.3093
35.1	not assigned.no ontology	cisin_1g026069mg	Transcript	moderately similar to ( 291) AT1G07080 | Symbols: | gamma interferon responsive lysosomal thiol reductase family protein / GILT family protein | chr1:2170069-2171861 FORWARDmoderately similar to ( 250) loc_os03g18454 12003.m35570 protein gamma-interferon-inducible lysosomal thiol reductase precursor, putative, expressedGILT no original description	1.59003
35.1	not assigned.no ontology	cisin_1g020276mg	Transcript	moderately similar to ( 317) AT3G17380 | Symbols: | meprin and TRAF homology domain-containing protein / MATH domain-containing protein | chr3:5950240-5952124 FORWARDvery weakly similar to (92.4) loc_os07g06950 12007.m05155 protein ubiquitin carboxyl-terminal hydrolase 7, putative, expressedMATH no original description	1.33629
35.1	not assigned.no ontology	cisin_1g047736mg	Transcript	moderately similar to ( 324) AT4G31880 | Symbols: | LOCATED IN: cytosol, chloroplast; EXPRESSED IN: 24 plant structures; EXPRESSED DURING: 14 growth stages; BEST Arabidopsis thaliana protein match is: binding (TAIR:AT1G15940.1); Has 114836 Blast hits to 56273 proteins in 1914 species: Archae - 187; Bacteria - 15478; Metazoa - 53116; Fungi - 16017; Plants - 4342; Viruses - 719; Other Eukaryotes - …	-1.48002
35.1	not assigned.no ontology	cisin_1g023093mg	Transcript	moderately similar to ( 334) AT5G19930 | Symbols: | integral membrane family protein | chr5:6737872-6739283 REVERSEmoderately similar to ( 291) loc_os01g32280 12001.m09553 protein transmembrane protein 19, putative, expressedCOG1836 DUF92 no original description	1.52394
35.1	not assigned.no ontology	cisin_1g020932mg	Transcript	moderately similar to ( 349) AT3G47590 | Symbols: | esterase/lipase/thioesterase family protein | chr3:17536133-17537515 REVERSEmoderately similar to ( 313) loc_os01g39800 12001.m43484 protein esterase, putative, expressed no original description	1.40129
35.1	not assigned.no ontology	cisin_1g022332mg	Transcript	moderately similar to ( 360) AT1G54780 | Symbols: | thylakoid lumen 18.3 kDa protein | chr1:20439533-20440953 FORWARDmoderately similar to ( 345) loc_os05g33280 12005.m07560 protein beta-propeller domains of methanol dehydrogenase type, putative, expressedDUF477 no original description	-1.48849
35.1	not assigned.no ontology	cisin_1g022480mg	Transcript	moderately similar to ( 375) AT5G04740 | Symbols: | ACT domain-containing protein | chr5:1368713-1371391 REVERSEmoderately similar to ( 341) loc_os12g05650 12012.m04558 protein ACT domain containing protein, expressed no original description	-1.6324
35.1	not assigned.no ontology	cisin_1g019324mg	Transcript	moderately similar to ( 414) AT1G66680 | Symbols: AR401 | AR401 | chr1:24866352-24868888 REVERSEmoderately similar to ( 274) loc_os01g03090 12001.m42844 protein SLL2, putative, expressed no original description	-1.33251
35.1	not assigned.no ontology	cisin_1g017067mg	Transcript	moderately similar to ( 417) AT5G45170 | Symbols: | CbbY protein-related | chr5:18270555-18273129 REVERSEmoderately similar to ( 424) loc_os12g43520 12012.m08125 protein expressed protein no original description	-1.31635
35.1	not assigned.no ontology	cisin_1g019087mg	Transcript	moderately similar to ( 424) AT3G17380 | Symbols: | meprin and TRAF homology domain-containing protein / MATH domain-containing protein | chr3:5950240-5952124 FORWARDvery weakly similar to (93.6) loc_os07g06950 12007.m05155 protein ubiquitin carboxyl-terminal hydrolase 7, putative, expressedMATH no original description	1.54247
35.1	not assigned.no ontology	cisin_1g008622mg	Transcript	moderately similar to ( 438) AT5G12080 | Symbols: MSL10 | MSL10 (MECHANOSENSITIVE CHANNEL OF SMALL CONDUCTANCE-LIKE 10); mechanically-gated ion channel | chr5:3898182-3900923 REVERSEmoderately similar to ( 439) loc_os06g10410 12006.m05759 protein mechanosensitive ion channel family protein, expressed no original description	1.37439
35.1	not assigned.no ontology	cisin_1g011148mg	Transcript	moderately similar to ( 442) AT1G04970 | Symbols: | lipid-binding serum glycoprotein family protein | chr1:1411924-1413431 FORWARDmoderately similar to ( 384) loc_os09g30474 12009.m060013 protein lipid binding protein, putative, expressedBPI2 BPI1 BPI2 LBP_BPI_CETP_C BPI1 BPI no original description	1.40491
35.1	not assigned.no ontology	cisin_1g021268mg	Transcript	moderately similar to ( 451) AT4G39955 | Symbols: | hydrolase, alpha/beta fold family protein | chr4:18530573-18532088 FORWARDmoderately similar to ( 338) loc_os07g42994 12007.m08528 protein hydrolase, putative, expressedMhpC Abhydrolase_1 no original description	1.3035
35.1	not assigned.no ontology	cisin_1g018894mg	Transcript	moderately similar to ( 466) AT1G06890 | Symbols: | transporter-related | chr1:2111728-2114038 REVERSEmoderately similar to ( 429) loc_os05g07670 12005.m05285 protein integral membrane protein like, putative, expressedTPT no original description	1.60379
35.1	not assigned.no ontology	cisin_1g023517mg	Transcript	moderately similar to ( 471) AT5G27490 | Symbols: | integral membrane Yip1 family protein | chr5:9703130-9704653 REVERSEmoderately similar to ( 382) loc_os01g42480 12001.m150649 protein yip1 domain family, member 1, putative, expressedYip1 no original description	1.63551
35.1	not assigned.no ontology	cisin_1g035744mg	Transcript	nearly identical (1020) AT5G35160 | Symbols: | LOCATED IN: integral to membrane, Golgi apparatus; EXPRESSED IN: 24 plant structures; EXPRESSED DURING: 13 growth stages; CONTAINS InterPro DOMAIN/s: Nonaspanin (TM9SF) (InterPro:IPR004240); BEST Arabidopsis thaliana protein match is: unknown protein (TAIR:AT4G12650.1); Has 1053 Blast hits to 1004 proteins in 163 species: Archae - 0; Bacteria - 0; Me…	1.51147
35.1	not assigned.no ontology	cisin_1g006214mg	Transcript	nearly identical (1094) AT4G12650 | Symbols: | LOCATED IN: integral to membrane, Golgi apparatus, plasma membrane, vacuole; EXPRESSED IN: 25 plant structures; EXPRESSED DURING: 13 growth stages; CONTAINS InterPro DOMAIN/s: Nonaspanin (TM9SF) (InterPro:IPR004240); BEST Arabidopsis thaliana protein match is: unknown protein (TAIR:AT5G35160.1); Has 983 Blast hits to 980 proteins in 161 species: Arch…	1.52026
35.1	not assigned.no ontology	cisin_1g001380mg	Transcript	nearly identical (1496) AT1G56500 | Symbols: | haloacid dehalogenase-like hydrolase family protein | chr1:21159775-21167092 FORWARDnearly identical (1153) loc_os03g19760 12003.m35188 protein NHL repeat protein, putative, expressedTlpA_like_DipZ_like COG0637 Gph PRK10826 TlpA_like_family Hydrolase no original description	-1.47739
35.1	not assigned.no ontology	cisin_1g001242mg	Transcript	nearly identical (1817) AT5G06600 | Symbols: UBP12 | UBP12 (UBIQUITIN-SPECIFIC PROTEASE 12); ubiquitin thiolesterase/ ubiquitin-specific protease | chr5:2020682-2027834 REVERSEnearly identical (1726) loc_os12g30540 12012.m06866 protein ubiquitin carboxyl-terminal hydrolase 21, putative, expressedCOG5077 peptidase_C19C UCH Peptidase_C19L Peptidase_C19 Peptidase_C19E Peptidase_C19G Peptidase_C19D M…	1.37214
35.1	not assigned.no ontology	cisin_1g000934mg	Transcript	nearly identical (1842) AT2G02560 | Symbols: CAND1, ATCAND1, ETA2, TIP120, HVE | CAND1 (CULLIN-ASSOCIATED AND NEDDYLATION DISSOCIATED); binding | chr2:690345-697342 FORWARDnearly identical (1788) loc_os02g07120 12002.m06059 protein cullin-associated NEDD8-dissociated protein 1, putative, expressedTIP120 no original description	1.41064
35.1	not assigned.no ontology	cisin_1g034532mg	Transcript	very weakly similar to (97.8) AT4G40042 | Symbols: | peptidase | chr4:18559289-18559570 FORWARDvery weakly similar to (96.3) loc_os12g25210 12012.m06348 protein signal peptidase complex subunit 1, putativeSPC12 no original description	1.42644
35.1	not assigned.no ontology	cisin_1g032632mg	Transcript	weakly similar to ( 126) AT3G03590 | Symbols: | SWIB complex BAF60b domain-containing protein | chr3:865341-866669 REVERSEvery weakly similar to (99.0) loc_os02g03730 12002.m05722 protein SWIb domain-containing protein, putative, expressedSWIB SWIB COG5531 PRK06319 no original description	1.32929
35.1	not assigned.no ontology	cisin_1g033093mg	Transcript	weakly similar to ( 133) AT5G08060 | Symbols: | unknown protein | chr5:2580588-2580983 FORWARDweakly similar to ( 120) loc_os01g55770 12001.m11734 protein expressed protein no original description	1.33169
35.1	not assigned.no ontology	cisin_1g031593mg	Transcript	weakly similar to ( 159) AT4G14420 | Symbols: | lesion inducing protein-related | chr4:8302171-8303738 REVERSEweakly similar to ( 155) loc_os03g05520 12003.m06075 protein nicotiana lesion-inducing like, putative, expressedHR_lesion no original description	1.67481
35.1	not assigned.no ontology	cisin_1g046262mg	Transcript	weakly similar to ( 162) AT5G09620 | Symbols: | octicosapeptide/Phox/Bem1p (PB1) domain-containing protein | chr5:2983757-2985352 REVERSEweakly similar to ( 138) loc_os02g56480 12002.m10670 protein PB1 domain containing protein, expressed no original description	-1.39672
35.1	not assigned.no ontology	cisin_1g040222mg	Transcript	weakly similar to ( 167) AT2G36330 | Symbols: | FUNCTIONS IN: molecular_function unknown; LOCATED IN: plasma membrane, membrane; EXPRESSED IN: 22 plant structures; EXPRESSED DURING: 13 growth stages; CONTAINS InterPro DOMAIN/s: Uncharacterised protein family UPF0497, trans-membrane plant (InterPro:IPR006702); BEST Arabidopsis thaliana protein match is: integral membrane protein, putative (TAIR:AT…	1.36497
35.1	not assigned.no ontology	cisin_1g024960mg	Transcript	weakly similar to ( 177) AT3G17380 | Symbols: | meprin and TRAF homology domain-containing protein / MATH domain-containing protein | chr3:5950240-5952124 FORWARDvery weakly similar to (87.0) loc_os07g06950 12007.m05155 protein ubiquitin carboxyl-terminal hydrolase 7, putative, expressedMATH no original description	2.41835
35.1.1	not assigned.no ontology.ABC1 family protein	cisin_1g006322mg	Transcript	highly similar to ( 877) AT1G11390 | Symbols: | ABC1 family protein | chr1:3834762-3837305 REVERSEhighly similar to ( 855) loc_os04g56510 12004.m10540 protein protein kinase-like, putative, expressedAarF ubiB ABC1 no original description	1.47482
35.1.1	not assigned.no ontology.ABC1 family protein	cisin_1g002031mg	Transcript	nearly identical (1363) AT5G24810 | Symbols: | ABC1 family protein | chr5:8516902-8522616 REVERSEnearly identical (1224) loc_os06g48770 12006.m32168 protein retrotransposon protein, putative, SINE subclass, expressedAarF ubiB Beta-lactamase AmpC ABC1 no original description	1.31844
35.1.5	not assigned.no ontology.pentatricopeptide (PPR) repeat-containing protein	cisin_1g044737mg	Transcript	moderately similar to ( 223) AT4G22670 | Symbols: AtHip1 | AtHip1 (Arabidopsis thaliana Hsp70-interacting protein 1); binding | chr4:11918236-11920671 FORWARDmoderately similar to ( 213) loc_os02g01030 12002.m100063 protein hsc70-interacting protein, putative, expressed no original description	-1.31242
35.1.5	not assigned.no ontology.pentatricopeptide (PPR) repeat-containing protein	cisin_1g023440mg	Transcript	moderately similar to ( 295) AT1G12250 | Symbols: | thylakoid lumenal protein-related | chr1:4159623-4161269 FORWARDmoderately similar to ( 311) loc_os02g42960 12002.m09331 protein expressed protein no original description	-1.46557
35.1.19	not assigned.no ontology.C2 domain-containing protein	cisin_1g008214mg	Transcript	highly similar to ( 834) AT1G05500 | Symbols: SYTE, ATSYTE, NTMC2TYPE2.1, NTMC2T2.1 | NTMC2T2.1 | chr1:1625098-1628940 FORWARDhighly similar to ( 787) loc_os04g55220 12004.m10414 protein lipid binding protein, putative, expressedCOG5038 C2 C2 C2 C2_1 no original description	1.30867
35.1.19	not assigned.no ontology.C2 domain-containing protein	cisin_1g003259mg	Transcript	highly similar to ( 872) AT3G18370 | Symbols: SYTF, ATSYTF, NTMC2TYPE3, NTMC2T3 | ATSYTF | chr3:6306362-6310256 FORWARDhighly similar to ( 718) loc_os01g03820 12001.m07018 protein C2 domain containing protein, expressed no original description	1.38253
35.1.19	not assigned.no ontology.C2 domain-containing protein	cisin_1g001521mg	Transcript	nearly identical (1399) AT5G17980 | Symbols: | C2 domain-containing protein | chr5:5953596-5956745 FORWARDhighly similar to ( 823) loc_os07g07070 12007.m05167 protein anthranilate phosphoribosyltransferase-like protein, putative, expressedPRT_C no original description	1.49916
35.2	not assigned.unknown	nsy	Transcript	(at1g67080 : 219.0) Encodes a protein involved in the photoprotection of PSII. An aba4-1 mutant completely lacks neoxanthin,a component of the chromophore of the peripheral antenna system in PSII. ABA4 is required for neoxanthin biosynthesis, an intermediary step in abscisic acid biosynthesis, but no catalytic activity has been detected for the ABA4 protein.; abscisic acid (ABA)-deficient 4 (ABA4…	1.42006
35.2	not assigned.unknown	cisin_1g034001mg	Transcript	Bet_v_I no original description	-1.55757
35.2	not assigned.unknown	cisin_1g016108mg	Transcript	highly similar to ( 513) AT5G58600 | Symbols: PMR5 | PMR5 (POWDERY MILDEW RESISTANT 5) | chr5:23684372-23685679 REVERSEmoderately similar to ( 451) loc_os03g18110 12003.m07236 protein expressed proteinDUF231 no original description	1.3638
35.2	not assigned.unknown	cisin_1g012209mg	Transcript	highly similar to ( 514) AT1G80310 | Symbols: | sulfate transmembrane transporter | chr1:30194951-30196345 FORWARDmoderately similar to ( 467) loc_os01g45830 12001.m10783 protein sulfate transporter, putative, expressed no original description	1.99911
35.2	not assigned.unknown	cisin_1g005245mg	Transcript	highly similar to ( 525) AT3G01680 | Symbols: | unknown protein | chr3:252033-255246 FORWARD no original description	1.79545
35.2	not assigned.unknown	cisin_1g008311mg	Transcript	highly similar to ( 551) AT3G01680 | Symbols: | unknown protein | chr3:252033-255246 FORWARD no original description	1.76969
35.2	not assigned.unknown	cisin_1g005158mg	Transcript	highly similar to ( 557) AT3G13460 | Symbols: ECT2 | ECT2; protein binding | chr3:4385274-4388220 REVERSEmoderately similar to ( 439) loc_os03g53670 12003.m10337 protein YT521-B-like family protein, expressedYTH no original description	1.36836
[truncated: 85 more rows]
