# Supplementary material for: Comparative Proteomic Analysis of Sweet Orange Petiole Provides Insights Into the Development of Huanglongbing Symptoms
Source: Front Plant Sci. 2021 Apr 19;12:656997. doi: 10.3389/fpls.2021.656997 (PMC8092123; doi:10.3389/fpls.2021.656997)
Supplement: Supplementary Table 5 — Interaction network of differentially accumulated proteins (DAPs) analyzed by ClusterONE embedded in Cytoscape software in asymptomatic and symptomatic citrus petiole. [file Table_5.XLSX]

## Sheet: CI1-MI1-ClusterOne
Table S5a.Interaction network of differentially accumulated proteins (DAPs) analyzed by ClusterONE embedded in Cytoscape sofware in the asymptomatic stage.
Cluster	Size	Density	Internal weight	External weight	Quality	P-value
1	24	0.3977	109.8	9.474	NaN	0
2	7	0.4406	9.253	2.321	NaN	0.00132515
3	7	0.4847	10.18	11.03	NaN	0.0366608
4	5	0.464	4.64	4.434	NaN	0.0706191
Cluster 1: PS:lightreaction
RefSeq Protein Accession	Gene.Name.UniProt	Betweenness unDir	Closeness unDir	Degree unDir	cl1.Status	FC_CI3-vs-MI	log2FC_CI3-vs-MI	p_CI3-vs-MI	Description
XP_006474598.1	CISIN_1g028030mg	252.887	0.0052356	10	Overlap	-1.33967	-0.421882	0.00360562	peroxiredoxin Q chloroplastic [Citrus sinensis]
XP_006468671.1	CISIN_1g031707mg	0	0.00446429	3	Cluster	-1.72989	-0.790684	0.0234841	ferredoxin-thioredoxin reductase variable chain-like [Citrus sinensis]
XP_006474808.1	CISIN_1g018326mg	0	0.00378788	3	Cluster	-1.31357	-0.393491	0.0528923	fructose-bisphosphate aldolase cytoplasmic isozyme 1 [Citrus sinensis]
XP_006475837.1	CISIN_1g032882mg	241.451	0.00483092	6	Overlap	-1.39498	-0.480243	0.0449387	uncharacterized protein LOC102627939 [Citrus sinensis]
XP_006485870.1	CISIN_1g025577mg	13.6421	0.00408163	14	Cluster	-1.34407	-0.426608	0.0197748	chlorophyll a-b binding protein 6 chloroplastic [Citrus sinensis]
XP_006473486.1	CISIN_1g007374mg	378	0.00383142	4	Cluster	-1.41678	-0.502615	0.0135562	glucose-6-phosphate isomerase cytosolic 2B [Citrus sinensis]
XP_006477999.1	CISIN_1g032633mg	1.28571	0.00392157	9	Cluster	-1.46698	-0.552852	0.062834	photosystem II 10 kDa polypeptide chloroplastic [Citrus sinensis]
XP_006468948.1	CISIN_1g013492mg	385.138	0.00490196	15	Cluster	1.39865	0.484037	0.0187189	glyceraldehyde-3-phosphate dehydrogenase A chloroplastic [Citrus sinensis]
XP_006481510.1	CISIN_1g032153mg	95.9343	0.0045045	16	Cluster	-1.5261	-0.609849	0.0103241	photosystem I subunit O [Citrus sinensis]
XP_006468422.1	CISIN_1g026929mg	173.847	0.00492611	19	Cluster	-1.33885	-0.420998	0.00593201	photosystem I reaction center subunit III chloroplastic [Citrus sinensis]
XP_006467954.1	CISIN_1g026780mg	91.8833	0.00492611	15	Cluster	-1.41538	-0.50119	0.0060828	oxygen-evolving enhancer protein 3-2 chloroplastic [Citrus sinensis]
PSADB	CISIN_1g028581mg	93.5602	0.00485437	16	Cluster	-1.99933	-0.999515	0.0237447	PSI reaction center subunit II [Citrus sinensis]
XP_006484100.1	CISIN_1g024422mg	0.888889	0.00389105	7	Cluster	-1.69694	-0.762934	0.164161	chlorophyll a-b binding protein chloroplastic [Citrus sinensis]
XP_006473233.1	CISIN_1g024892mg	1779.43	0.00591716	19	Cluster	-1.31168	-0.391412	0.0226388	ATP synthase subunit delta chloroplastic [Citrus sinensis]
XP_006481019.1	CISIN_1g028743mg	118.91	0.0049505	16	Cluster	-1.65009	-0.722545	0.0444348	chlorophyll a-b binding protein CP29.1 chloroplastic [Citrus sinensis]
XP_006479430.1	CISIN_1g028962mg	9.17185	0.00387597	5	Cluster	-1.47978	-0.565383	0.0708379	photosystem II reaction center PSB28 protein chloroplastic isoform X2 [Citrus sinensis]
XP_006487015.1	CISIN_1g032372mg	18.6202	0.00434783	3	Cluster	-1.43936	-0.525429	0.0185356	stress enhanced protein 1 chloroplastic [Citrus sinensis]
XP_006485001.1	CISIN_1g025092mg	34.0742	0.00465116	12	Cluster	-1.90096	-0.926728	0.00467998	oxygen-evolving enhancer protein 2 chloroplastic [Citrus sinensis]
XP_006470630.1	CISIN_1g033813mg	16.4308	0.0047619	12	Cluster	-1.30926	-0.388753	0.0141066	photosystem II 5 kDa protein chloroplastic [Citrus sinensis]
XP_006466690.1	CISIN_1g019870mg	87.5115	0.00485437	16	Cluster	-2.06996	-1.0496	0.00135427	oxygen-evolving enhancer protein 1 chloroplastic [Citrus sinensis]
XP_006473831.1	CISIN_1g012940mg	263.484	0.00485437	13	Cluster	1.83847	0.878506	0.022011	glyceraldehyde-3-phosphate dehydrogenase GAPB chloroplastic [Citrus sinensis]
XP_006480857.1	CISIN_1g011914mg	23.8768	0.0047619	12	Cluster	-2.56789	-1.36058	0.0218952	ribulose bisphosphate carboxylase/oxygenase activase 2 chloroplastic [Citrus sinensis]
psaE	CISIN_1g032316mg	0.285714	0.00387597	6	Cluster	-1.85848	-0.894124	0.00737812	PSI reaction center subunit III [Citrus sinensis]
XP_006467514.1	CISIN_1g024654mg	0	0.00387597	6	Cluster	-1.32094	-0.401562	0.0276425	chlorophyll a-b binding protein of LHCII type 1 isoform X2 [Citrus sinensis]
cluster 2 :heat abiotic stress responses
RefSeq Protein Accession	Gene.Name.UniProt	Betweenness unDir	Closeness unDir	Degree unDir	cl1.Status	FC_CI3-vs-MI	log2FC_CI3-vs-MI	p_CI3-vs-MI	Description
XP_006478285.1	CISIN_1g028798mg	254	0.00332226	3	Cluster	-2.71638	-1.44169	0.045957	22.0 kDa heat shock protein [Citrus sinensis]
XP_006482383.1	CISIN_1g032282mg	65.4611	0.0033557	4	Cluster	-1.69616	-0.762269	0.0453373	LOW QUALITY PROTEIN: 15.7 kDa heat shock protein peroxisomal [Citrus sinensis]
XP_006476504.1	CISIN_1g005321mg	892.731	0.0046729	5	Cluster	-2.43915	-1.28638	0.00952075	heat shock protein 83-like [Citrus sinensis]
XP_006465333.1	CISIN_1g026695mg	221.826	0.00353357	4	Cluster	-4.21613	-2.07592	0.0329769	26.5 kDa heat shock protein mitochondrial [Citrus sinensis]
XP_006493389.1	CISIN_1g038511mg	902.645	0.00446429	7	Cluster	-1.95601	-0.967912	0.0425693	LOW QUALITY PROTEIN: heat shock 70 kDa protein [Citrus sinensis]
XP_006489373.1	CISIN_1g008233mg	150.287	0.00408163	6	Cluster	-1.55359	-0.635608	0.01812	heat shock 70 kDa protein 8 [Citrus sinensis]
XP_006493186.1	CISIN_1g027048mg	734.087	0.00414938	7	Cluster	-6.50895	-2.70242	0.00747584	small heat shock protein chloroplastic isoform X1 [Citrus sinensis]
Cluster 3: ribosomal protein synthesis
RefSeq Protein Accession	Gene.Name.UniProt	Betweenness unDir	Closeness unDir	Degree unDir	cl1.Status	FC_CI3-vs-MI	log2FC_CI3-vs-MI	p_CI3-vs-MI	Description
XP_006474598.1	CISIN_1g028030mg	252.887	0.0052356	10	Overlap	-1.33967	-0.421882	0.00360562	peroxiredoxin Q chloroplastic [Citrus sinensis]
XP_006475837.1	CISIN_1g032882mg	241.451	0.00483092	6	Overlap	-1.39498	-0.480243	0.0449387	uncharacterized protein LOC102627939 [Citrus sinensis]
XP_006475667.1	CISIN_1g005707mg	1182.19	0.00558659	7	Cluster	-1.34176	-0.42413	5.73e-05	uncharacterized protein LOC102629174 [Citrus sinensis]
XP_006487218.1	CISIN_1g033932mg	137.16	0.00369004	4	Cluster	-1.35999	-0.443592	0.0167091	40S ribosomal protein S25-2 [Citrus sinensis]
XP_006482842.1	CISIN_1g025070mg	187.548	0.00487805	5	Cluster	-1.3994	-0.484811	0.140642	30S ribosomal protein 2 chloroplastic [Citrus sinensis]
XP_006481752.1	CISIN_1g0082821mg	340.996	0.00458716	6	Cluster	-1.35428	-0.437529	0.0417003	signal recognition particle 54 kDa protein chloroplastic [Citrus sinensis]
XP_006488094.1	CISIN_1g031095mg	783.661	0.0045045	7	Cluster	1.31574	0.395876	0.0563528	60S ribosomal protein L12 [Citrus sinensis]
Cluster 4: ATP sysnthesis
RefSeq Protein Accession	Gene.Name.UniProt	Betweenness unDir	Closeness unDir	Degree unDir	cl1.Status	FC_CI3-vs-MI	log2FC_CI3-vs-MI	p_CI3-vs-MI	Description
XP_006472402.1	CISIN_1g010058mg	130	0.00390625	2	Cluster	1.31018	0.38976	0.0256536	serine hydroxymethyltransferase 2 mitochondrial-like [Citrus sinensis]
XP_006466450.1	CISIN_1g043542mg	0	0.00431034	3	Cluster	-1.85085	-0.888192	0.0463079	NADH dehydrogenase [ubiquinone] iron-sulfur protein 4 mitochondrial-like partial [Citrus sinensis]
XP_006472562.1	CISIN_1g029538mg	12.3333	0.00471698	4	Cluster	-1.31063	-0.39026	0.0172871	cytochrome c oxidase subunit 6b-1 [Citrus sinensis]
XP_006468800.1	atpB	1078.8	0.00518135	5	Cluster	-1.3029	-0.381728	0.0450516	ATP synthase CF1 beta subunit (chloroplast) [Citrus sinensis]
XP_006474088.1	CISIN_1g034905mg	12.3333	0.00471698	4	Cluster	-1.42913	-0.515138	0.0379464	cytochrome c oxidase subunit 6b-2 [Citrus sinensis]

## Sheet: CI2-MI2-ClusterOne
Table S5b. Interaction network of differentially accumulated proteins (DAPs) analyzed by ClusterONE embedded in Cytoscape sofware in the symptomatic stage.
Cluster	Size	Density	Internal weight	External weight	Quality	P-value
1	41	0.3321	272.3	58.14	NaN	0
2	28	0.4502	170.2	47.22	NaN	9.98774e-10
3	19	0.4243	44.56	12.9	NaN	1.08644e-05
4	18	0.5342	35.26	8.669	NaN	2.17432e-05
5	8	0.4719	7.078	4.502	NaN	0.00406352
6	8	0.3371	9.44	5.929	NaN	0.00662241
7	9	0.4329	15.59	22.19	NaN	0.0108421
8	12	0.9442	14.16	11.11	NaN	0.0327761
9	11	0.4446	24.45	31.36	NaN	0.0570044
10	9	0.5157	18.56	13.86	NaN	0.00263802
Cluster 1: PS:lightreaction
RefSeq Protein Accession	Gene.Name.UniProt	Betweenness unDir	Closeness unDir	Degree unDir	cl1.Status	log2FC_CI3-vs-MI	FC_CI3-vs-MI	p_CI3-vs-MI	Description
XP_006468948.1	CISIN_1g013492mg	5187.69	0.00111111	30	Cluster	0.394244	1.31425	0.0666091	glyceraldehyde-3-phosphate dehydrogenase A chloroplastic [Citrus sinensis]
XP_006487372.1	CISIN_1g015888mg	1915.42	0.00101937	15	Overlap	-0.45591	-1.37165	0.0158085	fructose-bisphosphate aldolase 1 chloroplastic [Citrus sinensis]
XP_006486048.1	CISIN_1g025977mg	79.6545	0.000929368	10	Overlap	-0.40391	-1.32309	0.0113651	psbP-like protein 1 chloroplastic [Citrus sinensis]
XP_006480857.1	CISIN_1g011914mg	5494.95	0.00115207	30	Cluster	-0.973408	-1.96347	0.0237157	ribulose bisphosphate carboxylase/oxygenase activase 2 chloroplastic [Citrus sinensis]
XP_006485001.1	CISIN_1g025092mg	27.7091	0.000960615	14	Cluster	-1.50451	-2.83728	0.00242521	oxygen-evolving enhancer protein 2 chloroplastic [Citrus sinensis]
XP_006486727.1	CISIN_1g015895mg	482.362	0.00101937	18	Cluster	-0.41586	-1.33409	0.00283117	glycerate dehydrogenase [Citrus sinensis]
psaE	psaE	1.33292	0.000856898	6	Cluster	-1.12912	-2.18726	0.0218966	PSI reaction center subunit III [Citrus sinensis]
XP_006485870.1	CISIN_1g025577mg	151.705	0.000990099	18	Cluster	-0.592921	-1.5083	0.000657	chlorophyll a-b binding protein 6 chloroplastic [Citrus sinensis]
XP_006474598.1	CISIN_1g028030mg	2811.07	0.00110988	25	Overlap	-0.43972	-1.35634	0.0172561	peroxiredoxin Q chloroplastic [Citrus sinensis]
XP_006473233.1	CISIN_1g024892mg	4891.5	0.00117925	36	Cluster	-0.611335	-1.52767	0.0143223	ATP synthase subunit delta chloroplastic [Citrus sinensis]
XP_006481510.1	CISIN_1g032153mg	275.009	0.00100705	21	Cluster	-0.400118	-1.31962	0.0662588	photosystem I subunit O [Citrus sinensis]
XP_006488949.1	CISIN_1g019871mg	3986.58	0.00109051	25	Cluster	-0.456581	-1.37365	0.0149556	protein MET1 chloroplastic [Citrus sinensis]
XP_006485430.1	CISIN_1g031294mg	1652.7	0.00107991	16	Cluster	-0.544439	-1.45845	0.0185715	glycine cleavage system H protein mitochondrial [Citrus sinensis]
XP_006483850.1	CISIN_1g016265mg	30.166	0.00104493	15	Cluster	-0.583576	-1.49856	0.00918242	2-methylene-furan-3-one reductase-like [Citrus sinensis]
XP_006480695.1	CISIN_1g016293mg	236.349	0.00100806	11	Cluster	-0.524552	-1.43849	0.0222351	phosphoglycolate phosphatase 1B chloroplastic [Citrus sinensis]
XP_006480932.1	CISIN_1g015111mg	1890.33	0.00107759	27	Cluster	-0.580608	-1.49548	0.00836486	fructose-1 6-bisphosphatase chloroplastic [Citrus sinensis]
XP_006479363.1	CISIN_1g009648mg	0	0.00094162	6	Cluster	-0.576266	-1.49099	0.00149966	protein TIC 62 chloroplastic-like isoform X1 [Citrus sinensis]
XP_006467954.1	CISIN_1g026780mg	587.562	0.000988142	19	Cluster	-0.959174	-1.9442	0.0111648	oxygen-evolving enhancer protein 3-2 chloroplastic [Citrus sinensis]
XP_006484100.1	CISIN_1g024422mg	0.333333	0.000841751	6	Cluster	-0.582099	-1.49703	0.034021	chlorophyll a-b binding protein chloroplastic [Citrus sinensis]
XP_006491639.1	CISIN_1g0266911mg	21.86	0.000919963	8	Cluster	-0.523507	-1.43745	0.0921152	photosystem II repair protein PSB27-H1 chloroplastic [Citrus sinensis]
XP_006478801.1	CISIN_1g030573mg	308.282	0.00098912	11	Overlap	-0.581007	-1.49589	0.0433728	peptidyl-prolyl cis-trans isomerase FKBP16-3 chloroplastic [Citrus sinensis]
XP_006488385.1	CISIN_1g044905mg	28.6934	0.00101729	15	Cluster	-0.401097	-1.32051	0.00963664	protein plastid transcriptionally active 16 chloroplastic [Citrus sinensis]
XP_006472903.1	CISIN_1g030165mg	0	0.000942507	3	Cluster	-0.544104	-1.45811	0.0165374	thioredoxin M-type chloroplastic-like [Citrus sinensis]
PSADB	psaDb	240.086	0.000999001	22	Cluster	-0.918687	-1.89039	0.0268968	PSI reaction center subunit II [Citrus sinensis]
XP_006468422.1	CISIN_1g026929mg	711	0.0010627	29	Cluster	-0.397757	-1.31746	0.0489543	photosystem I reaction center subunit III chloroplastic [Citrus sinensis]
XP_006470630.1	CISIN_1g033813mg	21.2744	0.000982318	16	Cluster	-0.548514	-1.46258	0.0511722	photosystem II 5 kDa protein chloroplastic [Citrus sinensis]
XP_006466690.1	CISIN_1g019870mg	1125.04	0.00105708	27	Cluster	-1.74575	-3.35369	0.0101993	oxygen-evolving enhancer protein 1 chloroplastic [Citrus sinensis]
XP_006468671.1	CISIN_1g031707mg	0	0.000986193	9	Cluster	-0.418767	-1.33678	0.0494888	ferredoxin-thioredoxin reductase variable chain-like [Citrus sinensis]
XP_006492335.1	CISIN_1g032973mg	1264.42	0.000942507	7	Overlap	-0.388185	-1.30875	0.0396042	calvin cycle protein CP12-2 chloroplastic [Citrus sinensis]
XP_006477999.1	CISIN_1g032633mg	27.7681	0.000918274	11	Cluster	-0.591451	-1.50676	0.0275804	photosystem II 10 kDa polypeptide chloroplastic [Citrus sinensis]
XP_006471887.1	CISIN_1g022332mg	1464.99	0.0011325	33	Cluster	-0.573852	-1.48849	0.007944	UPF0603 protein At1g54780 chloroplastic isoform X1 [Citrus sinensis]
XP_006473831.1	CISIN_1g012940mg	2670.24	0.00106383	22	Cluster	0.445622	1.3619	0.0663699	glyceraldehyde-3-phosphate dehydrogenase GAPB chloroplastic [Citrus sinensis]
XP_006466953.1	CISIN_1g0430222mg	1959.82	0.00112108	20	Cluster	-0.409882	-1.32858	0.0181845	ferredoxin--NADP reductase leaf-type isozyme chloroplastic [Citrus sinensis]
XP_006471453.1	CISIN_1g048274mg	1751.02	0.00108932	35	Cluster	-0.530712	-1.44464	0.00791251	phosphoribulokinase chloroplastic [Citrus sinensis]
XP_006477681.1	CISIN_1g028863mg	148.124	0.00100503	16	Cluster	-0.46805	-1.38324	0.0128317	uncharacterized protein LOC102627842 [Citrus sinensis]
XP_006467433.1	CISIN_1g017613mg	5401.73	0.00118624	34	Cluster	-0.400675	-1.32013	0.0206276	ATP synthase gamma chain chloroplastic [Citrus sinensis]
XP_006479430.1	CISIN_1g028962mg	4.69934	0.000990099	9	Cluster	-0.503888	-1.41803	0.0292285	photosystem II reaction center PSB28 protein chloroplastic isoform X2 [Citrus sinensis]
XP_006491985.1	CISIN_1g023440mg	0	0.000860585	3	Overlap	-0.551465	-1.46557	0.00590096	thylakoid lumenal 17.4 kDa protein chloroplastic [Citrus sinensis]
XP_006473724.1	CISIN_1g030950mg	488.463	0.00100908	20	Cluster	-0.514928	-1.42892	0.0132571	plastocyanin [Citrus sinensis]
XP_006480440.1	CISIN_1g033947mg	6.01446	0.000901713	3	Cluster	-0.447404	-1.36358	0.047416	thioredoxin F-type chloroplastic-like [Citrus sinensis]
XP_006476656.1	CISIN_1g029270mg	30.354	0.000956023	7	Overlap	-0.596462	-1.512	0.00197468	uncharacterized protein LOC102607239 [Citrus sinensis]
Cluster 2: ribosomal protein synthesis
RefSeq Protein Accession	Gene.Name.UniProt	Betweenness unDir	Closeness unDir	Degree unDir	cl1.Status	log2FC_CI3-vs-MI	FC_CI3-vs-MI	p_CI3-vs-MI	Description
XP_006481752.1	CISIN_1g0082821mg	1581.01	0.00100402	19	Overlap	-0.430913	-1.34809	0.00742397	signal recognition particle 54 kDa protein chloroplastic [Citrus sinensis]
XP_006477416.1	CISIN_1g031225mg	1122.68	0.000957854	19	Cluster	-0.67332	-1.59474	0.0141178	60S ribosomal protein L24 [Citrus sinensis]
XP_006493807.1	CISIN_1g028623mg	1168.49	0.00105708	22	Cluster	0.479257	1.39403	0.00762676	60S ribosomal protein L13a-4 [Citrus sinensis]
XP_006470964.1	CISIN_1g043341mg	4917.05	0.00105708	13	Overlap	0.451199	1.36718	0.00321658	glutamate--tRNA ligase cytoplasmic [Citrus sinensis]
XP_006473077.1	CISIN_1g016467mg	1965.18	0.00110988	23	Cluster	0.381302	1.30252	0.0107291	60S ribosomal protein L3 [Citrus sinensis]
XP_006467607.1	CISIN_1g011896mg	2676.02	0.000937207	18	Overlap	0.412668	1.33114	0.042217	protein transport protein Sec61 subunit alpha [Citrus sinensis]
XP_006464390.1	CISIN_1g045338mg	1978.92	0.000992063	20	Cluster	0.385871	1.30665	0.0884918	60S ribosomal protein L37a [Citrus sinensis]
XP_006471733.1	CISIN_1g032760mg	9.83307	0.00095057	17	Cluster	0.492477	1.40686	0.0055607	40S ribosomal protein S24-1 [Citrus sinensis]
XP_006488147.1	CISIN_1g0132372mg	317.537	0.0010395	14	Cluster	0.468069	1.38326	0.00635545	elongation factor 1-alpha [Citrus sinensis]
XP_006483413.1	CISIN_1g031480mg	696.742	0.00104493	22	Cluster	0.456133	1.37186	0.0208699	40S ribosomal protein S11 [Citrus sinensis]
XP_006482842.1	CISIN_1g025070mg	355.517	0.00101215	8	Overlap	-0.467232	-1.38245	0.020037	30S ribosomal protein 2 chloroplastic [Citrus sinensis]
XP_006486512.1	CISIN_1g033056mg	187.445	0.00099108	19	Cluster	0.475097	1.39001	0.0434201	40S ribosomal protein S26-3-like partial [Citrus sinensis]
XP_006476458.1	CISIN_1g032460mg	26.9199	0.000909091	5	Overlap	-0.395906	-1.31577	0.0383258	uncharacterized protein LOC102629092 isoform X1 [Citrus sinensis]
XP_006464473.1	CISIN_1g004311mg	4288.19	0.00101215	9	Cluster	0.503851	1.41799	0.0163997	elongation factor G-2 mitochondrial isoform X4 [Citrus sinensis]
XP_006490737.1	CISIN_1g048118mg	12928.9	0.0011655	31	Cluster	0.52049	1.43444	0.0155484	guanine nucleotide-binding protein subunit beta-like protein [Citrus sinensis]
XP_006479776.1	CISIN_1g013007mg	2143.05	0.00113122	11	Cluster	0.523936	1.43787	0.00849577	elongation factor Tu mitochondrial [Citrus sinensis]
XP_006479713.1	CISIN_1g023857mg	1575.53	0.00105374	11	Overlap	-0.395628	-1.31552	0.0133342	ribosome-recycling factor chloroplastic [Citrus sinensis]
XP_006475667.1	CISIN_1g005707mg	4012.28	0.00109409	14	Overlap	-0.611463	-1.52781	0.0196209	uncharacterized protein LOC102629174 [Citrus sinensis]
XP_006479993.1	CISIN_1g029841mg	82.708	0.000980392	17	Cluster	0.572164	1.48675	0.0153242	60S ribosomal protein L18-2 [Citrus sinensis]
XP_006486064.1	CISIN_1g032930mg	2419.09	0.00105932	21	Cluster	0.427568	1.34496	0.00288233	40S ribosomal protein S15a-1 [Citrus sinensis]
XP_006490730.1	CISIN_1g010278mg	2395.47	0.00102145	13	Cluster	0.481801	1.39649	0.025834	eukaryotic peptide chain release factor GTP-binding subunit ERF3A isoform X2 [Citrus sinensis]
XP_006483187.1	CISIN_1g046291mg	367.971	0.00102249	21	Cluster	0.442922	1.35936	0.0150676	40S ribosomal protein S9-2 [Citrus sinensis]
XP_006487665.1	CISIN_1g013764mg	831.27	0.00101523	15	Cluster	0.575981	1.49069	0.0358805	eukaryotic peptide chain release factor subunit 1-3 [Citrus sinensis]
XP_006489379.1	CISIN_1g032770mg	9.83307	0.00095057	17	Cluster	1.47634	2.78242	0.010696	40S ribosomal protein S24-1 [Citrus sinensis]
XP_006493202.1	CISIN_1g020905mg	16.7478	0.000929368	5	Overlap	-0.510651	-1.42469	0.00743451	ribosome-binding factor PSRP1 chloroplastic [Citrus sinensis]
XP_006480359.1	CISIN_1g045491mg	1079.14	0.00108342	20	Cluster	0.427124	1.34455	0.0214787	40S ribosomal protein S3a [Citrus sinensis]
XP_006477112.1	CISIN_1g017915mg	0	0.000918274	13	Cluster	-0.672746	-1.5941	0.0358056	RGG repeats nuclear RNA binding protein A isoform X1 [Citrus sinensis]
XP_006481614.1	CISIN_1g020607mg	163.634	0.000970874	6	Overlap	-0.602193	-1.51802	0.0316038	33 kDa ribonucleoprotein chloroplastic [Citrus sinensis]
Cluster 3: major CHO metabolism
RefSeq Protein Accession	Gene.Name.UniProt	Betweenness unDir	Closeness unDir	Degree unDir	cl1.Status	log2FC_CI3-vs-MI	FC_CI3-vs-MI	p_CI3-vs-MI	Description
XP_006483916.1	CISIN_1g0019001mg	118.616	0.000760456	7	Cluster	0.524138	1.43807	0.00357093	alpha-glucan water dikinase chloroplastic isoform X3 [Citrus sinensis]
XP_006473780.1	CISIN_1g035501mg	17.0438	0.000766871	7	Cluster	0.778692	1.71557	0.00927992	1 4-alpha-glucan-branching enzyme 1 chloroplastic/amyloplastic-like isoform X5 [Citrus sinensis]
glgC	glgC	968.248	0.000768049	8	Overlap	0.612837	1.52926	0.0180316	glucose-1-phosphate adenylyltransferase large subunit 1-like [Citrus sinensis]
XP_006488467.1	CISIN_1g003196mg	8892.41	0.000947867	20	Cluster	0.800845	1.74212	0.00845272	alpha-glucan phosphorylase 2 cytosolic [Citrus sinensis]
XP_006472546.1	CISIN_1g0039772mg	565.469	0.000806452	13	Cluster	0.494676	1.409	0.000606	isoamylase 3 chloroplastic isoform X1 [Citrus sinensis]
XP_006493328.1	CISIN_1g006091mg	0	0.000757576	3	Cluster	0.560406	1.47468	0.00738531	starch synthase 1 chloroplastic/amyloplastic isoform X1 [Citrus sinensis]
SD2	CISIN_1g002585mg	42.1425	0.00076746	7	Cluster	0.927657	1.90218	0.0341385	alpha-amylase 3 chloroplastic [Citrus sinensis]
XP_006475025.1	CISIN_1g002609mg	7.34379	0.000766871	7	Cluster	0.446306	1.36255	0.162233	1 4-alpha-glucan-branching enzyme 3 chloroplastic/amyloplastic isoform X1 [Citrus sinensis]
XP_006473327.1	CISIN_1g014447mg	23.1667	0.000763359	8	Cluster	0.703691	1.62867	0.00188653	alpha-amylase [Citrus sinensis]
XP_006488326.1	CISIN_1g036056mg	850.887	0.000866551	3	Cluster	0.647068	1.56598	0.00699971	outer envelope pore protein 16 chloroplastic [Citrus sinensis]
XP_006493516.1	CISIN_1g009825mg	114.183	0.000759878	6	Cluster	0.431291	1.34844	0.0486861	phosphoglucan water dikinase chloroplastic isoform X1 [Citrus sinensis]
SB2	CISIN_1g007224mg	1986.49	0.000773994	11	Overlap	1.11215	2.16167	0.010092	granule-bound starch synthase 1 chloroplastic/amyloplastic [Citrus sinensis]
XP_006470324.1	CISIN_1g016234mg	22.7755	0.000664894	4	Cluster	0.435786	1.35265	0.0018669	phosphoglucan phosphatase LSF1 chloroplastic isoform X1 [Citrus sinensis]
XP_006481828.1	CISIN_1g0032301mg	415.82	0.000831947	8	Cluster	0.83028	1.77803	0.00220926	1 4-alpha-glucan-branching enzyme 2-2 chloroplastic/amyloplastic isoform X1 [Citrus sinensis]
XP_006485283.1	CISIN_1g040474mg	511.225	0.000759878	6	Cluster	0.556011	1.4702	0.0127002	phosphoglucan phosphatase DSP4 amyloplastic isoform X1 [Citrus sinensis]
XP_006481951.1	CISIN_1g036539mg	177.333	0.000643915	4	Cluster	0.396209	1.31604	0.0355609	sucrose synthase 5 [Citrus sinensis]
SUS1	CISIN_1g003661mg	177.333	0.000643915	4	Cluster	0.49835	1.4126	0.0449256	sucrose synthase [Citrus sinensis]
XP_006478341.1	CISIN_1g001705mg	177.833	0.00064433	5	Cluster	0.426922	1.34436	0.0094784	probable sucrose-phosphate synthase 4 isoform X2 [Citrus sinensis]
XP_006481641.1	CISIN_1g014638mg	0.5	0.000550055	3	Cluster	0.561058	1.47535	0.00297022	sucrose-phosphatase 2 [Citrus sinensis]
Cluster 4: RNA processing and modifications
RefSeq Protein Accession	Gene.Name.UniProt	Betweenness unDir	Closeness unDir	Degree unDir	cl1.Status	log2FC_CI3-vs-MI	FC_CI3-vs-MI	p_CI3-vs-MI	Description
XP_006476058.1	CISIN_1g000827mg	2748.8	0.000864304	13	Cluster	0.413301	1.33173	0.0154475	splicing factor 3B subunit 1 [Citrus sinensis]
XP_006467824.1	CISIN_1g009944mg	0	0.000705219	3	Cluster	0.476977	1.39182	0.00897486	splicing factor U2af large subunit A isoform X1 [Citrus sinensis]
XP_006482902.1	CISIN_1g032889mg	226.514	0.000765111	7	Cluster	0.442237	1.35871	0.00694003	sm-like protein LSM7 [Citrus sinensis]
XP_006473783.1	CISIN_1g032863mg	574.23	0.000793651	12	Cluster	0.401146	1.32056	0.0411147	small nuclear ribonucleoprotein SmD3b [Citrus sinensis]
XP_006465317.1	CISIN_1g042625mg	1119.84	0.000853971	11	Cluster	0.457192	1.37287	0.0157164	pre-mRNA-processing-splicing factor 8A [Citrus sinensis]
XP_006492776.1	CISIN_1g019013mg	5.69848	0.000730994	7	Cluster	0.487475	1.40199	0.0390525	U5 small nuclear ribonucleoprotein 40 kDa protein [Citrus sinensis]
XP_006483834.1	CISIN_1g002335mg	0	0.000705219	3	Cluster	-0.425335	-1.34288	0.0483425	RNA-binding protein 25 isoform X1 [Citrus sinensis]
XP_006479544.1	CISIN_1g013091mg	3.79372	0.000727802	6	Cluster	0.607014	1.5231	0.0227766	pre-mRNA-splicing factor SLU7-A [Citrus sinensis]
XP_006482987.1	CISIN_1g0005092mg	280.304	0.0008285	6	Cluster	0.498098	1.41235	0.00400766	RNA helicase aquarius [Citrus sinensis]
XP_006478802.1	CISIN_1g001050mg	1770.9	0.000867303	6	Cluster	0.388926	1.30942	0.0226946	DNA-directed RNA polymerases IV and V subunit 2-like [Citrus sinensis]
XP_006480405.1	CISIN_1g0001142mg	706.976	0.000801282	9	Cluster	0.584189	1.4992	0.00127812	DExH-box ATP-dependent RNA helicase DExH12-like [Citrus sinensis]
XP_006471158.1	CISIN_1g004476mg	41.8318	0.000732064	9	Cluster	-0.594135	-1.50957	0.0184066	SART-1 family protein DOT2 [Citrus sinensis]
Cluster 5: potein transport and vesicle transport
RefSeq Protein Accession	Gene.Name.UniProt	Betweenness unDir	Closeness unDir	Degree unDir	cl1.Status	log2FC_CI3-vs-MI	FC_CI3-vs-MI	p_CI3-vs-MI	Description
XP_006468382.1	CISIN_1g022777mg	25.703	0.00074239	3	Overlap	0.444069	1.36044	0.00629421	coatomer subunit epsilon-1 [Citrus sinensis]
XP_006465678.1	CISIN_1g036510mg	192.337	0.000729395	4	Overlap	0.428506	1.34584	0.0189446	protein transport protein SEC13 homolog B-like [Citrus sinensis]
XP_006487332.1	CISIN_1g000933mg	1655.3	0.00078125	6	Overlap	0.493348	1.40771	0.0373654	coatomer subunit alpha-2 [Citrus sinensis]
XP_006465563.1	CISIN_1g002496mg	3357.33	0.000896861	6	Overlap	0.578829	1.49364	0.0020907	coatomer subunit beta'-2-like [Citrus sinensis]
XP_006475834.1	CISIN_1g0001932mg	19.4394	0.000662691	3	Cluster	0.397552	1.31727	0.0059965	nuclear pore complex protein NUP205 [Citrus sinensis]
XP_006470771.1	CISIN_1g000779mg	147.152	0.00075188	3	Cluster	0.600022	1.51574	0.00144243	nuclear pore complex protein NUP160 isoform X1 [Citrus sinensis]
XP_006491767.1	CISIN_1g004550mg	3296.12	0.000864304	4	Cluster	0.572871	1.48748	0.00416673	vesicle-fusing ATPase [Citrus sinensis]
XP_006485186.1	CISIN_1g0264261mg	1070	0.00070373	3	Cluster	0.442254	1.35873	0.10913	vesicle-associated membrane protein 727 [Citrus sinensis]
Cluster 6: heat abiotic stress responses
RefSeq Protein Accession	Gene.Name.UniProt	Betweenness unDir	Closeness unDir	Degree unDir	cl1.Status	log2FC_CI3-vs-MI	FC_CI3-vs-MI	p_CI3-vs-MI	Description
XP_006465333.1	CISIN_1g026695mg	1070	0.000786782	3	Cluster	-0.821447	-1.76718	0.00528788	26.5 kDa heat shock protein mitochondrial [Citrus sinensis]
XP_006484785.1	CISIN_1g019043mg	1602.5	0.000789266	4	Cluster	-0.674038	-1.59553	0.0120282	uncharacterized protein LOC102608828 isoform X1 [Citrus sinensis]
XP_006476504.1	CISIN_1g005321mg	3008.5	0.0010395	7	Cluster	-0.606047	-1.52208	0.0102979	heat shock protein 83-like [Citrus sinensis]
XP_006488046.1	CISIN_1g007985mg	436.544	0.000965251	3	Cluster	-0.591751	-1.50708	4.65e-05	ruBisCO large subunit-binding protein subunit alpha [Citrus sinensis]
hsp90	hsp90	2578.95	0.0010627	8	Cluster	0.628693	1.54616	0.0552053	HSP90 protein [Citrus sinensis]
XP_006493186.1	CISIN_1g027048mg	2122	0.000881834	4	Cluster	-1.18097	-2.26729	0.00099	small heat shock protein chloroplastic isoform X1 [Citrus sinensis]
XP_006486093.1	CISIN_1g006381mg	1149.74	0.000969932	4	Cluster	0.398767	1.31838	0.00394786	heat shock cognate 70 kDa protein 2 [Citrus sinensis]
XP_006493389.1	CISIN_1g043296mg	4540.86	0.000993049	8	Cluster	-0.901923	-1.86856	0.0451374	heat shock 70 kDa protein 5-like [Citrus sinensis]
Cluster 7: TCA and ATP synthesis
RefSeq Protein Accession	Gene.Name.UniProt	Betweenness unDir	Closeness unDir	Degree unDir	cl1.Status	log2FC_CI3-vs-MI	FC_CI3-vs-MI	p_CI3-vs-MI	Description
XP_006467061.1	CISIN_1g018224mg	3233.89	0.000983284	6	Overlap	0.471293	1.38635	0.0108086	isocitrate dehydrogenase [NAD] regulatory subunit 1 mitochondrial [Citrus sinensis]
XP_006489192.1	CISIN_1g034027mg	0	0.000934579	5	Cluster	0.394366	1.31436	0.0186799	NADH dehydrogenase [ubiquinone] 1 alpha subcomplex subunit 8-B [Citrus sinensis]
XP_006468800.1	atpB	10452.2	0.00120482	20	Cluster	-0.534126	-1.44806	0.00814214	ATP synthase CF1 beta subunit (chloroplast) [Citrus sinensis]
XP_006481492.1	CISIN_1g017413mg	985.422	0.000965251	5	Overlap	0.44865	1.36476	0.00327764	isocitrate dehydrogenase [NAD] catalytic subunit 5 mitochondrial [Citrus sinensis]
XP_006466450.1	CISIN_1g029470mg	0	0.000934579	5	Cluster	0.509411	1.42347	0.0977973	NADH dehydrogenase [ubiquinone] iron-sulfur protein 4 mitochondrial [Citrus sinensis]
XP_006486803.1	CISIN_1g016424mg	1881.33	0.00103734	8	Overlap	-0.426809	-1.34426	0.0458279	malate dehydrogenase glyoxysomal isoform X1 [Citrus sinensis]
XP_006479428.1	CISIN_1g047628mg	471.94	0.00104932	8	Cluster	0.423065	1.34077	0.0203867	NADH dehydrogenase [ubiquinone] 1 alpha subcomplex subunit 9 mitochondrial [Citrus sinensis]
XP_006480240.1	CISIN_1g010403mg	1764.93	0.000877193	4	Overlap	0.502469	1.41664	0.00776295	3-isopropylmalate dehydratase large subunit chloroplastic [Citrus sinensis]
XP_006478910.1	CISIN_1g035316mg	52.1855	0.00100806	6	Cluster	0.538898	1.45286	0.0228782	probable NADH dehydrogenase [ubiquinone] 1 alpha subcomplex subunit 12 [Citrus sinensis]
XP_006493944.1	CISIN_1g012347mg	96.1228	0.000560538	3	Overlap	0.396143	1.31599	0.0431552	tryptophan synthase beta chain 1 [Citrus sinensis]
XP_006481936.1	CISIN_1g016237mg	2121.2	0.000654879	5	Overlap	-0.509645	-1.4237	0.0547919	protein DJ-1 homolog D isoform X2 [Citrus sinensis]
XP_006477218.1	CISIN_1g018760mg	3702.71	0.000905797	10	Overlap	0.645822	1.56463	0.0258672	L-lactate dehydrogenase B [Citrus sinensis]
XP_006481656.1	CISIN_1g0082522mg	2606.83	0.000785546	3	Overlap	0.408904	1.32768	0.00371827	D-lactate dehydrogenase [cytochrome] mitochondrial isoform X1 [Citrus sinensis]
XP_006481147.1	CISIN_1g011777mg	292.062	0.000737463	3	Overlap	0.428793	1.34611	0.0014883	alanine--glyoxylate aminotransferase 2 homolog 3 mitochondrial-like [Citrus sinensis]
XP_006483438.1	CISIN_1g012238mg	655.359	0.000869565	3	Cluster	-0.565131	-1.47952	0.00571463	aspartate aminotransferase chloroplastic isoform X2 [Citrus sinensis]
XP_006483536.1	CISIN_1g026011mg	1439.4	0.000860585	6	Cluster	-0.468001	-1.38319	0.0195855	probable phospholipid hydroperoxide glutathione peroxidase [Citrus sinensis]
Cluster 8: ubiquitin proteasome and AA activation
RefSeq Protein Accession	Gene.Name.UniProt	Betweenness unDir	Closeness unDir	Degree unDir	cl1.Status	log2FC_CI3-vs-MI	FC_CI3-vs-MI	p_CI3-vs-MI	Description
XP_006483810.1	CISIN_1g0066802mg	0	0.000910747	5	Cluster	0.433225	1.35025	0.00544405	threonine--tRNA ligase mitochondrial 1 isoform X1 [Citrus sinensis]
XP_006487142.1	CISIN_1g018851mg	3899.35	0.00103627	8	Cluster	0.56992	1.48444	0.0131874	phenylalanine--tRNA ligase alpha subunit cytoplasmic [Citrus sinensis]
XP_006470964.1	CISIN_1g043341mg	4917.05	0.00105708	13	Overlap	0.451199	1.36718	0.00321658	glutamate--tRNA ligase cytoplasmic [Citrus sinensis]
XP_006468295.1	CISIN_1g007706mg	2245.31	0.000935454	6	Cluster	0.445988	1.36225	0.019619	phenylalanine--tRNA ligase beta subunit cytoplasmic [Citrus sinensis]
XP_006470961.1	CISIN_1g039882mg	43.1785	0.000925926	6	Cluster	0.463796	1.37917	0.00041	leucine--tRNA ligase cytoplasmic isoform X1 [Citrus sinensis]
XP_006494186.1	CISIN_1g000999mg	1458.48	0.000970874	9	Cluster	0.44232	1.35879	0.0107856	isoleucine--tRNA ligase cytoplasmic [Citrus sinensis]
XP_006475777.1	CISIN_1g014743mg	4669.76	0.00112867	11	Cluster	0.419649	1.3376	0.0254756	26S proteasome regulatory subunit 8 homolog A [Citrus sinensis]
XP_006476974.1	CISIN_1g016653mg	4.58571	0.000988142	6	Cluster	0.379301	1.30071	0.016385	26S proteasome non-ATPase regulatory subunit 6 homolog [Citrus sinensis]
XP_006474777.1	CISIN_1g0002072mg	0	0.000974659	5	Cluster	0.67226	1.59357	0.0181299	proteasome activator subunit 4 isoform X1 [Citrus sinensis]
XP_006486715.1	CISIN_1g011352mg	1570.16	0.0010142	8	Cluster	0.429287	1.34657	0.00468536	probable 26S proteasome non-ATPase regulatory subunit 3 [Citrus sinensis]
XP_006471468.1	CISIN_1g0437802mg	2565.62	0.001001	6	Cluster	0.393225	1.31333	0.0031639	26S proteasome non-ATPase regulatory subunit 13 homolog B [Citrus sinensis]
XP_006486759.1	CISIN_1g015543mg	4.58571	0.000988142	6	Cluster	0.461391	1.37687	0.0099982	26S proteasome non-ATPase regulatory subunit 4 homolog isoform X1 [Citrus sinensis]
Cluster 9: and Calvin cycle and glycolysis
RefSeq Protein Accession	Gene.Name.UniProt	Betweenness unDir	Closeness unDir	Degree unDir	cl1.Status	log2FC_CI3-vs-MI	FC_CI3-vs-MI	p_CI3-vs-MI	Description
XP_006473486.1	CISIN_1g007374mg	3928.71	0.00102881	15	Cluster	-0.443769	-1.36015	0.0188179	glucose-6-phosphate isomerase cytosolic 2B [Citrus sinensis]
XP_006487372.1	CISIN_1g015888mg	1915.42	0.00101937	15	Overlap	-0.45591	-1.37165	0.0158085	fructose-bisphosphate aldolase 1 chloroplastic [Citrus sinensis]
XP_006474808.1	CISIN_1g018326mg	441.421	0.000938967	11	Cluster	-0.859696	-1.81466	0.0272336	fructose-bisphosphate aldolase cytoplasmic isozyme 1 [Citrus sinensis]
XP_006487404.1	CISIN_1g024925mg	2357.42	0.00102881	13	Cluster	-0.520074	-1.43403	0.0136905	triosephosphate isomerase chloroplastic [Citrus sinensis]
XP_006470038.1	CISIN_1g035513mg	1073.84	0.000807103	3	Cluster	0.479355	1.39412	0.0121521	uridine kinase-like protein 1 chloroplastic isoform X3 [Citrus sinensis]
XP_006492335.1	CISIN_1g032973mg	1264.42	0.000942507	7	Overlap	-0.388185	-1.30875	0.0396042	calvin cycle protein CP12-2 chloroplastic [Citrus sinensis]
XP_006477218.1	CISIN_1g018760mg	3702.71	0.000905797	10	Overlap	0.645822	1.56463	0.0258672	L-lactate dehydrogenase B [Citrus sinensis]
XP_006488958.1	CISIN_1g010627mg	0.640023	0.000877963	5	Cluster	0.406839	1.32578	0.0125033	probable pyruvate kinase cytosolic isozyme [Citrus sinensis]
XP_006481147.1	CISIN_1g011777mg	292.062	0.000737463	3	Overlap	0.428793	1.34611	0.0014883	alanine--glyoxylate aminotransferase 2 homolog 3 mitochondrial-like [Citrus sinensis]
XP_006493767.1	CISIN_1g014424mg	189.736	0.00093985	8	Cluster	0.92802	1.90266	0.0191296	glyceraldehyde-3-phosphate dehydrogenase GAPCP1 chloroplastic [Citrus sinensis]
XP_006476982.1	CISIN_1g019445mg	28.0173	0.000860585	6	Cluster	0.47296	1.38795	0.00106881	glyceraldehyde-3-phosphate dehydrogenase GAPC1 cytosolic isoform X1 [Citrus sinensis]
Cluster 10: not assigned
RefSeq Protein Accession	Gene.Name.UniProt	Betweenness unDir	Closeness unDir	Degree unDir	cl1.Status	log2FC_CI3-vs-MI	FC_CI3-vs-MI	p_CI3-vs-MI	Description
XP_006493422.1	CISIN_1g0046352mg	496.678	0.000793651	8	Cluster	0.604722	1.52069	0.0277894	dolichyl-diphosphooligosaccharide--protein glycosyltransferase subunit STT3B [Citrus sinensis]
XP_006494313.1	CISIN_1g003973mg	2430.97	0.000796178	10	Cluster	0.720444	1.64769	0.0345135	dolichyl-diphosphooligosaccharide--protein glycosyltransferase subunit STT3A [Citrus sinensis]
XP_006472078.1	CISIN_1g006194mg	190.042	0.000752445	3	Cluster	-0.489338	-1.4038	0.0268659	luminal-binding protein 5 isoform X1 [Citrus sinensis]
XP_006482259.1	CISIN_1g021456mg	0	0.00065703	3	Cluster	0.475978	1.39086	0.0874531	probable dolichyl pyrophosphate Man9GlcNAc2 alpha-1 3-glucosyltransferase [Citrus sinensis]
XP_006480056.1	CISIN_1g0191621mg	538.333	0.000657895	3	Cluster	0.413033	1.33148	0.207431	dnaJ protein ERDJ3B [Citrus sinensis]
XP_006467991.1	CISIN_1g048343mg	47.0105	0.000754717	5	Cluster	0.50413	1.41827	0.0418361	probable dolichyl-diphosphooligosaccharide--protein glycosyltransferase subunit 3B [Citrus sinensis]
XP_006487455.1	CISIN_1g008307mg	1.66667	0.000658328	5	Cluster	0.665903	1.58656	0.0758817	dol-P-Man:Man(6)GlcNAc(2)-PP-Dol alpha-1 2-mannosyltransferase isoform X1 [Citrus sinensis]
XP_006487192.1	CISIN_1g013791mg	54.0105	0.000755287	6	Cluster	0.45088	1.36687	0.0329263	dolichyl-diphosphooligosaccharide--protein glycosyltransferase 48 kDa subunit isoform X1 [Citrus sinensis]
XP_006467607.1	CISIN_1g011896mg	2676.02	0.000937207	18	Overlap	0.412668	1.33114	0.042217	protein transport protein Sec61 subunit alpha [Citrus sinensis]
Cluster 11:G protein signalling
RefSeq Protein Accession	Gene.Name.UniProt	Betweenness unDir	Closeness unDir	Degree unDir	cl1.Status	log2FC_CI3-vs-MI	FC_CI3-vs-MI	p_CI3-vs-MI	Description
XP_006475782.1	CISIN_1g027593mg	1719.81	0.000932836	8	Cluster	0.576367	1.49109	0.00156939	GTP-binding nuclear protein Ran1B [Citrus sinensis]
XP_006486701.1	CISIN_1g002596mg	319.922	0.000764526	5	Cluster	0.468051	1.38324	0.0045509	transportin-1 isoform X2 [Citrus sinensis]
XP_006483313.1	CISIN_1g027607mg	1719.81	0.000932836	8	Cluster	0.576367	1.49109	0.00156939	GTP-binding nuclear protein Ran-3 [Citrus sinensis]
XP_006471794.1	CISIN_1g0013442mg	3515.91	0.000792393	9	Cluster	0.409112	1.32787	0.0204587	protein HASTY 1 isoform X5 [Citrus sinensis]
XP_006491990.1	CISIN_1g039062mg	1685.58	0.000923361	6	Cluster	0.523861	1.4378	0.0212322	importin subunit beta-1 [Citrus sinensis]
XP_006476458.1	CISIN_1g032460mg	26.9199	0.000909091	5	Overlap	-0.395906	-1.31577	0.0383258	uncharacterized protein LOC102629092 isoform X1 [Citrus sinensis]
